# Supplementary material for: Longitudinal Study of Transcriptomic Changes Occurring over Six Weeks of CHOP Treatment in Canine Lymphoma Identifies Prognostic Subtypes
Source: Vet Sci. 2024 Nov 5;11(11):540. doi: 10.3390/vetsci11110540 (PMC11599011; doi:10.3390/vetsci11110540)
Supplement: Supplementary file 1 [file vetsci-11-00540-s001.zip]

Archive with 8 entries (8 files):
- Table S1.csv
- Table S2.csv
- Table S3.csv
- Table S4.csv
- Table S5.csv
- Table S6.csv
- Table S7.csv
- Table S8.csv
