# Supplementary material for: Longitudinal Study of Transcriptomic Changes Occurring over Six Weeks of CHOP Treatment in Canine Lymphoma Identifies Prognostic Subtypes
Source: Vet Sci. 2024 Nov 5;11(11):540. doi: 10.3390/vetsci11110540 (PMC11599011; doi:10.3390/vetsci11110540)
Supplement: Supplementary file 1 [file vetsci-11-00540-s001.zip › Table S1.csv]

baseMean	log2FoldChange	lfcSE	stat	pvalue	padj	ensembl_id	gene_name
8947.96605247032	-9.90592256860393	0.245327252476084	-40.3784025974432	0	0	ENSCAFG00000001345	MATR3
7530.39270698574	12.1684904363151	0.300693641411789	40.4680670305588	0	0	ENSCAFG00000003604	RRAS
5318.58098569627	-9.15442028152409	0.231421727607839	-39.5573068101752	0	0	ENSCAFG00000003608	CNTRL
6107.54857626447	-9.22482153669568	0.239659859582848	-38.4913082764565	0	0	ENSCAFG00000005670	RIF1
4525.14101011506	-8.94043644811474	0.236491456140511	-37.8044796798189	0	0	ENSCAFG00000014929	CHD4
10885.1326835027	-8.33109048860814	0.200464705451418	-41.5588892311377	0	0	ENSCAFG00000015835	HNRNPU
18025.0609418038	-8.51251711180697	0.223688027433856	-38.055309483759	0	0	ENSCAFG00000022742	MT-CYB
10366.3872241876	8.34997812426649	0.223917675623351	37.2903930027921	2.34883202383275e-304	3.19676038443637e-301	ENSCAFG00000003119	WDPCP
27846.541411149	15.1665198274462	0.408521624024282	37.1253782799628	1.09465627898437e-301	1.32429084062021e-298	ENSCAFG00000010135	LUZP2
2868.17034659357	-8.24928910142191	0.224740039971012	-36.7059163221913	5.87664349864533e-295	6.39848944132503e-292	ENSCAFG00000005779	PPP1R12A
12840.0280022359	11.2522199188219	0.308899274047232	36.4268253900182	1.60163332996724e-290	1.58532579060758e-287	ENSCAFG00000013236	TMEM41A
2591.98169104581	-6.61405104144582	0.18243359532244	-36.2545672015941	8.41965801502629e-288	7.63943637230052e-285	ENSCAFG00000013308	HNRNPR
7733.75070535056	10.3569007822722	0.286932838678526	36.0952090042083	2.69656140444859e-285	2.25847389012586e-282	ENSCAFG00000003923	MFSD4B
37898.4786421174	9.18582032328472	0.255202858475703	35.9941905751	1.03126320513815e-283	8.02028126967443e-281	ENSCAFG00000012097	NEDD8
5951.35358648892	-10.1477753528094	0.283298755124819	-35.820049220966	5.38367403577134e-281	3.90782952676522e-278	ENSCAFG00000001395	DDX17
2037.39926106065	7.84030178242683	0.223300548159546	35.1109831437808	4.58271477053038e-270	3.11853740134592e-267	ENSCAFG00000019478	TMEM203
2580.32090107793	-7.7914205778027	0.222489059574214	-35.0193424913272	1.14239277310196e-268	7.31668971384362e-266	ENSCAFG00000003050	XPO1
113931.235743516	-13.8855462486453	0.399721889217431	-34.7380181651554	2.1023557230063e-264	1.27169161733848e-261	ENSCAFG00000022723	MT-CO1
6645.64502415718	9.16660367113735	0.26919812562125	34.0515137316905	3.85470116581872e-254	2.20894664702285e-251	ENSCAFG00000016511	RFX1
3648.16902449022	-7.99386760337384	0.236439476526899	-33.809360944277	1.43681307813104e-250	7.82201039734541e-248	ENSCAFG00000004253	UGGT1
3678.02788762421	12.129148843944	0.363407915368022	33.3761272966795	3.04438251844802e-244	1.57843985051724e-241	ENSCAFG00000023611	OR6C1K
5495.47768473274	-5.3859029858269	0.162324489347461	-33.1798547925704	2.1022008728253e-241	1.04039832287827e-238	ENSCAFG00000019897	SETX
21003.0448210819	-12.5553260950346	0.37911574536845	-33.1173955405953	1.66982507352221e-240	7.90480669587382e-238	ENSCAFG00000011666	HSPA8
24135.1068694735	8.64652083409946	0.261334937076509	33.0859736200066	4.7293364557999e-240	2.14554230544789e-237	ENSCAFG00000009210	R3HCC1
1338.81318319568	8.99199831394622	0.271927488243506	33.0676327429394	8.67977818855168e-240	3.78021699667803e-237	ENSCAFG00000013881	RIMKLB
1841.04011705817	8.4852043282421	0.257039128495934	33.0113332467836	5.58574616980177e-239	2.33913862680006e-236	ENSCAFG00000024500	PRRG2
2496.47664294109	-7.36705740871421	0.223454394803721	-32.9689528603155	2.26381226121305e-238	9.12903255558802e-236	ENSCAFG00000002244	SRP72
3042.40304124734	-7.30206561071384	0.221540579154908	-32.9603977680677	3.00213925397806e-238	1.16740329276118e-235	ENSCAFG00000006163	EEA1
5172.77311153261	6.58510768617787	0.200897607586844	32.7784276043767	1.19524144965956e-235	4.48751341513562e-233	ENSCAFG00000009388	ORMDL1
3224.96848771559	8.73066752433927	0.266522208381028	32.7577486970904	2.35510749107741e-235	8.54747012095029e-233	ENSCAFG00000004041	ZSWIM9
48987.6414331907	-13.3062480899798	0.406563843280414	-32.7285574206908	6.13058801230655e-235	2.15322071864496e-232	ENSCAFG00000022726	MT-CO2
6639.51097255516	-9.77578367050134	0.30059377432009	-32.5215773101525	5.28360061738091e-232	1.79774511006386e-229	ENSCAFG00000007537	ERBIN
23310.6870240836	8.81383948010321	0.272956481915468	32.2902735932565	9.57913912817548e-229	3.16053535841135e-226	ENSCAFG00000004539	ZNF862
5714.9724636809	-9.31130117583633	0.28908934028805	-32.2090782266773	1.3171294271051e-227	4.21791329480011e-225	ENSCAFG00000019221	PRPF8
2001.11828963152	9.80268916714536	0.307109359661396	31.919213331542	1.44543062894629e-223	4.49652819656207e-221	ENSCAFG00000003244	HDHD3
15953.0697274092	-7.57963805088074	0.237552349106666	-31.9072325716187	2.11938644912371e-223	6.40996657168305e-221	ENSCAFG00000005105	MYCBP2
1742.39087794265	-7.13388927249221	0.224005940574575	-31.8468753739021	1.45417818749846e-222	4.27921408256305e-220	ENSCAFG00000015624	LEO1
2438.65529411546	10.9282188369974	0.344172176893904	31.7521855939162	2.96215849934311e-221	8.48736361601258e-219	ENSCAFG00000001645	FAM71F2
3886.50593189138	5.12696597177248	0.161823996445656	31.6823591332712	2.71892117920638e-220	7.59067020492284e-218	ENSCAFG00000007428	MARCHF5
2667.49904409623	9.14756329417599	0.290102050822002	31.532225533244	3.14282503910462e-218	8.55476975644278e-216	ENSCAFG00000015786	ROM1
9456.86497740969	6.77964244031816	0.215880619060807	31.4045905084632	1.75149685696968e-216	4.65129214114291e-214	ENSCAFG00000018240	SLC26A2
1429.97202204558	10.0089482365597	0.319185714873595	31.3577574752163	7.62655099761488e-216	1.97709255385788e-213	ENSCAFG00000006803	RAG2
5314.29577386372	-6.59596688427732	0.21082619316581	-31.2862779772803	7.17218375612274e-215	1.81606364503871e-212	ENSCAFG00000022740	MT-ND6
4641.39586957289	-9.17859420971556	0.294466934346494	-31.1702033034217	2.70082487600601e-213	6.68331392044397e-211	ENSCAFG00000016678	KPNB1
2406.34739612921	-7.205326455523	0.23119515439748	-31.1655599975737	3.12185668209266e-213	7.55350567880552e-211	ENSCAFG00000005626	CHD8
5801.26673106615	5.11445578267906	0.164674407856546	31.0579879973483	8.89998040707884e-212	2.10658666678857e-209	ENSCAFG00000019138	MAP2K2
4161.10036894266	10.0669840765435	0.324518538442937	31.0212911867706	2.78347339844487e-211	6.44818263026973e-209	ENSCAFG00000013045	ADO
392.535758322709	5.77304913469587	0.186239176569387	30.9980383345661	5.72882833072223e-211	1.29948922635216e-208	ENSCAFG00000012748	LHPP
8599.22745999068	-11.2867217688296	0.36428612067153	-30.9831232329782	9.09949549770923e-211	2.02194504038894e-208	ENSCAFG00000007666	EIF4G2
19158.7175647373	-10.8849448328705	0.353313580947009	-30.8081699087109	2.03686262611391e-208	4.43547205462565e-206	ENSCAFG00000001981	SLC29A1
3466.07866780264	9.3798658639199	0.304646927942375	30.789300674301	3.64432305361684e-208	7.78027243289806e-206	ENSCAFG00000000131	GLS2
1442.29896618564	6.73709101649032	0.219258513141173	30.7267021014255	2.50433553676331e-207	5.2436933315921e-205	ENSCAFG00000016478	PSMG3
9808.06188976374	13.373053522161	0.435237437940788	30.7258805341565	2.56842749429934e-207	5.27642236942099e-205	ENSCAFG00000015581	A1CF
3873.71436628956	11.1154835010612	0.362588880153329	30.6558863480888	2.20597140216451e-206	4.44789196791985e-204	ENSCAFG00000018769	CATSPERD
3495.78557185085	11.7682460509882	0.386878492673502	30.4184550804683	3.13193316396024e-203	6.20008877985438e-201	ENSCAFG00000008210	GREM1
2925.89658875173	7.37700503174104	0.242559943333924	30.4131215168754	3.68418729537834e-203	7.16311272715703e-201	ENSCAFG00000005993	SHLD1
1844.35482972056	-8.05158362495807	0.265028367241648	-30.3800823615865	1.0068508724051e-202	1.92326180679767e-200	ENSCAFG00000018880	CEP192
8196.61142651941	-11.2297598500494	0.370391316818143	-30.318636912223	6.51220289488984e-202	1.22249767447518e-199	ENSCAFG00000013717	TPR
2455.32327050753	9.06223902268802	0.299549897430477	30.2528530319103	4.78542055814707e-201	8.83112865035684e-199	ENSCAFG00000017845	DHRS11
7548.61394887445	-10.0368792266177	0.333166730219718	-30.1256947835055	2.23316924823808e-199	4.05245779580271e-197	ENSCAFG00000006597	HMGB1
3497.56811491546	9.90203348368233	0.329599927187988	30.0425839537115	2.72893384742972e-198	4.8709232345598e-196	ENSCAFG00000015049	CDA
17068.6865407598	11.2225770807368	0.374519440943393	29.9652724367733	2.78304633669064e-197	4.88738846998189e-195	ENSCAFG00000002887	POLM
7009.62757384304	5.99826882524448	0.200720043706071	29.8837560738488	3.19957062577985e-196	5.52967063071286e-194	ENSCAFG00000013085	HMGCL
2535.90734580353	-8.23035521436283	0.275429680754699	-29.8818747195691	3.38481618303784e-196	5.75841853139312e-194	ENSCAFG00000020376	ZZZ3
1301.26751392116	-6.560174061684	0.219996654739502	-29.8194264337878	2.18785983575769e-195	3.66483352180458e-193	ENSCAFG00000028645	GMFB
4515.41472066728	-8.72986459813493	0.293050408885426	-29.7896345933714	5.32202023756074e-195	8.7797206585699e-193	ENSCAFG00000003024	SYNCRIP
1998.93772760098	-7.75611838995396	0.260816958397698	-29.7377840674275	2.49495333722136e-194	4.05448536353226e-192	ENSCAFG00000008738	TM9SF3
2635.25301683943	-8.15399419466685	0.274723525278962	-29.6807278750047	1.36165125003771e-193	2.18024394270745e-191	ENSCAFG00000007852	RSRC2
860.894971629104	9.3859125676138	0.316786518592523	29.6285101061599	6.4170148969362e-193	1.01258635069335e-190	ENSCAFG00000020386	ST6GALNAC5
3336.7502683914	-9.0836563675332	0.306591217647723	-29.627907926477	6.53266400595331e-193	1.01610922424028e-190	ENSCAFG00000013081	JMJD1C
2857.61802538331	-8.99861843315962	0.304155613768812	-29.5855740476303	2.29108280506599e-192	3.51342388472654e-190	ENSCAFG00000010516	SLK
3679.65560760785	6.37637395591484	0.216157358352655	29.4987596282148	2.98636665510811e-191	4.51605001955794e-189	ENSCAFG00000015646	TAF6L
1843.6011692354	-7.81877568686868	0.265231114381412	-29.4791043091008	5.33525594886712e-191	7.95757079058427e-189	ENSCAFG00000005042	RAB3GAP1
3150.15455997812	12.9651305049231	0.440621984025331	29.4246110611172	2.66052948489606e-190	3.91457365291194e-188	ENSCAFG00000002869	CEACAM18
2313.65628662034	9.14553309960179	0.311259719593305	29.3823213345801	9.23891681445131e-190	1.34124435034328e-187	ENSCAFG00000002250	TMEM8B
1680.31941078591	-7.19276163454477	0.244900861361589	-29.3700952889867	1.32367194319718e-189	1.89633422599091e-187	ENSCAFG00000015300	SPPL2A
13813.0524123024	13.66238231519	0.465286959316657	29.3633467296295	1.6141717595093e-189	2.28248079448536e-187	ENSCAFG00000004206	AMER3
2573.56526187592	-8.29986648216945	0.28361698941032	-29.2643487240523	2.94945000536465e-188	4.11712969979619e-186	ENSCAFG00000017570	PPP4R3A
1249.6149072183	7.33679622013938	0.251537878451777	29.1677590082956	4.97438781387811e-187	6.85583981234239e-185	ENSCAFG00000004185	TMEM160
8966.29401090583	11.7062932942899	0.402864960700619	29.0576109521453	1.23320000402698e-185	1.67838520548072e-183	ENSCAFG00000015705	MSX1
1390.70387415484	-7.72669333443279	0.265928347384034	-29.0555460162149	1.30954964007571e-185	1.76029339273387e-183	ENSCAFG00000029620	SRSF7
1077.02830491642	9.35938200376009	0.322154923979916	29.0524257339726	1.43397035805681e-185	1.90403283640519e-183	ENSCAFG00000008782	PLLP
1439.89091925922	8.55418874075707	0.294743556667504	29.0224791933515	3.42481411257794e-185	4.49269591057212e-183	ENSCAFG00000019496	MRPS34
2152.57857814961	5.31056402332581	0.183628562409249	28.9201415817344	6.66480588060071e-184	8.63885790809292e-182	ENSCAFG00000028782	PHF13
6153.50859952986	-8.9131895946814	0.308526523398258	-28.8895408294473	1.61578640096638e-183	2.06972733337905e-181	ENSCAFG00000018156	SMG1
8990.94066125697	-10.0330634231308	0.347558651385854	-28.8672527158365	3.07786665947823e-183	3.89672234748825e-181	ENSCAFG00000000661	EZR
4804.72777937538	-6.26799728883666	0.217764095227615	-28.783428610144	3.45841733913802e-182	4.32818942396951e-180	ENSCAFG00000005827	PRPF40A
1521.18952940178	-6.09387928169159	0.21177628110278	-28.7750792957503	4.39904524071404e-182	5.44281870237437e-180	ENSCAFG00000005113	UBXN4
3373.21782923137	-5.97800994778012	0.207853393796195	-28.7607040645278	6.65541705656193e-182	8.14204279908386e-180	ENSCAFG00000009381	PRPF4B
2100.15061258458	-7.78305439872356	0.2710872824402	-28.7105109788411	2.82050896199603e-181	3.41218906424587e-179	ENSCAFG00000006612	SUCLG2
659.548885605471	8.59335770744664	0.299459630074578	28.6962142620244	4.25365273968955e-181	5.0894253878835e-179	ENSCAFG00000009024	CCDC184
13791.0467511677	-11.1474880997575	0.388900488193338	-28.6641144410588	1.06922881958766e-180	1.26540906387722e-178	ENSCAFG00000010639	RESF1
3753.44148017627	11.1540005294667	0.389140614652827	28.6631621307836	1.09885362773789e-180	1.28648583858174e-178	ENSCAFG00000032747	FN3K
1278.67532808008	7.6476823544228	0.267427655540994	28.5972007605267	7.27942446807288e-180	8.43174187323165e-178	ENSCAFG00000003100	MINDY4
806.197731926296	8.03623610560072	0.281353622297998	28.5627604150377	1.95028054966211e-179	2.23522680260222e-177	ENSCAFG00000019828	CYB561D1
2296.51540215864	8.64022322164033	0.302612747029245	28.5520795355172	2.64683529629637e-179	3.00195236521613e-177	ENSCAFG00000014386	SLC25A42
2368.94769549307	-8.68842378050764	0.305275234748017	-28.4609519264782	3.56690808615255e-178	4.00376239608546e-176	ENSCAFG00000012050	MCL1
1384.49829111615	-7.53160331645224	0.265086289857059	-28.4118930500459	1.44180233787864e-177	1.60187182192068e-175	ENSCAFG00000018590	VAV1
259513.975653246	16.6482973164932	0.586632024659056	28.3794552917035	3.62598328960865e-177	3.98784909669283e-175	ENSCAFG00000006971	EPHB1
4085.7753572609	-9.73998077269069	0.343407351185281	-28.3627614233442	5.82603117654587e-177	6.34338274502314e-175	ENSCAFG00000008276	HLTF
1298.44489695962	-7.02643152599723	0.248500704978623	-28.27529815902	6.95670922786179e-176	7.49947030425338e-174	ENSCAFG00000018143	ETFA
2056.86219032896	-7.46810982484999	0.26491230208845	-28.1908758709005	7.56555720310666e-175	8.07586145366915e-173	ENSCAFG00000002340	IARS1
6158.62625043458	12.7431832592794	0.452176201674268	28.181897260615	9.74737801759227e-175	1.03038302772373e-172	ENSCAFG00000007048	HAMP
3923.63658882028	5.67465686151676	0.201598322503304	28.1483337314166	2.51160651843091e-174	2.62945882429575e-172	ENSCAFG00000005183	SLAIN1
1646.47996206911	10.6613745003396	0.378792655204077	28.1456737713029	2.70712386865837e-174	2.80715854113832e-172	ENSCAFG00000004131	KDM4D
1176.20082229874	8.60391441196077	0.305732421830406	28.1419757853928	3.00444633176745e-174	3.0860765717249e-172	ENSCAFG00000010988	CFAP410
1805.30677515246	-7.50359042176744	0.266879061719723	-28.1160701533331	6.23209196541183e-174	6.34159040368261e-172	ENSCAFG00000009930	OGA
3630.91495943281	-7.84494404209089	0.279129005858022	-28.1050835902063	8.49043761328539e-174	8.55961895680105e-172	ENSCAFG00000020128	DNTTIP2
1920.10620737573	8.99121380803794	0.320401010431773	28.0623765696661	2.82143256990713e-173	2.81832640560999e-171	ENSCAFG00000015885	FKBP10
37218.7441131961	6.73126484452486	0.240194006104663	28.0242831771237	8.2224258095265e-173	8.13870656492041e-171	ENSCAFG00000028837	UQCR10
2453.19200638636	-8.99763556906659	0.321708793960971	-27.9682611665199	3.95382560975065e-172	3.87831110260947e-170	ENSCAFG00000003839	PUM2
1061.28523018835	10.1691562986407	0.363710539919963	27.9594765135992	5.05637511275212e-172	4.91551894889688e-170	ENSCAFG00000010219	TMEM45B
4348.61533936353	-8.73541946051182	0.312945195591174	-27.9135758707209	1.82578150012397e-171	1.75921318348228e-169	ENSCAFG00000016586	SLTM
4466.45198755391	-5.87409522686177	0.21076920022772	-27.8697989104445	6.20023336465861e-171	5.92176674336868e-169	ENSCAFG00000001617	VPS13A
2173.79023066061	8.18965789646585	0.294044558201789	27.8517580687403	1.02560184895524e-170	9.71021994036922e-169	ENSCAFG00000006713	APLP1
1259.41833714778	-7.21220276518286	0.258987068955669	-27.8477330712499	1.14742341637675e-170	1.07699535840604e-168	ENSCAFG00000003175	AFTPH
9381.76283783149	11.837056290226	0.425208943121028	27.8382110294816	1.49627992576546e-170	1.39243554117388e-168	ENSCAFG00000018692	SLC13A2
2514.62705192404	-8.85130935052134	0.318677527728587	-27.7751287127465	8.66553712119394e-170	7.99579391318302e-168	ENSCAFG00000006964	UTP20
4618.30689225158	-8.26752828147991	0.297999439590276	-27.7434356683592	2.09108640938932e-169	1.91325620381773e-167	ENSCAFG00000015950	PDS5A
5971.81861089735	-10.9457922054046	0.394564354271726	-27.741462417729	2.20890627077942e-169	2.00421428968719e-167	ENSCAFG00000009618	CSDE1
1115.64010652277	8.45419678196874	0.305514602771246	27.6719891791844	1.51784160908924e-168	1.36580656526973e-166	ENSCAFG00000009956	TMEM81
2281.79154459602	11.6684377535833	0.421831267621975	27.661386552407	2.03604892761017e-168	1.8170902232639e-166	ENSCAFG00000001143	MCHR1
7066.73323007577	6.22398160251647	0.225106044202063	27.6491092212948	2.86047173554637e-168	2.53209888265275e-166	ENSCAFG00000011057	TRAIP
5085.7479424884	-9.34401791147981	0.337959482411735	-27.6483377380015	2.92222383130146e-168	2.56590105445244e-166	ENSCAFG00000001630	MYH9
4452.60342502427	12.5334113931367	0.453803247690947	27.6186022398683	6.65330135572129e-168	5.79529161288747e-166	ENSCAFG00000013756	CLEC14A
659.868960309327	-6.08884943123982	0.220562398662162	-27.6060174724804	9.42214011593873e-168	8.14192552240801e-166	ENSCAFG00000015734	DAGLB
1961.81910940694	-8.3863084072226	0.303840027365995	-27.6010652050157	1.08042687439212e-167	9.26274630581215e-166	ENSCAFG00000009240	VIRMA
11858.4167791944	8.01057382345578	0.290242001988535	27.5996367464837	1.12393260986485e-167	9.56045176266287e-166	ENSCAFG00000016485	RAD51B
1310.7929829672	-7.18987262316709	0.260760814438442	-27.572672829124	2.36703823508873e-167	1.99785366694931e-165	ENSCAFG00000002254	REST
4335.05074104613	-10.4554648383405	0.37945518335106	-27.5538859319452	3.97548911514225e-167	3.32962503735914e-165	ENSCAFG00000003389	THRAP3
1272.83019879327	-6.49492280396112	0.235801768390446	-27.543995315619	5.22252953719839e-167	4.34067951152794e-165	ENSCAFG00000009873	MAN1A2
1468.82190843423	11.3463325502833	0.412016716924126	27.5385247350844	6.07296323497834e-167	5.00927452291244e-165	ENSCAFG00000030234	C35H6orf52
3059.88389355137	-7.35907296974978	0.267232539413652	-27.5380871876482	6.14667831961e-167	5.03195740931682e-165	ENSCAFG00000007114	BMS1
2294.37141492588	-8.50463758358776	0.309576026264335	-27.4718869100218	3.80594773781768e-166	3.09247454995215e-164	ENSCAFG00000013067	PAK2
2240.83363960183	-7.52016439388015	0.274250156483065	-27.4208207948444	1.54869754431581e-165	1.24905324907486e-163	ENSCAFG00000017569	TRIM37
6273.43943687845	-9.82143969869731	0.358920613185634	-27.3638217976009	7.39515058631609e-165	5.92047055763306e-163	ENSCAFG00000018420	SMCHD1
2158.75983221897	-6.57467099993549	0.240410730805022	-27.3476603058442	1.1513534587638e-164	9.15031858322646e-163	ENSCAFG00000009058	TOP1
2277.73236878853	5.80028617487647	0.213096932941478	27.2190035530421	3.8699476251933e-163	3.05333259008005e-161	ENSCAFG00000016877	UBQLN4
426.980395182791	6.56883774746222	0.241638465376969	27.1845698788662	9.88640811808831e-163	7.74411594170831e-161	ENSCAFG00000015634	SLC2A9
3636.27422487884	5.70190009293627	0.210262568569943	27.1179988512295	6.04063992916708e-162	4.69789196776937e-160	ENSCAFG00000032654	EXOSC5
835.01320086995	8.43601621875487	0.311209999699998	27.1071502422386	8.10955280605666e-162	6.26218517392517e-160	ENSCAFG00000017619	OTUB2
2347.14335187047	-8.92663085260891	0.3294550967234	-27.0951366100838	1.12353828707964e-161	8.61484849980501e-160	ENSCAFG00000011514	GTF2I
3543.51730204094	11.1017768215876	0.409769183671624	27.0927567615338	1.19847507687104e-161	9.12517247340695e-160	ENSCAFG00000016954	RUSC1
1310.8281968052	-6.09445893904781	0.225074041933517	-27.0775736139666	1.80913185485072e-161	1.36790469691768e-159	ENSCAFG00000005473	ARHGAP15
12113.8617250286	14.2154951206067	0.525336030822568	27.0598136936242	2.92776479080977e-161	2.1984484856784e-159	ENSCAFG00000013127	CLRN3
3136.47553826728	8.62474788418593	0.318860617893049	27.0486457097653	3.96217113749764e-161	2.95480269486811e-159	ENSCAFG00000011512	FBXO40
3580.12040589616	11.5277458996679	0.426935511892491	27.0011408715299	1.43300447315349e-160	1.06139814310852e-158	ENSCAFG00000005508	DKK4
1825.13351376921	-7.52880909472376	0.278864845002007	-26.9980574090276	1.55758947008965e-160	1.14588068583352e-158	ENSCAFG00000005242	RBM26
3185.00122894777	-7.40402884769786	0.274479721262403	-26.9747754538835	2.92208185746399e-160	2.13527699758845e-158	ENSCAFG00000010816	PTP4A2
4627.38063229716	8.26960029987364	0.306653156370622	26.96727598616	3.57813588095935e-160	2.59724956479236e-158	ENSCAFG00000011570	MID1
1516.95050656917	-5.68610828136696	0.211241788972	-26.9175351574051	1.36921227066543e-159	9.87283655828157e-158	ENSCAFG00000003086	GARS1
1613.64392346296	-8.43297822604	0.313550782325143	-26.8950954722711	2.50637262453487e-159	1.79535428525892e-157	ENSCAFG00000001697	UBR2
6364.4317788432	-10.9028034841196	0.40591920499099	-26.8595408890832	6.52582638014587e-159	4.6439998449038e-157	ENSCAFG00000014949	PRRC2C
3137.86593268174	11.3422638858286	0.423186196636822	26.8020648498667	3.05703971709056e-158	2.16136678179753e-156	ENSCAFG00000017482	ITGA11
2943.10127792112	-9.73980648333219	0.363583348125283	-26.788373377254	4.4141822547065e-158	3.10074944446738e-156	ENSCAFG00000011247	LAPTM5
1070.20180180017	-5.69414579725556	0.212916901481895	-26.7435124108255	1.46910734790563e-157	1.02536158999977e-155	ENSCAFG00000006764	PARG
4302.96888539827	5.99834621979517	0.224401178769782	26.7304577127423	2.08378331873422e-157	1.44511036779479e-155	ENSCAFG00000004393	TMEM135
3290.00463804062	11.2196802235338	0.419840048519601	26.7237017123439	2.49678868575125e-157	1.72057184876327e-155	ENSCAFG00000011921	ASB11
1377.41296360627	9.30775119999999	0.348429174150531	26.7134668693925	3.28329630786569e-157	2.24833523270702e-155	ENSCAFG00000005002	TIMP4
1070.39700912792	-6.26848253157815	0.234732025911509	-26.7048456947298	4.13477979097707e-157	2.8137176477599e-155	ENSCAFG00000000333	MON2
15884.5537982383	8.09089969285442	0.303636030757397	26.6467048481443	1.95418766747617e-156	1.32156492692426e-154	ENSCAFG00000018536	PPP6C
4276.42169596896	8.94870215709467	0.335967457120602	26.6356218956122	2.62650006266667e-156	1.7652674495256e-154	ENSCAFG00000012490	LYSMD1
4708.02136379067	-9.7247707319012	0.365493027137894	-26.6072674711581	5.59319141819708e-156	3.73611461112453e-154	ENSCAFG00000007259	IPO7
5250.56642886109	8.19127219466639	0.307951456403159	26.5992318735544	6.92836777252331e-156	4.59976026263621e-154	ENSCAFG00000018292	ZFYVE21
5607.78974079106	8.74298217637855	0.328724452361057	26.5966894570278	7.4137965878285e-156	4.89220710595617e-154	ENSCAFG00000009218	MORN4
931.933598840919	10.0094960982904	0.378324587243242	26.4574295084205	2.99685783165104e-154	1.96564988379617e-152	ENSCAFG00000007556	OR10V5
3924.87718418401	-6.65903744838412	0.251835894306214	-26.441971136518	4.51324514785126e-154	2.94252773471883e-152	ENSCAFG00000012195	LDHB
2393.68825495429	-9.3980575031187	0.355433240750497	-26.4411327518909	4.61455873242351e-154	2.99067354039447e-152	ENSCAFG00000001976	VCP
1545.40707173558	-7.58880245447208	0.287032451793016	-26.4388308954853	4.90455370612323e-154	3.15980951196863e-152	ENSCAFG00000014085	MIS18BP1
30776.6768612427	-10.1098504272912	0.382891249100379	-26.403973585306	1.23352207372645e-153	7.90034608160802e-152	ENSCAFG00000001615	RPS6
1899.7309083087	8.12275433502006	0.307640919936143	26.4033612196521	1.25365762355295e-153	7.98235333640033e-152	ENSCAFG00000004221	MOB3C
2184.11642459387	-8.10429440585668	0.306994534357872	-26.3988231022031	1.41347051169787e-153	8.94759705312003e-152	ENSCAFG00000010831	SHOC2
2571.56559104776	7.22507794303747	0.274056067239126	26.3635029715772	3.59365280524925e-153	2.26171628575456e-151	ENSCAFG00000003472	TSPAN12
27748.7690986605	-9.84410647509599	0.373672372887327	-26.3442180620194	5.97826667327959e-153	3.74088319187748e-151	ENSCAFG00000020150	RPL5
2648.63275030256	-9.27076649505531	0.351973551498098	-26.3393838985808	6.79138050150729e-153	4.22540290859494e-151	ENSCAFG00000007355	BTAF1
2163.73796554372	-5.6934154592835	0.216276700152359	-26.324682479771	1.00074437715724e-152	6.19096862414093e-151	ENSCAFG00000004598	UBP1
7188.97791692402	11.2792767276754	0.428495377911946	26.3229834184891	1.04658686554996e-152	6.43798745316837e-151	ENSCAFG00000004594	PTER
1796.34861116367	5.7018866913311	0.216635024842167	26.3202439009357	1.12495897489014e-152	6.8812097295527e-151	ENSCAFG00000003994	NUDT6
1617.92592306064	-5.28802852852425	0.201303319253816	-26.2689584460193	4.34150893265127e-152	2.64080163456464e-150	ENSCAFG00000012688	RBBP7
976.076239663778	-4.60279486086147	0.175273337566689	-26.2606676221372	5.39943145194058e-152	3.26605609159606e-150	ENSCAFG00000007391	CENPJ
1687.80330689172	10.4688590773672	0.398662055174521	26.2599837167453	5.49742174103952e-152	3.30695734344963e-150	ENSCAFG00000031154	MYORG
1893.95578809482	-8.11492513751621	0.309150502270372	-26.2491086959943	7.31707724183724e-152	4.37738115434746e-150	ENSCAFG00000015145	USP8
5114.54320036098	-10.5727489450249	0.402941814032139	-26.2388974706448	9.56951342242893e-152	5.69359902422984e-150	ENSCAFG00000011615	GOLGB1
238.212265185452	8.08236988663443	0.308051611452099	26.2370641352455	1.00417866431891e-151	5.94211809625232e-150	ENSCAFG00000019916	FOXC2
2286.21343591205	10.7970755429556	0.411596565245457	26.2321808650584	1.14164055270497e-151	6.71901747991986e-150	ENSCAFG00000007561	OR10V1
1056.45197213832	9.76241333714166	0.372803238591157	26.1865035669602	3.78624967049626e-151	2.216380989912e-149	ENSCAFG00000003650	OR6W1
3611.04842153031	-10.6172154144795	0.405992023433498	-26.1512906699228	9.52767170836663e-151	5.54744863960941e-149	ENSCAFG00000011345	ITPR2
3229.4002376451	-8.5646557821288	0.327622655070709	-26.1418300888879	1.22059410836773e-150	7.069057793568e-149	ENSCAFG00000013136	SMARCC1
1457.89010198687	6.84251300549916	0.262466577412416	26.0700355563652	7.97525059151775e-150	4.59441949420345e-148	ENSCAFG00000005340	SERTAD3
15935.5119625479	6.7149533050251	0.257590512738258	26.068325396162	8.33939735762656e-150	4.77891360157042e-148	ENSCAFG00000013745	BLOC1S6
1357.66959428421	-7.4078839286153	0.28457226717228	-26.031643920279	2.17137746964438e-149	1.2318234707184e-147	ENSCAFG00000017344	CLINT1
408.71127324794	7.32765774679435	0.281490554454532	26.0316292352821	2.17220891236162e-149	1.2318234707184e-147	ENSCAFG00000007939	KCNB2
6400.87284118977	10.6931067909671	0.411061228920594	26.0134161011636	3.49171885686427e-149	1.96983600588281e-147	ENSCAFG00000003029	CXCL8
2750.960734889	-9.03032754285481	0.347579365180579	-25.9806203920168	8.20088918536078e-149	4.60264337372207e-147	ENSCAFG00000001324	ATF4
14474.289768895	-8.88004328546249	0.341885249257054	-25.973753780719	9.80489142983134e-149	5.47464912246172e-147	ENSCAFG00000017066	RPL26
1332.12437723023	-7.93661649556809	0.305705658008682	-25.9616277541801	1.34399536326377e-148	7.46603138531427e-147	ENSCAFG00000013165	PRPF6
1707.59354889078	10.4219901448258	0.401515369895762	25.956640582729	1.53005088835469e-148	8.45644369157658e-147	ENSCAFG00000000364	WIF1
2781.87729018276	-8.47736566389184	0.327044156399983	-25.9211653778146	3.84530338333347e-148	2.11452844635024e-146	ENSCAFG00000008215	USP25
3271.59267885227	-6.14730503329953	0.23760101298529	-25.8723856269085	1.36258511543335e-147	7.45518931499414e-146	ENSCAFG00000002296	POLR2B
1031.02994164546	-6.38364513346662	0.246847524910031	-25.8606811463606	1.84520282750985e-147	1.00452841929636e-145	ENSCAFG00000000441	CNOT2
980.622086112043	-7.30669575988206	0.282934420223939	-25.824697306531	4.68280212171666e-147	2.53663430354482e-145	ENSCAFG00000012679	STRAP
4578.84278516794	7.92100779359947	0.306735277614003	25.823595692072	4.81813758004836e-147	2.59702385997854e-145	ENSCAFG00000016851	SLC25A44
1953.31233661545	7.24942117361027	0.280899369437093	25.8078940801388	7.23074933987296e-147	3.878246246923e-145	ENSCAFG00000011486	SPATA2
1525.22899429708	6.80006119453178	0.26384884417169	25.772563893086	1.80091886055701e-146	9.61196301654154e-145	ENSCAFG00000010296	HEMK1
1497.02499867109	9.56507381210941	0.37179298667427	25.7268806968901	5.84972961853593e-146	3.10691980910338e-144	ENSCAFG00000005542	C1QTNF1
1834.87307558278	-8.28540830938312	0.32207321862505	-25.7252321219195	6.10355057622674e-146	3.22599313951246e-144	ENSCAFG00000005669	ZMYND11
2158.99741599854	5.35644297476121	0.208329298970929	25.7114241790285	8.71044734748186e-146	4.58161114586389e-144	ENSCAFG00000029063	CCDC9
887.869117921585	7.82815320150881	0.304810748838381	25.682011646051	1.85685608696763e-145	9.7199274398575e-144	ENSCAFG00000016897	CACNA1A
10108.9039682576	7.52013962631166	0.292825756311166	25.6812779075366	1.89223160932171e-145	9.85771184798791e-144	ENSCAFG00000004222	FAM168B
1221.59668382539	7.29906898452413	0.284732732502288	25.6348081949639	6.24564499750563e-145	3.2382182253734e-143	ENSCAFG00000017029	DAPK2
17109.8006803286	12.9223058482204	0.504246130494527	25.6269806880762	7.63554939828354e-145	3.94008823926593e-143	ENSCAFG00000014636	TMBIM1
1122.73557264057	8.86454417620052	0.346195763746618	25.6055824608198	1.32207916944086e-144	6.78999905512835e-143	ENSCAFG00000005225	PLB1
479.060864221925	-5.80068882780491	0.226952829420942	-25.559006435853	4.36030637569482e-144	2.22887398209226e-142	ENSCAFG00000005180	SLC4A1AP
453.821061606684	6.20704057139943	0.243189913214389	25.5234293616754	1.08331710256131e-143	5.51175542648949e-142	ENSCAFG00000006683	SDHAF1
566.956291100396	5.39577445319241	0.211770303365085	25.4793725439882	3.33762891420531e-143	1.69023737757523e-141	ENSCAFG00000019368	TEDC2
1385.43406317197	-7.15115850313157	0.28106202176936	-25.4433468389402	8.3639823262584e-143	4.21606664668062e-141	ENSCAFG00000007350	LSM14A
3953.04262226205	-8.79137329482153	0.34625485254147	-25.3898919547087	3.26117874794615e-142	1.63630019390035e-140	ENSCAFG00000010062	NOLC1
1178.86973187637	-6.89700758366322	0.271826390354438	-25.3728402701082	5.03067167090778e-142	2.50475549287558e-140	ENSCAFG00000004876	NUB1
5144.07099020626	10.4418942349985	0.411539181909572	25.3727826996869	5.03803685653703e-142	2.50475549287558e-140	ENSCAFG00000015915	CHRNA9
2319.20600602788	5.60134811104111	0.221153363055163	25.3278902642957	1.57496831733775e-141	7.79466138144247e-140	ENSCAFG00000000365	MRNIP
1331.84822830524	-6.3515471832476	0.250833697075438	-25.3217460704149	1.84057424698672e-141	9.06795131275631e-140	ENSCAFG00000015073	ATL3
2888.27625811777	-9.08090124772552	0.359077633259864	-25.2895207236528	4.16547337320457e-141	2.04295829222754e-139	ENSCAFG00000010836	CENPE
3488.38105385145	10.140711609854	0.402101195274239	25.2193023274599	2.46044172393332e-140	1.20131343005318e-138	ENSCAFG00000019434	ENTPD8
4829.45552083815	-8.7064131566348	0.345283842432509	-25.2152347914646	2.72665024751288e-140	1.32534678102323e-138	ENSCAFG00000018524	HNRNPM
5955.91646261837	6.62257438575477	0.262774550996402	25.2024952973679	3.76115393256509e-140	1.8200641785675e-138	ENSCAFG00000019984	ASB6
992.138905683503	-7.71174952783765	0.306395194137367	-25.169290104401	8.69147373477196e-140	4.18729053204412e-138	ENSCAFG00000004530	CLASP2
3298.40382519117	6.58856801782695	0.261854965837677	25.1611345110453	1.06749814292527e-139	5.12022897804863e-138	ENSCAFG00000000231	B4GALT7
1334.45883255913	-7.60644534202229	0.30312471530973	-25.0934514998228	5.86318940311708e-139	2.79993009741837e-137	ENSCAFG00000007564	IMMT
2424.61649498089	8.59086740537768	0.34245329498148	25.0862454275474	7.02713644323313e-139	3.34111185999661e-137	ENSCAFG00000028925	NDUFAF8
986.918852150181	-7.61308864379396	0.303826634770353	-25.057344460759	1.45200070018333e-138	6.87364505373746e-137	ENSCAFG00000008081	TNPO1
2492.17272162215	-7.76714090879423	0.310142700158288	-25.0437650308394	2.04143913649382e-138	9.62215987798473e-137	ENSCAFG00000015242	TRRAP
1202.26190335637	-7.89973551120239	0.315815393518396	-25.0137760012076	4.32943888601364e-138	2.03185045650502e-136	ENSCAFG00000016878	CALCOCO2
583.872772031661	8.36153998148997	0.334371422818881	25.0067422359212	5.1636029480407e-138	2.41293171237198e-136	ENSCAFG00000004143	GATA2
1996.90449647233	-8.629503034723	0.345257282547019	-24.994412778383	7.03128686009693e-138	3.27165176635621e-136	ENSCAFG00000007146	SACS
924.477100462192	-6.42883734014934	0.257632839634954	-24.9534855465573	1.95723514990385e-137	9.06824523921411e-136	ENSCAFG00000003239	ETAA1
4360.84213689114	14.1371429056235	0.567191903869656	24.9247967207803	4.00744627123041e-137	1.8488591102185e-135	ENSCAFG00000009765	CASQ2
12048.1511544164	6.46081899494555	0.259286489806779	24.9176846806024	4.78592602334377e-137	2.19869884144165e-135	ENSCAFG00000004516	STAM
1266.75551334862	-8.01370281523208	0.321614192356017	-24.9171305424269	4.85257449198561e-137	2.21995088524115e-135	ENSCAFG00000009021	SEC31A
1033.9475051781	-6.67641868171627	0.268165320535244	-24.8966520666821	8.08802140527058e-137	3.68461828705381e-135	ENSCAFG00000015891	GHITM
1041.22004292762	5.17255352716153	0.207813855186496	24.8903208235061	9.47109343401406e-137	4.29671938789771e-135	ENSCAFG00000007116	PDRG1
1654.53346051205	-4.50205193362444	0.181157068573425	-24.8516492846632	2.48186038408788e-136	1.12126538846261e-134	ENSCAFG00000004769	OPTN
544.398115413065	6.26053912953045	0.252096265673391	24.8339225208574	3.85781860608932e-136	1.73569954475622e-134	ENSCAFG00000014310	APEX2
2047.85005860285	-5.13762347512061	0.2070004861871	-24.819378783859	5.5386904906045e-136	2.48169802723052e-134	ENSCAFG00000010146	NUP153
3930.14049567349	9.02272866971519	0.36415634531968	24.7770738741198	1.58401093165953e-135	7.06832419012664e-134	ENSCAFG00000009424	CSRP3
1339.9917727144	6.36887427971146	0.257282690295262	24.7543830966725	2.78104590395869e-135	1.23591950213478e-133	ENSCAFG00000002973	EMC10
1095.55903817913	-6.90935472639407	0.279582398452729	-24.7131248770737	7.72885262066046e-135	3.42080273714435e-133	ENSCAFG00000018976	NSRP1
2496.25330417917	-6.09477119980511	0.246830905134651	-24.6920911159009	1.30058322023886e-134	5.73309720727152e-133	ENSCAFG00000000136	ATP5F1B
2545.44302481286	-9.39146661011248	0.380361944893063	-24.6908680960522	1.34052366896586e-134	5.8853313337501e-133	ENSCAFG00000000432	CCT2
1381.25736983939	-5.65704478839274	0.229224132636717	-24.6790978040616	1.79334942780564e-134	7.84176247789067e-133	ENSCAFG00000011482	PABPN1
2427.07193170072	-8.4080317391656	0.340817164481979	-24.6702121119554	2.23378037955947e-134	9.72856030905743e-133	ENSCAFG00000002607	RNF20
722.813909155424	9.70249654653783	0.393421716799895	24.6618224978994	2.74827315987305e-134	1.19215928943019e-132	ENSCAFG00000015610	ACTL8
3378.46459207554	-4.02074359194763	0.163105346153378	-24.6512066389699	3.57209406941681e-134	1.54337143761152e-132	ENSCAFG00000017647	CLTC
1002.16377834624	-6.29224455905389	0.255431846681406	-24.6337511974458	5.49590561476286e-134	2.36519447958648e-132	ENSCAFG00000018442	LPIN2
2076.096744816	7.93484411293753	0.322809552117078	24.580574090508	2.03828745133397e-133	8.73735187800167e-132	ENSCAFG00000009075	CCDC9B
2495.89461567349	-4.22782477176041	0.172022928714013	-24.5771002933518	2.22027871248917e-133	9.48015475356162e-132	ENSCAFG00000004897	RSF1
527.911480337384	6.21351742591258	0.252864804036182	24.5724882495846	2.48720556753786e-133	1.05783961794345e-131	ENSCAFG00000004208	FKRP
3538.24903617121	-10.2417170353314	0.417013136925775	-24.5596987923052	3.4071144299944e-133	1.44344987991358e-131	ENSCAFG00000009488	MTDH
2193.51341374481	-7.11106252561768	0.289638329193378	-24.5515244664664	4.1658614739255e-133	1.75805812899616e-131	ENSCAFG00000007425	PJA2
1473.51317655275	-8.5466465334468	0.34850797420854	-24.5235322171787	8.28892872708961e-133	3.48455042395953e-131	ENSCAFG00000015781	KDM5A
1400.1587231855	-6.57097035573077	0.268148448806233	-24.504972469481	1.3074368047891e-132	5.47514305020911e-131	ENSCAFG00000000856	NUP50
605.642147156585	9.46956541629133	0.386535205378293	24.4985845649523	1.52935098920743e-132	6.37991324539866e-131	ENSCAFG00000001839	TTBK1
877.022232853024	-5.98566055616952	0.244475253171784	-24.4837073630664	2.20297478449031e-132	9.15495780669104e-131	ENSCAFG00000004241	ASXL2
2958.31680867979	10.6022809873165	0.433427750073797	24.4614724957304	3.79946005299249e-132	1.57294756870655e-130	ENSCAFG00000016412	SLC34A1
471.384379001761	3.5415919019008	0.144847783797835	24.4504389990793	4.97857314457974e-132	2.05328425750698e-130	ENSCAFG00000018238	TIGD6
2232.76858521089	5.67284186291297	0.232230273400541	24.4276587192777	8.69545725580249e-132	3.57268447551613e-130	ENSCAFG00000013216	MUS81
2695.72526009148	5.88485035078438	0.241194367066478	24.3987885055475	1.76157669003846e-131	7.21054398539052e-130	ENSCAFG00000004294	POMGNT1
4329.40630972813	-10.453868247956	0.428670832226902	-24.3867029479221	2.366715181141e-131	9.65123404204615e-130	ENSCAFG00000012593	CENPF
1234.6626257402	-6.27340837247795	0.257505803924549	-24.3622018489187	4.30469249608503e-131	1.74886163796171e-129	ENSCAFG00000003871	EPS15
917.344616661868	6.46504772529364	0.265442222024024	24.3557625309079	5.03706920421013e-131	2.03879589202379e-129	ENSCAFG00000018938	TVP23A
3062.7533203509	11.9477528821779	0.491020289568675	24.3325034341719	8.88175508066083e-131	3.58164997474945e-129	ENSCAFG00000001184	PRSS38
1136.40486267317	6.02129749486624	0.247776989134779	24.3012779995924	1.90027643347977e-130	7.6347637666892e-129	ENSCAFG00000014543	SH3TC1
986.22483873754	-6.76518116679873	0.278624943404662	-24.2806013134771	3.1427677176148e-130	1.25803143049228e-128	ENSCAFG00000007695	SLMAP
1059.17997962822	-7.53066939118323	0.31028784776259	-24.2699462627526	4.07224959524977e-130	1.62412650524101e-128	ENSCAFG00000019895	TTF1
2984.6799935752	-8.23494384351868	0.339458451768956	-24.2590626352223	5.30541730585843e-130	2.10822567978783e-128	ENSCAFG00000001972	FRYL
10244.6030820971	-11.5166421775196	0.475033949347652	-24.243829716455	7.68119203037258e-130	3.03525818036786e-128	ENSCAFG00000016090	TOP2A
10932.0375855839	8.32365495703547	0.34333183959078	24.2437606921528	7.69407841459891e-130	3.03525818036786e-128	ENSCAFG00000019000	PARS2
1282.72819617524	6.05548068261199	0.249830836652178	24.2383236743614	8.77997452691363e-130	3.45113222559695e-128	ENSCAFG00000017097	OAZ2
550.748290897535	5.7354499824646	0.237157856411715	24.1841028133921	3.27027198955394e-129	1.2808173173476e-127	ENSCAFG00000019590	UBL4A
674.344191278746	-6.29538977359878	0.260607301538338	-24.1566131740659	6.36262514191328e-129	2.48302016290867e-127	ENSCAFG00000018783	RRN3
11900.984974106	-10.2478659277998	0.424932202817521	-24.1164728393167	1.6792751888646e-128	6.52998152012778e-127	ENSCAFG00000010227	RPLP0
1479.29108540736	8.16892884204674	0.339012649615302	24.0962360882891	2.73746736020925e-128	1.06069553800563e-126	ENSCAFG00000011814	RHOD
822.480837429601	-5.84495840651684	0.242788376727139	-24.0742925394892	4.64809430235421e-128	1.79462591361818e-126	ENSCAFG00000017202	RLIM
4240.74870627423	7.07101685589376	0.293741649563261	24.0722310452298	4.88500124476592e-128	1.87943086759757e-126	ENSCAFG00000020063	SLC27A4
360.334890227684	8.24213746763702	0.342423707787259	24.0699965574746	5.15542037022814e-128	1.97648651376916e-126	ENSCAFG00000011071	GJA8
2630.13140202644	-8.7243706626428	0.362933069388723	-24.0385112256015	1.10089576283095e-127	4.20580809322927e-126	ENSCAFG00000006325	MAK16
7367.02167104394	12.453464041407	0.518303925565858	24.0273388394868	1.44064737502366e-127	5.48453448225789e-126	ENSCAFG00000009025	STX19
2270.69467333015	-7.7872757111226	0.3244376916495	-24.0023767631025	2.62633453884227e-127	9.96359946303646e-126	ENSCAFG00000003083	CCT4
1090.59216355186	-5.90184317155034	0.245909453124517	-24.0000662705794	2.77635728610154e-127	1.04961729621783e-125	ENSCAFG00000002729	PSME4
21602.2315852797	-9.4743758289891	0.394928329164927	-23.9901144823482	3.52664541630046e-127	1.32865450839721e-125	ENSCAFG00000007990	RPS3A
7556.84652751644	12.3374083012011	0.51428455390051	23.9894591576394	3.5826237924398e-127	1.34508992593395e-125	ENSCAFG00000012840	OAZ3
7873.45835409442	9.40624264484657	0.392280432504941	23.9783630929083	4.6771245871967e-127	1.74998393489339e-125	ENSCAFG00000000297	AVIL
1469.19925540424	11.1829443764478	0.466924125462168	23.9502389502337	9.18735857101937e-127	3.42575205894722e-125	ENSCAFG00000005630	P2RY2
4518.21884096542	-8.13047927188665	0.339882758888626	-23.9214230768053	1.83340513742585e-126	6.81300857893948e-125	ENSCAFG00000004019	ITSN2
1661.43506063868	-8.55828830229598	0.358168754683416	-23.8945697813887	3.48791018728797e-126	1.29171313330583e-124	ENSCAFG00000016411	CDK12
692.06107221458	-6.36456848553352	0.266559887284549	-23.8766925900574	5.34978623507966e-126	1.97452449245923e-124	ENSCAFG00000015204	TMEM260
868.36782937381	-7.00224378814029	0.293294815012609	-23.8744206502228	5.64852957346739e-126	2.07774290526733e-124	ENSCAFG00000012559	SF3A1
1819.36798090357	9.77352220382779	0.409623078545221	23.8597938342208	8.01332479923379e-126	2.93767947522079e-124	ENSCAFG00000019302	OR2C1
534.406877265045	-5.41406773272293	0.226989027701953	-23.8516715434891	9.72994498272087e-126	3.55502150912298e-124	ENSCAFG00000008299	NUP160
647.035822482484	-5.52589633621575	0.23181693146209	-23.8373284529453	1.3705695725413e-125	4.99089013572899e-124	ENSCAFG00000009982	NCOA5
2379.21868297992	-7.68858242906684	0.322630234984488	-23.8309420362803	1.59633142250537e-125	5.79361884274616e-124	ENSCAFG00000002034	FIP1L1
795.836716846656	9.15168313095617	0.384267659505585	23.8159077522452	2.28531789966763e-125	8.26662501381432e-124	ENSCAFG00000040684	C19orf84
720.972852828954	9.4659274364166	0.397537085478028	23.8114323976443	2.5428030418153e-125	9.16756275473014e-124	ENSCAFG00000010776	OR2W11
1038.75052318283	-8.4041275799708	0.352971930911344	-23.8096200971903	2.65513289246392e-125	9.54095278321687e-124	ENSCAFG00000004764	VWA8
793.829508193981	7.36793549873718	0.309638134571074	23.7953103190717	3.73482807998231e-125	1.33765816233051e-123	ENSCAFG00000001516	TST
1417.49759860127	-8.58144055251038	0.360654947258829	-23.7940464084409	3.84906039927737e-125	1.37405146319121e-123	ENSCAFG00000007524	MPHOSPH9
3376.66396572183	-6.90799308091617	0.290422222065659	-23.7860348005822	4.6588150099001e-125	1.65768554992785e-123	ENSCAFG00000002995	TAX1BP1
1974.24236753274	-7.27978259031591	0.30612080784067	-23.7807506182491	5.28386749892073e-125	1.87396577616446e-123	ENSCAFG00000005869	IK
3700.1670822512	-10.5630209394265	0.444588360282564	-23.7591036632471	8.84730015192885e-125	3.12757805370784e-123	ENSCAFG00000016982	DOCK2
3315.76853409685	8.46899392080995	0.356977656708863	23.724156853091	2.03132498857549e-124	7.1576266911359e-123	ENSCAFG00000009103	VDR
1416.58801220984	8.3932201609596	0.353808751370926	23.7224775487826	2.11403298485733e-124	7.42502939971826e-123	ENSCAFG00000014208	HOATZ
2380.63949454792	-6.64035045902698	0.280706262852605	-23.6558685636228	1.02708637649519e-123	3.59579307629569e-122	ENSCAFG00000012019	EIF4H
845.793278781444	-7.10812824805127	0.30050797014742	-23.6537095657205	1.0810011697319e-123	3.77241690257723e-122	ENSCAFG00000005936	STRN
1493.75650037634	-5.95513761643896	0.251852740923028	-23.6453158882197	1.31883354163741e-123	4.58768677359366e-122	ENSCAFG00000008429	SELENOT
2940.86526374252	7.77170291198931	0.328864174524118	23.6319535967556	1.80972927206781e-123	6.27526506824023e-122	ENSCAFG00000012042	USP2
1265.45224441625	-7.90824149686966	0.334698237760627	-23.6279747087451	1.98847105045196e-123	6.87316596740347e-122	ENSCAFG00000006351	PDS5B
4608.0628371396	11.1281215954712	0.471069374053939	23.6231056578876	2.23134678917833e-123	7.68826070904231e-122	ENSCAFG00000030076	LMX1B
3285.72549786908	-6.53563288862354	0.27666839804193	-23.6226216469907	2.25705188090013e-123	7.75229680733144e-122	ENSCAFG00000004806	GOLGA4
3441.4709991143	-4.9047687949101	0.207637894798662	-23.6217420700882	2.30452391977015e-123	7.8904579995149e-122	ENSCAFG00000013205	DHX9
13431.4010806741	6.7824290870889	0.287374024770245	23.6013992305374	3.72869760437647e-123	1.27266644252198e-121	ENSCAFG00000008871	ANTXR2
5711.25702250969	-9.71382553217276	0.411914944210965	-23.5821148727193	5.88157978977792e-123	2.00120752347194e-121	ENSCAFG00000012448	NOP58
2345.20265052748	9.0021002989378	0.381845173321532	23.5752627711169	6.91490024118999e-123	2.34546522822669e-121	ENSCAFG00000003928	DBP
2511.24867447024	-9.15237512968984	0.388259739940718	-23.5728152784713	7.32636347066706e-123	2.47731197107525e-121	ENSCAFG00000012572	ARCN1
1085.76164498638	-8.10275922234604	0.34430710422651	-23.5335231915966	1.85152500126181e-122	6.24130161416054e-121	ENSCAFG00000012544	COPA
510.579762130042	-5.23663287100716	0.222726833561709	-23.5114592492794	3.11410922173242e-122	1.04649448167354e-120	ENSCAFG00000005526	IKBKB
1790.78843897225	4.46908301931353	0.190255840194422	23.4898598368733	5.17820972740951e-122	1.73477992344722e-120	ENSCAFG00000011599	TBC1D10C
1079.39035035069	-7.49903352195614	0.319303299210985	-23.4856123957587	5.72248039537276e-122	1.91123823757112e-120	ENSCAFG00000004148	RPN1
635.564917822595	-6.44256077124904	0.27472006437587	-23.4513659782576	1.28015726363631e-121	4.26249305396702e-120	ENSCAFG00000018309	USP14
3254.25370375088	-8.22967868164421	0.350986253029053	-23.4472963274804	1.40858611588039e-121	4.67581878954442e-120	ENSCAFG00000023463	ITPR1
956.889672161378	-7.4549532091502	0.31843079146388	-23.4115337115438	3.26090415379062e-121	1.07917095521192e-119	ENSCAFG00000000643	AZIN1
1142.82207182957	-7.26137431370864	0.310591951381158	-23.3791451498287	6.96658598534045e-121	2.2985511578299e-119	ENSCAFG00000007597	ABCE1
829.849418826116	-6.31898603288915	0.270420354031372	-23.3672722437012	9.19940980005846e-121	3.02607776142104e-119	ENSCAFG00000008461	SETD6
999.645986564391	-7.39001892967972	0.316504301100542	-23.3488736297842	1.41495144821087e-120	4.64035884581927e-119	ENSCAFG00000007771	RAD17
1962.24951718157	-8.57803718203962	0.368017365164453	-23.3087837531972	3.6112619910124e-120	1.18076338012442e-118	ENSCAFG00000018858	TARS1
936.385299075221	-7.67867014485668	0.330179466519303	-23.256049886457	1.23553089453737e-119	4.02768274842002e-118	ENSCAFG00000004903	KDM4A
757.331142693298	10.0562224728444	0.432454188828558	23.2538445287926	1.30067155815587e-119	4.22737669408988e-118	ENSCAFG00000006267	OR6C1L
4223.61421896035	-9.39940202055515	0.404467443719556	-23.2389582066644	1.83964414975259e-119	5.96132306622209e-118	ENSCAFG00000009261	SLC38A2
1004.90681467778	-6.30942295255827	0.271505937580955	-23.2386186791108	1.85424373295e-119	5.99080289743609e-118	ENSCAFG00000011999	FAM204A
8260.63714637254	-10.3145371761339	0.444254642598379	-23.2176238289953	3.02239142649043e-119	9.7360348673455e-118	ENSCAFG00000003109	MDN1
4097.82551275636	10.9967486180721	0.473685408550077	23.2152994784713	3.19028841301693e-119	1.022223767843e-117	ENSCAFG00000006967	OR13A1
1976.73194215723	6.34473527101611	0.27330002593548	23.2152750417739	3.19210214058247e-119	1.022223767843e-117	ENSCAFG00000009143	ZNF408
1323.38857787356	-8.51074783805537	0.366713696948481	-23.2081536874011	3.76701983131221e-119	1.20279507106532e-117	ENSCAFG00000014226	NEMF
920.72134555069	-7.32502996078824	0.315687351135373	-23.2034319222601	4.20409571980004e-119	1.33842673091178e-117	ENSCAFG00000015665	EIF2AK1
1466.52466216448	-8.6819838445484	0.374254363441463	-23.198083155833	4.76065064252908e-119	1.51119429142439e-117	ENSCAFG00000008352	PHF20
1919.85991909182	4.4919465917654	0.193819698568761	23.1759033005192	7.96949830040688e-119	2.52243888066367e-117	ENSCAFG00000018702	EFCAB7
659.851431338788	6.95501856779309	0.300335185397443	23.1575216822807	1.22099809408305e-118	3.85339920242791e-117	ENSCAFG00000012952	VPS37D
3722.66588371539	-6.74841447751216	0.291504112495388	-23.1503234027923	1.44288817052416e-118	4.54051052042401e-117	ENSCAFG00000016607	MSN
2188.02690485246	5.39882065010783	0.233222331537647	23.1488151864066	1.49425274932429e-118	4.68859479384521e-117	ENSCAFG00000005995	C15H12orf29
2932.60376049239	5.12128355530907	0.221286915265472	23.1431829087825	1.70273090712128e-118	5.32739486113118e-117	ENSCAFG00000005489	LIPT2
905.190624075227	-4.9820802849142	0.215276496342545	-23.1427042410928	1.72173372708366e-118	5.37141456174411e-117	ENSCAFG00000020224	PSMB7
1686.58461017804	10.5374679477347	0.455735647468633	23.1218865723247	2.78929488553428e-118	8.67709791819922e-117	ENSCAFG00000011300	OR8D6
844.476145005293	-6.20714673055586	0.268473188115438	-23.1201736535676	2.90219425669488e-118	9.00259004754809e-117	ENSCAFG00000020355	CTCF
2150.35492516984	9.59502589284276	0.415141326642393	23.1126733887133	3.45274526286614e-118	1.06799688699109e-116	ENSCAFG00000012560	GAD1
1564.9761518811	-8.05151628450255	0.348423628700154	-23.1084106280045	3.81091043539229e-118	1.17544455582298e-116	ENSCAFG00000003435	NOL10
1643.24778196351	-8.76013443610239	0.379267020849359	-23.0975380260701	4.90142721488925e-118	1.5075350145682e-116	ENSCAFG00000015670	PTEN
554.257373176037	-5.83980668214419	0.25284730063942	-23.0961796601191	5.05793860989919e-118	1.55129114322767e-116	ENSCAFG00000006460	PTPRA
14376.5800611801	8.78575694611217	0.380407963835663	23.0956178138995	5.12412403614521e-118	1.56717591307722e-116	ENSCAFG00000010703	CCDC28B
1141.91486568047	-4.47807431602327	0.193917748615735	-23.0926480324241	5.48859463081508e-118	1.67394449132534e-116	ENSCAFG00000018507	UTP6
1707.55951903487	-7.83655488736798	0.339384808945832	-23.0904704064664	5.77218659466764e-118	1.75551864923858e-116	ENSCAFG00000009513	GLS
465.907857117951	7.93639402261145	0.344098710642764	23.0642945676447	1.05724425460313e-117	3.20648341061808e-116	ENSCAFG00000012794	CELF3
2447.86073661872	-3.91554746595619	0.169966361989713	-23.0371905365203	1.97704887142407e-117	5.97947447557368e-116	ENSCAFG00000010292	DOCK10
1549.72669029195	-8.68627549835418	0.377417844170257	-23.0150101075659	3.29792578146044e-117	9.94676340956822e-116	ENSCAFG00000010717	SP100
1344.11520460883	-5.95698041845162	0.259016966443092	-22.9984178266578	4.83434705395852e-117	1.45404339015194e-115	ENSCAFG00000009006	GFM1
508.174023935063	9.2261335678019	0.401380600691809	22.9859977086585	6.43563278526054e-117	1.93033525525942e-115	ENSCAFG00000015703	LRRN4CL
513.007017957751	9.87021501784507	0.429795186918969	22.9649268261954	1.04528753916719e-116	3.12667327649792e-115	ENSCAFG00000016297	SPEM2
1063.51034083872	9.74851152977246	0.424603925803988	22.9590706475774	1.19603946223797e-116	3.56780209995808e-115	ENSCAFG00000025080	OR6D5
1785.04762806526	-7.48257732310453	0.325973603170498	-22.9545498479851	1.32709849251333e-116	3.94793671761889e-115	ENSCAFG00000010110	UBE3A
1296.37430038391	-8.14320077480206	0.355050276518371	-22.9353455365658	2.06363856660442e-116	6.12231518070542e-115	ENSCAFG00000023650	ARPC4
975.257402514098	8.65911874857138	0.378014223489083	22.9068596113857	3.96949001738628e-116	1.17445128557885e-114	ENSCAFG00000015324	TNFAIP8L3
3338.7168031952	4.6334604906129	0.202577500701494	22.8725326088433	8.7221545077563e-116	2.57362651166533e-114	ENSCAFG00000006715	RYK
523.286597865783	8.71596494495136	0.381195599272383	22.8648099862333	1.04104365476835e-115	3.06348197651832e-114	ENSCAFG00000013604	MAGEB10
8004.05181092794	-5.81647780623125	0.25441029333946	-22.8625883405995	1.09539558454899e-115	3.21473507400792e-114	ENSCAFG00000017986	DYNC1H1
1567.29344197331	7.60585577144005	0.333027470560036	22.8385236768896	1.90038338092595e-115	5.56219737944133e-114	ENSCAFG00000014333	S100P
5409.78452391644	-7.06603510493816	0.309653193729367	-22.8191901392555	2.95725620445365e-115	8.63233392871081e-114	ENSCAFG00000008687	CCT8
486.782864778028	5.02343299004411	0.220185503250122	22.8145491682878	3.28825469769105e-115	9.57286554771663e-114	ENSCAFG00000028752	OVCA2
853.584832158277	-5.82984340150341	0.255597879889521	-22.808653201753	3.76260243038048e-115	1.09245907365287e-113	ENSCAFG00000004557	GPALPP1
960.097318364852	-5.77071604569183	0.25314762056713	-22.7958533948043	5.04064724143412e-115	1.45964274374294e-113	ENSCAFG00000009725	SLF2
501.840100141185	5.31255624287088	0.233077647460994	22.793074757458	5.37088918611593e-115	1.55114698828727e-113	ENSCAFG00000020318	PLA2G15
1825.1630178116	-7.34995878743826	0.322546467497315	-22.787286571351	6.1297887912321e-115	1.76563863383426e-113	ENSCAFG00000005161	DARS1
2664.29900846627	-9.26577850655898	0.406638739940474	-22.7862660304214	6.27428634052917e-115	1.80249154817102e-113	ENSCAFG00000001414	SRSF3
270.472687081721	8.50700381758139	0.373472996003752	22.7780961638681	7.56055323194472e-115	2.16629746287932e-113	ENSCAFG00000001906	FZD1
2295.07273513284	10.3366637285585	0.453815511406299	22.7772375971172	7.71015324276912e-115	2.20336347788111e-113	ENSCAFG00000002092	ADGRF2
1356.57470301981	-6.52067753046886	0.286483111122496	-22.7611237008688	1.11355565350102e-114	3.17392511919349e-113	ENSCAFG00000004486	PICALM
1734.94463602025	3.97863587593465	0.175108602680953	22.7209618203836	2.78052710826411e-114	7.90453763832366e-113	ENSCAFG00000014128	EHD1
1039.13600823063	9.08640387819961	0.400026298132446	22.7145163221023	3.21989998047798e-114	9.12975806964695e-113	ENSCAFG00000015282	GGT6
6157.3903469049	12.6212621955787	0.555734101084291	22.7109730551957	3.49028368549261e-114	9.87070357601132e-113	ENSCAFG00000018215	LHFPL1
1175.06162707261	8.80411484818712	0.387888645896129	22.6975317306522	4.73862962877037e-114	1.33663729010497e-112	ENSCAFG00000005698	PDE2A
767.813989037697	-6.64846426555432	0.292920423460666	-22.6971686951937	4.77791310430005e-114	1.34423560412452e-112	ENSCAFG00000002708	TMEM30A
1099.81143830319	-6.80181284864854	0.299686304311734	-22.6964420822291	4.85751769920944e-114	1.36310960590187e-112	ENSCAFG00000006440	LTA4H
1971.16058146637	5.08776574535727	0.224175299941919	22.695478702049	4.96510610734783e-114	1.38971915930085e-112	ENSCAFG00000009500	AKTIP
2140.1867191189	5.71954089988342	0.25204790135858	22.6922774165314	5.33999529977323e-114	1.49081714933156e-112	ENSCAFG00000018728	RFX2
1645.75353361336	-6.15057907327638	0.271237689840678	-22.6759749977563	7.73493284513096e-114	2.15391173447023e-112	ENSCAFG00000014570	ACAT1
2095.69398726577	9.11372146872225	0.401924044113324	22.675233298938	7.86637899248282e-114	2.1849268997488e-112	ENSCAFG00000013382	PPM1J
920.334569401052	-7.407685405184	0.326767057657307	-22.6696211616065	8.93597448746037e-114	2.47569695214933e-112	ENSCAFG00000005565	EPC2
971.859699245594	-8.30490970800322	0.366627393223328	-22.6521800103037	1.32776755132013e-113	3.66922159867349e-112	ENSCAFG00000013589	IVNS1ABP
618.42802638325	-6.71700460906523	0.296884791079323	-22.624953554022	2.46222388042164e-113	6.78701104051414e-112	ENSCAFG00000005032	PIBF1
3589.12914665519	8.75600355190583	0.387151824842635	22.6164594612588	2.98494518946764e-113	8.20709172296053e-112	ENSCAFG00000017109	ANKDD1A
3292.90476217765	7.49039689485196	0.331529791566749	22.5934352971832	5.02816948983065e-113	1.37901031247547e-111	ENSCAFG00000007702	GRK7
12584.3833627367	6.88541603419898	0.304756399262442	22.5931795061982	5.05736927166689e-113	1.38353358366606e-111	ENSCAFG00000001277	ANKS1A
620.771611682903	-4.29877159404239	0.190337085881755	-22.585044707015	6.07974682528166e-113	1.65905472264829e-111	ENSCAFG00000015803	SDCCAG8
17422.2357720527	-10.215355003346	0.452347710138891	-22.5829705210831	6.3719017434396e-113	1.73443165456426e-111	ENSCAFG00000003120	MACF1
1006.84835377032	7.43425251264056	0.329261164148756	22.5785890414998	7.03592016055768e-113	1.91040146404369e-111	ENSCAFG00000016281	F12
650.758275342943	8.51273035150233	0.377047250771951	22.5773569070553	7.23479436983466e-113	1.95951346016815e-111	ENSCAFG00000008690	RAPSN
4358.82737301518	-11.2719164258875	0.49935705139108	-22.5728592286557	8.00956114730564e-113	2.16397274868148e-111	ENSCAFG00000001551	PSIP1
879.240097743405	-7.59296415695909	0.336419354321834	-22.5699385585745	8.55647644206385e-113	2.30601275993048e-111	ENSCAFG00000032648	PPP1R2
7260.60589421552	5.78768315766489	0.256579650350768	22.5570622991831	1.14477179750001e-112	3.07759884720496e-111	ENSCAFG00000000616	TMEM242
2558.97565015692	6.3103368357603	0.279940967798733	22.5416697147993	1.62089471657532e-112	4.34687233351528e-111	ENSCAFG00000004409	EML2
701.696831923593	-7.14900006749688	0.317497722470022	-22.5166971651958	2.84821809841382e-112	7.60145440735036e-111	ENSCAFG00000015237	EXOC5
948.79686730752	4.96411756012323	0.220463877209511	22.5166935416169	2.84845095352585e-112	7.60145440735036e-111	ENSCAFG00000003276	ANTXR1
1356.0863712957	7.81680068433619	0.347267492306938	22.5094512371667	3.35396182707509e-112	8.92859080029184e-111	ENSCAFG00000016799	VKORC1
1773.47824301568	-7.79588870517269	0.34655059498916	-22.4956725450624	4.57592139175096e-112	1.21496044203814e-110	ENSCAFG00000005950	TPP2
763.879055410895	6.6836488914506	0.297109523636494	22.49557270883	4.58623017705434e-112	1.21496044203814e-110	ENSCAFG00000006433	BET1L
458.550902048234	-6.49142308896167	0.28864193849695	-22.4895353834047	5.25468787357255e-112	1.38866605746257e-110	ENSCAFG00000032244	UBE2V1
1522.58857914434	5.14891218424175	0.22901516907872	22.4828434070754	6.10980032001935e-112	1.61073864126805e-110	ENSCAFG00000012605	ZNF687
1593.99989253574	-7.80166914541609	0.347123199573965	-22.4752167385854	7.2548640809875e-112	1.90799420564715e-110	ENSCAFG00000000137	TXNL1
8070.09251715771	7.0823724275289	0.315287347344508	22.4632307232746	9.50216778226002e-112	2.49300247742764e-110	ENSCAFG00000024359	MARS2
504.237785232908	-4.80832079972233	0.214353215958686	-22.4317642178463	1.92837068426145e-111	5.04713942553813e-110	ENSCAFG00000016693	RNF40
4314.40002546407	-6.91060674321168	0.308174589650581	-22.4243236635674	2.27933324951537e-111	5.95141017283533e-110	ENSCAFG00000013878	PNN
1100.78084983649	11.0171849161154	0.49136166213762	22.4217430154933	2.41539675024003e-111	6.29158847287402e-110	ENSCAFG00000019027	LDOC1
2357.10180867624	10.4852454966193	0.467813943273984	22.4132812785326	2.9210134386019e-111	7.59045210489201e-110	ENSCAFG00000005424	OR6S1
259.528831370661	6.71465623585052	0.299610665373933	22.4112724007011	3.05580612865623e-111	7.92181360209739e-110	ENSCAFG00000012836	ADAMTS4
1595.6288051499	7.49692088828455	0.33457838905989	22.4070685179328	3.3583030843681e-111	8.68532161106886e-110	ENSCAFG00000007915	PCOLCE2
1441.73191692295	-7.77607041330329	0.347184707212345	-22.3975026888131	4.16267362179128e-111	1.07400925104416e-109	ENSCAFG00000018898	TAOK1
564.950896332691	-6.14667164491149	0.274441950902158	-22.396982767051	4.21152789082615e-111	1.08404528783251e-109	ENSCAFG00000000737	CDC42SE2
4590.87363304295	7.36409423117709	0.328832151998785	22.3946903805328	4.43384595440812e-111	1.13857817810367e-109	ENSCAFG00000006938	HAUS5
1607.27085667743	7.24303401189911	0.323457233127676	22.3925553986302	4.65141888972483e-111	1.19163879697233e-109	ENSCAFG00000019398	PEX10
7057.16281839665	10.6916549186608	0.477536340563258	22.389196403461	5.01549729641748e-111	1.28189517754445e-109	ENSCAFG00000002917	AEBP1
1283.13464576824	-6.84715483024345	0.305847522131184	-22.3874785139066	5.21255270136324e-111	1.32913990193075e-109	ENSCAFG00000018637	RICTOR
979.087931968269	10.6443634248017	0.476135366140747	22.3557504477733	1.06152365433193e-110	2.70043681036589e-109	ENSCAFG00000011947	GPX5
8770.54792272728	9.00803408186681	0.403236676695199	22.3393222950199	1.53352074677123e-110	3.89206850602452e-109	ENSCAFG00000006777	ADAMTS9
1124.84990625074	-6.02303842222916	0.269627861616134	-22.3383384273696	1.5676670427788e-110	3.96947878180826e-109	ENSCAFG00000006941	CAT
1506.0994974846	-8.68360747702936	0.389500719004231	-22.2942014054023	4.20608456094979e-110	1.06254869372671e-108	ENSCAFG00000003734	TUT4
14472.9696299893	12.3974392813458	0.556513218004405	22.2769898005327	6.1772444378827e-110	1.55689438517747e-108	ENSCAFG00000005103	C1H19orf54
9881.0761648463	13.7185232857442	0.615838394917714	22.2761740725458	6.29075057317883e-110	1.5818404674543e-108	ENSCAFG00000006514	GPR84
796.72651934907	9.76594284875764	0.438421422835309	22.2752409898231	6.42314061327866e-110	1.61140910132207e-108	ENSCAFG00000013662	CDC42EP2
1493.48441346328	5.86010644376245	0.263313759383573	22.2552230368864	1.0039296413589e-109	2.51282435290016e-108	ENSCAFG00000013245	GPR19
704.95112131817	-5.59195326446887	0.251445611983244	-22.2392159495769	1.43440733420711e-109	3.58207042542364e-108	ENSCAFG00000011531	PTPN1
28407.8107228991	12.512036908875	0.562847585932289	22.2298846465697	1.76587634052179e-109	4.39973949556093e-108	ENSCAFG00000030702	GABRB3
3172.12436202943	-8.6316145142451	0.388584725981719	-22.2129536677959	2.57445103178395e-109	6.39968557855335e-108	ENSCAFG00000004677	AKAP11
5523.29885828998	7.08487564622543	0.319212268996607	22.1948726109294	3.84940112435321e-109	9.54721627379449e-108	ENSCAFG00000016940	TBC1D10B
425.559045709461	-6.01672166172261	0.271158244987327	-22.1889681503279	4.38949373221321e-109	1.0862001762804e-107	ENSCAFG00000007501	DBR1
3075.82424412428	7.9566129463898	0.35864361285804	22.1852910832103	4.76340393643756e-109	1.17605310793497e-107	ENSCAFG00000006975	PLK2
3954.95350564303	12.2457584848861	0.552210535150169	22.1758871035591	5.8706807665285e-109	1.44615321687698e-107	ENSCAFG00000016086	MMRN2
2406.29568492915	-6.76504748876887	0.305132117817042	-22.1708797394616	6.56154257080066e-109	1.61268793478279e-107	ENSCAFG00000011715	LARP7
1021.73321431982	-5.76951836095926	0.260738574976862	-22.1275979646327	1.71471212743893e-108	4.20490667647636e-107	ENSCAFG00000009442	TRIM33
4379.74382987683	9.01205226355656	0.407378518954959	22.122060551143	1.93868286517477e-108	4.74345596315121e-107	ENSCAFG00000028912	CD300H
1265.26706707762	-7.8223456120452	0.353658625837617	-22.1183509762231	2.10482512929959e-108	5.13841614524977e-107	ENSCAFG00000031512	H1-4
754.776884274479	-5.8012600024855	0.262325246504167	-22.1147605112166	2.27915052079523e-108	5.55154158174909e-107	ENSCAFG00000005522	ORC4
1113.27582338257	-6.74502001206314	0.305137623878354	-22.1048454344395	2.83905093867785e-108	6.89990772775098e-107	ENSCAFG00000007987	SUCLG1
922.752167301711	9.22824657763196	0.417654215498425	22.0954230442019	3.49778716712123e-108	8.48193912597236e-107	ENSCAFG00000012651	FAM110D
581.04653253506	5.97742299495156	0.270869412537983	22.067545164825	6.48163540043893e-108	1.56826769422176e-106	ENSCAFG00000031794	RAP2B
2252.01120812157	-8.92855873488657	0.405086688056277	-22.0411062573504	1.16261754570377e-107	2.80678045180104e-106	ENSCAFG00000025213	FAM111B
3140.45027015182	4.13897155850338	0.187816719743829	22.0372902058384	1.26484441984617e-107	3.04681992108078e-106	ENSCAFG00000001058	TXNDC15
6047.73579707689	-9.47911100956685	0.430337862022118	-22.0271369221973	1.58266066914074e-107	3.8039755773961e-106	ENSCAFG00000013255	MKI67
2245.097172738	-6.41497940068316	0.291302716208319	-22.0216944221544	1.78464833641633e-107	4.28001125262137e-106	ENSCAFG00000019693	PTBP1
815.178625223649	-7.7857320488865	0.353571564626256	-22.0202437860534	1.84269911015149e-107	4.40951822227021e-106	ENSCAFG00000009970	RBBP5
1033.31328577424	-6.45094582998578	0.293032531192493	-22.0144357479141	2.09461898915779e-107	5.00136218288378e-106	ENSCAFG00000007040	MRPS5
1223.3547075643	-6.31172242874758	0.286711239735356	-22.0142134454635	2.10491600815203e-107	5.01495087456441e-106	ENSCAFG00000013722	CDC27
1158.16815743944	7.55997539007818	0.343439201415689	22.0125581439604	2.18319465867292e-107	5.1900924549412e-106	ENSCAFG00000009759	SNX21
435.42336240205	5.66512023965273	0.257561132972638	21.9952450677198	3.19800785730495e-107	7.58603693907108e-106	ENSCAFG00000008425	DQX1
1352.74465051087	9.28898199701435	0.422534227362564	21.9839752509416	4.09946860639376e-107	9.70326395356854e-106	ENSCAFG00000014280	ASB16
1022.20468331712	-7.2559754315124	0.330095091518847	-21.9814702427895	4.33203645109433e-107	1.0231499540025e-105	ENSCAFG00000009939	SUDS3
1294.36683201448	8.00969551395123	0.364424860070031	21.9790041557868	4.57384705297408e-107	1.07792308902125e-105	ENSCAFG00000009553	CRACR2B
967.615960335131	-8.20428724974305	0.373368244876901	-21.973714589595	5.13890371210917e-107	1.20847480815215e-105	ENSCAFG00000001308	EXOC4
17318.2699683901	5.75829232448027	0.262134250314262	21.966958982189	5.96297172062975e-107	1.39924215720295e-105	ENSCAFG00000001344	NAA35
1691.14463261301	10.5316923482625	0.480189595909108	21.9323626292311	1.27625726048545e-106	2.98836323702485e-105	ENSCAFG00000030752	FLYWCH2
2408.63146763119	8.65670813511816	0.394905653929517	21.9209526350899	1.63989635699156e-106	3.83158616629272e-105	ENSCAFG00000006180	SOCS2
6694.16705049628	5.85001467230695	0.267402298553155	21.8772041375855	4.28308826319559e-106	9.9859239849408e-105	ENSCAFG00000013196	TM6SF1
8545.16602481522	-5.36859353993701	0.24583066396236	-21.8385837364822	9.98011390249095e-106	2.32186923440858e-104	ENSCAFG00000006555	PRKDC
746.843614040005	5.51443364213905	0.252796173392787	21.8137544098458	1.71784630733141e-105	3.98804063842737e-104	ENSCAFG00000000600	C6orf47
1606.30191192023	5.91121161936436	0.271067329982967	21.807171007055	1.98369052348749e-105	4.59540902547486e-104	ENSCAFG00000010503	TM2D3
1590.78456476976	-9.23625111227856	0.423546442152678	-21.8069382553074	1.99380578966032e-105	4.60903554943133e-104	ENSCAFG00000001076	MACROH2A1
1192.84307482189	-4.55065761517232	0.208842055006247	-21.7899484614638	2.8897572027837e-105	6.66603314065866e-104	ENSCAFG00000010183	DCAF1
1251.28764576988	9.93034223361303	0.455923345974762	21.7807276624144	3.53414782427028e-105	8.13526458999044e-104	ENSCAFG00000013992	ANKRD34C
1284.89900428435	8.35280269358139	0.384116853193877	21.7454730874968	7.62425192979161e-105	1.75132605509644e-103	ENSCAFG00000003672	FZD8
1723.94983053498	6.19655874962758	0.285001651925801	21.7421853794757	8.19047702377019e-105	1.87742976494337e-103	ENSCAFG00000009349	PEX16
738.419802497743	-6.10863732569621	0.281028707805363	-21.7367021803586	9.22968580248833e-105	2.10716451865311e-103	ENSCAFG00000016972	MED12
563.949460258626	9.85812957731645	0.453524799523584	21.7366935340078	9.23142427808167e-105	2.10716451865311e-103	ENSCAFG00000002291	LYG1
971.487909835578	-6.57158332704116	0.302460964580318	-21.7270461203469	1.13897263652114e-104	2.59437951180798e-103	ENSCAFG00000002238	MIOS
3223.52562378873	5.1153030382603	0.235478749921284	21.7229921594634	1.24406576500943e-104	2.82784719194628e-103	ENSCAFG00000018800	TRAF4
1068.22040871695	-8.16863538509799	0.376177811974785	-21.7148250775767	1.48607649443975e-104	3.37091684822082e-103	ENSCAFG00000001844	BAG1
1079.42184517728	4.59593002146105	0.211730888352647	21.7064692696435	1.78234992291486e-104	4.03455841178732e-103	ENSCAFG00000017610	TIMM29
1217.24771023792	-7.19324125149268	0.33143230287513	-21.7035008027048	1.90122686324035e-104	4.29472159480518e-103	ENSCAFG00000011212	PIK3CA
1495.36857400546	-7.93433830022868	0.365628299785564	-21.7005584766881	2.02686213403108e-104	4.56904242553424e-103	ENSCAFG00000019085	FMR1
774.968794067783	-4.67968416144093	0.215774224698356	-21.6878738319322	2.67047008450071e-104	6.00745419009169e-103	ENSCAFG00000009885	JARID2
4362.68261718493	-5.34397269081419	0.246633644750677	-21.6676548579429	4.14327049125056e-104	9.30142868221364e-103	ENSCAFG00000008426	CNOT1
256.398020136594	6.33745508111123	0.292538642415899	21.6636510950281	4.51955530972608e-104	1.012529181323e-102	ENSCAFG00000017875	ARHGAP44
1465.53038679057	-7.0059596850182	0.323402832255145	-21.6632601395739	4.55807790681418e-104	1.01906267452552e-102	ENSCAFG00000000356	TBK1
457.039042559634	-5.13024857182459	0.236833199939297	-21.6618640171206	4.69833781202796e-104	1.04826848560165e-102	ENSCAFG00000016941	DAP3
832.034450091351	-7.62865401840222	0.352174794908967	-21.6615559338201	4.72986453590689e-104	1.05314447989681e-102	ENSCAFG00000032538	REEP3
1728.77970944902	-8.06952754067741	0.372569591740282	-21.6591147521848	4.9872547250209e-104	1.10818835604138e-102	ENSCAFG00000015524	WDR1
3622.31966338449	11.6612837300925	0.538446786528818	21.6572631165074	5.19176549237172e-104	1.15128192832878e-102	ENSCAFG00000011747	OR10J5
1608.70735435049	-8.83933398765167	0.408377127072515	-21.6450271126034	6.77039929394718e-104	1.49829486814018e-102	ENSCAFG00000031480	RWDD1
2794.05187625507	-7.58444014332039	0.350701884804911	-21.6264595998378	1.01263057230063e-103	2.23641413209112e-102	ENSCAFG00000015966	WAPL
617.367386678615	-7.4857189644795	0.346243306105997	-21.6198229177833	1.16925057741142e-103	2.57708507831083e-102	ENSCAFG00000007779	PRMT9
723.997306336255	-4.60679821549248	0.213342926435979	-21.5933956304613	2.07214646484845e-103	4.5578849917717e-102	ENSCAFG00000004180	SAE1
1336.98958655823	-6.3121738785824	0.292457533314984	-21.5832152006289	2.58269339841957e-103	5.66942857298232e-102	ENSCAFG00000013935	FAM20B
1411.40235603982	-7.39865741553686	0.342894929623182	-21.577039426239	2.95173096954822e-103	6.46648828902235e-102	ENSCAFG00000008923	CCNT1
2677.2219168151	10.1177457437983	0.469221133791552	21.5628517454907	4.01113492153584e-103	8.76972631037796e-102	ENSCAFG00000014847	SYNPO2L
1195.21053723504	-8.82151813616621	0.409585052692369	-21.5376954754056	6.90579616749384e-103	1.50681981305958e-101	ENSCAFG00000008735	MOB1A
896.688859009401	-8.03127399097565	0.373070008214308	-21.5275251672392	8.60053724183004e-103	1.87285298978091e-101	ENSCAFG00000005907	ZMAT2
17252.4394578707	4.65485061402465	0.216261262299832	21.5241997781878	9.2401707266829e-103	2.00812333078091e-101	ENSCAFG00000015831	RAD52
540.568499557297	-6.2158262493001	0.288841701897339	-21.5198366734086	1.01519422760796e-102	2.20187943230986e-101	ENSCAFG00000010535	TRMT10A
7994.85980858696	-10.5775070072332	0.49167478296262	-21.5132184398349	1.17091750079621e-102	2.5345824550038e-101	ENSCAFG00000012725	RPL35A
853.737169331592	-7.51612521913592	0.349435242980209	-21.5093507885282	1.2727307714469e-102	2.74950250784006e-101	ENSCAFG00000012304	PPP2R5A
210.127883173024	6.50170423103222	0.302357444534315	21.5033707572374	1.44780756111458e-102	3.12153044067635e-101	ENSCAFG00000018923	DEXI
2615.73253032598	-6.51276791669628	0.302882019730292	-21.5026561249682	1.47027612673841e-102	3.16370878812803e-101	ENSCAFG00000018286	CSNK1A1
15068.4070566293	-8.73953147552955	0.407074776714583	-21.4691058632139	3.02787776345029e-102	6.50247200955558e-101	ENSCAFG00000005101	RPSA
1456.80941888879	10.800307635617	0.503064926057558	21.4690133940709	3.03390776548879e-102	6.50259601390589e-101	ENSCAFG00000006170	SERTM1
2678.93430784033	-9.57847618141356	0.44631936649921	-21.4610364245319	3.60184912882999e-102	7.70470202646384e-101	ENSCAFG00000017516	CALM1
809.102263527847	8.06555046527122	0.37612760768266	21.4436544952482	5.23379840215421e-102	1.11736464711088e-100	ENSCAFG00000000606	LY6G5C
873.214863239343	7.86040405560152	0.366783327479125	21.4306471060871	6.92115598489229e-102	1.47470736523498e-100	ENSCAFG00000018751	VMAC
3228.1334049779	7.43705037222674	0.347192890706136	21.4205145649755	8.603329364895e-102	1.82955176025345e-100	ENSCAFG00000031330	HOPX
720.979734006976	-6.78126879069999	0.316610659454517	-21.4183211720771	9.01808876734299e-102	1.91401462960683e-100	ENSCAFG00000001120	L3MBTL2
1880.53976970027	-8.21178462939894	0.383701618311001	-21.4014855229072	1.29418338617102e-101	2.74145305615371e-100	ENSCAFG00000000886	DSE
436.424120127111	9.07441583011562	0.424149556740982	21.3943777280832	1.50727404442986e-101	3.18664073703928e-100	ENSCAFG00000000946	A4GALT
1647.96154697858	5.61053540848462	0.262288241593299	21.3907240919486	1.63008701941028e-101	3.43960997429052e-100	ENSCAFG00000001018	CCDC134
430.234101526659	-3.32133856091102	0.155330547753155	-21.3823913515657	1.94883152002876e-101	4.10423164218049e-100	ENSCAFG00000023746	TDRD3
895.776217388943	11.8189392139765	0.552819406911782	21.379385503126	2.07848166812375e-101	4.3688240159327e-100	ENSCAFG00000007381	BPIFB1
1352.24616730658	5.91944528366344	0.277135173475007	21.3594153691836	3.18775822897844e-101	6.68753595320179e-100	ENSCAFG00000006406	AMDHD1
22380.5333646555	12.0538763659367	0.564468765671614	21.3543726402556	3.55107381345057e-101	7.43540224631727e-100	ENSCAFG00000001986	TMEM151B
780.413804513925	-6.16764949170079	0.289295338974432	-21.3195605347997	7.47571092178683e-101	1.56229444369319e-99	ENSCAFG00000007761	IRF2
1646.78482417284	-4.17947800969493	0.196148520837722	-21.3077212708257	9.62679254636033e-101	2.00797925756267e-99	ENSCAFG00000009289	SRSF6
6278.23962112043	6.21182549809197	0.291627287267613	21.3005633193429	1.12164185021901e-100	2.33507389391675e-99	ENSCAFG00000015628	SGMS1
613.820452656103	-6.13475522491102	0.288022556820436	-21.2995651890405	1.14579697766858e-100	2.38080868184264e-99	ENSCAFG00000009212	GMDS
663.197558469529	4.73427046070854	0.222509932353853	21.2766702619806	1.86742622447667e-100	3.87286413944799e-99	ENSCAFG00000018009	ATG4A
2321.11234260793	-6.96150515364643	0.327516536180213	-21.2554310534596	2.93653285891399e-100	6.07851136271017e-99	ENSCAFG00000007947	SSRP1
628.022495944959	-6.44290693078661	0.303169291112025	-21.2518454859133	3.1695952750721e-100	6.54849209772013e-99	ENSCAFG00000006867	THOC7
402.819038713027	-6.15075618829363	0.289785832625604	-21.2251790660872	5.5912845444882e-100	1.15299064621946e-98	ENSCAFG00000004526	COG3
3777.20059397315	7.48165953850667	0.352949326887667	21.1975458473897	1.00607760077805e-99	2.07073212046719e-98	ENSCAFG00000009810	JAM3
446.451079585597	10.2888877673705	0.485470852565866	21.1936261734159	1.09343389652411e-99	2.24628457836878e-98	ENSCAFG00000001501	CDC42EP1
345.587879376241	8.40317544844721	0.396514757568955	21.1925919225992	1.1177197636937e-99	2.29185174898248e-98	ENSCAFG00000006986	GAPDHS
931.150891496191	-6.20808438687154	0.293035719432374	-21.1854186202861	1.30163722067367e-99	2.66395226667197e-98	ENSCAFG00000030409	SNW1
1384.73902058162	8.15232129638295	0.384855430423954	21.1828147712569	1.37562130558731e-99	2.8100871998564e-98	ENSCAFG00000018251	PDE6A
2729.4568395661	-8.66021796787008	0.408855950805758	-21.181587184442	1.41194216203714e-99	2.87888132214615e-98	ENSCAFG00000003554	ASCC3
2058.66200181623	-9.81903339953432	0.464080485072617	-21.1580398559485	2.32696798735238e-99	4.73570606472762e-98	ENSCAFG00000002217	PPAT
879.532667574293	-6.87159892965209	0.324862804508361	-21.1523105578412	2.62751900805958e-99	5.33739308950609e-98	ENSCAFG00000018684	NUP155
1676.38280443961	-5.66901404463815	0.268055002134882	-21.1486970938358	2.83668674534916e-99	5.75155405649192e-98	ENSCAFG00000008449	USO1
2496.36130695931	6.08950811118461	0.287971711282462	21.1462024657402	2.9907051518268e-99	6.05256462696844e-98	ENSCAFG00000011661	C20H3orf62
4721.67530927759	-7.16117702249416	0.338652534378981	-21.1460901529241	2.99783231953969e-99	6.05573252229094e-98	ENSCAFG00000002162	MAP4K4
732.044692000129	-8.04688989918869	0.380603085349425	-21.1424715377727	3.23676011307446e-99	6.52626742799162e-98	ENSCAFG00000020215	IST1
2220.48592885996	7.79078396426184	0.368588038094453	21.1368334266599	3.64744200492999e-99	7.34072986130827e-98	ENSCAFG00000007668	OGFOD2
5244.99650497876	5.83363320591496	0.276088095813353	21.1296078837776	4.25062267374048e-99	8.53888923831851e-98	ENSCAFG00000001313	FANCE
187.013192168781	7.69614104832146	0.364537804497413	21.1120519007133	6.16377827936687e-99	1.23593403141338e-97	ENSCAFG00000025365	ACKR1
1295.4391221662	4.27591768013846	0.202783792361408	21.0860918929742	1.06722502280132e-98	2.13601949416559e-97	ENSCAFG00000009147	ARHGAP1
751.415029708193	8.58700345993855	0.407545945419451	21.0700254939372	1.49850685903024e-98	2.99371425341674e-97	ENSCAFG00000016579	CCDC177
1412.20968008434	-7.49643307081597	0.355973413281387	-21.0589689879178	1.89248631308014e-98	3.77388113128508e-97	ENSCAFG00000008633	USP16
6494.85529740832	6.71003831651959	0.318850123718155	21.044490239718	2.56864588489013e-98	5.11287319829685e-97	ENSCAFG00000015830	RNF167
4116.43407455221	-5.09823062056307	0.242263402279409	-21.0441633882576	2.58641487376144e-98	5.13884765429098e-97	ENSCAFG00000009304	SCAF11
1360.76798083959	9.36795264368451	0.445258348566809	21.039364391118	2.8618810379175e-98	5.6758034136331e-97	ENSCAFG00000018011	LRRC75A
1146.46298802345	-7.61633373544056	0.362078817408171	-21.0350160497091	3.13667014443829e-98	6.20946627866257e-97	ENSCAFG00000007555	PDCD5
8348.35018423925	6.10882763709484	0.290448106690032	21.0324236804691	3.31285925359243e-98	6.5463541838683e-97	ENSCAFG00000015523	WDR74
616.126416079974	-6.97330507016317	0.331587130978556	-21.0300835547629	3.48036853137639e-98	6.86490082783083e-97	ENSCAFG00000004024	RINT1
1103.88854708997	5.54464771603343	0.263712711945072	21.0253334969621	3.84681642520829e-98	7.57398503393633e-97	ENSCAFG00000014007	SNX15
1000.50121420511	6.75124760004664	0.321291906009889	21.0128156787082	5.00757486450823e-98	9.84160200808043e-97	ENSCAFG00000012206	ACKR3
934.027986651598	-7.52611776160422	0.358201301188711	-21.0108610343636	5.21800434328259e-98	1.02366903224614e-96	ENSCAFG00000015064	RTN3
3498.1128439605	-7.23515437010348	0.344433089028743	-21.0059793921243	5.78288061782686e-98	1.13244611810969e-96	ENSCAFG00000004529	VIM
3104.19086188391	3.8389720912888	0.18290533808416	20.9888466432968	8.29338014983151e-98	1.62115481277137e-96	ENSCAFG00000013476	PDK3
1826.37370628481	-7.98259981122089	0.38037881042481	-20.9859213827023	8.81971845004739e-98	1.72095151405226e-96	ENSCAFG00000014201	POLE2
86391.2063225544	6.90877897737713	0.329434818652124	20.9716113361795	1.19159295869581e-97	2.3209417055957e-96	ENSCAFG00000013409	PSMA6
555.104711343637	-4.76498335152294	0.227342451283937	-20.9594966739044	1.53703752029344e-97	2.98844009302768e-96	ENSCAFG00000013332	ATF2
3879.37491956903	5.78918121584729	0.276374404068173	20.9468790547596	2.00337986931588e-97	3.8881996465439e-96	ENSCAFG00000006591	TBCB
655.691393950324	-5.01351591647919	0.23934653842862	-20.9466823685623	2.01166950941955e-97	3.89734121326692e-96	ENSCAFG00000015946	CCSER2
432.50777089547	-5.40687954357337	0.258224187106139	-20.9387029316156	2.37846463821455e-97	4.599773176e-96	ENSCAFG00000007885	SLC12A6
8568.6136169427	-8.93420561993775	0.42692907480929	-20.9266741177763	3.06124786567134e-97	5.90972814918964e-96	ENSCAFG00000023471	RPS27A
939.244358629879	-7.54763586575251	0.36073213389615	-20.9231037563329	3.29927222281563e-97	6.35796034725957e-96	ENSCAFG00000020422	ANKRD13C
358.616591440303	-5.83799545143986	0.279043703233894	-20.9214376951787	3.41657627125766e-97	6.57238205679388e-96	ENSCAFG00000029355	TOR1AIP2
4443.147399031	3.27166816847321	0.156455517050475	20.9111716234188	4.23700156969749e-97	8.13623864036443e-96	ENSCAFG00000011976	PARL
3279.65581566215	-6.47893887238842	0.310015312913737	-20.8987704881249	5.4941931681201e-97	1.05318266222697e-95	ENSCAFG00000000530	SNX2
1643.23390948764	-7.66839823991761	0.367118731368633	-20.8880604139416	6.87555288181852e-97	1.31565939854552e-95	ENSCAFG00000006222	CEP83
724.510037038202	-6.75961433721205	0.324138114346357	-20.85411754444	1.39854238990556e-96	2.67146132303364e-95	ENSCAFG00000014062	FANCM
1999.43269302612	9.25023170917012	0.443582582375257	20.8534601598597	1.41789146401455e-96	2.69661313870674e-95	ENSCAFG00000009281	F2RL1
1159.54610715941	-8.07764063693098	0.387352846428717	-20.8534433434645	1.4183899158246e-96	2.69661313870674e-95	ENSCAFG00000008696	RBL1
817.670574839715	9.46485296543487	0.453875376162466	20.8534180581916	1.41913972123343e-96	2.69661313870674e-95	ENSCAFG00000008177	PTH
1218.2171354597	7.64333903921157	0.366542583200923	20.8525267991081	1.44582313762648e-96	2.74253002133748e-95	ENSCAFG00000008341	SPON1
1139.37264778067	7.00216277641516	0.335823738332715	20.8507082053795	1.50183282405462e-96	2.84381839796639e-95	ENSCAFG00000005719	TEPSIN
637.632576058661	-6.4719153705778	0.310502969205679	-20.8433284458892	1.75222185057201e-96	3.31218602587292e-95	ENSCAFG00000007186	POFUT1
439.961351396348	-6.57138383484944	0.315292683060582	-20.8421704273637	1.79512778422725e-96	3.38740923997682e-95	ENSCAFG00000012441	AEBP2
623.881439437931	-5.34430939291797	0.256442725121706	-20.8401676841548	1.87182029324175e-96	3.52601718906854e-95	ENSCAFG00000015744	GRIPAP1
404.545879741654	-5.86801164960222	0.281720250783347	-20.829214915455	2.35286147170625e-96	4.42451739273535e-95	ENSCAFG00000007928	ATF1
745.936212629901	-5.07508090856128	0.24367048838166	-20.827638760309	2.43156819139767e-96	4.56464042550652e-95	ENSCAFG00000012456	UBR3
1159.35969021251	6.60452293404869	0.317123621372511	20.8263355011661	2.49862766487168e-96	4.68245404735333e-95	ENSCAFG00000029911	ZNF768
963.193227443536	-7.08757026896165	0.340385138743566	-20.8222083229702	2.72340902927847e-96	5.0949274073512e-95	ENSCAFG00000017430	SRSF1
1274.68754365149	-9.48121874555248	0.455771946189421	-20.802550101695	4.1039872615251e-96	7.66453058378822e-95	ENSCAFG00000005423	STT3B
1555.19320581114	8.6846428947319	0.417552897714559	20.7989046232622	4.42806220688581e-96	8.25560638845423e-95	ENSCAFG00000007691	GALNT18
5542.67474646853	13.0787429159514	0.628826828919448	20.7986401254943	4.45254548174748e-96	8.28706242825069e-95	ENSCAFG00000029934	HS6ST3
220.942458967723	4.8212684958888	0.231827634226036	20.7967808151292	4.62850693917136e-96	8.59986067469245e-95	ENSCAFG00000006966	DENND2B
771.491299863329	10.08017514927	0.484899802805835	20.7881609580822	5.53933876806651e-96	1.02746712958617e-94	ENSCAFG00000018793	HSD11B1L
2114.57351541508	11.2317022750483	0.540322630212958	20.7870291692605	5.67151626968309e-96	1.05019505347465e-94	ENSCAFG00000017866	ISLR
194.4098593892	8.04490598388608	0.38706113165645	20.7845875649085	5.96747654791847e-96	1.10312198053882e-94	ENSCAFG00000015137	NBL1
448.124517539023	-4.70979190699218	0.226629234449637	-20.7819256788728	6.30772013816809e-96	1.16404164176905e-94	ENSCAFG00000009108	HELQ
991.762965529608	-6.31967479663097	0.304172284508291	-20.7766292936486	7.04334416510798e-96	1.29759612977489e-94	ENSCAFG00000005274	THAP12
479.305003356162	-5.13883668013339	0.247358903334911	-20.7748199512984	7.31377948503089e-96	1.34514241609825e-94	ENSCAFG00000012389	ANGEL2
454.871788363692	-6.84259014799442	0.329551911884167	-20.7633149778221	9.29297880913062e-96	1.70627239922115e-94	ENSCAFG00000000385	KATNA1
454.79083411771	-6.81126118139445	0.328098292544802	-20.7598190425339	9.99422929154228e-96	1.83193886407933e-94	ENSCAFG00000024682	AGO3
1003.88563705906	-6.3457541026142	0.305798140384108	-20.751447653159	1.18955314821088e-95	2.17678229877649e-94	ENSCAFG00000000671	SOD2
3164.12745663115	5.76135455969117	0.277706285742781	20.7462158959826	1.32628469324795e-95	2.42291740605431e-94	ENSCAFG00000002396	ANKRD39
1025.67682935037	-7.24784064006441	0.349362811168115	-20.7458848176508	1.33544694029581e-95	2.43556889211739e-94	ENSCAFG00000008699	CNOT6L
1287.71565503369	-8.83515806554439	0.42597898786135	-20.7408306919122	1.48341682382736e-95	2.70091009662747e-94	ENSCAFG00000017725	PIK3C3
1100.98331899384	-8.31291313790662	0.400842438923866	-20.7386053238877	1.55365217853394e-95	2.82406759931177e-94	ENSCAFG00000004329	APBB1IP
217.690340449845	5.94623662268984	0.287078522722377	20.7129274816571	2.64860899438497e-95	4.80634245514392e-94	ENSCAFG00000030985	POPDC2
913.672815129676	-6.96954582146223	0.336519147732748	-20.7106961622202	2.77418357837188e-95	5.02584206344642e-94	ENSCAFG00000002227	C1GALT1
1171.61243943796	9.72535488360315	0.469701942619507	20.7053750498993	3.09814038424056e-95	5.60341403714471e-94	ENSCAFG00000001189	OR6F1
658.359979591209	-5.69417551816887	0.275137346030272	-20.6957565024356	3.78245752598416e-95	6.8297508363044e-94	ENSCAFG00000007452	DDX55
787.832279816802	-6.49907868452129	0.314044165619156	-20.6947919943298	3.85889582708957e-95	6.95623472936279e-94	ENSCAFG00000006551	MAPK8
350.109671619724	-4.98185669730678	0.240747350087976	-20.6932981629342	3.98033646597567e-95	7.16328982504845e-94	ENSCAFG00000011896	DCAF11
1362.25862819702	8.10581461118937	0.391726745051551	20.6925228200149	4.04486328958178e-95	7.2674045374532e-94	ENSCAFG00000007609	IRAG1
950.509007046306	-7.4996851208593	0.362587204331826	-20.6838107667911	4.84575629120983e-95	8.69202545283239e-94	ENSCAFG00000004052	MCM2
2579.30450016974	11.3227708103503	0.54758597112467	20.6776130277677	5.51005875913091e-95	9.86735522523311e-94	ENSCAFG00000015883	NRG3
575.337489611047	8.42852444737917	0.407730720467022	20.6717915140782	6.21654088236205e-95	1.11142359814709e-93	ENSCAFG00000007410	SNTA1
663.018555447687	-6.72209894024868	0.325245726722693	-20.6677548325792	6.75879963176589e-95	1.20639033427323e-93	ENSCAFG00000007467	IDE
665.608448799586	8.10895332964454	0.39285261274447	20.64121012966	1.17093963896631e-94	2.08661060377499e-93	ENSCAFG00000030753	C32H4orf54
456.30207658156	10.0747520605847	0.488111006836908	20.6402886217868	1.19347782604168e-94	2.12329845914082e-93	ENSCAFG00000004299	GAD2
1212.32113694871	8.45955861749224	0.409896705123227	20.6382693780109	1.24438907205525e-94	2.21026235180059e-93	ENSCAFG00000028728	SERPINE3
392.665069983206	-6.13619094981661	0.297570813215309	-20.6209435781484	1.78051934281035e-94	3.15737697142004e-93	ENSCAFG00000014609	FERMT3
2436.42350403902	9.15208646311766	0.444138412226811	20.6063835308258	2.40546696297928e-94	4.2586543565721e-93	ENSCAFG00000004547	KCTD4
2308.73657713571	11.7091871022189	0.568303531812889	20.6037556459777	2.53963086135039e-94	4.48888000298427e-93	ENSCAFG00000014490	IGFBP2
484.390868226493	6.25957703147062	0.303836825930142	20.601772060737	2.64582230627951e-94	4.66899728861771e-93	ENSCAFG00000014082	SLC2A11
2097.37072701132	10.337003515086	0.501975802668604	20.5926330714199	3.19523665363433e-94	5.6294072305454e-93	ENSCAFG00000029720	OR4C5
625.167704478368	4.51660998938454	0.219441602912515	20.5822867197392	3.95573516933304e-94	6.95800396182523e-93	ENSCAFG00000000977	ZBTB22
518.331530500955	-6.74634629223527	0.327886010785736	-20.575279427349	4.5708854486034e-94	8.02706463941836e-93	ENSCAFG00000025409	METTL14
720.543851398875	-5.79436685648845	0.281673070348579	-20.5712489636221	4.96702826431424e-94	8.70869625472681e-93	ENSCAFG00000008039	DIP2B
1018.216436389	7.03369652712484	0.342054827650144	20.5630675510271	5.87958431895798e-94	1.0292108370549e-92	ENSCAFG00000009166	CDS1
5509.46326679247	11.6756943732145	0.567942209035574	20.5578916084456	6.54143455441392e-94	1.14322856225455e-92	ENSCAFG00000017017	THBS3
651.670299327739	-5.62849899138867	0.273891050365159	-20.5501383995008	7.67441072216343e-94	1.33908628113647e-92	ENSCAFG00000016168	BID
33171.2055754976	7.95938284040545	0.387333363708083	20.5491795599723	7.82748907268356e-94	1.36361121637406e-92	ENSCAFG00000016484	ARHGEF11
2340.40127887431	-4.39748625580977	0.214059027756232	-20.5433347142807	8.82876041307487e-94	1.53558376002491e-92	ENSCAFG00000003549	ROCK2
480.330851096223	8.73147198954707	0.425035715982568	20.5429135981249	8.90565141596638e-94	1.54648696358919e-92	ENSCAFG00000004319	SVOPL
320.514408954635	-5.59748876358072	0.272596942542241	-20.5339381703202	1.07130452734632e-93	1.85738275378133e-92	ENSCAFG00000024131	FASTKD5
1560.29477865997	9.63394290295425	0.469255583462518	20.5302680297757	1.15535852554656e-93	1.99992744453911e-92	ENSCAFG00000008854	SPZ1
675.149480888899	-6.7229038841032	0.327481912347465	-20.5290846016865	1.18384010104123e-93	2.04597635240269e-92	ENSCAFG00000029915	SENP7
5003.08919006234	7.32523091290083	0.356958546513438	20.5212369459966	1.39127197901504e-93	2.40066074604053e-92	ENSCAFG00000018351	ENOSF1
425.827098710638	7.02773488360141	0.342495951476769	20.5191765137641	1.45150196092433e-93	2.50062553014938e-92	ENSCAFG00000010626	DDIT4L
880.028012080536	-6.07404449073693	0.29604207868838	-20.5175038550199	1.50230436706797e-93	2.58405844370238e-92	ENSCAFG00000015343	DCAF6
963.262496730829	-6.74636423282481	0.328862165012835	-20.5142608380064	1.60591046014273e-93	2.75791058202429e-92	ENSCAFG00000010597	HDAC1
1236.54288770282	-8.57674550594431	0.418091562461227	-20.5140363404002	1.61334091274899e-93	2.7663080091356e-92	ENSCAFG00000000116	NEDD4L
3781.65719262589	8.11903603301846	0.395852011306207	20.5102811180062	1.7428419070362e-93	2.98365765468714e-92	ENSCAFG00000002086	TPM2
3966.78218947059	12.9742083937424	0.632925380170373	20.4987962249989	2.20685179984113e-93	3.77208828833128e-92	ENSCAFG00000012319	UPK2
16402.3218902965	-10.7608402464739	0.525199219794474	-20.4890636560445	2.69526957284082e-93	4.59970142775719e-92	ENSCAFG00000003263	RPS7
1708.85280369165	9.90472024816503	0.483428964495214	20.4884708521909	2.7282840090544e-93	4.64875685298659e-92	ENSCAFG00000020184	CHST4
363.859601840293	-5.39006737540137	0.263114167359683	-20.4856600064148	2.89040138393881e-93	4.91729535442589e-92	ENSCAFG00000032601	DRG1
1482.80811576295	-8.63409161352746	0.42152980530696	-20.4827547300957	3.06807038283548e-93	5.2114119076931e-92	ENSCAFG00000018481	ATAD5
8667.8199823185	-4.49384227798646	0.219662000760695	-20.4579866450463	5.10012448049147e-93	8.64955690710141e-92	ENSCAFG00000011513	ABLIM1
3173.37001271646	10.5885639330151	0.517893714036572	20.4454382164356	6.5963236108327e-93	1.11696378654349e-91	ENSCAFG00000010115	TMEFF2
2796.51333228723	5.94281259875054	0.290686914684749	20.4440320445643	6.78917702717701e-93	1.14783477440844e-91	ENSCAFG00000001361	APOBEC3Z3
1585.30814348653	8.89841446119643	0.435335331760861	20.4403681759617	7.31850190063652e-93	1.23540850688574e-91	ENSCAFG00000011477	BSN
551.358401729805	-6.20865708082816	0.30380853523258	-20.4360851023331	7.98969549687999e-93	1.34662236176516e-91	ENSCAFG00000004932	GALNT11
9669.25347104124	5.69260371320712	0.278619735069821	20.4314447136365	8.78634910866658e-93	1.47860539559755e-91	ENSCAFG00000004872	PTPN4
2333.04399362366	3.98863432380347	0.195342499781196	20.4186714528132	1.1412580310651e-92	1.91759528429581e-91	ENSCAFG00000018706	ALG6
1733.46535291234	9.97282361551466	0.488452624847451	20.417176831897	1.17670846092219e-92	1.97411428698318e-91	ENSCAFG00000032687	OR10D5
5268.1273674311	5.92069262527518	0.290187031310066	20.4030228316747	1.57191692896322e-92	2.63308177270024e-91	ENSCAFG00000002293	IPPK
1451.96426893773	6.2449276344218	0.306187889401432	20.3957369007313	1.82445222165131e-92	3.05140334705675e-91	ENSCAFG00000004117	PLXDC2
1477.24017611875	9.76153221769424	0.478834458538841	20.3860270363195	2.22497662899694e-92	3.71557446879121e-91	ENSCAFG00000015305	FBXO39
1302.42141057095	-8.74916896554615	0.429248002392183	-20.38255021989	2.38879389859645e-92	3.98303031667966e-91	ENSCAFG00000025192	CASP8
681.545652310024	-6.85877042531347	0.336566912218116	-20.3786236148744	2.58831440694727e-92	4.30910814416542e-91	ENSCAFG00000010963	MRPS35
15795.4971764355	11.5364112650152	0.566588809035182	20.3611703603184	3.69647842061909e-92	6.14461939598484e-91	ENSCAFG00000000196	EYA4
148.179415246536	7.40556218554854	0.363766058735287	20.3580350824802	3.94073344779042e-92	6.54065636883263e-91	ENSCAFG00000001190	OR13G1
689.560276827136	-4.10063215401531	0.201482498608848	-20.3522994916603	4.42998501985669e-92	7.34150333275489e-91	ENSCAFG00000004741	GGA3
1373.76918310365	-4.51114173458953	0.221746012588034	-20.3437332736641	5.27574933159258e-92	8.72984175112159e-91	ENSCAFG00000004250	RAB10
1140.25458253378	9.17207609086068	0.450983566735586	20.3379386021804	5.93740816707248e-92	9.80978757558196e-91	ENSCAFG00000002814	KCNQ4
647.732113661953	-5.61909899400633	0.276419506157099	-20.3281565477249	7.24745572675521e-92	1.1956105750441e-90	ENSCAFG00000032451	ARPC5L
373.339294133972	-6.14077091220575	0.302405641993831	-20.3064032526583	1.12873633401385e-91	1.85925585548303e-90	ENSCAFG00000005519	WDR37
2659.8717750654	-9.86577911314196	0.486124627859732	-20.294752719232	1.43072660484333e-91	2.35313463346437e-90	ENSCAFG00000004710	NIFK
2533.88405987837	-5.46600583723879	0.26943546543015	-20.2868832746735	1.67907973924024e-91	2.75743894432093e-90	ENSCAFG00000008315	FNBP4
2176.09200764294	-6.77597402038436	0.334041437845131	-20.2848307206899	1.75064515729447e-91	2.87063621575636e-90	ENSCAFG00000004517	NASP
1329.85244616642	12.0635795084472	0.595096458268792	20.2716372124641	2.28913250137867e-91	3.74798115413699e-90	ENSCAFG00000007371	MCMDC2
297.920359877871	9.35055957321363	0.461844317076275	20.2461288955719	3.8427797185938e-91	6.28231014655396e-90	ENSCAFG00000011211	ECEL1
4104.51854265614	-9.70412350390759	0.479347695797712	-20.2444354880195	3.97713911233308e-91	6.49221748951763e-90	ENSCAFG00000029191	STMN1
407.707717517491	5.01796448317839	0.247883710078945	20.2432200227288	4.07645674639261e-91	6.64438039741358e-90	ENSCAFG00000016909	SLC5A2
1058.73893140257	-7.78354922566499	0.384542777483615	-20.2410490624717	4.2600451914643e-91	6.93323946855954e-90	ENSCAFG00000009257	MED13L
17976.1860298939	-6.10155363919068	0.301515760254746	-20.2362676963737	4.69399162408304e-91	7.62808668701734e-90	ENSCAFG00000022735	MT-ND4
3229.70367815776	9.25640477516618	0.457618699267595	20.2273307231125	5.62676095758776e-91	9.13027918125417e-90	ENSCAFG00000004719	ARMC7
2436.41709243711	6.95728415807746	0.343968037798489	20.2265425665897	5.71740326561794e-91	9.26355457679288e-90	ENSCAFG00000018904	SNN
517.188566637751	-5.29462651721253	0.261860670055391	-20.2192506270321	6.62822935978612e-91	1.07233523431428e-89	ENSCAFG00000006788	MTIF3
747.493376411422	-7.50850126287033	0.371379945289621	-20.217842557478	6.8201136051724e-91	1.1017417942599e-89	ENSCAFG00000006461	FOXP1
515.699355398723	-6.40804235408622	0.316994249865995	-20.2150113347328	7.22287234665054e-91	1.16507606089379e-89	ENSCAFG00000005160	GPN1
17373.8653863626	-6.40258139277933	0.316850395912273	-20.2069540558568	8.50364554922317e-91	1.36964042514707e-89	ENSCAFG00000016493	RPL19
1909.37544586698	6.64448336172728	0.328945534321184	20.1993420443871	9.92102759318308e-91	1.59557087791104e-89	ENSCAFG00000017952	ACSM3
801.259528786441	-6.68033255744277	0.33131507009116	-20.16308088734	2.06608094794057e-90	3.31791878483436e-89	ENSCAFG00000017954	TNIP1
1130.41567771494	7.22864594967392	0.358713403906071	20.1515914124211	2.60600390480734e-90	4.1788174544245e-89	ENSCAFG00000012083	TSSK4
1060.30932275024	5.52770736891074	0.274311206078931	20.1512269510426	2.62526117310455e-90	4.20350641952387e-89	ENSCAFG00000000711	ALG12
3146.40505214914	8.07492815743979	0.40074585379919	20.1497484774629	2.70484704087705e-90	4.32457776520841e-89	ENSCAFG00000011196	NID1
319.936941635802	-5.59415361809943	0.277867933265247	-20.13241885223	3.8379524826429e-90	6.12721798108737e-89	ENSCAFG00000012366	VPS11
2753.6801712658	10.4487130136275	0.519084589388852	20.1291142661919	4.10262175800065e-90	6.54016774540426e-89	ENSCAFG00000005805	MYF6
9613.77507550446	8.95736347905025	0.445007054821582	20.1285875852947	4.14645495580192e-90	6.6003803448496e-89	ENSCAFG00000016394	PLEK2
839.94260906157	6.13306692968685	0.304720332701901	20.1268713357788	4.2925578885731e-90	6.82297376507794e-89	ENSCAFG00000010599	HYAL1
1364.8522803295	4.66235613636886	0.231661793978446	20.1257015941206	4.39506882998008e-90	6.97573023627158e-89	ENSCAFG00000017398	SLC39A1
2172.06231583773	11.7099374611215	0.581982327942422	20.1207784135329	4.85397032784974e-90	7.69287175103754e-89	ENSCAFG00000014755	SAMD7
3068.31722048635	-8.51401761341653	0.423293752841115	-20.1137332083715	5.59501311724611e-90	8.85443354950227e-89	ENSCAFG00000017703	MED13
2380.223439124	6.9896133434181	0.34769241067986	20.1028642809631	6.96549868928132e-90	1.10073076529601e-88	ENSCAFG00000000970	SERHL2
1596.16482246168	-9.55630663219529	0.475527954568187	-20.0962036834892	7.96593137002945e-90	1.2570008805345e-88	ENSCAFG00000020319	PRKACB
1504.71821636389	-8.28043154317877	0.412531229883391	-20.0722537915963	1.29019131761738e-89	2.0329382150822e-88	ENSCAFG00000025025	TRIM34
1526.10269164825	6.89383058146714	0.343461804364073	20.0716076543976	1.30707493936198e-89	2.05656530921578e-88	ENSCAFG00000008672	RXFP1
375.644081071649	-5.55456280620281	0.276776179325802	-20.0687892279356	1.38333588202435e-89	2.17341429776063e-88	ENSCAFG00000023631	ZBTB33
265.582177208672	-3.58883552805983	0.178836629173762	-20.0676759824903	1.41466670253443e-89	2.21943675175719e-88	ENSCAFG00000003810	PPIL6
1190.56446270494	10.672406683806	0.531865314948757	20.0659948747255	1.46332586491621e-89	2.29247367154067e-88	ENSCAFG00000009059	COL2A1
3096.20627999846	7.92302395462064	0.39512601586909	20.0518913875963	1.94315420373566e-89	3.03980789802786e-88	ENSCAFG00000018031	IQCK
5624.72839871931	-9.81812613500104	0.489965278244041	-20.0384120486816	2.54766452570774e-89	3.97976633513714e-88	ENSCAFG00000017252	ATRX
843.58574840422	-4.83260124136655	0.241270673599792	-20.0297913097496	3.02924681534398e-89	4.72527784032454e-88	ENSCAFG00000002511	POLR1F
1044.962939626	-4.86653568949302	0.24299403544543	-20.027387423614	3.17904199758329e-89	4.95184681969769e-88	ENSCAFG00000000133	WDR7
4767.42893401798	9.32798927006353	0.466042464252908	20.0153204601577	4.05024176161938e-89	6.29986175721597e-88	ENSCAFG00000015169	SELE
700.149693692117	7.72714993863419	0.386092842975865	20.0137093427479	4.18330836113175e-89	6.49755512639123e-88	ENSCAFG00000031312	TNP2
1497.52650189132	-7.45093428414891	0.37233112992804	-20.0115802446842	4.36586856565049e-89	6.77144970695193e-88	ENSCAFG00000007866	TRAM1
2671.07233887938	12.043956626165	0.601936627584431	20.0086787781919	4.62751570080681e-89	7.16705418924389e-88	ENSCAFG00000019957	KCNG4
1543.42873904605	-6.33583725360942	0.316703415804335	-20.0055854702995	4.92370957632879e-89	7.61496446975396e-88	ENSCAFG00000015576	FKBP4
565.528412206343	-6.89732420939821	0.344818152403441	-20.0027874441142	5.20788406855502e-89	8.04304138133718e-88	ENSCAFG00000031870	RNF125
686.035995063964	7.20424900639209	0.360183940056444	20.0015830946352	5.33518296509933e-89	8.22797055580758e-88	ENSCAFG00000017027	SLIT3
4862.23895934399	4.20634263029726	0.210346063184542	19.9972491360911	5.81950643826733e-89	8.96220454029061e-88	ENSCAFG00000007139	TMEM87B
784.216878499871	-6.33134572124835	0.316629486309827	-19.9960711020231	5.95857179765983e-89	9.16340815436726e-88	ENSCAFG00000030531	LLPH
1032.8661769653	-6.69825605064677	0.335028139128963	-19.9931148113753	6.32232976022377e-89	9.70910104785845e-88	ENSCAFG00000023714	SARNP
2009.2546165187	-7.54829399763631	0.377702394823694	-19.9847660514828	7.47367048066805e-89	1.14610315765512e-87	ENSCAFG00000016452	PI4K2B
608.657882881138	8.48983190572335	0.425048629416658	19.9737896282006	9.31134848449649e-89	1.4259066427454e-87	ENSCAFG00000024310	FBXO27
492.916661917776	-6.63649541289101	0.332334226572135	-19.9693407487493	1.01787953262818e-88	1.55655510551344e-87	ENSCAFG00000002788	TRA2A
6849.54528304039	12.5152661462285	0.627054162970406	19.9588279375146	1.25624134134781e-88	1.91836686179453e-87	ENSCAFG00000013001	C28H10orf90
1016.05580182747	8.6116745063097	0.431604338571461	19.9527060705945	1.41991356547309e-88	2.16250424622419e-87	ENSCAFG00000017751	PDZD9
11069.4170158322	-5.27104699669582	0.264177129132732	-19.9526999706604	1.42008682590953e-88	2.16250424622419e-87	ENSCAFG00000018036	HSP90AA1
1269.94729721521	-6.17033259327443	0.309250246914189	-19.9525551065658	1.42420769908436e-88	2.16575047871935e-87	ENSCAFG00000014989	WDHD1
2510.14563773418	-10.6292457727317	0.532797208553648	-19.949890130968	1.50218105931926e-88	2.28113631434702e-87	ENSCAFG00000024955	CFL1
14307.5362182088	5.54745076669698	0.278141421526716	19.9447127876426	1.66604138133568e-88	2.52644269637645e-87	ENSCAFG00000003929	COG5
12258.4021394447	12.2843609552533	0.616102637096103	19.9388222279873	1.87425729968277e-88	2.83823553253769e-87	ENSCAFG00000010624	BRINP3
498.396332289274	3.80059978863338	0.190616239018259	19.9384890196544	1.88678218213846e-88	2.85323394432271e-87	ENSCAFG00000013810	ZNHIT1
2981.38255665572	7.30048468835236	0.366344299055565	19.9279331142125	2.32987088343307e-88	3.51839586391391e-87	ENSCAFG00000001576	FBXL6
3758.29292272814	5.23944111579491	0.262921383873976	19.9277861640432	2.33672082796409e-88	3.52385268350042e-87	ENSCAFG00000006554	IKBIP
2104.37799087774	-7.80073350779166	0.391602363945445	-19.9200368179555	2.7279021980739e-88	4.10807733508004e-87	ENSCAFG00000013214	PDIA3
659.146034606043	-5.11365658394496	0.257095388781878	-19.8901139696575	4.95622926565252e-88	7.45351163597025e-87	ENSCAFG00000014527	NPAT
2507.39477216955	3.78358456437026	0.190236353756822	19.8888618797162	5.08152436644021e-88	7.63139824852427e-87	ENSCAFG00000015700	STX18
290.511968850513	-5.23282008727865	0.263153143315408	-19.8850753646775	5.4799887354651e-88	8.21847346442755e-87	ENSCAFG00000008263	INTS9
350.770943874313	-4.81222733883938	0.242214724292242	-19.8676085977054	7.76132337261503e-88	1.16238361597019e-86	ENSCAFG00000030530	GOLPH3L
800.46077768624	-7.47904836758253	0.376465573112409	-19.8664868762099	7.93667427712388e-88	1.18701249353468e-86	ENSCAFG00000012975	MAP4
3349.59309697641	7.82145647446726	0.39381123486447	19.8609277288877	8.86577244164412e-88	1.32414993614021e-86	ENSCAFG00000008643	SPRED1
2534.22241026684	8.35405595762375	0.420902925700374	19.8479398633848	1.14812545034139e-87	1.71243697305714e-86	ENSCAFG00000020306	CTBS
4153.03327864019	12.6978089958485	0.639765892252726	19.8475866713328	1.15622264050739e-87	1.72215487138775e-86	ENSCAFG00000005744	ZMAT4
456.26939131099	5.70617997820745	0.287626196544156	19.8388743680774	1.37502985491696e-87	2.04526298638468e-86	ENSCAFG00000013415	MAP3K11
1628.16579126729	10.2653242497393	0.517600190461963	19.8325356885541	1.55975003712134e-87	2.31685653535841e-86	ENSCAFG00000014922	OR2AE1
1336.97094363024	-6.85406735972096	0.345646483662849	-19.8297037108197	1.65008854945141e-87	2.44770628425435e-86	ENSCAFG00000006887	CNOT7
1855.42919071651	5.98904514302573	0.302109715648035	19.8240732846973	1.84549094377097e-87	2.73383746881338e-86	ENSCAFG00000003897	RNF11
1438.42594156743	6.92581227151532	0.349440939314653	19.8196933796558	2.01331608345991e-87	2.97839477129232e-86	ENSCAFG00000029434	TIMM10B
300.029177383624	7.72383362498215	0.389990030731345	19.805207867744	2.68452579072614e-87	3.96595886152323e-86	ENSCAFG00000011472	OR10T2
840.486821374239	-5.84971582217172	0.295469926465556	-19.7980075067086	3.09703318483864e-87	4.56917307811966e-86	ENSCAFG00000012303	LRRFIP1
3277.70678333745	8.47944624454938	0.428422287095591	19.7922622140743	3.47106767302179e-87	5.11407101811383e-86	ENSCAFG00000015528	TMOD2
1067.73250934696	-8.64537495189088	0.436861360342512	-19.7897450694945	3.64882645214834e-87	5.36870573121502e-86	ENSCAFG00000007753	GK5
6080.07171754541	-8.20024223083371	0.414502496258469	-19.7833361797665	4.14348665452133e-87	6.08829725970691e-86	ENSCAFG00000000702	EIF3E
2925.1691654576	10.148449914747	0.513729591105408	19.7544585526216	7.34389860624451e-87	1.07763299224785e-85	ENSCAFG00000032393	BEAN1
349.263086956357	-5.83498398645948	0.295400562296708	-19.7527856450004	7.59127902632411e-87	1.11243399782795e-85	ENSCAFG00000008812	TTI1
4205.78741630448	6.42925995423845	0.325524830798372	19.7504440397688	7.95156312633155e-87	1.16366423816529e-85	ENSCAFG00000006065	PRNP
1698.78605334695	3.77807036624323	0.191428920192753	19.7361525230306	1.05513140462581e-86	1.54204976289474e-85	ENSCAFG00000009591	TOMM34
4348.09837317437	3.24710508520703	0.164565147139486	19.7314263782402	1.15854897683288e-86	1.69092242087888e-85	ENSCAFG00000002999	ZMPSTE24
517.854836654405	-7.16837892666845	0.363352367537599	-19.728449755943	1.2288109771347e-86	1.79107013641803e-85	ENSCAFG00000009285	CCAR2
732.312486270049	7.57702762088454	0.384207876212069	19.7211668214274	1.41916526434914e-86	2.06575820831998e-85	ENSCAFG00000013021	SMCO1
1531.60336263226	-5.57644789770847	0.282882747693045	-19.7129303330985	1.67010034202977e-86	2.4277773730334e-85	ENSCAFG00000015543	TBL1XR1
1047.533172653	4.72258760824491	0.239622063808656	19.7084839900887	1.82348354647311e-86	2.64721184719989e-85	ENSCAFG00000015154	LZTR1
1997.53786721715	-9.83055513269018	0.498823789056851	-19.7074705504268	1.86036501923437e-86	2.69715770032275e-85	ENSCAFG00000013684	PIKFYVE
932.144384578629	6.11657686240584	0.310399210686491	19.7055168048855	1.93357926651693e-86	2.79957593801014e-85	ENSCAFG00000025209	ZNF783
631.789892702649	-5.74153029175595	0.291404527718954	-19.7029549839163	2.03395241946825e-86	2.94099255553391e-85	ENSCAFG00000001043	XRCC6
1695.52583993306	12.2598717231517	0.622774065796557	19.6859060074551	2.84798593364113e-86	4.11258234024995e-85	ENSCAFG00000016957	HES7
408.409652750201	-6.24062816903996	0.317043859680699	-19.6838007691586	2.96880573889837e-86	4.2813717728643e-85	ENSCAFG00000007451	NCK1
3634.65794789328	11.3886179926686	0.578607469025366	19.6828050143426	3.02771993165301e-86	4.36055748886746e-85	ENSCAFG00000006661	C2H5orf46
3516.41136592629	6.7610970270222	0.343673924513487	19.6729997383228	3.6738966282348e-86	5.28419900769095e-85	ENSCAFG00000001187	JMJD4
1306.03452289948	-8.31409795252158	0.42267438272307	-19.6702196592994	3.88095820473708e-86	5.5746534212635e-85	ENSCAFG00000004116	PSMB1
1554.84785729958	10.6234050751611	0.54025190922722	19.6637992272103	4.40472387072813e-86	6.31866054077574e-85	ENSCAFG00000012842	OSBP2
1066.15639227105	4.75710520810779	0.241950713034947	19.6614638925271	4.61224425169554e-86	6.60764676479751e-85	ENSCAFG00000028834	FAM104A
5115.63624509309	-11.3881602288825	0.579263922639544	-19.6597091304942	4.7745656604621e-86	6.83120511315524e-85	ENSCAFG00000016241	SMC1A
7052.50928588261	-7.98342395765342	0.40617292037362	-19.6552344019139	5.21475095155309e-86	7.45120844626116e-85	ENSCAFG00000002007	SAMD9L
1357.93503911952	-8.17376455344789	0.416059076619367	-19.645682579173	6.29447728970867e-86	8.98221084277169e-85	ENSCAFG00000020040	AGL
3035.83658935505	-5.47626284664827	0.278842685039216	-19.6392558975614	7.14372274020965e-86	1.01807399470422e-84	ENSCAFG00000009662	MGA
1149.26736249257	-5.17288826158256	0.263469660789794	-19.6337151157214	7.96706554732028e-86	1.13392692391141e-84	ENSCAFG00000002128	RIC1
536.557594224673	8.64344010599711	0.440366352728541	19.6278395305221	8.94376206763943e-86	1.27127521400076e-84	ENSCAFG00000023863	BAAT
758.784269072276	-4.93883440403473	0.251726915868327	-19.6198105673298	1.04742758110136e-85	1.48688285567556e-84	ENSCAFG00000029249	ABT1
477.554151567158	-6.74442951049162	0.343780536819064	-19.6184157861191	1.07656168126705e-85	1.52625046687964e-84	ENSCAFG00000006905	VPS37A
550.391873216783	10.9450932727959	0.558035766812062	19.6136052986762	1.18338488762046e-85	1.67551295922127e-84	ENSCAFG00000004674	OTOP3
2154.52947459238	4.86649148179336	0.248339197373795	19.5961472584951	1.66783690258069e-85	2.35836470068812e-84	ENSCAFG00000017832	MYO19
1847.38799562014	-5.21778437221793	0.266270486120538	-19.5958044326997	1.6791083856177e-85	2.37122335961161e-84	ENSCAFG00000008256	RBM12
728.569009029942	-6.95968948118121	0.355178372592017	-19.5949134807699	1.70875782131942e-85	2.40996828478314e-84	ENSCAFG00000003147	KBTBD2
1889.63057486202	-9.1730066016447	0.468305908981391	-19.5876379642462	1.9712597221472e-85	2.77659454783166e-84	ENSCAFG00000007629	OTUD4
1103.33624389617	-8.65551552142402	0.441928558167259	-19.5857800123162	2.04451035295657e-85	2.87605022260868e-84	ENSCAFG00000023172	RBM8A
1315.0694304275	-3.9636932482309	0.202464587557193	-19.5772174090011	2.41877680283377e-85	3.39814733280698e-84	ENSCAFG00000000418	MDM2
833.804750695053	11.290863681964	0.576910800187402	19.5712468518467	2.71946312464834e-85	3.81565908520246e-84	ENSCAFG00000007141	CA8
5038.54008921337	-8.16773651940878	0.417588933089255	-19.55927437776	3.43936831402169e-85	4.81954211107698e-84	ENSCAFG00000010826	SF3B1
1306.1258939989	8.98277072434529	0.459470449729718	19.5502686399732	4.10354457569789e-85	5.74285261442142e-84	ENSCAFG00000015097	PLA2G2F
36150.1013769969	10.2907450934255	0.526443069616226	19.5476884156294	4.31640632556262e-85	6.03299513128701e-84	ENSCAFG00000013420	ETV5
3010.92107387577	5.00711654611537	0.256194202987245	19.5442226550484	4.61975274985236e-85	6.44870101799904e-84	ENSCAFG00000018315	ALKBH5
723.30367731632	6.70782721739532	0.343283713239591	19.5401848636893	5.00008083180333e-85	6.97066326461903e-84	ENSCAFG00000008979	TMEM150C
566.405283391257	-6.95913871797763	0.356172665040478	-19.538665936609	5.15110047119721e-85	7.1720181496669e-84	ENSCAFG00000018356	FBXO38
1755.42078305482	9.71669245339044	0.497646154139317	19.5253040188677	6.69175195374833e-85	9.30521012419052e-84	ENSCAFG00000030617	NXPH3
522.598558743239	-7.12737270509821	0.365046836771199	-19.5245431192859	6.79217348606423e-85	9.43280419850349e-84	ENSCAFG00000007166	SMIM15
1087.34224276503	-7.86981970839203	0.403342856201005	-19.5114890158613	8.76903309581791e-85	1.21627047576134e-83	ENSCAFG00000020392	RABGGTB
1131.4000320223	-7.43938308813984	0.3814284643379	-19.504006081595	1.01511128453707e-84	1.40617451221878e-83	ENSCAFG00000004805	WBP4
893.072090540598	-7.51941057949332	0.385572505347082	-19.5019366661649	1.05703049108183e-84	1.46238220926289e-83	ENSCAFG00000009743	NIPA2
1634.75254180053	-6.83714036557581	0.350747420389849	-19.4930595868002	1.25733866985955e-84	1.73729739053691e-83	ENSCAFG00000025364	INTS6
12963.276353574	5.84686712287089	0.30004150620937	19.4868609904622	1.41924367215329e-84	1.95852029181305e-83	ENSCAFG00000019763	SURF2
721.749560805425	10.596847384283	0.543796893857191	19.4867743894578	1.42164706366955e-84	1.95935357332077e-83	ENSCAFG00000005165	MGAT5B
579.246726341449	10.431687987616	0.535732133189352	19.4718355337648	1.90327778219024e-84	2.61983419626894e-83	ENSCAFG00000008761	CX3CL1
606.178729142596	-4.82464677611462	0.247794154263951	-19.4703817386079	1.95806908552725e-84	2.69185053070969e-83	ENSCAFG00000005054	ZRANB3
725.935088181937	-5.7084762626649	0.293190665599947	-19.4701841922007	1.96563471799263e-84	2.69884373385924e-83	ENSCAFG00000018051	DSG2
1724.97797234718	6.514559216569	0.334624284490135	19.4682798545096	2.04007893449154e-84	2.79752889656724e-83	ENSCAFG00000029853	CDKN1A
3135.44250637899	-6.84875003095121	0.351987315454728	-19.4573773833395	2.52373179718101e-84	3.45640148524615e-83	ENSCAFG00000005026	HNRNPUL1
425.253807208363	-5.44218416455238	0.279711476868202	-19.4564206856506	2.57127519853853e-84	3.517091000212e-83	ENSCAFG00000016568	ADAM10
658.204929881784	-7.97583653497752	0.410092811495619	-19.4488572132963	2.97998493550656e-84	4.07102584413996e-83	ENSCAFG00000015559	PMS2
4203.50629370462	10.8176220836531	0.556212741015424	19.4487132098132	2.98836466715002e-84	4.07735770625682e-83	ENSCAFG00000014616	COMP
328.860776286838	-5.74350803812038	0.295325342862606	-19.4480703296514	3.02606220543833e-84	4.12362519309293e-83	ENSCAFG00000003329	C10H2orf42
8078.86286283591	-7.72971240653825	0.397713850523519	-19.4353613693953	3.87674718486107e-84	5.27625291859592e-83	ENSCAFG00000012057	EIF3A
1565.40379320464	7.58853080827972	0.39056609319042	19.4295688760159	4.33991775830978e-84	5.89925400155766e-83	ENSCAFG00000005483	ARHGEF40
20293.2194185873	6.10628378479636	0.314460068488178	19.4183122014614	5.40368359988717e-84	7.3360731964553e-83	ENSCAFG00000019005	BLMH
5164.07314784277	-4.75661929748834	0.244975444298296	-19.4167187291491	5.57394898342399e-84	7.55780280591786e-83	ENSCAFG00000008327	RBM39
3327.36768134609	-9.82459629890675	0.506371675124911	-19.4019467942855	7.43035964251572e-84	1.00624074362825e-82	ENSCAFG00000014463	PTPN6
506.26555249185	-7.09801469834368	0.365990669089429	-19.3939772180621	8.67613791732643e-84	1.17348807010994e-82	ENSCAFG00000007558	UFSP2
4108.00446203662	-8.0045766725458	0.412747839373814	-19.3933823728542	8.7770752567691e-84	1.18566743667124e-82	ENSCAFG00000014559	NIN
596.744795585041	7.79218401435185	0.401819409044792	19.3922539303801	8.97178632713656e-84	1.21046851957699e-82	ENSCAFG00000002784	FAM221A
6774.12021037197	10.9055432476259	0.562765981786216	19.3784692049291	1.17284092795783e-83	1.58043218113921e-82	ENSCAFG00000010691	CERS3
1000.52388367622	7.94703279119195	0.410109260751076	19.3778428134925	1.18720216241292e-83	1.59780681635993e-82	ENSCAFG00000030347	C33H3orf52
708.67363499909	9.99685236208031	0.515990473962844	19.3741025591108	1.27667941790419e-83	1.71610932125196e-82	ENSCAFG00000018389	HSPB3
1230.29065506607	-9.16670807146176	0.47382170072362	-19.3463238544422	2.18910202667579e-83	2.93895719684907e-82	ENSCAFG00000020077	CFDP1
1825.87069532482	-7.35143489740974	0.380000577502959	-19.3458519082185	2.20923434581842e-83	2.96233295040282e-82	ENSCAFG00000005463	SNX5
3729.28665880541	4.41277651473222	0.228123570828417	19.3437990590253	2.29897546592733e-83	3.07887390812014e-82	ENSCAFG00000012856	TDRKH
3870.86481071667	-7.41415930360945	0.383487439314816	-19.3335127660412	2.80643712195352e-83	3.75386822897174e-82	ENSCAFG00000009202	KNL1
925.706298898555	-8.14829475940832	0.421466533590879	-19.3331951886788	2.82376732978349e-83	3.77241456278314e-82	ENSCAFG00000001943	CBWD1
791.585291150984	11.1185615260023	0.575116891265272	19.3326986128701	2.85107965683958e-83	3.80423471858693e-82	ENSCAFG00000003277	ALLC
869.617228452333	5.1798469542415	0.26793402385576	19.3325464220626	2.85950298308624e-83	3.81080397550097e-82	ENSCAFG00000006159	AP5S1
560.265295133383	5.65497031137265	0.292592681091267	19.3271078766619	3.17737009024982e-83	4.22924273137409e-82	ENSCAFG00000014045	LRRC20
675.026640683874	8.73669100369969	0.452306525876068	19.3158632561794	3.95071078940351e-83	5.25217815323876e-82	ENSCAFG00000029823	OR9G10
2408.49445409791	8.64003136985434	0.4473079940728	19.315620298188	3.96934436986366e-83	5.27051481696043e-82	ENSCAFG00000006841	WASF3
1800.85942032121	11.6263075948255	0.602019841530427	19.3121667971434	4.24388596010329e-83	5.62818883478741e-82	ENSCAFG00000012750	LHX4
4352.25607910341	15.139043979073	0.783986503723742	19.3103374958195	4.39689968068061e-83	5.82401991767037e-82	ENSCAFG00000016417	SLC34A2
584.851852626017	5.23488376860861	0.27114190394096	19.3068046381664	4.70815498022176e-83	6.2287231378681e-82	ENSCAFG00000000688	HDAC10
1043.85707730314	-5.72075225420928	0.296481676281771	-19.295466505567	5.8633391552983e-83	7.74757727219513e-82	ENSCAFG00000017192	HMMR
467.479160090573	-5.58939549598236	0.289785957284355	-19.2880136372437	6.77258155591537e-83	8.93816581585534e-82	ENSCAFG00000007240	IPO11
2482.66208294499	-10.7653523029989	0.558484416058879	-19.276011995049	8.5413346562757e-83	1.12588440360206e-81	ENSCAFG00000003942	REV3L
554.841476250032	-7.55896555929778	0.392212956733713	-19.2726054290701	9.12257659152477e-83	1.20104732682614e-81	ENSCAFG00000009652	TWF1
6646.2640800448	-3.32739359833001	0.172674347310628	-19.2697621282696	9.63779950020774e-83	1.26734735456838e-81	ENSCAFG00000014295	SMC4
2199.87374168499	5.68768143538515	0.295211903587075	19.266436638479	1.0277328530705e-82	1.34981366757921e-81	ENSCAFG00000012259	MAN2A2
443.921726846511	-4.71286158339701	0.244698006430044	-19.2599100097056	1.16580968683291e-82	1.52931757472731e-81	ENSCAFG00000004900	CLNS1A
1233.72715179207	-8.0190508685641	0.416489471454972	-19.2539101662047	1.30900095013305e-82	1.71509053490357e-81	ENSCAFG00000004123	RUVBL1
3950.77190113207	6.89687975380792	0.35835687102889	19.2458420959142	1.529575823658e-82	2.00168528461398e-81	ENSCAFG00000014108	OSBPL1A
555.019673533332	8.89241229669084	0.462210156075514	19.2388942125236	1.74899849454097e-82	2.28608590739041e-81	ENSCAFG00000013491	FAM78B
349.026560671543	-5.89858448533956	0.306608878621192	-19.2381398473041	1.77463577647898e-82	2.31681466838167e-81	ENSCAFG00000015354	C27H12orf4
21285.0519796926	12.1205087511327	0.63022967308125	19.231891592591	2.00191372986437e-82	2.61039960368423e-81	ENSCAFG00000007423	CPEB3
442.624157500122	-6.06621474631814	0.315616748983192	-19.2201927364799	2.50836596277542e-82	3.26687662711708e-81	ENSCAFG00000000427	DHX16
14811.241842038	5.53178102252667	0.287859603669538	19.2169410087743	2.67057383778479e-82	3.47397944394275e-81	ENSCAFG00000013710	DNA2
576.009714878283	-7.26859114433671	0.378256417253901	-19.2160418509377	2.7172451908249e-82	3.53047322645603e-81	ENSCAFG00000010870	UBE3B
776.625651334499	6.1363753848259	0.319779741295987	19.1893812908745	4.54012506758529e-82	5.89188101738602e-81	ENSCAFG00000014199	MOSPD3
429.094176615686	-5.8985141789533	0.307505320902517	-19.1818280140369	5.25016931837687e-82	6.80521946886754e-81	ENSCAFG00000010508	NDUFV3
611.695662618932	-5.13116047024311	0.267547907979153	-19.1784735264794	5.60004066801547e-82	7.25008832263406e-81	ENSCAFG00000012220	PRELID3B
313.407585398898	-5.85625100955467	0.305469819928399	-19.1712916546955	6.4292503407284e-82	8.31373844535045e-81	ENSCAFG00000007449	TRIM23
1124.58849357339	-8.95118327606458	0.467140351257129	-19.1616572021148	7.73701848442031e-82	9.99296052886932e-81	ENSCAFG00000006084	GOLGA3
5923.38524392835	-10.1651107575568	0.530523761762186	-19.1605192645706	7.9080370869122e-82	1.02017426306043e-80	ENSCAFG00000003007	USP34
1031.6966140688	-6.52660049405974	0.34064453015159	-19.1595634638705	8.05459223703449e-82	1.03785089085008e-80	ENSCAFG00000008521	SDAD1
979.149354949373	5.39990656515203	0.281961981412094	19.1511867596785	9.46060425089199e-82	1.21757753054033e-80	ENSCAFG00000006442	PURG
4264.59896706543	-3.43221992981066	0.179261942426198	-19.1463948418594	1.03723601148445e-81	1.33334423766737e-80	ENSCAFG00000010998	CHD2
347.326910585238	-5.47251489175971	0.285984989405734	-19.1356717816952	1.27426194182585e-81	1.63610424794809e-80	ENSCAFG00000011914	CSTF1
381.651064487342	4.13551938470294	0.21624672378079	19.1240787948082	1.59160395162146e-81	2.04115239402291e-80	ENSCAFG00000007690	VTI1B
686.225963953351	7.16513313219045	0.374684535191167	19.1231088001397	1.62148519311246e-81	2.07702715089511e-80	ENSCAFG00000013547	FZD5
414.590316110059	-7.39377725602613	0.386754653595039	-19.1174875009209	1.80600250458849e-81	2.31066454406105e-80	ENSCAFG00000004528	MAP3K2
1378.10202391146	10.1782075325401	0.532467812343	19.1151601967324	1.88839342772853e-81	2.41324268088124e-80	ENSCAFG00000013863	CEMIP
750.499330529213	-7.66599588995771	0.401115596801808	-19.1116873815941	2.0183584460119e-81	2.57630559908295e-80	ENSCAFG00000031562	ZPR1
390.681261697238	5.7078505282968	0.298707493917349	19.1084945792359	2.14569915476097e-81	2.73564079590602e-80	ENSCAFG00000017254	ATP2A1
542.749484870183	-7.14374338756306	0.373928947916641	-19.1045476082146	2.31424567298932e-81	2.94707682894827e-80	ENSCAFG00000002688	PPP1R21
881.708513969919	3.6951440177701	0.193585349109235	19.0879321951427	3.18114465284543e-81	4.04629707712395e-80	ENSCAFG00000004413	ARL5B
550.733597736843	-5.25474156388598	0.275402385038499	-19.0802325954854	3.68614851805717e-81	4.68317211955735e-80	ENSCAFG00000018827	ERCC4
1244.41811756212	-8.5799314361444	0.44974335314444	-19.0773946433153	3.89181198079885e-81	4.93870033181094e-80	ENSCAFG00000001699	OSTF1
842.656458481071	7.54223916991763	0.395508806310947	19.0697123542376	4.50777639484358e-81	5.71369841525691e-80	ENSCAFG00000005960	LRRN1
5242.31569341553	10.0732819448783	0.528489279324233	19.0605227749536	5.37352327203634e-81	6.80313039371299e-80	ENSCAFG00000012384	CDK15
693.547720002446	8.75286568359307	0.459553056454803	19.0464747446499	7.02785270071456e-81	8.88725437925437e-80	ENSCAFG00000007843	SMTNL1
721.287815317362	-6.12260129617454	0.321461649058238	-19.0461329185346	7.07388323717697e-81	8.93508592649453e-80	ENSCAFG00000029757	MMD
545.872969880815	-7.30414509770232	0.383586831384544	-19.0416992974922	7.69887824492264e-81	9.71325449950378e-80	ENSCAFG00000005385	FNTA
2090.63986089512	-8.31687921422948	0.436797294367003	-19.0405923330686	7.86333113988022e-81	9.90925340868239e-80	ENSCAFG00000009831	PRMT3
406.56365108263	-7.12507943649696	0.374215672599781	-19.0400348200198	7.94747819677804e-81	1.00037159082681e-79	ENSCAFG00000028476	DRAP1
664.308712302076	-5.5563319715492	0.291906131852946	-19.0346531478425	8.80736731579175e-81	1.10732812164366e-79	ENSCAFG00000008312	HPS3
724.131385741504	-5.65634261353134	0.297268057896423	-19.0277510929283	1.00472972020836e-80	1.26164942972978e-79	ENSCAFG00000010999	PRKAR1A
2541.74874172381	6.30580410624621	0.331401357677088	19.0276954519615	1.00579693699986e-80	1.26164942972978e-79	ENSCAFG00000029256	CEP112
17281.097241151	14.013926759376	0.736505845824832	19.0275838797742	1.00794034518004e-80	1.26288313904722e-79	ENSCAFG00000009664	MATN4
597.833197263546	4.62704151997042	0.243234786072484	19.0229432010253	1.10124539331232e-80	1.37820228073386e-79	ENSCAFG00000004813	LIPE
385.856080687941	8.21328072856677	0.431945818354553	19.0146087299891	1.2909636895712e-80	1.61377872009773e-79	ENSCAFG00000015759	PADI6
327.409897347727	4.87317613329855	0.256298638168229	19.0136637795941	1.31443356959605e-80	1.64123310845892e-79	ENSCAFG00000019318	B3GALT6
645.100472139454	-5.65329989649199	0.297350432376621	-19.0122471028782	1.35041930837995e-80	1.68423429892793e-79	ENSCAFG00000006088	ING1
506.955174970407	-6.45202719527905	0.339402264085075	-19.0099709931864	1.41030442351206e-80	1.75691013308917e-79	ENSCAFG00000004497	ERCC3
2095.77469851462	-5.52001972320802	0.290432330616362	-19.006216392966	1.51493089624559e-80	1.88509343980823e-79	ENSCAFG00000013169	SP3
642.137558505002	-7.91410775398229	0.416410503405597	-19.0055430620916	1.5344964851289e-80	1.90726001484971e-79	ENSCAFG00000005326	UVRAG
676.653432040599	-3.95312684175481	0.208240867288445	-18.9834343912866	2.33801619592832e-80	2.90265910390736e-79	ENSCAFG00000010996	CCDC15
578.997185092841	-5.25201916408982	0.276685937719645	-18.9818796263202	2.40824391628414e-80	2.98644188616192e-79	ENSCAFG00000017453	INTS3
257.569173716503	4.53670566283155	0.239010250257105	18.9812179935856	2.43876386022089e-80	3.02084879523152e-79	ENSCAFG00000012114	RHBDD3
321.638259336116	-5.64818712010804	0.297692115796381	-18.973250618338	2.83802271307132e-80	3.5114081022637e-79	ENSCAFG00000017537	CHTOP
3775.67948021488	12.2816396817477	0.647342405662913	18.9724009647887	2.88427176774886e-80	3.56458013703173e-79	ENSCAFG00000003665	SLC17A7
803.026765105407	-6.49756642826784	0.342870980762493	-18.9504705642287	4.37652295222133e-80	5.40267368523648e-79	ENSCAFG00000001075	ACO2
1776.84352890148	10.3179841534413	0.544506753745525	18.9492308083719	4.48085024190068e-80	5.52519789737425e-79	ENSCAFG00000006054	SLC16A3
1132.72078323016	-9.27820062826098	0.489972056309897	-18.9361832144826	5.74112146588239e-80	7.07119123535378e-79	ENSCAFG00000003808	JADE1
4636.19828759276	-8.31212169539701	0.439079534022659	-18.9307882771144	6.36034684927701e-80	7.82502333276024e-79	ENSCAFG00000024867	TRIM22
1160.9907262287	-5.41777061979328	0.286241255106074	-18.9272878145591	6.79731178470837e-80	8.35317502391701e-79	ENSCAFG00000020223	PKN2
492.102608637551	-6.33854535812403	0.33503988345942	-18.91877854265	7.98844117450879e-80	9.80587908771721e-79	ENSCAFG00000001090	PHF5A
1543.75358161025	-8.94754771974888	0.473107804030439	-18.9122809717449	9.0362317912246e-80	1.1079559880952e-78	ENSCAFG00000001847	ZNF318
713.193852801333	-6.16483161366111	0.326234422488206	-18.8969378725937	1.20866879029515e-79	1.48031336206227e-78	ENSCAFG00000019921	COX4I1
631.265549485152	6.78257166740104	0.358943670887354	18.8959221669341	1.23215694305515e-79	1.50738480853759e-78	ENSCAFG00000016744	MASP2
616.98112342243	8.96742386635246	0.474584727772491	18.895306447053	1.24661646913002e-79	1.52336252703565e-78	ENSCAFG00000029407	OR56A3C
381.542282009071	-4.8899246157903	0.258813316077421	-18.8936361154135	1.28670026154104e-79	1.57058211296624e-78	ENSCAFG00000003842	FIG4
573.290204696027	-6.93326972616512	0.36706691944572	-18.8882989963643	1.42359492243914e-79	1.73573365235357e-78	ENSCAFG00000005520	SNRPB2
505.063112128034	3.62091321131986	0.191707629933972	18.8876844002869	1.44026360033639e-79	1.7540928501636e-78	ENSCAFG00000017334	ECSIT
293.968306632843	-6.18516554574397	0.32751585864969	-18.8850871870593	1.51287963973144e-79	1.84047301870346e-78	ENSCAFG00000009241	RSBN1
2039.49185868098	-9.22089760315497	0.488523162749896	-18.8750468887709	1.82961440405175e-79	2.22330821778074e-78	ENSCAFG00000032723	H2AZ2
2214.19979420595	-5.77309642344306	0.305886514910907	-18.8733276624651	1.89012850749658e-79	2.2942830757662e-78	ENSCAFG00000002711	SENP6
2313.14595746897	-5.94036053527481	0.314760692564352	-18.8726250628017	1.9154297091066e-79	2.32240519741121e-78	ENSCAFG00000004475	IWS1
832.402040129242	11.6421189389477	0.616906117674321	18.8717838993677	1.94616529618844e-79	2.35704646773078e-78	ENSCAFG00000014360	SPTSSB
359.915326723217	7.72527495304801	0.409425098069762	18.8685915677101	2.06735302171371e-79	2.50103774449098e-78	ENSCAFG00000015168	USP50
499.072032673284	7.70724767076145	0.408566596265348	18.8641160124502	2.25002735528101e-79	2.71901196940063e-78	ENSCAFG00000000764	PRRT1
822.612327693802	7.16709025010237	0.37994791612482	18.8633492800835	2.28289923383476e-79	2.7556770352542e-78	ENSCAFG00000019964	DNAAF1
802.211844784516	-8.5638519812199	0.454032223039822	-18.861771360375	2.35206349163541e-79	2.83602074163082e-78	ENSCAFG00000005506	CYTH1
527.41451587569	-5.95206814861991	0.315567405126071	-18.8614795189067	2.36508276204749e-79	2.84856428243065e-78	ENSCAFG00000018747	AIFM1
2356.51089756651	7.1146290493912	0.377252221971991	18.8590779192797	2.47498536896814e-79	2.97763985605802e-78	ENSCAFG00000007878	SLC43A3
1493.23091081384	11.0535869678778	0.58655086832337	18.8450611273904	3.22592395868774e-79	3.87680574637882e-78	ENSCAFG00000010176	FBXL15
860.200868012869	-7.78997005591556	0.413412214937761	-18.8431056810654	3.34735738773785e-79	4.01830509787097e-78	ENSCAFG00000019552	ARHGAP45
443.620963594948	6.38017515652483	0.338630178045818	18.8411298524657	3.47468653774391e-79	4.16656244746208e-78	ENSCAFG00000018887	PABIR3
953.40606891504	-8.53399558511552	0.452972744508634	-18.8399758894387	3.55127424012405e-79	4.25371550346212e-78	ENSCAFG00000015074	PDAP1
249.965400381021	-4.88376628575139	0.259233218836329	-18.8392764927046	3.59850963834936e-79	4.30555746619207e-78	ENSCAFG00000029573	COQ10A
1292.08558445697	10.1012007063532	0.536664847012257	18.8221769370381	4.97000002881582e-79	5.93999564366044e-78	ENSCAFG00000020012	PKD1L2
4312.95163781141	5.92377580454215	0.314784012891457	18.8185408468783	5.32303959003316e-79	6.3549621772238e-78	ENSCAFG00000008333	TMEM161B
797.590072693476	-4.9827701166738	0.2649567490355	-18.8059754462272	6.74696157756954e-79	8.04610270061086e-78	ENSCAFG00000012344	FASTKD1
381.209640259075	-5.32838627244127	0.283419090280357	-18.8003788565211	7.49789200370266e-79	8.93184334095345e-78	ENSCAFG00000008038	PSMD9
607.31944752168	13.5781224749334	0.722351421610446	18.7971146296933	7.97377442613184e-79	9.48835584171841e-78	ENSCAFG00000016159	CASP14
819.173543365736	9.35076673741781	0.497998967443143	18.7766789666796	1.17184243641934e-78	1.39290616241635e-77	ENSCAFG00000023821	CYP2F1
1363.55596617353	-8.85304847408715	0.471521153908427	-18.7755064660503	1.19800098254929e-78	1.42244653195166e-77	ENSCAFG00000014178	RANBP1
925.737252323118	6.9522426373224	0.370344015930988	18.7723909075337	1.27037315245414e-78	1.50673451894561e-77	ENSCAFG00000006047	LETM2
857.769746774785	-6.19486891624086	0.330054243033898	-18.7692448953145	1.34787673271222e-78	1.5969185925757e-77	ENSCAFG00000018119	TCOF1
481.645728128345	8.18847575106501	0.436308011130724	18.7676493260896	1.38896860060039e-78	1.64381414384099e-77	ENSCAFG00000008902	PTX3
926.857447899843	-5.08798304810222	0.271287872649	-18.7549225788106	1.76474491079202e-78	2.08626955360515e-77	ENSCAFG00000003430	UFL1
620.272548226929	-5.94651245200051	0.317092645996636	-18.753233564627	1.82170270059967e-78	2.15126887246521e-77	ENSCAFG00000007764	HIP1R
533.009539492053	3.32384840852365	0.177262032767854	18.7510453119796	1.8982303763846e-78	2.23921260434188e-77	ENSCAFG00000016885	COQ6
556.513933854755	-5.70786327616897	0.304530959955895	-18.7431296870297	2.20281667398571e-78	2.59569999419442e-77	ENSCAFG00000000480	NIPAL2
405.560278865632	-6.24229565827601	0.333071827526023	-18.7415900787595	2.26749211326906e-78	2.66902206802957e-77	ENSCAFG00000003330	TMEM168
308.390596006626	8.81834807231146	0.470695386624689	18.734723821168	2.57976887346541e-78	3.03331787195371e-77	ENSCAFG00000010276	KCNA4
608.003596477952	-7.58304025583267	0.404904310134742	-18.7279810711553	2.92811416466421e-78	3.43919169631757e-77	ENSCAFG00000012708	SMARCD2
864.313928091486	-7.08437170403537	0.378416491692644	-18.7210966212049	3.33219864022651e-78	3.90958823219679e-77	ENSCAFG00000020201	RABEPK
870.923098203449	8.84056728338495	0.472400340803121	18.7141424757553	3.79683120476585e-78	4.44993521609156e-77	ENSCAFG00000011255	OR8B4
763.724917099765	-6.21240512552234	0.332011739462251	-18.7114019991714	3.99720099236624e-78	4.67973380697674e-77	ENSCAFG00000013220	ELOA
612.307411600545	3.50932394061245	0.187598791136328	18.7065381357507	4.37913295663285e-78	5.12137482618888e-77	ENSCAFG00000016358	BRAT1
435.134367901385	6.2930763462434	0.336464195621103	18.703554280498	4.63123014265567e-78	5.41038989197799e-77	ENSCAFG00000031185	PFN4
1296.05520435645	9.09308940741021	0.486364810129554	18.6960265587226	5.33340370524254e-78	6.22401924358851e-77	ENSCAFG00000024586	OR52H1B
1830.87730984655	7.52365006604078	0.402666458540722	18.6845710797635	6.6108048149007e-78	7.70647139450095e-77	ENSCAFG00000006050	MYO16
460.77577292913	-5.07653480633433	0.271778914489933	-18.6789133949623	7.35001201043677e-78	8.55903002883802e-77	ENSCAFG00000010354	NT5C2
1281.85962649707	8.1194294375574	0.434702382487853	18.6781342008961	7.45807712139674e-78	8.67559227540254e-77	ENSCAFG00000024175	NHSL2
1301.05256785106	9.39333317137457	0.50295837773657	18.6761640469073	7.7384342259344e-78	8.99211012294277e-77	ENSCAFG00000002127	GLYATL3
553.953942856471	-7.14570996835621	0.382624254366025	-18.6755279803055	7.83117308724049e-78	9.0901719161913e-77	ENSCAFG00000015007	MAPK1IP1L
7211.75937064234	7.22006405221268	0.386688980924239	18.6715019263175	8.44443192872083e-78	9.79158411500664e-77	ENSCAFG00000012305	KLHL41
566.810988301561	-7.42917348528159	0.397891288480267	-18.6713650194682	8.4661073224907e-78	9.80627409864668e-77	ENSCAFG00000011381	ZBTB41
1532.59568288233	6.54944354997654	0.350776122813484	18.6712923828599	8.47762982664151e-78	9.80918528719158e-77	ENSCAFG00000002996	ZNF483
2378.49166416596	-10.4772839582726	0.561240007790783	-18.6680988754071	8.99998406333099e-78	1.04025293504828e-76	ENSCAFG00000007934	CTSB
848.523421072129	5.1088126642482	0.273682210318969	18.6669519304672	9.19531875315207e-78	1.06170339962163e-76	ENSCAFG00000008861	CPE
435.8346876261	-5.74041728927894	0.307699209139341	-18.6559377430165	1.13002182971404e-77	1.30335568664475e-76	ENSCAFG00000008990	OTULIN
771.608996017042	-7.50312259416895	0.40228044378886	-18.6514723994563	1.22847084092796e-77	1.41540640381203e-76	ENSCAFG00000008434	ATP2A2
123.293191655346	7.60938490292924	0.40816989376003	18.6426902602546	1.4477342328181e-77	1.66627170474878e-76	ENSCAFG00000010521	LGR6
3312.80595366869	11.1423043292001	0.597944789948724	18.6343363409113	1.69240405591197e-77	1.94581788392498e-76	ENSCAFG00000023699	ANGPTL5
1149.38790688855	-5.27235612648035	0.283068266954183	-18.625740649812	1.98724023591199e-77	2.28239152833436e-76	ENSCAFG00000013494	NSF
1236.58562882777	4.67187485484761	0.250977977052051	18.6146804979574	2.44312956241099e-77	2.8030342123847e-76	ENSCAFG00000016728	PSMA4
819.767827917612	-7.65396295028167	0.411189955768786	-18.6141778097944	2.46616405632756e-77	2.82648360476784e-76	ENSCAFG00000007056	CSGALNACT2
444.126721799069	3.79345090161385	0.203823996250388	18.6114047972731	2.59717825585745e-77	2.9735096582309e-76	ENSCAFG00000001610	VPS28
201.232218076937	7.8017505194191	0.419257239164201	18.6085052102429	2.74159995446018e-77	3.13556095631959e-76	ENSCAFG00000031163	OR5J1
366.161682418284	6.52288006064267	0.350632026241253	18.6032067023866	3.02650383440266e-77	3.45777269139309e-76	ENSCAFG00000018730	TXNDC2
758.739624042635	5.12091459024192	0.275315793682168	18.6001482942662	3.20420209689094e-77	3.65695518144115e-76	ENSCAFG00000008358	LOXL3
1104.7508240626	9.82630122989754	0.528305495760998	18.5996574117467	3.2336764574884e-77	3.68672976640143e-76	ENSCAFG00000005129	GHRL
851.11944750738	-7.52218724311745	0.404487472109973	-18.5968361489136	3.40839356462994e-77	3.88186078783376e-76	ENSCAFG00000002829	MTIF2
396.105267821668	-6.15389276384936	0.33107307229539	-18.5877175729917	4.04007729900542e-77	4.59648501897293e-76	ENSCAFG00000017513	MTMR4
1812.67153191574	5.07561850322123	0.273066686790737	18.5874687347377	4.05886119476203e-77	4.61303556248111e-76	ENSCAFG00000015659	TTC9C
584.762676319608	-4.08177478020667	0.219646970961499	-18.5833419980198	4.38338075916831e-77	4.97666837391289e-76	ENSCAFG00000024739	TRIM24
1762.58137754296	-8.12569760498222	0.437564269897531	-18.5702950720476	5.5894951841846e-77	6.33941912139604e-76	ENSCAFG00000009433	BAZ2B
497.284736258556	-6.50086222779212	0.350081721905869	-18.569556252183	5.6669347577713e-77	6.42056042066742e-76	ENSCAFG00000003701	ATG5
1893.88261640964	6.1853717336023	0.333111285788776	18.5684844599483	5.78118041351013e-77	6.54319047217238e-76	ENSCAFG00000019798	CSF1
6883.20965627899	-10.9734598507803	0.591093722743909	-18.5646699136654	6.20673647765564e-77	7.01754379737431e-76	ENSCAFG00000000806	HLA-DQB1
4054.55676161307	9.77976974827338	0.526840978914833	18.5630392085623	6.39805951551923e-77	7.22635601711342e-76	ENSCAFG00000016432	CAPN8
701.939846252767	6.2911666085368	0.339160197401049	18.5492479858939	8.27009182556988e-77	9.33106319137874e-76	ENSCAFG00000016423	PIGH
505.76271703965	-5.9050018579297	0.318474135349311	-18.5415429465032	9.54437239264462e-77	1.07576735622272e-75	ENSCAFG00000031126	HSPA13
7318.57448979866	12.7504655384286	0.687748524796538	18.5394298623915	9.92684424517735e-77	1.11771954644768e-75	ENSCAFG00000003213	STRA8
377.481933583711	-6.24225064734216	0.336743950767	-18.5370832441807	1.0369519589235e-76	1.16583405917142e-75	ENSCAFG00000008058	MTMR9
492.324275964633	-5.6964318683169	0.307299775911902	-18.5370518133732	1.03755804861968e-76	1.16583405917142e-75	ENSCAFG00000009090	COQ2
620.813203978531	-6.19056359949873	0.334025095048697	-18.5332290635116	1.11396997353785e-76	1.2504025847299e-75	ENSCAFG00000011983	HSPBAP1
1352.89715081627	9.66115345193952	0.521304084832972	18.5326640113227	1.12573097866927e-76	1.26230266691565e-75	ENSCAFG00000015430	ABHD8
1295.15556830018	5.10473282516573	0.275457597240742	18.5318280428633	1.14335829719106e-76	1.2807494999811e-75	ENSCAFG00000017232	HACD3
680.173736534266	5.79064505139306	0.312619221557806	18.5229974744925	1.34723086677776e-76	1.50756933992561e-75	ENSCAFG00000008922	MLF1
1275.80686357889	4.08822417951666	0.220773541348445	18.5177270543677	1.48578656402299e-76	1.66090801941297e-75	ENSCAFG00000014064	PEX5
11531.6219791171	-9.44507446631464	0.510069141562801	-18.5172434414987	1.49919090413159e-76	1.67417339119844e-75	ENSCAFG00000008603	MBNL1
11879.5932698201	6.24009621548575	0.337000223688807	18.5165936900029	1.51739014422254e-76	1.69276064449745e-75	ENSCAFG00000000249	PIP4K2C
1033.84511597457	9.31809608725123	0.503233568047828	18.5164438123604	1.52161931808461e-76	1.69574116021548e-75	ENSCAFG00000019240	SERPINF2
3675.47359461598	4.40429985523977	0.23798638334078	18.5065203874842	1.8294317421262e-76	2.03669251618303e-75	ENSCAFG00000000209	TMED7
266.142586250783	-4.15244940407796	0.224408317873443	-18.5039905981549	1.91737241063968e-76	2.13241581277271e-75	ENSCAFG00000014177	LRR1
749.373980024119	-6.35081453689375	0.343442686842028	-18.4916283857717	2.41160866002101e-76	2.67934643778661e-75	ENSCAFG00000016839	SMG5
436.043204763457	-6.10765702779024	0.33033532189473	-18.4892641596971	2.51969216825523e-76	2.79657577247328e-75	ENSCAFG00000009467	HIBCH
635.915536178696	6.30445474616076	0.341147905860533	18.4801214894109	2.98508417103016e-76	3.30973487313406e-75	ENSCAFG00000032379	PEG10
561.386910501694	-4.61808962391066	0.249935356171079	-18.4771362269755	3.15488523746126e-76	3.49444460482993e-75	ENSCAFG00000001428	PPIL1
328.9800494185	-6.11313223927237	0.331018281570137	-18.4676574667587	3.76052173658435e-76	4.16103258820431e-75	ENSCAFG00000009364	TFG
1400.79970989872	4.05660162036951	0.219694147654479	18.4647686962944	3.96718942095061e-76	4.38525466145282e-75	ENSCAFG00000011256	DNAAF5
1283.99385075428	8.68437732606953	0.470898023131853	18.4421613586555	6.02826723601812e-76	6.6567721770553e-75	ENSCAFG00000017805	REC114
3629.69041787638	-5.39258230325587	0.292471843560321	-18.4379536765346	6.5161021759112e-76	7.18817836791501e-75	ENSCAFG00000012372	PPIG
862.391981506069	-4.5846954966391	0.248670518238337	-18.4368276911899	6.65319586024645e-76	7.33198345408536e-75	ENSCAFG00000006049	PIK3R4
1597.19756829569	7.51239815559938	0.407512472683708	18.4347686492289	6.91137386776031e-76	7.60880067463845e-75	ENSCAFG00000031380	C1QTNF7
895.521168975033	8.50883500483095	0.461721605764053	18.4284965195653	7.7610089707163e-76	8.53554198718779e-75	ENSCAFG00000012955	SLC51A
351.540601560936	-4.70920325643538	0.255554742824198	-18.4273756941187	7.92345474975745e-76	8.7054061872209e-75	ENSCAFG00000029949	ZFP14
412.78981758307	-5.66801221047147	0.307660327120489	-18.4229545080465	8.59797714801587e-76	9.4369733052013e-75	ENSCAFG00000013999	NKAPD1
1268.02130792536	-7.35139145809595	0.399163386919887	-18.4169983996337	9.59804861881098e-76	1.05240235006661e-74	ENSCAFG00000012126	HYOU1
2607.34126850633	-7.89639446572887	0.428875057045072	-18.4118762236597	1.05503426834664e-75	1.15565524283281e-74	ENSCAFG00000018965	SSH2
1254.45689825621	8.92096299158837	0.484563290688973	18.4103153561306	1.08588444919635e-75	1.18825224953265e-74	ENSCAFG00000002586	PLPPR1
9217.28287500563	-6.59435412649568	0.358214718939459	-18.4089423963904	1.11376329776297e-75	1.21753562108868e-74	ENSCAFG00000024818	RACK1
1700.79415762187	-7.1112644028527	0.386465376822331	-18.4007800681248	1.29487228080058e-75	1.41409923704681e-74	ENSCAFG00000005997	GPCPD1
2341.34967405337	-6.51684964558413	0.354203600728835	-18.3985979594069	1.34807829293481e-75	1.47072910355453e-74	ENSCAFG00000000992	ATAD2
1721.79373550955	6.80183840441259	0.369834609254924	18.3915681069322	1.53476111700685e-75	1.67161615601859e-74	ENSCAFG00000032010	HAVCR2
2125.89769255598	-6.52976556085766	0.355041618376848	-18.3915496744014	1.5352830235292e-75	1.67161615601859e-74	ENSCAFG00000002102	JAK2
621.25434600775	-7.41471029632979	0.403193271704784	-18.3899653508077	1.58080988474249e-75	1.71946633617145e-74	ENSCAFG00000014644	ZBTB40
872.825735901263	-6.40979710337341	0.348728922104527	-18.380457418591	1.88373551242558e-75	2.04691739114668e-74	ENSCAFG00000004743	SEPHS1
983.71089491041	-7.23714753583018	0.393752726353803	-18.3799299698748	1.90214066706372e-75	2.06485618972979e-74	ENSCAFG00000013431	WDR76
991.240142463242	7.08378299343998	0.385607920053751	18.3704291977524	2.26612729772166e-75	2.45752928462086e-74	ENSCAFG00000031803	NIPAL1
632.320090757366	-7.33128192857507	0.399217649923186	-18.3641227535548	2.54529329117313e-75	2.75752769694458e-74	ENSCAFG00000005158	UBE3C
4626.31184133179	11.5369547992158	0.628475450678076	18.3570492479354	2.89939645444619e-75	3.13803465169087e-74	ENSCAFG00000002643	STPG4
3977.34611878131	-7.48456072229735	0.407773847885335	-18.3546854736059	3.02835553909433e-75	3.27435303968809e-74	ENSCAFG00000001317	EEF1D
102.065425538086	6.86091683900568	0.373913127496276	18.3489595162021	3.36494522151012e-75	3.63467495752006e-74	ENSCAFG00000006804	PRICKLE2
429.695051045827	-3.14890869135997	0.17164161575771	-18.345834589468	3.56411322542287e-75	3.84599254691816e-74	ENSCAFG00000014569	PDCD10
309.782348938727	7.16611627897185	0.390701489512141	18.341666134726	3.84820298280766e-75	4.14843901750592e-74	ENSCAFG00000009350	PYROXD2
229.516586995283	7.58464226325817	0.413524639510893	18.3414518472928	3.86340246154718e-75	4.16070484681757e-74	ENSCAFG00000031086	OR52E8C
606.776972378303	-6.30714354840236	0.343924648831506	-18.3387366094029	4.06125956213319e-75	4.36946582139389e-74	ENSCAFG00000009981	ZBTB44
1083.14573198188	11.3276041406048	0.617908658013065	18.3321660794163	4.58285902981194e-75	4.92578174892323e-74	ENSCAFG00000023644	TEX29
482.361907214194	6.01524812454559	0.328147617373459	18.3309212259181	4.68895921186895e-75	5.03485087759656e-74	ENSCAFG00000032577	ZFP69B
359.169529783133	-5.28963634597444	0.288583335406084	-18.3296666750735	4.79836371495272e-75	5.14724966782318e-74	ENSCAFG00000019904	KLHDC4
2948.21580921248	8.87787172491901	0.484346814030842	18.3295759727113	4.80637146572459e-75	5.15076501169383e-74	ENSCAFG00000014098	C1RL
855.811651939033	-7.36016509735236	0.401569107868538	-18.3285142037416	4.90110762803159e-75	5.24712486273432e-74	ENSCAFG00000006200	PLXNC1
814.259805270588	-7.04160958536827	0.384213951812852	-18.3273136025997	5.01047571071823e-75	5.35894494482319e-74	ENSCAFG00000012158	EIF2B5
629.743024624494	7.05148274282568	0.384912507676719	18.3197027952859	5.76266748444717e-75	6.1574017243043e-74	ENSCAFG00000018682	SLC46A1
2832.86487495919	6.00373563383191	0.327748304786947	18.3181287168965	5.93176200900987e-75	6.33186517197053e-74	ENSCAFG00000005955	SLC25A15
674.450154517019	-7.72164223706747	0.421694648494414	-18.3109799107867	6.76414956446683e-75	7.21332619568217e-74	ENSCAFG00000002387	COX5B
2836.29073172672	-8.39538277962438	0.458843894052552	-18.2968170404875	8.77267251467211e-75	9.34607224459393e-74	ENSCAFG00000016826	CCT3
2634.63690114257	5.13762908289477	0.280803810545213	18.296151583269	8.88045840525951e-75	9.44587322577516e-74	ENSCAFG00000004774	TMEM94
772.981971042608	7.39819829378724	0.404358605458791	18.2961316858662	8.88370149080985e-75	9.44587322577516e-74	ENSCAFG00000013663	GNAZ
1272.35604937479	5.87556108464582	0.321182737643591	18.293514551102	9.32072609889379e-75	9.90088446485421e-74	ENSCAFG00000010485	SPPL3
656.687112101548	9.28120877761177	0.507447836232857	18.2899760623924	9.94587582595451e-75	1.05546487322605e-73	ENSCAFG00000015338	CYP19A1
429.469596134186	-5.81620611918624	0.318234128763104	-18.2765002037725	1.27339674202282e-74	1.35002373195174e-73	ENSCAFG00000015865	NT5C3B
5586.46067577615	7.99841242655851	0.437647123476084	18.2759396726518	1.28654818860421e-74	1.36263975462283e-73	ENSCAFG00000007986	ZNF366
245.620052959094	-4.89915629817595	0.268123672004752	-18.2720021009153	1.38282994364591e-74	1.46319265562844e-73	ENSCAFG00000012633	PI4KB
2244.00713436367	10.8492274631121	0.593839354052023	18.2696336796865	1.44416881211744e-74	1.52661262391599e-73	ENSCAFG00000014323	EPHB2
457.691649187919	2.3226105454609	0.127138965841983	18.2682825055193	1.48036992694148e-74	1.56336253778263e-73	ENSCAFG00000012784	BRMS1
271.833047922126	3.83433633016096	0.209899678684316	18.2674711757311	1.5025406327352e-74	1.58523860554465e-73	ENSCAFG00000018202	MAPK7
1059.28959650785	-5.1966720279094	0.284760500179762	-18.2492727208615	2.09682105589344e-74	2.21008592996784e-73	ENSCAFG00000010621	RRP1B
325.181453908937	-5.72813746240688	0.314170420582306	-18.2325804313148	2.84571662250643e-74	2.9965340992118e-73	ENSCAFG00000015320	NDUFA9
4703.27771194595	3.75427176038395	0.2059299314476	18.2308212021099	2.93875077802682e-74	3.09150903102957e-73	ENSCAFG00000000390	NUP43
151.159369359746	7.65315026368094	0.419845338805373	18.2284988216308	3.06622582539122e-74	3.22249679409842e-73	ENSCAFG00000007683	AADAT
8752.24819937365	-11.4755842175122	0.629610178664966	-18.2264909405455	3.18087265208887e-74	3.33976291571298e-73	ENSCAFG00000000812	DLA-DQA1
2500.60433371421	7.75144711140326	0.425313073586011	18.2252735521324	3.25245453932696e-74	3.41163054182967e-73	ENSCAFG00000005464	RBMS3
1232.49794778107	-9.19113408725201	0.504336772353326	-18.2241997631157	3.31692465853708e-74	3.47590718788755e-73	ENSCAFG00000008729	BACH1
570.814746926019	-4.29745657997447	0.235855069092029	-18.2207513983837	3.53270512559912e-74	3.69847051995416e-73	ENSCAFG00000024214	USP4
4181.36395631752	-7.98527486275165	0.438391170297092	-18.2149536847198	3.92749629829664e-74	4.10783666626838e-73	ENSCAFG00000003415	ODC1
860.876163313473	-4.87352211908058	0.267560768627992	-18.2146364135191	3.95032752582731e-74	4.12775106537503e-73	ENSCAFG00000014748	MCM7
815.838394534838	-5.69424056590681	0.312643771957876	-18.213190463535	4.056067129514e-74	4.23417630931433e-73	ENSCAFG00000012850	NDUFS2
1178.44575421876	-4.07593251687308	0.223809758538472	-18.2115942731444	4.17607322410262e-74	4.35527636628633e-73	ENSCAFG00000000985	VDAC1
700.207571232463	-6.78018941568193	0.372311883941	-18.2110475333535	4.21798734711412e-74	4.39477954405536e-73	ENSCAFG00000005898	CKAP2
537.572132959733	-5.70897345962472	0.313891704210313	-18.187716919717	6.45745421983499e-74	6.72167892405004e-73	ENSCAFG00000008719	RAPGEF2
337.495147235607	6.21608062971243	0.341785860166454	18.1870620004149	6.5350645456352e-74	6.79596779110564e-73	ENSCAFG00000032567	FRS3
736.116270325711	6.82341964186665	0.375244900252398	18.1839103936578	6.92174562640791e-74	7.19121816606196e-73	ENSCAFG00000031675	COL8A1
7707.39453033802	10.6107233139341	0.58381798778828	18.1747111871827	8.18584332641134e-74	8.49642155748014e-73	ENSCAFG00000006417	LZTS3
1462.9740732077	-5.96087596095994	0.328026331717154	-18.1719434831829	8.60941193335993e-74	8.92755020289742e-73	ENSCAFG00000014027	LANCL1
97.6821673117064	4.39575658054092	0.241924462642223	18.1699549211843	8.92716484587787e-74	9.24410608759022e-73	ENSCAFG00000017024	ZC2HC1C
1568.81453086377	6.94645893947501	0.382305269743565	18.1699272524661	8.93166752768636e-74	9.24410608759022e-73	ENSCAFG00000018206	B9D1
1075.65795463938	-7.81017557655526	0.429957136160149	-18.1650097642435	9.76896459764322e-74	1.01010908394244e-72	ENSCAFG00000009563	RIOK1
518.784171726273	7.06793895650944	0.389119435626709	18.1639319689235	9.96268930234826e-74	1.02916281901298e-72	ENSCAFG00000013524	CRYGS
576.657661570882	9.8478640451762	0.542330364285679	18.1584227874593	1.10143812403764e-73	1.13672590469401e-72	ENSCAFG00000014777	RCOR2
341.333925518898	-6.00943191963432	0.331012858758564	-18.1546781661963	1.17917038128998e-73	1.21579612798156e-72	ENSCAFG00000017798	MORF4L2
637.917052790977	-6.43052416298427	0.354218597812059	-18.1541121858208	1.19138577388475e-73	1.22722878959859e-72	ENSCAFG00000004973	CELF2
434.015944407251	-6.24463224505163	0.343987164231966	-18.1536780856178	1.20084025505936e-73	1.23579855359984e-72	ENSCAFG00000030902	TRIM59
14524.7968937829	-11.7404784934285	0.647052453896926	-18.1445544680659	1.4178006264151e-73	1.45769718795162e-72	ENSCAFG00000011037	NCL
873.614954846157	10.3986299449934	0.573281376182912	18.1387890432282	1.57462501587715e-73	1.61740728045948e-72	ENSCAFG00000001893	C1H9orf135
242.176690668326	-5.93398985150968	0.327254306118337	-18.1326562876881	1.76046018848296e-73	1.80658723206433e-72	ENSCAFG00000008412	C33H3orf38
277.903928994069	-5.15842264733445	0.284503815096691	-18.1312951658708	1.80458327214893e-73	1.84925699551398e-72	ENSCAFG00000017201	ABCC3
1037.76197997952	-7.62309495781626	0.420439126226938	-18.131269147633	1.80543734958795e-73	1.84925699551398e-72	ENSCAFG00000007738	LSM6
226.311597896719	-5.42503083842943	0.299411062687585	-18.1190059904035	2.25634624311073e-73	2.30893777208549e-72	ENSCAFG00000009069	TMEM106C
1036.04530431893	-6.02090687852605	0.332621383475242	-18.1013824656111	3.10768954084634e-73	3.1771383775338e-72	ENSCAFG00000013529	CTDSPL2
613.63664685014	-6.7840515443155	0.374798757652771	-18.1005176932857	3.15686745927361e-73	3.22438770136689e-72	ENSCAFG00000029975	LAMTOR3
449.564302854716	-4.42359829688067	0.244418701498643	-18.0984444715464	3.2779503056915e-73	3.34492248625765e-72	ENSCAFG00000000649	ATP6V1C1
748.624794136034	-6.84427574216494	0.378390925719181	-18.0878432249835	3.97335409922914e-73	4.05073777456994e-72	ENSCAFG00000014113	MORF4L1
440.96450396204	7.79020871895345	0.43074153007635	18.0855760937948	4.14018360485198e-73	4.21686801586795e-72	ENSCAFG00000001117	TMEM200A
275.935650246426	8.89426289202133	0.491914363581322	18.080917229714	4.50525100414261e-73	4.58440868533689e-72	ENSCAFG00000019930	FIBCD1
2921.09574090696	6.39598710543192	0.354008528826469	18.067324893653	5.76416689006083e-73	5.8599672361328e-72	ENSCAFG00000016988	GBA
701.733795915139	-7.40874333245256	0.410242565873285	-18.0594213003752	6.65162437659725e-73	6.75586625115587e-72	ENSCAFG00000031640	GNG2
499.989551213901	6.96496502697378	0.38572742133115	18.0567018101477	6.9874766804303e-73	7.09036776295668e-72	ENSCAFG00000006542	PPP2R2B
555.159700683226	-5.55931549332431	0.308125619646172	-18.0423669401727	9.05798440344565e-73	9.18280579001082e-72	ENSCAFG00000028815	ZBED5
1591.28279303817	4.57059690740343	0.253443240063688	18.0340059819898	1.05373264563331e-72	1.067259632154e-71	ENSCAFG00000006546	ARID5A
703.762193421455	-6.41321797811662	0.355666940789166	-18.0315268095673	1.10206065150507e-72	1.11517066669026e-71	ENSCAFG00000007478	CHMP4B
1161.22614125795	-7.9109167615621	0.438784650468002	-18.0291556532901	1.15034881757331e-72	1.16295245364329e-71	ENSCAFG00000013418	NFKBIA
609.504382319371	-5.06292342896302	0.280822751434038	-18.0288933254478	1.15581901113573e-72	1.16739864501352e-71	ENSCAFG00000000454	VARS2
573.600419053145	-6.09128492410626	0.337869178800048	-18.0285308820995	1.16341955616233e-72	1.17398629541199e-71	ENSCAFG00000004075	NCOA1
1203.91328550577	11.5715295960229	0.64256823265095	18.0082503429775	1.67850741508371e-72	1.69218414216958e-71	ENSCAFG00000016590	FBXO2
646.294535538775	4.52723997484848	0.251399299328999	18.008164648557	1.68110764345484e-72	1.69323774485997e-71	ENSCAFG00000012461	ASB1
164.514866666369	6.80940333481212	0.378370434354693	17.9966580803954	2.06934916427005e-72	2.08235431613422e-71	ENSCAFG00000000274	HEBP2
1129.93166530169	9.83044490917613	0.546665438902027	17.9825615625537	2.66873298696977e-72	2.68302537046416e-71	ENSCAFG00000013426	KCNK7
3760.38306990922	8.67624483461556	0.48252266330908	17.9810100008877	2.74447399080548e-72	2.75557948278578e-71	ENSCAFG00000014620	VAT1
488.01273262351	-6.25097197821262	0.347643565490275	-17.9809799424793	2.74596228767686e-72	2.75557948278578e-71	ENSCAFG00000009895	IFT57
3153.52531582328	9.00487696558023	0.500813439089126	17.9805018450747	2.76974302926378e-72	2.77688417151235e-71	ENSCAFG00000015131	CEP126
1281.3577907696	-5.54323684168449	0.308479588014369	-17.9695417689234	3.37490837760611e-72	3.38049700233443e-71	ENSCAFG00000017305	GTF2A1
850.200624947278	6.02029819951897	0.33507507685999	17.9670128137717	3.53229934314169e-72	3.53489662207047e-71	ENSCAFG00000013485	KLF7
4369.58045067322	6.17947739995793	0.344012542924186	17.9629421283042	3.80115136176713e-72	3.80045326234349e-71	ENSCAFG00000015440	PPM1F
1548.07647310609	4.2358294735644	0.235879345192494	17.957610786598	4.1843501448116e-72	4.17974352079896e-71	ENSCAFG00000015651	SLC35E1
923.022256337898	8.00743421452869	0.445967027571957	17.9552157883168	4.36880515796525e-72	4.35999546837082e-71	ENSCAFG00000009794	EDN1
3588.95955149769	11.9971944409217	0.668203680097545	17.954397436378	4.43367230427284e-72	4.42067985795995e-71	ENSCAFG00000012682	PELI3
2814.19061744416	10.7583073413382	0.599414846754304	17.9480161353893	4.97354847587869e-72	4.95443694468135e-71	ENSCAFG00000011123	LRRC27
643.064881609977	-7.08338746657581	0.394837472065323	-17.9400081494897	5.74467022128265e-72	5.71736465898771e-71	ENSCAFG00000029695	FYTTD1
4333.03180421928	-4.54632199909017	0.253539961982676	-17.93138234911	6.70906916943683e-72	6.67108174582906e-71	ENSCAFG00000000867	RAD50
287.529219185444	-5.76617290893354	0.321638162781815	-17.9275147546625	7.19235347513121e-72	7.14510443770335e-71	ENSCAFG00000004782	GAB2
663.365471770645	8.85030122978268	0.493723527925092	17.92562178873	7.4413908660982e-72	7.38576697812919e-71	ENSCAFG00000030191	OR2F1
2431.24824871776	11.1148775657014	0.62009641979119	17.9244343475555	7.60197841304598e-72	7.53828241905689e-71	ENSCAFG00000016931	SYNDIG1L
941.556184173178	-7.5487323641434	0.421392413732969	-17.913783253172	9.20601801931303e-72	9.12057544988901e-71	ENSCAFG00000003081	PABPC4
504.584346751822	-6.50879159580517	0.363359252672235	-17.9128274508985	9.3654933091441e-72	9.27013555908736e-71	ENSCAFG00000030160	COMMD2
602.484257915247	-5.90592307024117	0.329730400110623	-17.9113696166922	9.61405191042625e-72	9.50752018171853e-71	ENSCAFG00000004436	RB1
6774.99913814124	10.9773620210237	0.612970614865414	17.9084637253516	1.0129290687839e-71	1.0007959801197e-70	ENSCAFG00000004072	PODXL2
1561.68945481288	4.47732224756976	0.250066813746542	17.904503922331	1.0875985822676e-71	1.0735968598123e-70	ENSCAFG00000019396	ZMYND19
803.0635705795	-7.27662182496191	0.406484448113165	-17.9013535665111	1.150903876758e-71	1.13505809874466e-70	ENSCAFG00000002931	DCK
210.96044905375	-4.62354073780804	0.25828767969473	-17.9007405357956	1.16364292894466e-71	1.14658318645696e-70	ENSCAFG00000004109	FAM120B
286.802054073482	2.78299466200584	0.155492118771158	17.8979789072246	1.22279627090877e-71	1.20377990937204e-70	ENSCAFG00000013028	FBXO45
326.062924363114	8.77734585941288	0.490423255380923	17.8974911224292	1.23355172649003e-71	1.21327111093256e-70	ENSCAFG00000032754	HKDC1
541.959120880293	8.21790675972436	0.459220675043391	17.8953326936943	1.28228749150661e-71	1.26006734724945e-70	ENSCAFG00000002190	RFX8
316.785746711066	10.6260119498898	0.593850127791289	17.8934236983517	1.32698824299736e-71	1.30281767265602e-70	ENSCAFG00000012757	SEC14L3
1152.92083404486	-7.75234575868531	0.433350346048419	-17.8893263369383	1.42824573050039e-71	1.40096752375569e-70	ENSCAFG00000003711	SNRNP70
1396.06795238895	-6.71769008109286	0.375725681648147	-17.8792411836882	1.71150501824274e-71	1.67730572804923e-70	ENSCAFG00000015432	LMTK2
23422.8705286145	9.93674127361798	0.555960695489353	17.8731003005019	1.91073883851513e-71	1.87087450303532e-70	ENSCAFG00000008652	SHROOM3
2380.69707785301	10.1595620368786	0.568436529991533	17.8728169300272	1.92047090585333e-71	1.87871403620225e-70	ENSCAFG00000012391	PDE3A
1491.02938804573	5.92343595298265	0.331427009095595	17.8725203149455	1.93071078247292e-71	1.88703581683709e-70	ENSCAFG00000008342	AGBL2
457.32754723835	10.4777984788985	0.586434113668939	17.866966185418	2.13282625376801e-71	2.08270961892611e-70	ENSCAFG00000010729	MRGPRF
483.589386726357	8.53880810890657	0.477941643259009	17.8657964405064	2.17801117736206e-71	2.12492703397115e-70	ENSCAFG00000024169	PRR22
542.794059024787	4.72352920127798	0.264420998250467	17.8636690449361	2.26264811229049e-71	2.20552485645647e-70	ENSCAFG00000018657	SLC25A41
1074.46258382128	-7.82301715120039	0.438126421355233	-17.8556160274513	2.6138075611576e-71	2.54553995759248e-70	ENSCAFG00000011405	TXNIP
1152.2147692287	8.17268133384653	0.457780568333564	17.8528358326723	2.74725154582362e-71	2.67310767032418e-70	ENSCAFG00000017172	CHRNB2
600.592552854321	-5.44061985135259	0.30479607295872	-17.8500326416261	2.8886752705405e-71	2.80820503086116e-70	ENSCAFG00000014800	EID1
299.039089511912	-5.35363568313618	0.300139185159883	-17.83717670948	3.63609464628055e-71	3.53165017918845e-70	ENSCAFG00000013926	FBXO33
3384.92119216942	5.42947686068498	0.304425067576131	17.8351832321666	3.7681241343076e-71	3.65662527400545e-70	ENSCAFG00000014129	CXHXorf38
3780.20717283899	4.84232209609901	0.271527079987888	17.8336617339051	3.87210051128191e-71	3.75417901752782e-70	ENSCAFG00000016819	CDK5RAP3
1236.69496169847	7.48388920859521	0.419717520829838	17.8307762654238	4.07720719680031e-71	3.94952241625995e-70	ENSCAFG00000017991	C30H15orf39
3662.08291566665	-5.12384114057642	0.287413664117202	-17.8274096894955	4.3302396797285e-71	4.19090218958968e-70	ENSCAFG00000011376	AKAP13
599.581009689389	6.68558740780262	0.37502665985267	17.8269657160615	4.36475666760778e-71	4.22055689137776e-70	ENSCAFG00000001502	CARD10
1550.83723937071	-9.66889785186856	0.542481672074733	-17.8234553342414	4.64750933614042e-71	4.48998062572289e-70	ENSCAFG00000013345	TRA2B
1163.28255537393	4.65335222035096	0.261149520889872	17.8187277713341	5.05736408162108e-71	4.88161171282715e-70	ENSCAFG00000019910	FBXO31
570.83728227614	6.24906763575696	0.350730392717102	17.8172971761744	5.18834917603636e-71	5.0036090193697e-70	ENSCAFG00000003189	RHBDL2
409.491150509739	-5.01140546559286	0.281401499453799	-17.808737605592	6.04580649017593e-71	5.82537531548987e-70	ENSCAFG00000005072	FBXL3
728.82515605658	-6.59002520276165	0.370193907268755	-17.8015496024287	6.87402293085771e-71	6.61753860929963e-70	ENSCAFG00000013073	FUCA1
2043.91765727145	5.52281097599726	0.3102699766453	17.8000173774819	7.06469510981359e-71	6.7950883706405e-70	ENSCAFG00000005428	DYRK1B
3327.74508898323	5.26657882103378	0.295878494860267	17.799802663999	7.09183220739956e-71	6.81516937989113e-70	ENSCAFG00000017063	KRBA2
3330.0229971044	12.3789390237805	0.695637994318301	17.795087566934	7.71466986709844e-71	7.40717156199011e-70	ENSCAFG00000011538	SCN3B
6487.7699709497	4.46707685494957	0.251032714892526	17.7947996015661	7.75442852796766e-71	7.43878571035347e-70	ENSCAFG00000002160	SPTLC1
258.284846865382	6.39065615205971	0.35921477257515	17.7906273348564	8.35393832752978e-71	8.00683807307608e-70	ENSCAFG00000018922	ABHD15
426.03094401836	-4.78896307672387	0.26929402722536	-17.7833987855817	9.50398561869347e-71	9.1010901861332e-70	ENSCAFG00000008618	DSN1
1378.90540994174	5.99103069414868	0.336936785323952	17.7808744996143	9.94171478836536e-71	9.51189724215484e-70	ENSCAFG00000017246	ADCK1
2240.19446880807	4.22926213059732	0.237857574182357	17.7806493870777	9.98171354754797e-71	9.5417820110362e-70	ENSCAFG00000001077	TRIB1
2060.57268545043	-4.52525393237904	0.254505463628385	-17.7805767619456	9.99465202244342e-71	9.54576940529509e-70	ENSCAFG00000005730	DOCK9
1041.7748928304	-7.52412356851733	0.423278291234856	-17.7758314667325	1.0877301998871e-70	1.03796725822706e-69	ENSCAFG00000009492	INO80
2317.85997187962	-9.90665987393927	0.557530953154756	-17.7688069476376	1.23284921040571e-70	1.17541700550765e-69	ENSCAFG00000018589	OXCT1
482.138447551329	6.87755902806598	0.387118211950316	17.7660435901906	1.29509004825921e-70	1.23367807921664e-69	ENSCAFG00000016588	BRME1
3785.90323645912	4.24817987721056	0.239200725369841	17.7598954628679	1.44503448574554e-70	1.37530904552425e-69	ENSCAFG00000014651	DNAJC9
946.328572558795	-8.59563582189296	0.484274240336529	-17.7495210480733	1.73830163400272e-70	1.65298062803682e-69	ENSCAFG00000004000	SYPL1
465.067141131229	-5.36122065686981	0.302154359586051	-17.7433172376352	1.94128743616771e-70	1.84439246116876e-69	ENSCAFG00000011279	ZNF639
30693.0488488571	-11.0046417790229	0.620774440048098	-17.7272791356716	2.58232600205333e-70	2.45129603403284e-69	ENSCAFG00000020136	RPL12
1770.72594947643	-7.70467466600026	0.434714214421751	-17.723539765657	2.75986577845057e-70	2.61754517384754e-69	ENSCAFG00000008090	HELLS
386.969029723816	-5.65216641537035	0.31898537365021	-17.719202453365	2.98108814810646e-70	2.82489884739627e-69	ENSCAFG00000004306	AMMECR1L
1620.12057686657	-9.00779270788542	0.508466057549227	-17.7156224572834	3.17693674543648e-70	3.00786845950543e-69	ENSCAFG00000012913	HDLBP
719.901331444912	-7.48649708530034	0.423059077685058	-17.6961031690084	4.49344101596312e-70	4.25061561961828e-69	ENSCAFG00000015710	UBXN1
778.309623100613	4.71949791136182	0.266723070380854	17.6943745609363	4.6334604566075e-70	4.37926366766861e-69	ENSCAFG00000018402	UBE2A
324.246153164341	-4.4519509501932	0.251609843049318	-17.6938664093541	4.67544254907289e-70	4.41511001511757e-69	ENSCAFG00000009881	ALAS1
196.379517365703	-5.08470010276078	0.287409554962338	-17.6914789886755	4.87781690151271e-70	4.60222447345497e-69	ENSCAFG00000030701	ZNF322
2074.38472470372	11.4371433926961	0.646767527711865	17.6835461006499	5.61508372895806e-70	5.29324949271821e-69	ENSCAFG00000006942	SLC5A8
813.031454648923	3.39813584003143	0.19223530621273	17.6769601119526	6.31083884127961e-70	5.94398038960661e-69	ENSCAFG00000007801	ELMOD3
1667.10173364339	-8.09422544061799	0.458075192897854	-17.6700802971073	7.12953469213773e-70	6.70928035678441e-69	ENSCAFG00000017207	CCNG1
1157.56649531601	4.31884480767828	0.244434851765663	17.6686948546057	7.30678820390393e-70	6.87014766529412e-69	ENSCAFG00000023158	ZKSCAN5
355.714303675764	-6.81617322890511	0.38582020670068	-17.6667087688155	7.56857709078845e-70	7.11015249046632e-69	ENSCAFG00000009691	AP2A2
889.7607254856	8.85624372615922	0.501523905486505	17.6586671727406	8.72762863833416e-70	8.19193281156744e-69	ENSCAFG00000017813	NMUR2
740.740054256493	10.305559790066	0.583600296711139	17.6585924444224	8.7391899659863e-70	8.19571923769671e-69	ENSCAFG00000000205	TCF21
385.656561727636	-5.67919174502377	0.321632604083876	-17.6573881904794	8.92762120352173e-70	8.36522716557182e-69	ENSCAFG00000006429	PUS1
1564.57713450304	11.1265673736414	0.630216993251996	17.6551370286399	9.29079175345418e-70	8.69803444639803e-69	ENSCAFG00000016860	HOXB8
507.056606530057	-5.65262485875253	0.320623035188088	-17.6301270912631	1.44641549809176e-69	1.35297009821504e-68	ENSCAFG00000000010	CTDP1
1507.83297463049	7.28727045929335	0.413345805535706	17.6299610681881	1.45066892419112e-69	1.35578396966463e-68	ENSCAFG00000008855	CPNE2
582.976360602932	7.36188207882782	0.417656544042146	17.6266412770128	1.5383865685391e-69	1.43653112849517e-68	ENSCAFG00000004730	PLAUR
456.636360903816	-5.99528319937806	0.3401477861752	-17.6255246779412	1.56906264583434e-69	1.46392065876986e-68	ENSCAFG00000003190	WDR91
596.487326533566	4.85273167533794	0.275360312145625	17.6232066179949	1.63470674694424e-69	1.52386019355556e-68	ENSCAFG00000007005	RAB28
277.706791901535	-6.19247288038978	0.351432704640957	-17.6206505501995	1.71026854771654e-69	1.59293446942153e-68	ENSCAFG00000015762	AP1M1
4207.3717964598	5.37756049797549	0.305198827050192	17.6198596500212	1.73434681635269e-69	1.6139801826024e-68	ENSCAFG00000003278	CDCA8
3964.93963154786	-9.53654189032353	0.541268625476834	-17.6188706336382	1.76493256875537e-69	1.64104063267365e-68	ENSCAFG00000017093	CALR
3064.72258424147	2.64883855336318	0.150355044895668	17.6172243186201	1.81704252538374e-69	1.68805111061247e-68	ENSCAFG00000001698	PLAA
773.673375621914	9.89340419794764	0.561753637254372	17.6116424386723	2.00540638826401e-69	1.86145479585836e-68	ENSCAFG00000004910	C1QL2
1266.02794101259	3.89330873056523	0.221172036880794	17.6030785151362	2.33291395641037e-69	2.16360878683101e-68	ENSCAFG00000013930	NECAP1
2267.4000638589	6.0950100809258	0.346403414526713	17.5951212526393	2.68480482788045e-69	2.48784297582659e-68	ENSCAFG00000003485	PNKP
2603.70133670267	14.3897606132952	0.817925861797363	17.5929889069338	2.7877785765188e-69	2.58106574329394e-68	ENSCAFG00000003407	ADD2
1638.0599874401	-7.30854485197323	0.415478960639271	-17.5906496943384	2.90527543717362e-69	2.68756490738712e-68	ENSCAFG00000008858	BMP2K
163.507248946583	5.77381288271389	0.328255280213351	17.5893983455839	2.97014312658011e-69	2.74523924976267e-68	ENSCAFG00000009042	IQCD
11841.9460075482	-4.81935875472871	0.274028321204339	-17.5870827276097	3.09401192925997e-69	2.85730295892981e-68	ENSCAFG00000018538	SERBP1
899.015767210815	6.72190925446091	0.382313184972187	17.5822062086348	3.37196618440393e-69	3.11135320472797e-68	ENSCAFG00000006638	SNAI2
498.806633699159	-6.05017499499215	0.344453070959929	-17.5645842788726	4.60052082053815e-69	4.24136077002704e-68	ENSCAFG00000002671	SP4
2037.75376904489	-7.75387169325732	0.441741524734413	-17.5529608585454	5.64584716041481e-69	5.20067545538041e-68	ENSCAFG00000016030	ZBTB1
760.960022131988	-5.47086602374496	0.312231879810674	-17.5218047146956	9.76771605269375e-69	8.98993173133808e-68	ENSCAFG00000003153	VPS54
459.020595470641	-5.42513765076454	0.309701509986088	-17.5173109456529	1.0570492249541e-68	9.72056753488199e-68	ENSCAFG00000028904	SLC35D1
13352.9232516496	5.83009363613467	0.332881927823051	17.5139986549037	1.12040038614807e-68	1.02944467547512e-67	ENSCAFG00000012049	IPO4
1625.91355484789	8.31459231842281	0.475041334078046	17.5028817956645	1.36200222430553e-68	1.25037775870478e-67	ENSCAFG00000007246	CYP7B1
1679.5812021346	5.30389984867039	0.303182957554332	17.4940566958481	1.5902363809553e-68	1.45867680841123e-67	ENSCAFG00000013405	RHBDD2
380.474586845575	5.06675072539863	0.289659169415368	17.4921123181603	1.64543744356907e-68	1.50804064693435e-67	ENSCAFG00000006824	LIN37
704.746333172441	10.2287308575115	0.58480193989995	17.4909318174653	1.6798795286513e-68	1.53831188460516e-67	ENSCAFG00000000246	COL23A1
3367.30036280104	11.1484946102292	0.637490712827095	17.4880894511995	1.76578464456547e-68	1.61561875714528e-67	ENSCAFG00000000439	MYRFL
352.639965665608	-6.78526037957903	0.388208295717947	-17.4784012975057	2.09284856784069e-68	1.91326072264059e-67	ENSCAFG00000004612	MUTYH
3269.30136608464	9.27963953034953	0.530937391265812	17.4778414234979	2.11349602754028e-68	1.93051549898142e-67	ENSCAFG00000003167	BMPER
405.52288875297	-7.01719595605583	0.401855905487116	-17.4619704730974	2.79130739919384e-68	2.54750670263391e-67	ENSCAFG00000001753	PPP2R5D
458.984825592283	4.67345913365244	0.267684530777516	17.4588315584689	2.94908634543979e-68	2.68925059708111e-67	ENSCAFG00000004029	TMEM143
1433.37091860542	5.13262095375769	0.294068663984924	17.4538180444171	3.2197325179486e-68	2.93359394606062e-67	ENSCAFG00000016204	WDFY1
764.111478093695	8.78546717293405	0.503369734871407	17.4533083026504	3.2485999346875e-68	2.95742107766535e-67	ENSCAFG00000011530	OR10K2
642.459897477827	7.1744641903281	0.411096398260982	17.4520239551538	3.32248340588672e-68	3.02215533193773e-67	ENSCAFG00000016734	EFNB1
391.875174205613	-5.41628114653615	0.310364942055072	-17.4513303940594	3.36307524358378e-68	3.05652447847581e-67	ENSCAFG00000019322	GNG10
314.208061463558	-6.01191695016458	0.344498105988517	-17.4512336807012	3.36877468953972e-68	3.05915086069295e-67	ENSCAFG00000031015	YWHAH
829.794702036017	-2.95121500702321	0.169134312716636	-17.4489431483226	3.50660906013648e-68	3.17954195469363e-67	ENSCAFG00000003458	MMS22L
368.38618319982	9.30441716185018	0.533237006964604	17.448933664253	3.50719130013506e-68	3.17954195469363e-67	ENSCAFG00000003838	NTF4
733.08390615225	-4.10937037208673	0.235516754661854	-17.448314358725	3.54542064184583e-68	3.21152578605802e-67	ENSCAFG00000006455	PSMD13
762.167874941309	-5.94362508511616	0.340751342227127	-17.4427048365211	3.91117269248314e-68	3.53988763721999e-67	ENSCAFG00000007576	FAIM
377.425722385672	-5.66452603137776	0.324770462047256	-17.4416293762378	3.98547645880574e-68	3.60414183417582e-67	ENSCAFG00000029836	CENPW
2091.53601534487	9.42858347964972	0.540841288394904	17.4331799031683	4.62037177786889e-68	4.17482223381216e-67	ENSCAFG00000017675	SERPINA3
909.036106722991	-4.40427112436782	0.252701365624164	-17.4287586989861	4.99178242626999e-68	4.50667720209185e-67	ENSCAFG00000000224	YTHDC2
1440.12917382685	4.887438174622	0.280427919473918	17.4285006421287	5.01435768078607e-68	4.52330790624678e-67	ENSCAFG00000005836	RNF121
1089.71758248747	5.30907173079281	0.304641699963722	17.4272653133994	5.12384391088879e-68	4.61824606802625e-67	ENSCAFG00000001049	PMM1
912.752515049032	6.77283917917311	0.388641961285915	17.4269375256433	5.15329336630609e-68	4.6409477396477e-67	ENSCAFG00000002477	CORO2A
3078.0077387989	4.94357135194284	0.283731891213026	17.4233898445741	5.48302632722533e-68	4.93381740915945e-67	ENSCAFG00000013334	RELA
317.667909292136	-5.32618190459495	0.305902392994858	-17.4113770489022	6.76372581444409e-68	6.08120946884123e-67	ENSCAFG00000006898	PDHX
819.174770773945	-2.88359815162622	0.165622075037658	-17.4107114101219	6.84282968772342e-68	6.14725492078652e-67	ENSCAFG00000013720	ZW10
727.164465992361	-5.27691803750531	0.303183539214015	-17.4050281594621	7.55688438227732e-68	6.78312919655692e-67	ENSCAFG00000008174	LARP4
622.350707098374	4.67242887541612	0.268457949009182	17.4046955683787	7.60090009115485e-68	6.81701813776722e-67	ENSCAFG00000004563	PPP1R37
1688.71669366058	9.83021390373929	0.564810234968639	17.4044542664584	7.63299429111096e-68	6.84016805280791e-67	ENSCAFG00000030738	MEIG1
2697.09331915073	8.31800813899075	0.477933394853063	17.4041157796644	7.67824225307062e-68	6.8750577015981e-67	ENSCAFG00000014089	GJC1
2086.39663391951	5.05798335145459	0.290659371128708	17.4017556420531	8.00125742025061e-68	7.15839694262026e-67	ENSCAFG00000020037	TBC1D13
9806.44670157896	5.93740063135253	0.341395936643836	17.3915386624732	9.56320931355204e-68	8.54878678209808e-67	ENSCAFG00000000665	TAGAP
500.149284049901	-7.03723330488817	0.404870940171803	-17.3814235763673	1.1408596137594e-67	1.01900569931192e-66	ENSCAFG00000007219	ASXL1
795.288022752344	9.25584769552927	0.53268781389531	17.3757451439434	1.25959439745253e-67	1.12413637700517e-66	ENSCAFG00000031173	OR4P6
1305.25938691085	11.1090275681768	0.639375174449114	17.3748184354332	1.28010815585068e-67	1.1415084030223e-66	ENSCAFG00000005025	SLC22A14
1563.61682436453	5.51261686273265	0.317326335695702	17.3720748725342	1.34281291273696e-67	1.19644410751882e-66	ENSCAFG00000013672	SORD
748.463345916826	-4.87771130248946	0.280848596397161	-17.36776101096	1.44765463925157e-67	1.28880324711129e-66	ENSCAFG00000008595	NUP54
635.154061780563	3.92089061685975	0.225796956659552	17.3646743289437	1.52764193791355e-67	1.35890240359499e-66	ENSCAFG00000016081	HDHD5
1792.37768718931	8.84361767831738	0.509301754513697	17.3642002996075	1.54031001232236e-67	1.36905268687069e-66	ENSCAFG00000017225	MAGEE2
9628.28945945518	12.6904816080301	0.731193287709832	17.3558508007888	1.78141686060349e-67	1.58206091176597e-66	ENSCAFG00000015614	C8H14orf39
2229.92025325637	-5.76384601377687	0.332267568670957	-17.3470015049371	2.07811994258299e-67	1.8440562294086e-66	ENSCAFG00000004022	KIAA1109
398.035689272556	-6.43777906349196	0.371196349862745	-17.3433253475483	2.21541050785296e-67	1.96428254149048e-66	ENSCAFG00000017733	POLR3E
631.038064032807	-7.18172167339331	0.414152985303893	-17.3407458795053	2.31710534733952e-67	2.05277811406287e-66	ENSCAFG00000012565	PSMD4
934.128779553476	7.98490966017113	0.46066602340008	17.3334026269968	2.632805508124e-67	2.3305679977605e-66	ENSCAFG00000010530	CCDC80
649.115562364274	4.97411451412687	0.287063191046013	17.3275943042436	2.91259400332379e-67	2.57614325817948e-66	ENSCAFG00000006603	SMUG1
319.270252755668	-3.18103615367092	0.183712703716348	-17.3152759135396	3.60788886925602e-67	3.18853035782951e-66	ENSCAFG00000029906	HIKESHI
207.621953444521	8.22251858107477	0.474888834047951	17.3146176358497	3.64938482424085e-67	3.22258734520149e-66	ENSCAFG00000009683	TP53TG5
1142.55150830483	-7.39824894320533	0.427583990926615	-17.3024460695374	4.50834060578387e-67	3.97786163012762e-66	ENSCAFG00000009663	SCD
511.768150443125	6.91303919094396	0.399569035211784	17.3012385388669	4.60384115047308e-67	4.05883582561546e-66	ENSCAFG00000000893	PNPLA3
497.665418315173	-5.79907732632558	0.335230912597738	-17.2987547042961	4.80666717015423e-67	4.23422266574751e-66	ENSCAFG00000005214	KIZ
339.186513647834	-5.9018627713809	0.34147402340853	-17.2834897145897	6.26406768357553e-67	5.51131400230069e-66	ENSCAFG00000019254	SSU72
696.263272183686	-5.08899322353351	0.294442847062919	-17.2834669760072	6.26653814736246e-67	5.51131400230069e-66	ENSCAFG00000031807	ZNF146
1551.84246215867	-4.3640422159506	0.252522393303138	-17.2818028487154	6.45000065114881e-67	5.66808773928235e-66	ENSCAFG00000011434	UBR1
612.163580385393	8.17920130795062	0.473507258380943	17.2736556054445	7.42843001810957e-67	6.52264080944976e-66	ENSCAFG00000001267	OR2T27
235.366774143797	-5.58379077471719	0.323398801733016	-17.2659599998361	8.48804611427562e-67	7.44704642161426e-66	ENSCAFG00000007694	RNF7
672.775591460163	-6.28691810005554	0.364266732363774	-17.2591058734871	9.5579459675457e-67	8.37897871937501e-66	ENSCAFG00000006897	IL6ST
188.426246731378	5.13145384283462	0.29733480322476	17.258167517496	9.71451931829175e-67	8.50938747687535e-66	ENSCAFG00000004121	KPTN
3428.45376154034	5.27317222268215	0.305564890835737	17.2571273102081	9.89107673637927e-67	8.65707745222649e-66	ENSCAFG00000009913	ADCY7
1937.50491381899	-6.89034958415344	0.399283435215512	-17.2567879767775	9.94936178843803e-67	8.70109647811351e-66	ENSCAFG00000029847	LASP1
315.545292871893	6.81826869367067	0.395119348751844	17.256225783954	1.00466802339398e-66	8.77915364262733e-66	ENSCAFG00000023570	HAPLN4
4232.18269896328	10.2663608264324	0.594971662511025	17.2552097407533	1.02249754626135e-66	8.92778932132606e-66	ENSCAFG00000019791	SLC6A17
1590.17635897678	9.72026626980569	0.563410784879708	17.2525385219259	1.07089085628914e-66	9.3428362526251e-66	ENSCAFG00000007592	TSHZ3
414.059169426166	-6.30572677451299	0.365723780238816	-17.241774025182	1.29016206180674e-66	1.1246825083228e-65	ENSCAFG00000018007	PSMD10
203.775547629032	6.26931810226605	0.363620813131557	17.2413620889127	1.29938880115133e-66	1.13181962135485e-65	ENSCAFG00000003058	C12H6orf163
486.565998202671	-5.75540590951505	0.333843487660304	-17.2398328026436	1.33422143300277e-66	1.16123125200113e-65	ENSCAFG00000000293	TSFM
2132.2836482592	4.67285395928218	0.27125798314483	17.2266043753162	1.67712133541763e-66	1.45850615814913e-65	ENSCAFG00000031908	TRMT61B
23622.2053454668	15.372160084414	0.892589955975955	17.2219729580154	1.81687648068286e-66	1.57878301050878e-65	ENSCAFG00000011281	APOH
1180.14910658891	-9.56216692611116	0.555387524616029	-17.2171078792633	1.97619619941661e-66	1.71585520089697e-65	ENSCAFG00000018870	HPRT1
3380.50799864893	6.53596403467584	0.379666345113581	17.2150208170823	2.04874068717743e-66	1.77742538661258e-65	ENSCAFG00000012081	PC
671.337551061998	-5.88849213273363	0.342134456044038	-17.2110467937661	2.19429243895216e-66	1.90218599325725e-65	ENSCAFG00000004954	NRBP1
386.699104192993	9.29152345135444	0.539946809330143	17.2082199409262	2.30405799326824e-66	1.99575047181421e-65	ENSCAFG00000028520	OR1AB2
370.345313775958	4.3562501976214	0.253160749173905	17.2074470937394	2.33500855073553e-66	2.02095175678923e-65	ENSCAFG00000012437	SDR39U1
3026.96315026334	-4.47995604145384	0.260403113591991	-17.2039265570119	2.48132343410366e-66	2.14588161640355e-65	ENSCAFG00000015718	HIF1A
318.811836653578	-6.00173966333887	0.349195667504426	-17.1873256797002	3.30426325716582e-66	2.8553030431763e-65	ENSCAFG00000029792	EMC7
1118.53313364535	3.3439356065081	0.194650613141451	17.1791681132702	3.80325997004865e-66	3.28389330324264e-65	ENSCAFG00000000396	GNL1
471.140309178448	-8.01297891706863	0.466441776215308	-17.1789477822627	3.81773152665742e-66	3.29377661349017e-65	ENSCAFG00000003599	ZMYM6
458.802648086692	-6.05306554965418	0.352394358835367	-17.1769649481877	3.95046029231341e-66	3.40559078881301e-65	ENSCAFG00000025532	NT5C
1651.46458667539	5.12660279143365	0.298707178649027	17.1626367153943	5.05649694117416e-66	4.35562806135319e-65	ENSCAFG00000020042	MON1B
596.686622146708	-5.26321026422607	0.306705091744663	-17.1604919705988	5.24673120130923e-66	4.51592168536402e-65	ENSCAFG00000031252	ZNF252
1383.21492447622	-8.06394661666271	0.469971060817407	-17.1583897158206	5.44011644250919e-66	4.67867202417378e-65	ENSCAFG00000011125	RAB3GAP2
481.863078503974	9.30672130278955	0.542487775816558	17.1556332099483	5.7044892830588e-66	4.90216884877224e-65	ENSCAFG00000007316	GJB6
446.941449950009	-7.09228820225481	0.413442464402247	-17.1542326028576	5.84368667686671e-66	5.0178281181171e-65	ENSCAFG00000006029	CAPN7
269.54142400478	-6.41446846982329	0.374123300341142	-17.1453327391646	6.81078976504349e-66	5.84364688430209e-65	ENSCAFG00000013341	ARPC5
1456.29911927909	4.89073631087423	0.285299013740459	17.1424928770466	7.15176352601014e-66	6.13137017883452e-65	ENSCAFG00000019981	TOR1B
1647.6859912947	4.87779158539638	0.284587660330059	17.1398562388096	7.48354671152629e-66	6.41076763140033e-65	ENSCAFG00000030117	ZNF599
1146.951989944	3.98107082377288	0.232296571977562	17.1378802101196	7.74221836823264e-66	6.627144150418e-65	ENSCAFG00000004597	RELB
263.192021887077	-5.58108507419593	0.325674404739823	-17.1370085980647	7.85913052466719e-66	6.72193347624323e-65	ENSCAFG00000015512	POU2F1
1108.77456125941	-9.26921755545594	0.541268760891209	-17.124981571436	9.66400609099097e-66	8.25915999361928e-65	ENSCAFG00000009331	DPY19L4
1645.07544763416	10.6273624050144	0.620860123101461	17.1171605480574	1.10537121256427e-65	9.43943667639202e-65	ENSCAFG00000019156	GABRE
962.830106634994	-5.45846154683025	0.318931550200255	-17.114837159895	1.15036945847555e-65	9.80911657270172e-65	ENSCAFG00000007868	LACTB2
555.227042783519	8.01790239340743	0.468476827342029	17.1148324216977	1.15046306606724e-65	9.80911657270172e-65	ENSCAFG00000006308	OR10A7
693.177036638814	-4.46078351790871	0.260642123271158	-17.1145916934844	1.15522888440673e-65	9.84204389156531e-65	ENSCAFG00000010674	EIF3I
608.838625105091	11.5983540131715	0.677972511152091	17.1074104368364	1.3068162691296e-65	1.1124797137047e-64	ENSCAFG00000019151	FATE1
2560.82218123094	-6.77027918456378	0.395830586246428	-17.1039819048973	1.38602558605545e-65	1.17898801413841e-64	ENSCAFG00000011403	ASPM
751.80736514744	5.85673588667894	0.342606231666047	17.0946566213885	1.6265123382317e-65	1.3824720014572e-64	ENSCAFG00000014837	COL5A2
237.456293723426	-6.10910297369286	0.357538219128455	-17.086573258055	1.86835336456709e-65	1.58678872335464e-64	ENSCAFG00000031434	MRPL18
814.411183054726	-7.7204172380492	0.451892510275341	-17.0846319921193	1.93157946169111e-65	1.63920788611792e-64	ENSCAFG00000008064	FAM172A
2142.7621484759	-7.39086578556232	0.432636695294561	-17.0833076943005	1.97593025141585e-65	1.67553960883301e-64	ENSCAFG00000009916	WDR3
283.651180345826	-5.1052326769449	0.29885993551666	-17.0823588920313	2.0083283287814e-65	1.70168706955423e-64	ENSCAFG00000019878	MVD
1091.77517139841	-5.89735302848547	0.345280460973524	-17.0798921313352	2.09505789721073e-65	1.77379396460579e-64	ENSCAFG00000031101	CD48
437.204309557946	-4.83672161877735	0.283309771288631	-17.0722019109245	2.39012835209019e-65	2.02204487160513e-64	ENSCAFG00000009886	GDAP2
1161.90100412614	7.43906334908303	0.435862910011957	17.067438357806	2.59331568106678e-65	2.1922376657962e-64	ENSCAFG00000009684	DBNDD2
245.827858505711	4.29048168861112	0.25145253719932	17.0627894090811	2.80819707378337e-65	2.37204420010499e-64	ENSCAFG00000019193	APBA3
6528.53884341145	-9.32352594261348	0.546578911444993	-17.0579686617708	3.04977282317162e-65	2.57410282935601e-64	ENSCAFG00000020212	RPL35
360.007244980318	-5.18099115171596	0.303791072786152	-17.0544549061289	3.23880061848543e-65	2.73153068428113e-64	ENSCAFG00000023690	ERCC6L
581.808976983124	5.39708929928185	0.316607129044216	17.0466448925985	3.70181433205742e-65	3.11960947735613e-64	ENSCAFG00000014472	GPR137
1594.39608120461	-3.80972353300521	0.223493717406281	-17.0462220469475	3.72868530877553e-65	3.13982410223882e-64	ENSCAFG00000007103	ANAPC1
279.825229093941	5.3304214875099	0.31274701296508	17.0438765728678	3.88130369785098e-65	3.26581411608975e-64	ENSCAFG00000012504	ACTN3
1458.13816844037	-7.66777867236098	0.449943528246025	-17.0416467645431	4.03216375570731e-65	3.38792163726306e-64	ENSCAFG00000015398	VDAC2
1377.4212468807	-5.59467786843039	0.328294574356058	-17.0416397511418	4.03264735662466e-65	3.38792163726306e-64	ENSCAFG00000002856	CYCS
1342.03907681109	-7.5256943882358	0.441953539260424	-17.0282478127214	5.06996953549523e-65	4.25611629163239e-64	ENSCAFG00000025422	DDX23
2066.70990215005	-4.64802203924177	0.272995212240662	-17.0260203506582	5.26663708797424e-65	4.41780775145327e-64	ENSCAFG00000017004	PPP1R9B
254.432162207059	-6.40182943311372	0.376168971587419	-17.018494125388	5.98912016612245e-65	5.01998001299009e-64	ENSCAFG00000011862	CMAS
625.235125580215	-5.15594072634416	0.302986111733745	-17.0170860203488	6.13487396794995e-65	5.13819290484916e-64	ENSCAFG00000015318	AP4E1
323.100993768832	8.64043924619714	0.507768069445761	17.016507665849	6.19575904091713e-65	5.1851978814378e-64	ENSCAFG00000010194	ABCC12
978.201352600855	3.65410701658693	0.214800499342592	17.011631852675	6.73358092827072e-65	5.63096998056925e-64	ENSCAFG00000002962	COX18
800.267075007929	-8.20947738579048	0.482582254508661	-17.0115608460343	6.7417475285585e-65	5.63347253192209e-64	ENSCAFG00000005031	CCNT2
2603.86630092549	9.51091691908499	0.559193743722764	17.0082677530818	7.13153629407594e-65	5.95461404677138e-64	ENSCAFG00000001270	OR2T11
1982.31893889427	9.85758366659092	0.579884196836036	16.9992279844422	8.32085193304459e-65	6.94233224881145e-64	ENSCAFG00000014983	SLC2A2
617.823688968709	8.72811497432154	0.513795162515154	16.9875382469451	1.01563187504279e-64	8.46722806697233e-64	ENSCAFG00000016661	GCNT3
876.756516374487	4.22498048761689	0.248726783358634	16.9864315799275	1.03497223031304e-64	8.61691763828535e-64	ENSCAFG00000017464	MKS1
373.231299839258	-6.85925352522106	0.403808063740354	-16.986420384194	1.03516975301958e-64	8.61691763828535e-64	ENSCAFG00000008156	GCFC2
163.604725485478	6.48600055462024	0.381915324670066	16.9828235099585	1.10061300729655e-64	9.15467870393034e-64	ENSCAFG00000015244	PTPRN
582.518927042898	-4.81580998691242	0.283575891622735	-16.9824379616843	1.10786803101436e-64	9.20799016922471e-64	ENSCAFG00000019880	GPSM2
617.572954073408	7.85041931546246	0.462350980631823	16.9793504162888	1.16771324187441e-64	9.69798762587992e-64	ENSCAFG00000000122	APOF
256.74646572828	-5.36692680070052	0.316129233196631	-16.9770025581984	1.21536814972201e-64	1.00860734864126e-63	ENSCAFG00000014030	LARS2
1281.46426974909	-6.56031095240902	0.386424544696323	-16.9769520141753	1.2164150829594e-64	1.00870734373663e-63	ENSCAFG00000019833	PSMA5
2232.51387814891	8.03630241078987	0.473382126566962	16.9763536892918	1.22887686432299e-64	1.01826570005698e-63	ENSCAFG00000015574	STYXL2
684.861460319142	7.44948780955175	0.438850431316418	16.9750039602457	1.25745793065513e-64	1.041156041747e-63	ENSCAFG00000018493	CD320
2794.65385119915	9.41127713843208	0.554468775295633	16.9735024905851	1.29003112502546e-64	1.06731450526423e-63	ENSCAFG00000002342	ETV1
239.400442849627	-5.89463997494204	0.34738581122261	-16.9685686188394	1.40310550419018e-64	1.15998578053323e-63	ENSCAFG00000012749	GID8
1582.09860011666	5.57869173225205	0.32917615058418	16.9474359620273	2.01031875938056e-64	1.66072463218024e-63	ENSCAFG00000017139	CLN3
515.941782586161	3.38030635618082	0.199461156344301	16.9471912132399	2.01870349984475e-64	1.66638693755191e-63	ENSCAFG00000009855	PPM1M
469.945788858997	-6.54816857114578	0.386682298231135	-16.9342341273448	2.51611828816881e-64	2.0754163576956e-63	ENSCAFG00000019064	TMEM59
1253.82058354255	-7.06401325494368	0.417152323212488	-16.9338940762543	2.53069948874432e-64	2.08586343932234e-63	ENSCAFG00000012314	ARID1A
12903.7299814822	-12.9077471533658	0.762309177134459	-16.9324304895375	2.59442453846136e-64	2.13676961987649e-63	ENSCAFG00000000803	DLA-DRA
998.717335923929	-4.68135313264655	0.276580051464674	-16.9258524172502	2.90116317097525e-64	2.38759369656678e-63	ENSCAFG00000032399	CCDC117
2637.93089190513	13.0071837934824	0.768960706849225	16.9152775657142	3.47177118489962e-64	2.8550335846818e-63	ENSCAFG00000004878	WDR86
2216.76689861781	9.46002721802888	0.559430240710563	16.9101105546478	3.78996346843844e-64	3.11434884863078e-63	ENSCAFG00000005254	IL17RE
546.323893004401	8.39318146013111	0.496347423355964	16.909892275419	3.8040272255016e-64	3.12354814715395e-63	ENSCAFG00000016157	OR1I1
1384.20623138872	11.2202883745146	0.663627888939933	16.9074997623106	3.96162819721704e-64	3.25050548691026e-63	ENSCAFG00000031950	CARTPT
314.876896408008	-7.01836106577957	0.415192516021851	-16.9038718063266	4.2131109138097e-64	3.4542433455994e-63	ENSCAFG00000010769	MANBA
227.723632575656	7.91637804392346	0.468409380609184	16.9005540273936	4.45699181259446e-64	3.65144671599161e-63	ENSCAFG00000025368	OR4N5
624.031042269612	-5.6216424367809	0.332962168535799	-16.8837272459573	5.92809956553414e-64	4.85301865184479e-63	ENSCAFG00000015321	FBXL5
1568.04969241472	-6.09000510591511	0.36072440915207	-16.8827086590299	6.03128822559809e-64	4.93378408717596e-63	ENSCAFG00000001100	EFR3A
3418.12022367528	11.1366019451031	0.659683634063378	16.8817314392146	6.13196804173009e-64	5.01237748035714e-63	ENSCAFG00000029526	LBX2
733.753989153291	-6.46049453193176	0.382817902463707	-16.8761557136013	6.73930068885097e-64	5.5046891147944e-63	ENSCAFG00000004692	DCLRE1C
608.261216446715	11.2865248594459	0.668812759386087	16.8754628273031	6.81884399815914e-64	5.56548526626362e-63	ENSCAFG00000010174	BBOX1
606.299086578829	-6.33196562345849	0.375280440333637	-16.8726236246929	7.15467422068537e-64	5.83521295242114e-63	ENSCAFG00000019995	DPH5
483.589773671669	-4.64060612841072	0.275071920508989	-16.8705192439265	7.41417685561071e-64	6.04233215597975e-63	ENSCAFG00000005218	FBH1
531.038660604961	7.63502492415469	0.452661198913033	16.8669745551166	7.87266866987493e-64	6.41119046204923e-63	ENSCAFG00000008874	HUNK
310.149315835731	-6.08464607568229	0.360870193640494	-16.8610380765997	8.70466855864462e-64	7.08344030392546e-63	ENSCAFG00000001850	GUF1
787.695127536921	3.94279699326893	0.233855263784346	16.8599882229072	8.86067020891595e-64	7.20500203395645e-63	ENSCAFG00000019873	CTU2
734.457056872897	7.06859969589314	0.419493336258859	16.8503265366086	1.04336994725995e-63	8.47777013863158e-63	ENSCAFG00000012164	NCKIPSD
441.895646897689	-5.0371926831914	0.298956724220494	-16.8492369466701	1.06277071331661e-63	8.62896907277498e-63	ENSCAFG00000005445	TIMM50
271.469160158263	-4.82487820848894	0.286458745519054	-16.843186964833	1.17721949459897e-63	9.55109229299075e-63	ENSCAFG00000005814	RAB5A
577.73358612587	-7.87323934662066	0.467637280598482	-16.8362097575807	1.32453416209555e-63	1.07382933409504e-62	ENSCAFG00000003137	UGP2
857.762306387889	5.54618010037393	0.32945950280532	16.8341785656467	1.37077482713174e-63	1.11049079745613e-62	ENSCAFG00000020102	ALG14
1067.85806554597	9.68000772208895	0.575043790057259	16.8335140548602	1.38624911399485e-63	1.12219184781978e-62	ENSCAFG00000000494	OR2AI2
267.343135347991	-6.1044368369872	0.362756337482791	-16.8279260931638	1.52345494482255e-63	1.23234602074502e-62	ENSCAFG00000031426	PIH1D2
369.951996237103	10.6597877862604	0.633536721972786	16.8258404233722	1.57806459428525e-63	1.27557292520994e-62	ENSCAFG00000019906	JPH3
206.451107427625	7.51294279318719	0.446667273355388	16.8199983328744	1.74163622607318e-63	1.4067459369054e-62	ENSCAFG00000015919	WNT5B
533.816034201349	-6.22279753251643	0.370013677088716	-16.8177500396139	1.80899517756994e-63	1.46006964369025e-62	ENSCAFG00000000987	KIFC1
845.819465683936	-9.52501783454461	0.566390024580426	-16.8170649573156	1.83003172393081e-63	1.47595447482657e-62	ENSCAFG00000013475	HERC4
2596.73107024794	12.0271163190409	0.715333005584309	16.8133110385655	1.9497045446546e-63	1.57130888839373e-62	ENSCAFG00000014687	TMEM59L
919.440028452642	5.98947110657786	0.356358231003172	16.8074442667344	2.15253682512413e-63	1.73349267396091e-62	ENSCAFG00000003749	SLC7A11
3987.02271342035	9.02801953020039	0.537278649072884	16.8032352407432	2.31088343695582e-63	1.85963775769217e-62	ENSCAFG00000012835	RS1
1503.3979180219	5.5677668188556	0.331784228012648	16.7812884060401	3.34499345821449e-63	2.68982930376953e-62	ENSCAFG00000005884	PGAP2
1974.75877384759	10.2944849628757	0.613457091613698	16.7811002653764	3.35560840273119e-63	2.69637374826105e-62	ENSCAFG00000024352	OR6K8
460.488561350447	-7.88356929880579	0.469793076103011	-16.7809397367048	3.36469200606625e-63	2.70167895000363e-62	ENSCAFG00000010314	SRSF9
1055.06592186986	9.03044673988218	0.538199659194303	16.7789900748004	3.4769903144816e-63	2.78979149182576e-62	ENSCAFG00000018070	DSC1
1257.03034043162	-6.00707148237829	0.358022895997254	-16.7784562091927	3.50838650475986e-63	2.81290959232882e-62	ENSCAFG00000017948	PPP2R5C
214.742763509194	6.34829905238533	0.378417841584057	16.7758978430069	3.66280715266233e-63	2.93455807786516e-62	ENSCAFG00000006842	GPAT2
488.834391974109	-7.76971379080398	0.463289433740105	-16.7707554391638	3.99398506243329e-63	3.19753745292454e-62	ENSCAFG00000009629	ZNF248
322.337872336598	-5.6068670027524	0.334386164863041	-16.7676405064452	4.20893174585888e-63	3.36714539668711e-62	ENSCAFG00000017485	LCMT1
1430.2910811515	3.9051552255218	0.232925429486989	16.7656886331509	4.34945642838661e-63	3.47701039590847e-62	ENSCAFG00000011992	WDR6
582.812815382517	-7.69537632696395	0.459034131196988	-16.7642791765774	4.453827677297e-63	3.55783387750622e-62	ENSCAFG00000019772	CD53
276.638877337856	7.1624280642446	0.427389605862723	16.7585452851307	4.90478712584044e-63	3.91519957669726e-62	ENSCAFG00000000617	DDAH2
9120.87810607003	10.9481090002097	0.653476151084991	16.7536473703473	5.32584766552984e-63	4.24819262873911e-62	ENSCAFG00000013966	CPS1
238.043678297497	-5.98632035131112	0.357595977795815	-16.7404577316842	6.64750447822294e-63	5.29853797649278e-62	ENSCAFG00000009624	CWF19L1
1226.7525906619	-8.2420970523361	0.49245505470435	-16.7367498284373	7.07471107635132e-63	5.63492715430235e-62	ENSCAFG00000005980	HEATR5B
880.25152627117	-6.40518411652383	0.382953945454027	-16.7257295363021	8.51273941500345e-63	6.77534406071327e-62	ENSCAFG00000030429	PDCD2
270.082510503034	-6.1992277369311	0.370982498861475	-16.7102969977187	1.10284886152613e-62	8.77123331212308e-62	ENSCAFG00000011324	ISCU
356.443051173745	4.5331350625918	0.271369564356943	16.7046554145961	1.2122626993776e-62	9.63439143855715e-62	ENSCAFG00000012380	SLC37A4
183.506273384185	4.44159167648468	0.26590900649721	16.7034269917867	1.23748520592465e-62	9.82767244500917e-62	ENSCAFG00000019621	CCDC78
6193.4979191633	4.66230906611244	0.279161112430717	16.7011408770967	1.2858249637026e-62	1.02041269714241e-61	ENSCAFG00000007253	ARMC1
4297.83854865346	4.71581387802947	0.282367687651175	16.7009685749001	1.28954362928592e-62	1.02261842940023e-61	ENSCAFG00000009608	CEP97
1376.88407989688	-6.00088743527419	0.359334736994976	-16.6999925625284	1.31081133617553e-62	1.03872735285875e-61	ENSCAFG00000001124	PHF20L1
12335.5222266401	-4.10061555905598	0.245650185733856	-16.6929064059357	1.4760673585559e-62	1.16883064726958e-61	ENSCAFG00000022717	MT-ND2
370.027057677946	-4.68652602885728	0.280858599363024	-16.6864252669711	1.64532017001919e-62	1.30190741360239e-61	ENSCAFG00000031798	ZNF436
241.325173033923	8.69366839795713	0.52104391365158	16.685097302126	1.68231719683813e-62	1.3302156600707e-61	ENSCAFG00000019405	PLCH2
801.735848644055	3.12188510760899	0.187278200338988	16.6697731073779	2.17418255786114e-62	1.7178882213347e-61	ENSCAFG00000030913	TMEM126A
420.694635091455	-7.85711107332372	0.471450008451588	-16.6658414094196	2.3219788148355e-62	1.83333613748578e-61	ENSCAFG00000014895	GALK2
229.405883267115	-5.63823424087189	0.338313803653431	-16.6656937434563	2.32772064295834e-62	1.83653785221235e-61	ENSCAFG00000015141	ANKZF1
1218.27469889885	4.85039250690821	0.29108863202869	16.6629403323114	2.43741316600838e-62	1.92169113334535e-61	ENSCAFG00000012858	ZSCAN2
883.078601577087	8.53587423269373	0.512270792310343	16.6628165431742	2.44246398297868e-62	1.9242798731311e-61	ENSCAFG00000011996	TFAP2C
6271.45367249709	3.56026007623071	0.213729134569247	16.6578135611044	2.65556326283934e-62	2.09065602355711e-61	ENSCAFG00000011407	SEC24B
743.597818585149	-8.68403955884799	0.521346207549656	-16.6569535427586	2.69401784948893e-62	2.1193978573147e-61	ENSCAFG00000000608	ARID1B
806.414262649437	-7.43538708783917	0.446501624534224	-16.6525420721493	2.90016791029683e-62	2.27992983446295e-61	ENSCAFG00000000164	SMAD4
975.705112982981	7.7725719146688	0.466771514463652	16.6517700284259	2.93782896840801e-62	2.30787026031937e-61	ENSCAFG00000008770	TMEM116
382.908615201311	-5.84950516665625	0.351360302756965	-16.6481674815221	3.12010917083958e-62	2.44929694679894e-61	ENSCAFG00000007975	TERF1
2147.95576687481	9.59902695145652	0.576606001762912	16.6474627771971	3.15706187670087e-62	2.47651943180973e-61	ENSCAFG00000014425	C5H11orf65
2229.70446224089	10.1987596747372	0.61281585417001	16.642454018345	3.43257660289091e-62	2.69070511535466e-61	ENSCAFG00000008348	TM4SF4
825.74819923728	9.99937964245503	0.600917634638068	16.6401833896548	3.5652454741896e-62	2.79269012395513e-61	ENSCAFG00000015216	OTX2
1413.33104237718	-6.56170906060623	0.394385125909384	-16.6378208241907	3.70871190856529e-62	2.9029802487749e-61	ENSCAFG00000010457	RIPOR2
489.458221762521	5.24520062681684	0.315279945718668	16.6366452990234	3.7822242511315e-62	2.9583949458563e-61	ENSCAFG00000005914	TMTC2
227.60479462933	7.64458892915257	0.45969399155058	16.6297342790295	4.2447253372824e-62	3.31777239571649e-61	ENSCAFG00000029527	OR10AG1
468.399751543313	-5.13253651103239	0.308686738125231	-16.6270068555721	4.44239026587232e-62	3.46978086189511e-61	ENSCAFG00000000124	TIMELESS
4036.19371925998	8.41009673957973	0.505828313914039	16.6263858867516	4.48866047498183e-62	3.50340754491771e-61	ENSCAFG00000002997	COL9A2
189.40286231784	7.40292768347611	0.445266189351205	16.6258473257601	4.5291788879622e-62	3.53249998081178e-61	ENSCAFG00000032566	OR5B3B
2187.79399245326	9.92423125102014	0.597092519648544	16.620927116725	4.91663856667673e-62	3.8319513753741e-61	ENSCAFG00000029145	PROKR1
326.720041310486	-6.3724675154397	0.383422360849363	-16.6199683850554	4.99589663282757e-62	3.89093866510919e-61	ENSCAFG00000028978	IL2RG
689.492753055493	-7.77461156224586	0.468066362073611	-16.6100625727579	5.89317015770705e-62	4.58647867599102e-61	ENSCAFG00000007590	ZNF507
2790.92525100403	4.24200968217296	0.255436168584629	16.6069265197561	6.20941492485637e-62	4.82915069298829e-61	ENSCAFG00000018554	ZBTB14
323.089211007723	10.948449538912	0.659592636933403	16.5988049681905	7.10922606329338e-62	5.52500024105199e-61	ENSCAFG00000001250	MROH5
1753.54153714667	8.96295524635366	0.540133256419359	16.5939703579274	7.70538688211346e-62	5.98404082542449e-61	ENSCAFG00000007894	EYA1
467.497635163631	-6.4678878357415	0.389778859869527	-16.5937368637861	7.73540790544913e-62	6.00307350495582e-61	ENSCAFG00000015592	PCNX4
400.530558297257	-5.9588758241919	0.359383588146905	-16.5808234452712	9.59056365799814e-62	7.43746845500596e-61	ENSCAFG00000011429	DYRK3
358.38295951794	5.06787636981335	0.30576683082226	16.5743169597073	1.0687032231765e-61	8.28187949747026e-61	ENSCAFG00000010750	ZDHHC23
1087.51244725331	6.23630734730123	0.376500370285569	16.5638810463084	1.27123006867923e-61	9.84434778647184e-61	ENSCAFG00000029098	POFUT2
1013.94788523114	-8.72318722726068	0.526750085882908	-16.5603907071783	1.34716406926847e-61	1.04249626056823e-60	ENSCAFG00000009449	UQCRB
392.526821395983	6.15986759499223	0.371991010374213	16.5591840211288	1.37445392160733e-61	1.06285897006112e-60	ENSCAFG00000012630	CNKSR1
983.245055807994	-7.33777748252063	0.443169422141363	-16.55749949323	1.41347399012054e-61	1.092257260783e-60	ENSCAFG00000013981	RALGPS2
330.065350392738	-6.13846592587345	0.370745199216709	-16.5571015857858	1.4228510352107e-61	1.09872355116128e-60	ENSCAFG00000011257	POLR3C
275.048884671746	-5.9138366275408	0.357203953156348	-16.5559103567712	1.45129556988842e-61	1.119894129337e-60	ENSCAFG00000009586	CHID1
3179.11102589948	4.90903148407694	0.296626715297976	16.5495258211843	1.61368601973052e-61	1.24432106110665e-60	ENSCAFG00000003361	SNRPG
638.730536977377	-6.184024322259	0.3737685555363	-16.5450630628515	1.73782677697949e-61	1.33909822701718e-60	ENSCAFG00000004046	LIG1
6196.98187749854	12.7232623157602	0.769223654168764	16.5403940021959	1.87790083007167e-61	1.44601020069451e-60	ENSCAFG00000004503	C20H3orf20
1001.65528061779	7.5042440232686	0.453724483075769	16.539208932253	1.91520856881921e-61	1.4736954697741e-60	ENSCAFG00000012675	SELENBP1
1429.31532703177	7.70240285244899	0.465769009542905	16.5369586525474	1.98809507894752e-61	1.52869909742801e-60	ENSCAFG00000003022	MYCL
393.215096447537	-6.1505987121946	0.371938015687229	-16.5366229123693	1.99920410805527e-61	1.53615626877246e-60	ENSCAFG00000011688	TRUB1
694.131429173956	-3.5569998835627	0.215131526838148	-16.5340707419362	2.08569767607263e-61	1.60148633970937e-60	ENSCAFG00000006143	TUBGCP3
264.810719953712	-5.34503375197446	0.323474728209084	-16.5238063003166	2.47287211287061e-61	1.89743703769804e-60	ENSCAFG00000009323	UEVLD
356.351808001605	-6.46804163215829	0.39183123929433	-16.5072127577345	3.25576924151721e-61	2.49639545786193e-60	ENSCAFG00000019124	GLOD4
996.715385144162	-5.59701252066006	0.339087923886605	-16.5060803596526	3.31742465885574e-61	2.54188034381571e-60	ENSCAFG00000003831	LARP1B
651.512759295346	-6.99612716968327	0.423946111781228	-16.5023972982999	3.52611412519931e-61	2.6998826016294e-60	ENSCAFG00000008863	SCAF4
215.846847814409	7.32718356425174	0.444282122409208	16.4921863713954	4.17562300490964e-61	3.19495314669404e-60	ENSCAFG00000016454	PTGDR2
1203.17240718355	-6.73828703498721	0.40858002326109	-16.4919640006024	4.19102071581722e-61	3.20448269338609e-60	ENSCAFG00000008894	PTPN11
3000.602725424	4.084928062071	0.247704709587228	16.4911198857627	4.24998682188082e-61	3.2472881766062e-60	ENSCAFG00000032536	RCHY1
124.184016042761	4.71994696553514	0.286267744786841	16.487875604182	4.48441379307722e-61	3.42400402377453e-60	ENSCAFG00000014488	BAD
665.713018312671	-5.35166887970084	0.324622599911465	-16.4858173188201	4.63977725533446e-61	3.54014679439955e-60	ENSCAFG00000018443	RHOT1
826.789179442467	6.87433921074134	0.417420896016158	16.4686034560072	6.16778604956751e-61	4.70272090389993e-60	ENSCAFG00000003626	IL15
299.618633173227	-6.36933412582229	0.386881065426788	-16.4632872864841	6.73418117610871e-61	5.13098422991404e-60	ENSCAFG00000002746	KLHL7
88.8847362049418	7.82958550302292	0.475870626757468	16.4531808915648	7.95769391831856e-61	6.05897701976591e-60	ENSCAFG00000015360	GLDN
374.204794347856	-7.34836881874815	0.446697577020236	-16.450433574694	8.32700091165231e-61	6.33573626317752e-60	ENSCAFG00000023835	ACAD11
655.981186548139	8.7874304021804	0.534180084372198	16.4503145273713	8.34338420430059e-61	6.34376866036486e-60	ENSCAFG00000001416	GLDC
667.183276774371	-4.64567627479136	0.282458190023662	-16.4473059690788	8.76825396734924e-61	6.66215974853444e-60	ENSCAFG00000007929	FRA10AC1
197.980004924653	-5.18231640948181	0.315087879357959	-16.4472096484371	8.78220679344162e-61	6.668107919595e-60	ENSCAFG00000004700	TSN
2870.89099392239	4.99660709085047	0.303867268341503	16.4433870028903	9.35417739526661e-61	7.0974413574678e-60	ENSCAFG00000028707	ITM2C
2542.06447677063	-5.45300241258595	0.331775901309269	-16.4358001622995	1.06016085968658e-60	8.03832272999125e-60	ENSCAFG00000009207	AP3B1
3146.97033940244	-3.98127458454536	0.24232819862686	-16.4292666190111	1.18078329261766e-60	8.94362416475026e-60	ENSCAFG00000018804	USP1
824.9557340818	9.99861146137364	0.608586176741782	16.4292450987035	1.1812023832578e-60	8.94362416475026e-60	ENSCAFG00000006622	HOXC6
229.836082889071	-5.79449889165542	0.352715533993113	-16.4282497741326	1.20074832671058e-60	9.08530075137237e-60	ENSCAFG00000020314	SLC7A6OS
2651.87572958984	5.11812093332898	0.311635408267655	16.4234255721454	1.30014797501425e-60	9.83056329996885e-60	ENSCAFG00000005965	FOXO1
1649.82430329575	-6.00082029064597	0.365491385049651	-16.4184999595292	1.4100979364573e-60	1.06545082110666e-59	ENSCAFG00000029086	ARF4
1129.29988060755	9.92928260512143	0.605016900691866	16.4115789059228	1.58041438898839e-60	1.19331150258707e-59	ENSCAFG00000009195	FOXF2
982.51074952993	-4.64659579808934	0.283183303509319	-16.4084384231235	1.66431298143306e-60	1.25578930989904e-59	ENSCAFG00000002608	PPP6R1
838.400070760114	7.47254482166993	0.455410247871574	16.4083809193885	1.66588987200651e-60	1.25610865141322e-59	ENSCAFG00000000833	SAMD12
1135.23711159899	-5.42469345112479	0.330614380117356	-16.4079174329901	1.67865425474717e-60	1.26485726821365e-59	ENSCAFG00000014239	SF1
670.506029735063	9.30526799336514	0.567779375800613	16.3888798888547	2.29637118875015e-60	1.72910715789154e-59	ENSCAFG00000023105	CRISP2
614.835118265705	-5.51792224606513	0.336777079944711	-16.3844945949737	2.46811876875821e-60	1.85714424009947e-59	ENSCAFG00000000943	ARFGAP3
435.248690424448	3.99225974181374	0.24368716943298	16.3827244212449	2.54101934757017e-60	1.91067808400166e-59	ENSCAFG00000017828	FAM199X
211.147718814214	9.41577629484835	0.57475918045528	16.382124227037	2.56622083142833e-60	1.92829623275305e-59	ENSCAFG00000013629	PATL2
134.545329162413	6.38622990376616	0.389835427646833	16.3818612954585	2.57733932871741e-60	1.93531521455691e-59	ENSCAFG00000004493	PROC
3453.92278973649	8.71344687617134	0.531959530597782	16.3799055660864	2.66156072902929e-60	1.99717940852315e-59	ENSCAFG00000017119	DCST2
685.054458243079	-5.20806660662447	0.317995181061053	-16.3778161330833	2.75457139901632e-60	2.06554913171417e-59	ENSCAFG00000006790	STARD7
904.639421232784	8.83122997009167	0.539382205512991	16.3728611730759	2.98829017927873e-60	2.23926383152008e-59	ENSCAFG00000023610	SERPINA4
1126.34479262965	-7.4199308393372	0.453214250028331	-16.3717951032506	3.04110233398646e-60	2.27727112877886e-59	ENSCAFG00000014786	PHC3
1076.62053802731	4.19561033097356	0.256300194390985	16.3699069403481	3.13693241635542e-60	2.34741719239023e-59	ENSCAFG00000025012	C11H5orf24
204.552521977905	6.46829076624615	0.395211428589409	16.3666592065235	3.30885488571497e-60	2.47436895574619e-59	ENSCAFG00000025166	FUT4
1082.17322274738	-3.21883792957968	0.196677454871064	-16.3660747577288	3.34077536606295e-60	2.49652451514711e-59	ENSCAFG00000008790	CTNNBL1
4335.07654046326	-3.41019442647427	0.208390033179983	-16.3644795023808	3.42947258753667e-60	2.56104921351847e-59	ENSCAFG00000003216	SEPTIN7
624.89073624194	9.76401350331817	0.596876337359684	16.3585200018313	3.78208112017683e-60	2.82243312107508e-59	ENSCAFG00000012869	LINGO4
617.835141007591	10.1119681568181	0.618203116031264	16.3570320087269	3.87561738336826e-60	2.89025493630915e-59	ENSCAFG00000017400	ODAD3
337.898881039984	-4.18404264016872	0.255861929096869	-16.3527362391794	4.15878315037447e-60	3.09930396586428e-59	ENSCAFG00000018231	HMGXB3
635.501830284529	7.6965783781956	0.470855626407235	16.34594118992	4.64936031991111e-60	3.46253318489687e-59	ENSCAFG00000015503	SPEG
14162.8000504903	-5.9658224265737	0.364992061172437	-16.3450744857577	4.71594348300752e-60	3.5097192510585e-59	ENSCAFG00000001677	RPL8
1445.78254028421	-5.45492792328278	0.333818609723481	-16.3409940740014	5.04240497108681e-60	3.75011648396128e-59	ENSCAFG00000019767	REXO4
830.728201712711	10.5616285258728	0.646343118247455	16.3405909766788	5.07585285752982e-60	3.7724154206679e-59	ENSCAFG00000025041	TEX52
860.696596927922	-6.37125573036804	0.389910184897309	-16.3403162501283	5.09877547027837e-60	3.78686680220947e-59	ENSCAFG00000004702	HSPA14
619.640568525954	-5.4349535440836	0.332622858489582	-16.3396874428997	5.15163076521262e-60	3.82351436752795e-59	ENSCAFG00000019070	CHAF1A
384.293437450652	-3.50873560461333	0.214905720399597	-16.3268599741746	6.35732348712157e-60	4.71515927300951e-59	ENSCAFG00000007933	DIABLO
177.869818023019	-5.12256940117346	0.313910170427862	-16.3185837342936	7.28051438031382e-60	5.39620425955459e-59	ENSCAFG00000013272	MBTPS2
556.777960640781	-4.68530199666085	0.287169185250967	-16.3154761628279	7.66065047164035e-60	5.67409267586532e-59	ENSCAFG00000030033	ERP29
1051.96841321184	-7.71449846082674	0.472844438554246	-16.3150876521131	7.70954519602813e-60	5.70642611110498e-59	ENSCAFG00000014682	HTT
1877.88860621013	3.63257233643483	0.222674755832267	16.313354977567	7.93141817142468e-60	5.86666311484185e-59	ENSCAFG00000008411	NDUFS3
840.375223211074	7.39849342457338	0.4535999610012	16.3106130085267	8.29560341968039e-60	6.13187576602037e-59	ENSCAFG00000019224	VASN
1405.08804903066	11.0185800159549	0.675631245144536	16.3085708293402	8.57762496267243e-60	6.33603667527662e-59	ENSCAFG00000028636	IGFBP6
495.061870249697	-5.03139328082044	0.308533279530249	-16.3074572975754	8.73540522225267e-60	6.44820963117878e-59	ENSCAFG00000015752	RCC2
252.915945207375	-5.96839978525941	0.366022652952479	-16.3060940002375	8.93251779257833e-60	6.58924483235724e-59	ENSCAFG00000011061	KCTD18
361.614511559351	-5.60475020446436	0.343723304885019	-16.3059941668466	8.94712514416904e-60	6.59555169734005e-59	ENSCAFG00000007831	TFCP2
761.538330392793	3.5630149713061	0.218538793604853	16.3038100125532	9.27272835533926e-60	6.83095171400094e-59	ENSCAFG00000001885	APPL2
262.637740482684	-6.12174965435724	0.375518250141065	-16.3021361866103	9.53022100748643e-60	7.01589224675539e-59	ENSCAFG00000017899	COX10
1216.60265603902	7.95279309152075	0.487922508741433	16.2992953779372	9.98364356368253e-60	7.34472372441726e-59	ENSCAFG00000000797	BTNL2
450.466315408598	5.39355511781062	0.331062197607955	16.2916671150648	1.13103584748847e-59	8.31513727714683e-59	ENSCAFG00000009482	CPQ
486.470666185127	-6.67689989649796	0.410217081912212	-16.2765038095777	1.44915225466952e-59	1.06466732448325e-58	ENSCAFG00000001229	ILRUN
113.14071903981	6.10940403951689	0.375357631468795	16.2762217344842	1.45584587920269e-59	1.06886378508152e-58	ENSCAFG00000013505	NXPE4
458.093992105255	7.94391200581074	0.488091478108196	16.2754572905077	1.47414134217091e-59	1.08156677449844e-58	ENSCAFG00000002657	TTYH1
4189.15602102247	4.42592988321724	0.272107151658065	16.2653934534545	1.73747435316867e-59	1.27391385571047e-58	ENSCAFG00000007254	PCGF5
995.852491880129	7.95567028989584	0.489121453938255	16.265224569152	1.74227163480429e-59	1.2765715719885e-58	ENSCAFG00000019853	C6H1orf194
571.253235241884	7.54285200901011	0.463806870918225	16.2629156270952	1.80919773491525e-59	1.32471721168508e-58	ENSCAFG00000013538	ZBTB16
529.232352097835	-4.89859659446056	0.301256700403922	-16.2605398913703	1.88073391940413e-59	1.3761714324242e-58	ENSCAFG00000006384	TFDP1
588.75734090289	11.1181081996341	0.683811055528933	16.2590354597793	1.92748425765292e-59	1.40943241083445e-58	ENSCAFG00000006990	DEFB122
4589.99733155026	4.22952814555314	0.260243933737171	16.2521680517813	2.15603057464651e-59	1.57549401991619e-58	ENSCAFG00000000425	ARMT1
649.480572288714	-7.6144606258693	0.468535459416857	-16.2516208172297	2.17536366762843e-59	1.5885553060455e-58	ENSCAFG00000014823	PRKCI
2741.49790637348	8.97186939653065	0.552067826086603	16.2513897252966	2.18357962479989e-59	1.59348625702555e-58	ENSCAFG00000002924	SHANK1
1056.0273343241	-8.12413214008812	0.500249835444894	-16.2401495502002	2.62283971632345e-59	1.91275812667982e-58	ENSCAFG00000004134	CWC15
579.04292949337	-5.90540126524464	0.363632717033192	-16.2400163368842	2.62854149836885e-59	1.91563318836948e-58	ENSCAFG00000032570	ZBTB6
1219.96532042733	-3.98346911760016	0.24532055315449	-16.2378123902712	2.72468694523322e-59	1.98437401068223e-58	ENSCAFG00000013170	VPS8
113.734663476543	5.88018007184115	0.362146397463815	16.2370248966198	2.7598836987768e-59	2.00866401820066e-58	ENSCAFG00000015654	PAPSS2
16485.5721340532	12.0697998490292	0.743518953403721	16.2333452210941	2.93044331613117e-59	2.13137386947469e-58	ENSCAFG00000002210	EFHC1
322.940348070306	-5.08283373570367	0.313136169862416	-16.2320237165095	2.99422694951221e-59	2.17631128346388e-58	ENSCAFG00000012103	NGRN
258.735365353187	-6.54115136295069	0.403148907987542	-16.2251496490543	3.34900372006367e-59	2.43255186818234e-58	ENSCAFG00000010592	DNAJB14
6797.84282210954	-6.91571458090061	0.426346436350327	-16.2208804654297	3.5901110243203e-59	2.60594192218663e-58	ENSCAFG00000004871	EFCAB12
806.578782331169	-4.64533430276165	0.286471470568499	-16.2156960815087	3.90626720180925e-59	2.83354012613585e-58	ENSCAFG00000019476	NDUFB10
1914.93094589558	6.95784090466441	0.429205243526944	16.2109876559037	4.21736188976203e-59	3.05716619545466e-58	ENSCAFG00000000311	LRIG3
727.066125525965	-6.6861934264442	0.412582450269371	-16.2057145719088	4.5951467180564e-59	3.32880621864259e-58	ENSCAFG00000017906	WARS1
647.245025287957	10.4026756503973	0.641994123433824	16.2036929477745	4.7487637843736e-59	3.43780186730451e-58	ENSCAFG00000000005	PARD6G
421.42431963973	-7.56048975961941	0.46659451773458	-16.2035546331047	4.75945896677792e-59	3.44325509835734e-58	ENSCAFG00000028956	SAP30BP
413.974035744757	8.45365230617054	0.521903588386398	16.1977278836255	5.23249410706486e-59	3.78296121100413e-58	ENSCAFG00000015764	RHOJ
589.779211574474	3.71032807541097	0.229111160357042	16.1944449568885	5.51934832477934e-59	3.98770169609804e-58	ENSCAFG00000002538	SLC3A1
177.591825336483	-3.97722312036962	0.245652675898508	-16.1904327148988	5.89128246007971e-59	4.25359969664111e-58	ENSCAFG00000018838	TM2D1
1587.41148920661	10.7374989125421	0.663215530781058	16.1900595118704	5.92712241562746e-59	4.27664074627911e-58	ENSCAFG00000024651	LRRC66
161.64018120242	5.29893045657594	0.327533123362364	16.1783040511402	7.17435069172396e-59	5.1731344590391e-58	ENSCAFG00000000598	APOM
1793.35752445317	-8.03932107553201	0.497197282971916	-16.1692779724746	8.30661389629232e-59	5.98559974208013e-58	ENSCAFG00000011260	CSE1L
5338.4051698357	5.13698961474084	0.317722792373341	16.1681495254663	8.46014960380367e-59	6.09220296866497e-58	ENSCAFG00000005140	IRAK2
169.829513037469	7.63708936576101	0.47239191544519	16.1668502700003	8.64042981312743e-59	6.21791142137022e-58	ENSCAFG00000019566	DIPK1B
1928.43825085145	9.67913513163855	0.598757377546244	16.1653709743075	8.85035529915352e-59	6.36477334855902e-58	ENSCAFG00000013129	SAMD10
788.510211408997	-5.52884900236103	0.342065393739114	-16.1631346039575	9.17740214836229e-59	6.59561416444677e-58	ENSCAFG00000007522	KDM3A
556.531923610293	5.36454073174406	0.331902385125796	16.1630074749563	9.19635100598437e-59	6.60487267501041e-58	ENSCAFG00000018298	CCT6B
486.941393349685	-6.21997525035877	0.384915553060273	-16.1593243008936	9.7625862767895e-59	7.00692415172604e-58	ENSCAFG00000000079	RELCH
908.423762427222	-9.42735245835411	0.583417681515982	-16.1588391250975	9.83971893660431e-59	7.05763239668958e-58	ENSCAFG00000001929	SLC41A2
1525.73410476132	-7.97920881999908	0.493802485884501	-16.15870524772	9.86110926873608e-59	7.06831848044756e-58	ENSCAFG00000023936	ARID4A
1158.16294908835	10.5173424510311	0.651260016948628	16.1492217813529	1.15003432845093e-58	8.23787747906168e-58	ENSCAFG00000003273	GKN2
1237.97708147737	9.57790734999208	0.593209935422831	16.1458984046939	1.21368414390508e-58	8.6880953049563e-58	ENSCAFG00000004240	MRPL57
883.505638862442	5.02025788753166	0.31103305732777	16.1405926773927	1.32265136195349e-58	9.46191066291037e-58	ENSCAFG00000018398	CDCA4
542.506681206429	-4.38713245968212	0.272045972324638	-16.1264378303196	1.66342131093626e-58	1.18918786825174e-57	ENSCAFG00000012023	STX12
1811.27665024067	-8.32741915471957	0.516391063849676	-16.1261875692406	1.67017381549224e-58	1.19323179154065e-57	ENSCAFG00000013333	NDUFS1
438.087230396883	-5.32979625323594	0.330677922057937	-16.1177868182628	1.91339976509432e-58	1.36610469785882e-57	ENSCAFG00000007515	NLN
506.415002463629	5.48190438773486	0.340138619805095	16.1166773443018	1.94805533033667e-58	1.38993620161898e-57	ENSCAFG00000020294	HAS3
1539.74350716387	8.34409305774015	0.517789501183309	16.1148363160538	2.00694676858222e-58	1.43101744704147e-57	ENSCAFG00000008906	CNGB3
2120.29456199458	9.24227873270626	0.57357546241682	16.1134486014499	2.05250673629174e-58	1.46254537596495e-57	ENSCAFG00000002487	GABBR2
2539.2953361279	-8.17560347030348	0.507550353994868	-16.1079652608934	2.24283371430817e-58	1.59712056778204e-57	ENSCAFG00000020190	ZNF644
575.345506168197	-6.18300813955874	0.38386884444801	-16.1070850864432	2.2749811800398e-58	1.61895392733813e-57	ENSCAFG00000000241	HNRNPAB
498.204973896228	8.73391459006632	0.542308359032426	16.1050709335352	2.35028357967478e-58	1.67144922374258e-57	ENSCAFG00000018291	FNDC8
3323.71311477754	10.0392172718018	0.623752463136089	16.0948739526043	2.77135304232901e-58	1.96961435540981e-57	ENSCAFG00000019404	BRICD5
1238.42541007175	10.962363590268	0.681568357810087	16.0840265905105	3.30201483088008e-58	2.34456974699248e-57	ENSCAFG00000007857	SCRG1
495.229254782543	9.09041598592164	0.56518365862908	16.0840035749999	3.30324209394422e-58	2.34456974699248e-57	ENSCAFG00000014536	SERPINI2
609.58158866752	-3.65070965282992	0.227020741121017	-16.080952052235	3.47004925547966e-58	2.4613613220627e-57	ENSCAFG00000020146	TMED5
368.669216742861	-7.17979926482721	0.446500313419419	-16.0801662373815	3.51434662931674e-58	2.49115925130213e-57	ENSCAFG00000005405	SEC23B
2017.59580570638	6.30345664426637	0.392006169075058	16.0799934836215	3.52416025847627e-58	2.4964903639746e-57	ENSCAFG00000006883	GAS2L3
10466.0174005681	-11.602950043709	0.721869197548643	-16.0734799089791	3.91478842931664e-58	2.77140548884263e-57	ENSCAFG00000002885	HNRNPA2B1
25215.8668482628	10.911244146725	0.678933204483578	16.071159982556	4.06409519152603e-58	2.87523511665597e-57	ENSCAFG00000006585	ALOX5AP
97.9185950660418	5.12584049649675	0.318948481543943	16.0710609803939	4.07059150268457e-58	2.8779610572227e-57	ENSCAFG00000029498	FANCF
805.051560765025	-4.2612119592388	0.265279482664943	-16.0631041512579	4.6279907610116e-58	3.26992624308204e-57	ENSCAFG00000019796	AHCYL1
1204.83884196969	11.0509613910894	0.68830547034051	16.0553153611032	5.24715456533862e-58	3.70499474107697e-57	ENSCAFG00000016791	ARR3
1866.32785650878	-5.71203770170476	0.355783418233707	-16.0548170852432	5.28946228479356e-58	3.73244752798654e-57	ENSCAFG00000017268	SLU7
2155.85092224682	7.12836863575581	0.444168775040487	16.0487837874376	5.82952130073599e-58	4.11086968409414e-57	ENSCAFG00000006069	COL4A2
1292.05595307252	5.35172895118903	0.33348721651912	16.0477784037704	5.924709979221e-58	4.17529076076105e-57	ENSCAFG00000002709	FILIP1
290.624801918858	4.90657278165542	0.305751629752756	16.0475768702299	5.94397644860271e-58	4.18615883391891e-57	ENSCAFG00000009149	SMIM4
302.776529793672	-5.32391833620254	0.331816050899813	-16.044788435536	6.21704385218649e-58	4.37564146493901e-57	ENSCAFG00000009237	RMDN3
2060.61987693948	10.7710120027936	0.671483975964055	16.0406091408653	6.64988937321003e-58	4.67726069092447e-57	ENSCAFG00000008145	OR5D17
309.791011591625	-6.34253086060521	0.395445755308584	-16.0389402982865	6.83100172592041e-58	4.80154595169926e-57	ENSCAFG00000003072	RARS2
698.142674757797	-5.64361842565728	0.351895837910615	-16.0377527030906	6.96287089386464e-58	4.89107988983214e-57	ENSCAFG00000007062	BUB1
2058.57186307207	9.53540400067797	0.594728632101902	16.0332015073459	7.49213739881081e-58	5.25947079292406e-57	ENSCAFG00000020088	LCN2
819.386192112457	-3.78328625556176	0.236032097915505	-16.0286939317724	8.05581237407255e-58	5.65152610366636e-57	ENSCAFG00000017399	COIL
4918.20549816455	4.14693732812461	0.258720329661371	16.0286489026679	8.06165128404587e-58	5.65198062979339e-57	ENSCAFG00000008772	PSME3IP1
9299.21340149345	3.71840901569212	0.231991431088588	16.0282170692426	8.11786150917271e-58	5.6877269055259e-57	ENSCAFG00000009146	RBM19
236.745651668271	7.64128030466848	0.476752935235639	16.0277572300456	8.17814642007237e-58	5.72628027149504e-57	ENSCAFG00000002863	NPVF
1498.74430315008	3.62717180412234	0.22632092940553	16.0266742172265	8.32189724589265e-58	5.82318876692026e-57	ENSCAFG00000004451	MED4
1823.32650918387	-5.45647771862235	0.340551936302131	-16.0224539548102	8.90648335545231e-58	6.22824603559183e-57	ENSCAFG00000017058	RARS1
1508.91125370119	10.0089382371532	0.624719859427563	16.0214824070496	9.04675166043001e-58	6.32227420274467e-57	ENSCAFG00000018785	ARHGAP36
375.238613028325	7.67479270699496	0.479049096283283	16.020889646886	9.13341071625273e-58	6.3787412365978e-57	ENSCAFG00000012506	CAPZA3
3628.2567919397	3.36057578765378	0.209765338391224	16.0206438939217	9.1695807967329e-58	6.39989716120691e-57	ENSCAFG00000002822	LCA5
1120.73497644027	8.58456706902636	0.535863349463047	16.0200675743702	9.25496453459514e-58	6.45535258505265e-57	ENSCAFG00000002936	HOXA1
644.142428960553	5.06711931228198	0.31630035271991	16.019960991852	9.2708416624161e-58	6.46228706916687e-57	ENSCAFG00000018316	EVI5L
386.621651885907	-5.22513048363361	0.326302595532842	-16.0131441035617	1.03447544935992e-57	7.20624996329545e-57	ENSCAFG00000003855	LDAH
399.433978058409	-4.17242107682597	0.260645408134243	-16.0080360006841	1.12299006667489e-57	7.81784900636583e-57	ENSCAFG00000015094	ARPC1A
262.810888047414	4.93294056845873	0.308296218148871	16.0006522236244	1.26443472680598e-57	8.79691073831533e-57	ENSCAFG00000008409	VEGFC
308.156403747539	7.09510697869777	0.443840380624168	15.9857175877508	1.60705644201119e-57	1.11734550067802e-56	ENSCAFG00000006224	ZNF703
534.805890316215	-7.61069529750487	0.476218832244562	-15.9815084624717	1.71934354151831e-57	1.19465299808879e-56	ENSCAFG00000015041	DDOST
976.690147117466	5.3577159337435	0.335289982943138	15.9793498353696	1.77992705867263e-57	1.23595955451706e-56	ENSCAFG00000005074	MYO7A
979.075772047586	6.05349009992869	0.378861067480194	15.9781265997862	1.81519720018325e-57	1.25964736237063e-56	ENSCAFG00000010383	CAPN3
517.964857949524	8.27472084419335	0.517885671641838	15.9778910622498	1.82206807506272e-57	1.26361001282057e-56	ENSCAFG00000008950	LALBA
366.725939530716	-6.76316431808975	0.423388032336651	-15.9739147107307	1.94205161981437e-57	1.34596168278414e-56	ENSCAFG00000006988	MRPL15
8586.24720450696	-4.4091115290134	0.276076714689508	-15.9706027144381	2.04797351823275e-57	1.41846918998208e-56	ENSCAFG00000003729	SMC6
198.554122347588	-4.62238447247283	0.289468844914928	-15.9685042230756	2.11804425450082e-57	1.46606903007024e-56	ENSCAFG00000004217	ATPAF1
125.717100802999	4.54929965601636	0.284892932424544	15.9684538935387	2.11975381120198e-57	1.46632017130668e-56	ENSCAFG00000007077	CSAD
727.348483592434	-4.32364845901678	0.270787754288382	-15.9669275679734	2.17225696391278e-57	1.50168468717983e-56	ENSCAFG00000009171	GTF2H1
15166.8876077894	4.16643352747611	0.261050102265276	15.9602830695015	2.41633004155175e-57	1.66935288657458e-56	ENSCAFG00000002189	CEP135
674.731168940889	-3.03935813794398	0.190443272662536	-15.9593883020992	2.45121997586591e-57	1.69238320210704e-56	ENSCAFG00000011734	DCUN1D1
85.5376873311502	5.93258500147216	0.371762297523349	15.9580060726829	2.50610655716184e-57	1.72918176136744e-56	ENSCAFG00000016810	SP6
1096.28172398297	-3.62451631533953	0.227161661915757	-15.9556691246769	2.60170240551871e-57	1.79400479995489e-56	ENSCAFG00000019411	OAZ1
152.267105516069	8.07885397777074	0.506476643995207	15.9510889071663	2.79972398396531e-57	1.92932878084901e-56	ENSCAFG00000023709	PLK5
316.276752405423	5.51065186291231	0.345497805846438	15.9498896075815	2.85400953343339e-57	1.96549372549163e-56	ENSCAFG00000000787	CDPF1
1335.87141849522	6.70122349109389	0.420164649532255	15.9490416401141	2.8930237726844e-57	1.99110258135194e-56	ENSCAFG00000017844	DNAH3
1059.58503344484	10.952216757018	0.686720625395986	15.9485769787424	2.91462727966243e-57	2.00470384213295e-56	ENSCAFG00000018737	APCDD1
761.548316722186	9.87801967163249	0.619393089217549	15.9479010075991	2.94634245832524e-57	2.02523842716194e-56	ENSCAFG00000001843	SPINK4
810.435357689958	-4.10643662607514	0.257597749149208	-15.9412752620621	3.27599513782022e-57	2.25041230666161e-56	ENSCAFG00000018063	ACSL4
762.188389403478	-8.54366352323387	0.536148777061137	-15.9352476192623	3.60768789565418e-57	2.47670276216158e-56	ENSCAFG00000010465	AGFG1
269.297670955909	4.96362746675972	0.311505709456185	15.934306550673	3.66241005064512e-57	2.51268561004563e-56	ENSCAFG00000016422	TNFRSF1B
933.707835930012	7.36824166282246	0.462513300095365	15.9308752014336	3.86903607744425e-57	2.65277486216706e-56	ENSCAFG00000004502	KLC3
1843.8420043333	3.14229509460214	0.197286909844039	15.9275397292513	4.08101039437688e-57	2.79635249678889e-56	ENSCAFG00000016145	KLHL5
1473.5339257914	11.6214582008406	0.729699965134351	15.9263515912336	4.15928022065749e-57	2.84819138632194e-56	ENSCAFG00000003283	DCDC2C
554.71846925613	-7.33965928595551	0.460985497891322	-15.9216706805945	4.48246262063384e-57	3.06757089965187e-56	ENSCAFG00000018072	DCTN4
435.911691095517	9.24592250323324	0.58098428239163	15.9142386179059	5.04773237492113e-57	3.45224309661691e-56	ENSCAFG00000016956	KCNMB1
372.105866700009	-6.47060799505378	0.406594228997331	-15.9141658527973	5.05360395568911e-57	3.45408913179805e-56	ENSCAFG00000011962	RFC2
317.736756302262	-5.45816496223415	0.343021621337259	-15.9120143533684	5.23032178726537e-57	3.57263134377324e-56	ENSCAFG00000013117	UAP1
1036.58166557096	10.7707652279918	0.676900435846837	15.9118899288594	5.240727891085e-57	3.57749500176385e-56	ENSCAFG00000024544	TGM7
221.47538932696	-5.15603360569895	0.324164570001065	-15.9056050008241	5.79408593704275e-57	3.95275737359157e-56	ENSCAFG00000010164	PRDM10
9359.50130383483	13.2869608505845	0.835368641300515	15.9055058972517	5.80326221976589e-57	3.95653845014471e-56	ENSCAFG00000003002	TMCO2
1202.57014565819	-5.16780185429872	0.325066146631936	-15.8976931552029	6.57413370170962e-57	4.47929710539514e-56	ENSCAFG00000008608	DCTN1
451.24970581413	4.44580318740551	0.279671779707816	15.8965026505363	6.70023559449504e-57	4.56236179817773e-56	ENSCAFG00000003246	ALAD
552.277190759009	-8.38844548571815	0.527757311532459	-15.8945130695783	6.9163784234826e-57	4.70659551717991e-56	ENSCAFG00000023756	GNAS
440.423251733135	5.151799138038	0.324285428741907	15.8866192601525	7.84457559770746e-57	5.3348993821261e-56	ENSCAFG00000003149	PGBD2
1010.08703990505	6.63964595956121	0.418093501933059	15.8807681268969	8.61173152319172e-57	5.85296709266613e-56	ENSCAFG00000009815	SFXN3
3525.73393632508	-4.43210017912358	0.279096383097803	-15.8801777720296	8.69316778034998e-57	5.90462949422649e-56	ENSCAFG00000005143	MCM6
166.204941658706	5.2783795972706	0.332404196248354	15.8794012134759	8.80145908484537e-57	5.97445676532397e-56	ENSCAFG00000009976	TBX15
625.30287440858	-6.74061684838704	0.424704079759638	-15.8713258704788	1.00103667518701e-56	6.79083322083253e-56	ENSCAFG00000000017	ZNF236
26649.1654864142	-7.92548352230252	0.499685747264115	-15.8609357294984	1.18120751682868e-56	8.00808682642007e-56	ENSCAFG00000013053	RPS17
2987.21355639862	5.11599818695786	0.32265538790719	15.8559205229495	1.27939116115208e-56	8.66833289522329e-56	ENSCAFG00000017881	MRPL4
777.799608424438	-5.00330919997186	0.315580836120821	-15.8542871660823	1.31309056180459e-56	8.89112564485594e-56	ENSCAFG00000031041	UBE2D2
346.036071745302	-3.31048600130466	0.208851531987462	-15.8509059991162	1.38568619596644e-56	9.37684978351932e-56	ENSCAFG00000002294	MITD1
217.189986805219	-5.90884006813275	0.372799047234278	-15.8499333943294	1.40729939031194e-56	9.51718991410956e-56	ENSCAFG00000006017	EAF1
1414.51510341914	-3.51504066561573	0.221820680684064	-15.8463162892469	1.49066648892663e-56	1.00747217451478e-55	ENSCAFG00000008673	DHX36
277.452103223349	-6.78449488042791	0.42814850151044	-15.8461254833154	1.49519828168233e-56	1.00990811978642e-55	ENSCAFG00000032251	NMNAT1
256.881852393935	-4.45896494447763	0.281448740344956	-15.8429024731556	1.57385446399104e-56	1.06237615647455e-55	ENSCAFG00000002827	NFYC
497.658399667955	7.89794984588479	0.498543155273608	15.8420585306206	1.5951227315113e-56	1.07606544613971e-55	ENSCAFG00000028751	C28H10orf71
420.045376495392	-5.5521803623616	0.350563846209106	-15.8378578464415	1.70531946914232e-56	1.14969154055861e-55	ENSCAFG00000011979	RPA2
394.959160244066	-4.35407949081914	0.274934441884356	-15.8367917128789	1.73447358823143e-56	1.16862304632821e-55	ENSCAFG00000028599	DOK4
985.774472911315	3.25752552926667	0.205704358259108	15.8359577640229	1.75762406703066e-56	1.1834886111212e-55	ENSCAFG00000007932	EDEM2
475.439515435655	-5.79106985669152	0.366186656786869	-15.8145299654162	2.47046525852449e-56	1.66244905653984e-55	ENSCAFG00000014309	RASGRP2
2500.36207564953	10.3517613526022	0.654741023668694	15.8104670066318	2.63506264785541e-56	1.77211625138046e-55	ENSCAFG00000010151	NHLRC1
2447.3509751914	-7.4892395489952	0.473772419185241	-15.8076731479529	2.75454039508952e-56	1.85132319887251e-55	ENSCAFG00000006810	RPL21
341.357430735839	7.14639894279266	0.45208876920739	15.8075126602279	2.76156514484179e-56	1.85489952480181e-55	ENSCAFG00000004381	GRM5
560.775969552941	-7.72615443573773	0.488835598206571	-15.8052205364815	2.86386360241054e-56	1.92242582632836e-55	ENSCAFG00000007153	RAB2A
1276.90010674705	-3.26398178232295	0.206526104806768	-15.8042092808404	2.91018808261986e-56	1.95231841303543e-55	ENSCAFG00000010951	SDHA
1976.1360248938	-7.88607375516388	0.49905732194576	-15.8019397940443	3.01688566950369e-56	2.02265093408597e-55	ENSCAFG00000001331	TUT7
1176.21249409051	-7.62225448341095	0.482396115816661	-15.8008205984558	3.07092915360612e-56	2.0576170230439e-55	ENSCAFG00000010452	KDM5B
3842.84925819924	-6.46173299428077	0.409332669507799	-15.7860182575964	3.88331677792829e-56	2.6003415177173e-55	ENSCAFG00000000352	XPOT
3610.4404258326	7.79105477898482	0.493806872357548	15.7775341233882	4.44205760336357e-56	2.97265661864921e-55	ENSCAFG00000007076	RET
441.997305346031	3.93129983509834	0.249177241201825	15.7771224054693	4.4711220364907e-56	2.99026884111246e-55	ENSCAFG00000009742	MRPL43
483.252970385479	-6.08107156960501	0.385491272306341	-15.7748618619114	4.63410864300539e-56	3.09737108072699e-55	ENSCAFG00000012707	PSMB4
549.859135492661	-4.79589027383215	0.304027737081226	-15.7745155750406	4.65959352134242e-56	3.11249412640345e-55	ENSCAFG00000030725	PSMB9
2133.28150136615	-4.61469212769209	0.29266272014039	-15.7679533815528	5.16980471584563e-56	3.45118539215986e-55	ENSCAFG00000006529	TMPO
5357.11105315122	3.91632779796289	0.248445080707025	15.7633541659098	5.56019944470118e-56	3.70952521776388e-55	ENSCAFG00000029079	ZNF615
333.32059467981	-4.92406887583377	0.312392594687862	-15.7624379052705	5.64141301727559e-56	3.76140262903225e-55	ENSCAFG00000010745	IGHMBP2
1017.95570308094	8.70433558392589	0.552595154857163	15.7517406864992	6.68165106118472e-56	4.45225316733043e-55	ENSCAFG00000030289	C2orf74
84.655558430316	5.62373737496389	0.357073590900809	15.7495191979238	6.9205475539101e-56	4.6086190683164e-55	ENSCAFG00000019834	CPNE7
1011.54121475762	8.01638897303306	0.50906178365956	15.7473792579843	7.158714577303e-56	4.76430833237623e-55	ENSCAFG00000014724	FLRT1
1472.5745414742	5.23183881350355	0.33224089582239	15.747124689612	7.18758496242352e-56	4.78060018759116e-55	ENSCAFG00000015971	CLCN5
1561.51590206483	11.0116958235514	0.699555045859031	15.7409997808383	7.91826506340562e-56	5.26337423750674e-55	ENSCAFG00000019258	VWA1
1377.26733637523	-5.49089184113254	0.348849237555844	-15.7400138799316	8.04260345093563e-56	5.34276182878506e-55	ENSCAFG00000002179	SEM1
350.036359633562	-7.05415408191398	0.448168276454581	-15.7399674464216	8.04850719629875e-56	5.3434235581281e-55	ENSCAFG00000008937	KANSL2
650.380309983423	10.8862477047397	0.69172159350547	15.7379035249876	8.31532880807971e-56	5.51720292884655e-55	ENSCAFG00000008518	CCDC63
810.731117268454	-7.98107961646419	0.507199819808918	-15.7355726574804	8.62726770672505e-56	5.72068762428882e-55	ENSCAFG00000015383	TNFSF10
342.896026132971	-6.27910633565065	0.399062612000652	-15.7346394947176	8.75539516634313e-56	5.80211458132343e-55	ENSCAFG00000005743	INPPL1
468.923781521707	2.87082529920463	0.182476750682627	15.732553810089	9.04866229396736e-56	5.99281235138179e-55	ENSCAFG00000009524	CUTC
186.749190878788	3.26652064121189	0.207629949678252	15.7324155126645	9.06845054894032e-56	6.00226684357825e-55	ENSCAFG00000012732	KLHDC9
1019.47272435916	-3.2916017889929	0.209327688805006	-15.7246363717277	1.02537808919196e-55	6.78269540408389e-55	ENSCAFG00000000066	VPS4B
399.187826992364	8.31723317599663	0.528967949197986	15.7235106372836	1.04376416519027e-55	6.90012400157356e-55	ENSCAFG00000006629	EFCAB1
1058.69548267859	-9.2298663281625	0.587023397737711	-15.7231659994011	1.04945834754933e-55	6.93355733502251e-55	ENSCAFG00000029722	TLCD1
427.281613213993	-6.87369731843833	0.437193130691403	-15.7223360476132	1.06329828302414e-55	7.02073481235105e-55	ENSCAFG00000003256	PNO1
198.147625840662	8.56546043581808	0.544995634046305	15.7165670708663	1.16465499258271e-55	7.68531124802454e-55	ENSCAFG00000005132	ST6GALNAC1
281.057198127958	-5.64281073541818	0.359075751214953	-15.7148198293129	1.19721054814745e-55	7.89535339081128e-55	ENSCAFG00000017388	SMAD3
309.617231662271	4.50702524480592	0.286958530369381	15.7061901557844	1.37178905365774e-55	9.04118596623821e-55	ENSCAFG00000011175	NKAIN1
763.209248066972	8.47083791019855	0.539367710119765	15.7051261157581	1.39500001459403e-55	9.18860263696297e-55	ENSCAFG00000023226	CCL16
226.305587749812	7.14248382660857	0.454817807955845	15.7040549021378	1.4187625740461e-55	9.33947213193105e-55	ENSCAFG00000016913	VSX2
541.81447166484	-8.39625766632283	0.534782316062088	-15.7003278046839	1.50462566023535e-55	9.89870947954229e-55	ENSCAFG00000023267	PRIM2
391.042168847226	10.0487366726212	0.640388828114366	15.6916177039032	1.72600268928112e-55	1.13482592275923e-54	ENSCAFG00000010286	OTUD7A
173.140332712606	-4.668173621052	0.297998593376178	-15.6650860937425	2.62074550134428e-55	1.72206861910903e-54	ENSCAFG00000029621	ACER2
1137.18302314134	-8.32395976339967	0.531423186978449	-15.6635238494726	2.68593588138327e-55	1.76384016142949e-54	ENSCAFG00000019251	CREBBP
255.745109920193	-3.90912586150774	0.24958225389282	-15.6626755329587	2.72200902536946e-55	1.78645173407008e-54	ENSCAFG00000020398	PDP2
2708.39530219218	3.54185756851507	0.226155289577013	15.6611750056324	2.78700183920808e-55	1.82800457983721e-54	ENSCAFG00000006921	RBCK1
4811.15602289323	8.94815021309507	0.571430310569849	15.6592152141381	2.8742198186226e-55	1.88407618212901e-54	ENSCAFG00000013243	LAMC2
223.101916640606	-4.88211049509541	0.311844189857405	-15.6556083258367	3.04190610214368e-55	1.99279624790255e-54	ENSCAFG00000023629	BSCL2
2572.85820797879	-6.14739434958185	0.392683135880477	-15.6548468418388	3.07853484249128e-55	2.01557951683975e-54	ENSCAFG00000007927	TTC37
1061.57481840249	3.49691123721263	0.223422258762484	15.6515794647396	3.24075328674881e-55	2.12051212656978e-54	ENSCAFG00000000774	RNF5
385.113183251623	3.93446642567825	0.251442657212942	15.6475693873463	3.45152441954573e-55	2.25706894174258e-54	ENSCAFG00000017161	CIPC
1036.63563468902	5.93315724858035	0.379442146800501	15.6365266710865	4.1051693628298e-55	2.68289820062971e-54	ENSCAFG00000012892	ERP27
347.481254479731	5.99217091931752	0.38331953910047	15.6323127523821	4.38590741337652e-55	2.86465266447772e-54	ENSCAFG00000002386	FRMPD1
39119.031482361	4.55346658355407	0.291454638262594	15.6232428164396	5.05670556980536e-55	3.30080397146528e-54	ENSCAFG00000008674	RASGRP1
367.558559289378	-4.85510961268035	0.310776091569165	-15.622532570527	5.11335828504549e-55	3.3357846020117e-54	ENSCAFG00000004981	BORA
816.55747672299	-5.90032810293383	0.377748207333211	-15.6197381970079	5.34245412418788e-55	3.48315212599747e-54	ENSCAFG00000001709	MCM5
5312.24255843451	7.60343113178501	0.486875894483552	15.6167746605123	5.59659634582713e-55	3.64666313664666e-54	ENSCAFG00000016402	SEL1L3
806.632361954085	-6.58881915144054	0.422041346670901	-15.6117859148487	6.05189363637808e-55	3.9409699708663e-54	ENSCAFG00000000215	R3HDM2
5832.41246041968	4.91803040783252	0.315028234505482	15.6113956437988	6.08902987184532e-55	3.96278285981183e-54	ENSCAFG00000014926	DTWD1
344.134089248153	-6.43247698223763	0.412105652474068	-15.6088055177607	6.34131075015465e-55	4.12450367070991e-54	ENSCAFG00000028456	CD83
1541.98212089296	-7.99863508378043	0.512688590256757	-15.6013518455222	7.12688627238662e-55	4.63268881992511e-54	ENSCAFG00000000158	HSD17B4
355.008105986052	-4.47579676180522	0.286952988231201	-15.597665629462	7.55048644277731e-55	4.90511314969924e-54	ENSCAFG00000000381	TBC1D9B
190.848669927387	-5.33720624050979	0.342205472882565	-15.5964958583271	7.69008164583804e-55	4.99282104710105e-54	ENSCAFG00000018802	RAD1
1356.77552724094	6.53669812048067	0.419133089365092	15.5957577350491	7.77948554597499e-55	5.04785689061834e-54	ENSCAFG00000006915	MTMR7
1547.92425916738	4.1484816038402	0.266101802436146	15.5898290273162	8.53617044264717e-55	5.53554638353439e-54	ENSCAFG00000004084	ERMARD
221.698964618154	-3.47849912019409	0.223169246821667	-15.5868210774298	8.94766663500682e-55	5.79894013821156e-54	ENSCAFG00000011226	IP6K1
1998.70447658637	7.50578423061068	0.48157218788207	15.5860002290015	9.06335270439198e-55	5.87042143042355e-54	ENSCAFG00000002068	ADGRF1
415.09881515364	-4.61305808807338	0.296039584001234	-15.5825718497637	9.56285348367959e-55	6.19027043580876e-54	ENSCAFG00000030079	DPM1
306.673374420435	-5.81820884534238	0.373455212920692	-15.5794018775096	1.00490617189926e-54	6.50113986906665e-54	ENSCAFG00000010567	BSDC1
1335.51904432004	-5.49326144914976	0.352648599207871	-15.5771537487711	1.04087249209452e-54	6.7298216709769e-54	ENSCAFG00000003926	ATAD2B
536.686954184817	-7.21404805081561	0.463124957935575	-15.5768932924128	1.04512136398083e-54	6.75328273651236e-54	ENSCAFG00000001404	C1H9orf64
462.244446902698	-4.61642291450337	0.29643441341283	-15.5731679778835	1.10781782493935e-54	7.15416398454306e-54	ENSCAFG00000014586	USP5
1396.79959739222	6.8733297029029	0.441587889341889	15.565032168673	1.25806864137326e-54	8.11965107722112e-54	ENSCAFG00000025324	CLEC4D
1877.61997894359	10.8818271500805	0.699434010932759	15.5580469064817	1.40315658388253e-54	9.05069246760249e-54	ENSCAFG00000012147	HTR3E
74.6090606172304	5.4007252289533	0.347181010430997	15.5559349926678	1.4502182748397e-54	9.34871318913836e-54	ENSCAFG00000018059	ANKRD9
1503.09635554881	-7.79899816849609	0.501428509712938	-15.5535595153154	1.50503403028094e-54	9.69633758680408e-54	ENSCAFG00000010987	SLC25A6
471.357730311329	8.16252845508308	0.524803886510251	15.5534832437329	1.5068278283923e-54	9.70215339771461e-54	ENSCAFG00000010426	COL4A3
2887.70652475999	3.55553914764056	0.228670637974381	15.5487349803034	1.62279551114556e-54	1.04426699322416e-53	ENSCAFG00000014114	CABYR
1183.97973989277	8.24115809043179	0.530034592996202	15.5483400504971	1.63283221304602e-54	1.05010496961873e-53	ENSCAFG00000011629	CLCF1
496.419949556634	-6.51544580518437	0.419267897997438	-15.5400540711662	1.8582658093049e-54	1.1943800550007e-53	ENSCAFG00000006331	VEZT
2837.86502432155	9.04094269169508	0.582008088945774	15.534049892797	2.04074355442182e-54	1.3108917888227e-53	ENSCAFG00000031014	FAM180A
431.427246888889	-5.26653799710518	0.339061922105209	-15.5326731011423	2.08504063854813e-54	1.33855674955849e-53	ENSCAFG00000013026	HEATR5A
1218.45910833398	-4.15945100087168	0.267798249807051	-15.5320320572243	2.10599113097822e-54	1.35120986647559e-53	ENSCAFG00000006057	NSD3
209.243400750305	3.74283603375137	0.241007024306306	15.5299873293089	2.17422760288046e-54	1.39416903063383e-53	ENSCAFG00000000130	SPRYD4
1175.3538015323	-5.02327384147453	0.323557767401122	-15.5251220881589	2.34557261407143e-54	1.50315448040081e-53	ENSCAFG00000002451	ZNF451
412.82957383828	-5.427426810726	0.349609532774673	-15.5242529219706	2.37756920065683e-54	1.5227631445148e-53	ENSCAFG00000007463	TRAPPC13
606.725459150591	9.55638140430219	0.615675738279198	15.5217768220201	2.47112465297293e-54	1.58175221761136e-53	ENSCAFG00000028529	OLIG2
292.601978134345	-4.31002272309866	0.277683189878776	-15.5213670837627	2.48695566310906e-54	1.59095025028975e-53	ENSCAFG00000013679	RUFY2
405.998303032952	-4.16633712822902	0.268495768374017	-15.5173288333739	2.64848675328431e-54	1.69328971049675e-53	ENSCAFG00000019259	MRPL20
6964.8037813406	5.80745964868559	0.374336175307615	15.5140219721304	2.78851172451228e-54	1.78176735073297e-53	ENSCAFG00000029851	SMCO4
6204.57490914141	7.74697169482173	0.499411504779061	15.5122011020731	2.86873682472081e-54	1.83195346320001e-53	ENSCAFG00000016546	PCGF2
924.532929551699	-3.60161955171598	0.232284548975108	-15.5052050065626	3.19894031122519e-54	2.04162146005978e-53	ENSCAFG00000010317	METAP1
2506.71497579985	11.8410208237709	0.763795423133352	15.5028695710101	3.31738787333599e-54	2.11597651815362e-53	ENSCAFG00000015127	CFAP300
578.421468884643	-6.78769422104236	0.43790513953855	-15.5003757850273	3.44869182555511e-54	2.19844008177073e-53	ENSCAFG00000008378	ESCO2
2233.0808123469	-3.1224722553964	0.2014623491501	-15.4990362644386	3.52134447871728e-54	2.24344053155493e-53	ENSCAFG00000006538	HSPH1
251.747705184816	-4.46879131836927	0.288478834489909	-15.490881077189	3.99773990197846e-54	2.54546152355214e-53	ENSCAFG00000019538	STK11
231.785268857301	-5.13736993071554	0.331758880430543	-15.4852521929435	4.36348118625759e-54	2.77671438667286e-53	ENSCAFG00000017089	PPP4C
804.269829679719	9.57263219292921	0.618200707991306	15.4846671464243	4.40335641005998e-54	2.80045237107085e-53	ENSCAFG00000019660	WFIKKN1
315.129605523385	5.7298223942806	0.370048390974497	15.4839813765749	4.4505588802592e-54	2.8288199117491e-53	ENSCAFG00000014325	PPM1L
267.128193280002	-5.46740332580405	0.353244575710288	-15.4776710012049	4.90926283942762e-54	3.11855623078693e-53	ENSCAFG00000002090	SRD5A3
247.355271450056	8.29349415028551	0.53592363027	15.4751417587376	5.10606714514709e-54	3.24168274497735e-53	ENSCAFG00000018744	BMERB1
1014.5318853934	-7.46221286450775	0.482254839349012	-15.4735883512975	5.23081463124952e-54	3.31894578700727e-53	ENSCAFG00000003560	CDK5RAP2
1070.13223515007	3.11855372434886	0.2015816677364	15.4704232749323	5.49445828948223e-54	3.48419696306829e-53	ENSCAFG00000016836	TMEM79
384.048550477146	-3.19613172174892	0.206662270817125	-15.4654824468524	5.9327111687669e-54	3.75991613536287e-53	ENSCAFG00000006173	HDAC3
885.222973586097	8.08299393649934	0.522654599601834	15.4652689226443	5.95241624975475e-54	3.77020989687782e-53	ENSCAFG00000012979	CABCOCO1
668.419527143781	8.62241824195178	0.55754740156172	15.4649061547053	5.98604383602041e-54	3.78930495852269e-53	ENSCAFG00000031871	OR9G3
693.656353716516	4.33148618234643	0.280089054531635	15.464674939153	6.0075755300936e-54	3.80072529759786e-53	ENSCAFG00000017304	SNAPC5
16882.8215804078	6.45922431848463	0.417946572479895	15.4546651265943	7.01753369830646e-54	4.43710260784905e-53	ENSCAFG00000009527	RREB1
862.882100669455	4.75353127533202	0.307654022563424	15.4508991487412	7.43983280066236e-54	4.70138708842785e-53	ENSCAFG00000006092	PLPP5
4159.95663574108	9.14451133613521	0.591944437745769	15.4482595882802	7.75081440158826e-54	4.89506190281282e-53	ENSCAFG00000008270	SORBS1
3933.95938336384	6.09135680127144	0.394315383734306	15.4479309013616	7.79043431262061e-54	4.91723181425004e-53	ENSCAFG00000030211	SDC4
346.098675292992	4.85799729104947	0.314618660037104	15.4409064309045	8.68707735707139e-54	5.48000569315141e-53	ENSCAFG00000013782	CCRL2
2216.21859730934	-9.11086141750208	0.590324240509293	-15.433656272766	9.72038359712271e-54	6.12828816476387e-53	ENSCAFG00000000185	STX7
596.822615135572	-5.96240863584243	0.386382282342282	-15.4313717484606	1.00706761670223e-53	6.3454584552395e-53	ENSCAFG00000002288	GCLC
1077.50269612539	-6.06956540733149	0.39335193083528	-15.430368917836	1.02283865940781e-53	6.44110313686075e-53	ENSCAFG00000008678	CCNI
191.853712818924	-4.6661166893404	0.30252303785807	-15.4240044737668	1.12882399605492e-53	7.10441368152945e-53	ENSCAFG00000017964	SCAMP2
1333.58088393126	-8.80406514675564	0.570906466651249	-15.4212041044086	1.17885714485048e-53	7.41501825137612e-53	ENSCAFG00000008737	RPN2
202.672383964204	-5.26966404574148	0.341875094488553	-15.4140039174978	1.31787190180688e-53	8.28463583537719e-53	ENSCAFG00000024432	GEMIN4
344.751866363964	-4.46798587939245	0.289931722671168	-15.4104760880544	1.39182662629511e-53	8.74449411835037e-53	ENSCAFG00000002209	AASDH
1942.2879034142	-6.61471341264004	0.429290495718449	-15.4084785910991	1.43551826809877e-53	9.01379636854635e-53	ENSCAFG00000018952	ARHGEF6
145.684032198872	-4.07313163833377	0.264423514589283	-15.4038177907906	1.54284938704623e-53	9.68215799778635e-53	ENSCAFG00000030613	TRAPPC14
1103.45424189095	12.2333183154157	0.794187262160233	15.4035690299796	1.54879747848765e-53	9.71388648950086e-53	ENSCAFG00000017804	GLRA4
4356.59197092029	-3.22069394536796	0.209125240017959	-15.4007901919987	1.61681457165004e-53	1.01346442464742e-52	ENSCAFG00000008827	ALMS1
297.860741875757	-5.42747061898729	0.352961870375712	-15.3769318289536	2.33765542833236e-53	1.46446445936034e-52	ENSCAFG00000020119	PDPR
947.419595111975	-7.07328579805806	0.460111267851357	-15.3729897359157	2.4843530197122e-53	1.55547071182441e-52	ENSCAFG00000006556	APAF1
279.251229395422	9.09360723844365	0.591899363824718	15.3634347225563	2.87908439888035e-53	1.80157878936835e-52	ENSCAFG00000016712	BCAN
962.694155375445	-3.64379797686781	0.237229565140869	-15.3597970586174	3.04526388500945e-53	1.90447060195192e-52	ENSCAFG00000020373	USP33
461.451967517578	-3.9594241925223	0.257814985910433	-15.3576184818746	3.14932565181228e-53	1.96841892634513e-52	ENSCAFG00000030180	IL18
957.744281245921	-8.37852593488557	0.545565367390272	-15.3575106406854	3.15456778471521e-53	1.97056420194947e-52	ENSCAFG00000004617	APOE
763.150165109282	-7.66746486100425	0.499481668892732	-15.3508433612824	3.49611623475277e-53	2.18266706215528e-52	ENSCAFG00000014709	TXNDC16
2330.43813998608	6.20427562766899	0.40429081481655	15.3460711950239	3.76296206807643e-53	2.34791581645938e-52	ENSCAFG00000009510	EXD1
588.26050965267	6.87928563577042	0.448392020763414	15.3421232252484	3.99898115882938e-53	2.49375182458959e-52	ENSCAFG00000015817	CATSPERE
222.186991022192	-5.01589687388995	0.326997473066274	-15.3392527069264	4.17978957673794e-53	2.6050113858914e-52	ENSCAFG00000012325	PYROXD1
3191.4152626186	5.05697951477164	0.329766075822166	15.3350507694392	4.45923999765785e-53	2.77758610380427e-52	ENSCAFG00000017538	SPC24
242.249827054553	-6.60837902295282	0.431189915562804	-15.3259127461906	5.13284325942801e-53	3.19533432868223e-52	ENSCAFG00000017218	UPRT
1166.15579473252	-4.58081792158022	0.298948330101393	-15.3231092477638	5.35913941876737e-53	3.33430342808795e-52	ENSCAFG00000004365	ABI1
441.117306905397	-5.2870321786057	0.345177248704413	-15.316861694825	5.89981047233612e-53	3.66859716863482e-52	ENSCAFG00000031787	ZNF655
479.628703979031	-7.24733261930593	0.473174584252041	-15.31640299481	5.94158340501256e-53	3.69246347681374e-52	ENSCAFG00000031526	PSMG4
585.87386249563	4.73100069349927	0.309013223236477	15.3100266841293	6.55370405509031e-53	4.07054932982449e-52	ENSCAFG00000002549	CCDC30
315.920592998082	-4.36242190638394	0.285000762750765	-15.3067025655609	6.89731732546133e-53	4.28152742529207e-52	ENSCAFG00000011145	STK38L
644.341337696625	-8.40391194274167	0.549056128342996	-15.3061071699608	6.9607308914804e-53	4.31842951261758e-52	ENSCAFG00000008892	URB1
152.842889103551	3.94397682958407	0.257832682571843	15.2966520390025	8.04920869267376e-53	4.99087609600409e-52	ENSCAFG00000011287	STS
3594.77395774802	5.37001180393941	0.351125420430313	15.2937141302909	8.42076022131057e-53	5.21828328341659e-52	ENSCAFG00000001800	TMEM263
787.343042745079	-4.99323917754243	0.326539317680511	-15.2913873067741	8.72710812823277e-53	5.40504853812278e-52	ENSCAFG00000015107	OTUD3
1436.06183444476	4.23486155285861	0.276950537673209	15.2910392896785	8.77387214384091e-53	5.43092210927458e-52	ENSCAFG00000015721	LIPA
3435.59352509473	5.30939859589366	0.347264629144775	15.2892006564831	9.0251073149085e-53	5.58325957072294e-52	ENSCAFG00000010926	TMEM39A
151.664457099464	-4.85538320626714	0.317660123401391	-15.2848369958351	9.65041398064318e-53	5.96670683823072e-52	ENSCAFG00000023406	ZNF75D
63.7486444091005	6.35800488744644	0.416217691716593	15.2756718755138	1.11077265847061e-52	6.86384376017478e-52	ENSCAFG00000031143	OR10J2
609.386368862238	-8.29138579546297	0.542920805590449	-15.2718144342355	1.17847810294845e-52	7.2780882500866e-52	ENSCAFG00000029179	ZNF25
323.310499673947	-7.60701515113388	0.498119623499833	-15.2714625006867	1.18485608042964e-52	7.31332936718704e-52	ENSCAFG00000008611	SCARB2
844.346090689045	5.09531029488406	0.333710844637691	15.2686386335932	1.23729220310117e-52	7.63265581153852e-52	ENSCAFG00000012680	RNPEPL1
940.076661317921	-7.56959177792235	0.495862363392988	-15.2655098203595	1.29809307898957e-52	8.0031922106673e-52	ENSCAFG00000001807	DDX58
4545.74471974825	2.92600674669011	0.191707358164358	15.2628817939348	1.35145495614805e-52	8.32747117291455e-52	ENSCAFG00000002535	PPM1B
654.689440299072	-3.07018710971027	0.201222160258726	-15.2576987830898	1.46318093982363e-52	9.01081112714912e-52	ENSCAFG00000011669	SRSF4
217.780266178209	-5.11068658891226	0.334998092365597	-15.2558677359116	1.50481156915626e-52	9.26194933011494e-52	ENSCAFG00000017462	NSMCE1
1557.7799682159	-5.02663587144384	0.329493606113317	-15.2556401040302	1.51006874851999e-52	9.28905566886193e-52	ENSCAFG00000007770	LNPEP
3828.99498606082	-6.46229568057472	0.423672846223707	-15.2530324711027	1.57161286291997e-52	9.66218004035721e-52	ENSCAFG00000011552	BPTF
2791.59793137435	7.85760223181043	0.515184613706719	15.2520126237379	1.59635665086878e-52	9.80876479382581e-52	ENSCAFG00000007954	TNKS1BP1
1348.08466768367	-6.56508806322287	0.430489751438339	-15.2502772511722	1.63935551577073e-52	1.00672886947048e-51	ENSCAFG00000007825	TRAPPC11
424.042979030233	-4.1088189411786	0.26943229379509	-15.2499126340937	1.64853553509725e-52	1.01179565423556e-51	ENSCAFG00000000887	SAMM50
2430.79641984138	3.43918354470962	0.225533256507288	15.2491193448381	1.66868551387844e-52	1.02358579578076e-51	ENSCAFG00000008402	AUP1
180.354040348826	8.08132034022816	0.530182844353447	15.2425157213136	1.84622558813405e-52	1.13185271416687e-51	ENSCAFG00000012834	SLC35E4
1018.6420564972	-5.32755181381994	0.349596806284242	-15.2391318171492	1.94436797664812e-52	1.19134938265305e-51	ENSCAFG00000001892	XPO5
431.52068356611	-7.7837239794648	0.510836884901857	-15.237200385325	2.00269572632006e-52	1.22639769787248e-51	ENSCAFG00000013640	RBM45
1560.55665944991	-8.07270162952791	0.529870689544112	-15.2352296302207	2.06400700254799e-52	1.26323261628682e-51	ENSCAFG00000011422	HELZ
1191.52597092221	-6.59702485533108	0.433024585443475	-15.2347582033358	2.07894823310243e-52	1.27166226752917e-51	ENSCAFG00000019390	EHMT1
4199.25524527035	10.4474967104536	0.685834238378178	15.233267932437	2.12689233097864e-52	1.30025848959548e-51	ENSCAFG00000008975	THBS4
2391.80263784846	9.23396929423993	0.606350189166004	15.2287728431992	2.27827675199673e-52	1.3920245384815e-51	ENSCAFG00000008793	C17H2orf78
93.9268184271244	8.69900976659908	0.571334198412016	15.2257816717035	2.38491031653998e-52	1.45636026508622e-51	ENSCAFG00000010353	MRGPRG
1011.04706562578	4.83424907854858	0.317515121627293	15.2252562138541	2.40414927476842e-52	1.46728572330037e-51	ENSCAFG00000020001	DOLPP1
5798.04971510759	5.04309589995367	0.331334648490277	15.2205509533413	2.58346188464709e-52	1.5758393837556e-51	ENSCAFG00000000898	KIF3A
520.719282025802	7.86383109792216	0.516931447072599	15.2125221679883	2.92070140462281e-52	1.78054853827173e-51	ENSCAFG00000016044	TNS4
884.02686409394	-5.47716615583203	0.360062814418134	-15.2116962277351	2.95778868513402e-52	1.80117813955225e-51	ENSCAFG00000016993	USP3
8493.38725820644	4.934280991439	0.324374175896489	15.2116948823126	2.95784947972026e-52	1.80117813955225e-51	ENSCAFG00000017737	BRIP1
886.754665183507	3.79216690224254	0.249295498021048	15.2115338317195	2.96513574668191e-52	1.80460581385538e-51	ENSCAFG00000016137	GPS2
227.97402015416	6.34207522172142	0.417138146189752	15.2037766856174	3.33808263631505e-52	2.03044937118426e-51	ENSCAFG00000007521	DCDC1
294.335084354595	-5.66885387696051	0.372891328552072	-15.2024288120953	3.40749135502509e-52	2.07151121571821e-51	ENSCAFG00000017682	COG7
1294.30658068334	-5.07181563675423	0.333690446148088	-15.1991634621251	3.58165599110571e-52	2.17617580531021e-51	ENSCAFG00000011966	PSME2
2101.4389138423	10.5542807036931	0.694682390506926	15.1929584626312	3.93740421907032e-52	2.39099035902051e-51	ENSCAFG00000002039	LNX1
1624.0056748502	8.35510440142682	0.550019084026975	15.190571825717	4.08341918864413e-52	2.47827581527075e-51	ENSCAFG00000020023	PHYHD1
518.776871639833	7.3786069188879	0.485773009834191	15.1894130993536	4.15624221990373e-52	2.52106770419564e-51	ENSCAFG00000004887	ST3GAL3
522.525327568924	7.00342830841953	0.461135277866386	15.1873618102339	4.28834568584411e-52	2.59974987903512e-51	ENSCAFG00000019355	PLEKHN1
1398.67464375275	-6.47564327738351	0.426455556888562	-15.1848021975141	4.4590629591292e-52	2.70174053973282e-51	ENSCAFG00000015704	FH
599.400307830724	8.877251590351	0.584797176714541	15.1800520656143	4.79401080257709e-52	2.90306950047049e-51	ENSCAFG00000011404	AGBL1
451.349528763904	-5.97135473459639	0.393390481445632	-15.1792049280218	4.85632489119912e-52	2.93916983965403e-51	ENSCAFG00000016080	TSPYL2
679.446730337273	8.52748952587696	0.562148929301812	15.1694490221089	5.63478345361978e-52	3.40841790238956e-51	ENSCAFG00000004819	KLF17
644.597893098482	-3.15205729546128	0.2078602023491	-15.1643136100071	6.09325618249208e-52	3.68369646390748e-51	ENSCAFG00000017713	ARIH1
8945.98137363553	7.98807500743264	0.526827688775992	15.162595242463	6.25481371512364e-52	3.7792681315353e-51	ENSCAFG00000030745	SRSF12
456.185463568581	-4.89709835878929	0.32300584539802	-15.1610208563096	6.40657532151703e-52	3.86881819748627e-51	ENSCAFG00000007665	ARL6IP4
769.936901764767	-3.10865589486614	0.205083320850722	-15.1580142254908	6.70665671559533e-52	4.04778704653004e-51	ENSCAFG00000012130	CFLAR
676.009890441323	4.83184745065737	0.318811230603929	15.155825726416	6.93384599623237e-52	4.18258810010959e-51	ENSCAFG00000011646	ZFHX2
243.958177367607	-5.79121684254934	0.382120199843788	-15.1554847006696	6.96993162942118e-52	4.20202744081604e-51	ENSCAFG00000015098	CCDC124
2927.01938734138	3.16046110108882	0.208548461840147	15.1545644269068	7.06824624533596e-52	4.25894106913215e-51	ENSCAFG00000031036	E2F3
167.13743273287	-3.94969655542549	0.260632357316603	-15.1542832060088	7.09856416141558e-52	4.27484328481708e-51	ENSCAFG00000010590	NPRL2
925.431249837998	9.15569316522283	0.604240491819717	15.1523992337054	7.30503820474053e-52	4.39675267955859e-51	ENSCAFG00000031256	OR7A63
2124.8181147472	10.2210691706331	0.674617222044321	15.1509164554973	7.47173960643682e-52	4.49460225607095e-51	ENSCAFG00000028874	IL17A
207.896585737543	-5.77923148855841	0.381499323931802	-15.1487332375758	7.72410608859235e-52	4.64384688528954e-51	ENSCAFG00000009313	PHF21A
260.556767345513	6.74641916472233	0.445390013360163	15.1472169612094	7.90435489116347e-52	4.74959249751588e-51	ENSCAFG00000012002	WDR93
441.52041557551	-4.97286383357336	0.328345331943394	-15.1452247063792	8.14756739467615e-52	4.89303440668693e-51	ENSCAFG00000012603	IFT46
408.20897711141	-6.08216077256977	0.401612686536442	-15.1443442313117	8.25741553702374e-52	4.95627014151679e-51	ENSCAFG00000017408	GTF3C1
762.628500862969	-7.35294591151184	0.485572313245615	-15.1428442498379	8.44795977422316e-52	5.06784495987558e-51	ENSCAFG00000000234	AHI1
2127.05669815043	-7.2908609036162	0.48151840734523	-15.1413960347085	8.63608053173568e-52	5.17784387827853e-51	ENSCAFG00000018993	USP7
1168.76155936285	8.49943335873668	0.561427371060244	15.1389721927623	8.96031136600425e-52	5.36928289229798e-51	ENSCAFG00000015316	GPR161
144.885931079299	-4.60877056924987	0.304474795875254	-15.1367884359733	9.26279140918189e-52	5.54748475595008e-51	ENSCAFG00000013559	PLEKHM3
2028.95300042076	-7.55346943788842	0.499333990142042	-15.1270884558444	1.07340453633638e-51	6.42508443739996e-51	ENSCAFG00000002860	PPP4R3B
284.631379804183	-3.80417509215639	0.2516234867316	-15.1185214924479	1.22256800359887e-51	7.31391232043104e-51	ENSCAFG00000030765	IKZF5
128.104209074466	-4.04862401892126	0.267839753983721	-15.1158443013181	1.27328571203736e-51	7.6131437850976e-51	ENSCAFG00000009383	VPS18
3020.74927517399	-10.0779293189541	0.666824887178216	-15.1133071256542	1.32328263263539e-51	7.90773946439854e-51	ENSCAFG00000003821	ITGB1
6744.06403286419	3.85063091996362	0.254795194977165	15.1126512425351	1.33652220006675e-51	7.98247598152869e-51	ENSCAFG00000005468	PFKP
907.601667625463	7.04869344711384	0.46643376366354	15.1118851082967	1.35215437630653e-51	8.07141274628591e-51	ENSCAFG00000018305	LLGL1
697.359345163047	-2.78674306322368	0.18442189431867	-15.110695362495	1.37679151930078e-51	8.21397592446403e-51	ENSCAFG00000013744	ODR4
3741.33778371879	11.5629782175178	0.765264423115295	15.1097814928419	1.39601891844718e-51	8.32412594964562e-51	ENSCAFG00000011494	PEX5L
778.456162148486	3.30802854993337	0.219001464627209	15.1050521765432	1.49987634768199e-51	8.93850775783333e-51	ENSCAFG00000006123	PGAM5
1157.11029322352	-6.46633774755978	0.428188371743535	-15.1016192271397	1.58005080882325e-51	9.41115602104352e-51	ENSCAFG00000031900	OBI1
4538.23283887504	-8.18572754805451	0.542066460889079	-15.1009666501568	1.59576716624524e-51	9.4995696588727e-51	ENSCAFG00000008940	HNRNPDL
1019.80902127566	-6.77607744201185	0.448844362110267	-15.0967195179945	1.7019255013553e-51	1.01259917260965e-50	ENSCAFG00000015675	LYAR
1524.22519419416	-7.75093766401425	0.513601080366078	-15.0913577878178	1.84603960472142e-51	1.09774326686001e-50	ENSCAFG00000004778	NAA16
212.200737986888	-4.21308303525685	0.279491876149966	-15.0740804823832	2.39831637921385e-51	1.42537493105242e-50	ENSCAFG00000012909	ZNF592
3212.28872710313	-4.53695652567033	0.301049847384088	-15.0704495122429	2.53383193343521e-51	1.50509340377755e-50	ENSCAFG00000006447	TOPBP1
343.386151717885	-6.37601268360739	0.423221164951556	-15.065439093381	2.7334351707507e-51	1.62277219951655e-50	ENSCAFG00000019289	SGSM2
215.424914312988	10.0417367787786	0.666561028746941	15.064992319842	2.75197617432816e-51	1.63288918725259e-50	ENSCAFG00000013591	FETUB
309.456691045913	-5.43207772903634	0.36058991061059	-15.0644196334783	2.77592576722501e-51	1.64620260095566e-50	ENSCAFG00000001578	OARD1
742.562176112676	-4.98296835616562	0.330820467395062	-15.0624548577734	2.85968044252756e-51	1.69494832108002e-50	ENSCAFG00000008340	RACGAP1
230.43844464163	7.11804464436791	0.472715314838833	15.0577830269678	3.06907357158721e-51	1.81806708636787e-50	ENSCAFG00000030847	PXDC1
468.850101703562	-6.51774068993005	0.432921186093436	-15.0552592464794	3.18847031062875e-51	1.88776861022979e-50	ENSCAFG00000005677	ARAP1
394.816231344327	7.88363674055022	0.523858627525414	15.0491684708729	3.49600916707444e-51	2.06872542451666e-50	ENSCAFG00000008366	AQP6
616.728051133395	-6.86042590960638	0.455934125273525	-15.0469673782164	3.61426775709943e-51	2.13754195216179e-50	ENSCAFG00000015874	ERC1
155.313705414229	-4.53881641710385	0.301664766470375	-15.0458950516834	3.6733153426732e-51	2.17128433501769e-50	ENSCAFG00000014814	COPS6
3025.94947327787	-9.00675828826577	0.598749838041623	-15.0426066380658	3.86044719070871e-51	2.28065919763627e-50	ENSCAFG00000005675	RNF213
241.6337929385	-5.94056733268498	0.394987829360484	-15.0398743736059	4.02312818792171e-51	2.37547829230432e-50	ENSCAFG00000020068	TRUB2
758.427190532195	4.1969336792078	0.279073606067264	15.0388054906068	4.08861183772575e-51	2.41283499670233e-50	ENSCAFG00000002561	FIZ1
3567.03835023301	-6.49530244194803	0.431985131675279	-15.0359398175549	4.26945687101896e-51	2.51819319673101e-50	ENSCAFG00000010807	PDCD4
2358.59485240499	6.50539977157564	0.432707707820287	15.0341666071672	4.38532549612711e-51	2.58513394704017e-50	ENSCAFG00000005338	BLVRB
153.207733077232	6.45454038153597	0.429328020747355	15.0340533802108	4.39282964348622e-51	2.58815633973365e-50	ENSCAFG00000006218	OR51A24
671.656465478701	-5.20957127955223	0.346557053588753	-15.0323625665812	4.50642175424665e-51	2.65364629855259e-50	ENSCAFG00000018868	MYO18A
387.832680695962	-3.983883575719	0.265041574471531	-15.03116476599	4.58865744588578e-51	2.70061093355699e-50	ENSCAFG00000003196	RRAGC
280.668571694423	-5.2796379231516	0.351292670497948	-15.0291718744597	4.72880451366583e-51	2.78158960263607e-50	ENSCAFG00000004325	KPNA3
285.63446435366	-4.30986179751965	0.286846954420345	-15.0249522649768	5.03976334514499e-51	2.9629019061522e-50	ENSCAFG00000001506	CYTH4
748.810306504286	-6.73323650619692	0.44837919490069	-15.0168352652675	5.6963146287671e-51	3.34708438629337e-50	ENSCAFG00000004139	EXOSC9
174.737891921287	-5.3649321401129	0.357277623598545	-15.0161437094118	5.75604037845032e-51	3.38035424167028e-50	ENSCAFG00000000431	FRS2
269.844072239807	6.77992691203069	0.451538639990168	15.0151643991715	5.84168592515333e-51	3.4288019597342e-50	ENSCAFG00000019037	SLITRK4
1177.32742589722	-7.8872459600388	0.525379637691513	-15.012469829807	6.0839437397182e-51	3.56875214453621e-50	ENSCAFG00000006901	RNF6
370.153748121211	-7.72242388401175	0.514401646659323	-15.0124400537274	6.08667591146559e-51	3.56875214453621e-50	ENSCAFG00000001771	WASL
34202.9669205286	10.9573996823257	0.729895289928592	15.0122898907838	6.10047307854603e-51	3.57491662428467e-50	ENSCAFG00000001616	KCP
751.526392819969	-6.23077595758503	0.415510120432258	-14.9954854315055	7.85860265944961e-51	4.60271467219405e-50	ENSCAFG00000000930	AFF4
228.546201209835	-4.1646969494372	0.277822674190166	-14.9904861494009	8.47307523113783e-51	4.95993780196929e-50	ENSCAFG00000015482	TOP3B
779.202302786146	9.5811542866311	0.63919426924333	14.9894245734918	8.60958996316155e-51	5.03714215577125e-50	ENSCAFG00000013070	CATSPER1
418.631176444162	-4.01859804589441	0.268115277724946	-14.9883217397891	8.75372973008166e-51	5.11872230403486e-50	ENSCAFG00000009052	LIN54
182.177519085474	-5.06858042183034	0.338341035651691	-14.9806848349552	9.81999194202144e-51	5.73913431372676e-50	ENSCAFG00000000876	PARVG
1266.98477013236	7.76053912353419	0.518106619832103	14.9786527067519	1.01248761946458e-50	5.91414442099265e-50	ENSCAFG00000001380	NTRK2
1519.47263879104	9.71290581018679	0.649132337451312	14.9629054813731	1.28300015348882e-50	7.49024432771381e-50	ENSCAFG00000017037	MUC1
142.769892046418	-4.2704594528264	0.285487878381237	-14.9584615537466	1.37160260882645e-50	8.00322036704308e-50	ENSCAFG00000011428	KRAS
297.713434201591	-5.04119844047626	0.33701694705789	-14.9582935946848	1.37506825369063e-50	8.01914469533134e-50	ENSCAFG00000013388	ACOT9
1968.2240813538	8.28249531517589	0.553723217794106	14.9578255868902	1.38477112294197e-50	8.07140684507078e-50	ENSCAFG00000025510	OR51E2
433.998942069038	-4.86235075428404	0.325076397530899	-14.957563179658	1.39024121608323e-50	8.09895471413283e-50	ENSCAFG00000000469	POP1
747.138854509819	4.30844193305057	0.288177817698463	14.9506369624838	1.54266544079495e-50	8.98210765742e-50	ENSCAFG00000024695	TNFAIP8L2
601.787283661937	-7.4414556551797	0.497794802372581	-14.9488416104635	1.58481996128053e-50	9.22261878055716e-50	ENSCAFG00000007419	DNASE1L3
380.405601577101	-3.90613824266245	0.261344872277284	-14.9462976205559	1.64652331287537e-50	9.57657362745034e-50	ENSCAFG00000020159	GLMN
587.313527310429	9.18904232517079	0.615155661706307	14.9377513647235	1.87185757657407e-50	1.08813589395293e-49	ENSCAFG00000018338	CLUL1
2723.70623174915	5.07207713550817	0.339574489749846	14.9365670526211	1.90541559275059e-50	1.10705255997163e-49	ENSCAFG00000016416	CAPN2
341.049088792275	-6.10660061715889	0.408888390317041	-14.9346392848767	1.96132537726509e-50	1.13892857107532e-49	ENSCAFG00000014856	RNF4
332.82441968371	-3.77522663235252	0.252788540255077	-14.9343266452788	1.97054532425529e-50	1.14367257412002e-49	ENSCAFG00000014320	THOC3
668.97307717695	-5.06680369516718	0.339328812116879	-14.9318404869845	2.04541633218174e-50	1.18649403435241e-49	ENSCAFG00000029752	C11H5orf15
253.234593725055	8.18968206899427	0.548517149233345	14.9305852705624	2.08428649202607e-50	1.20839783414163e-49	ENSCAFG00000019725	C2CD4C
751.59232397038	-7.69502942996361	0.515423640459419	-14.9295236499139	2.11773500328558e-50	1.22713670653397e-49	ENSCAFG00000017510	PSMC1
1655.58954124728	9.10593989355717	0.609963023775404	14.9286752452557	2.14484946499131e-50	1.24218728589497e-49	ENSCAFG00000023290	CXHXorf66
4890.53171146778	5.09245950437627	0.341129622286156	14.9282242633988	2.15940295713044e-50	1.24995105780097e-49	ENSCAFG00000015505	DAAM1
151.102897279445	-4.316550286303	0.289166209667214	-14.9275750139364	2.18052749138398e-50	1.26150814698133e-49	ENSCAFG00000011526	YOD1
226.219396679106	-4.47561420763838	0.299867531917919	-14.9253044469765	2.2560355200388e-50	1.30449892417326e-49	ENSCAFG00000016672	LCORL
375.388373401925	5.86752942801269	0.393300843369929	14.9186800052036	2.49153499454956e-50	1.43990621128745e-49	ENSCAFG00000000143	HSD17B6
785.95730382306	-5.86356951615965	0.393047038813589	-14.918238625735	2.50806869288348e-50	1.44869240997959e-49	ENSCAFG00000001477	CMTR1
3894.56487384474	-2.96484203913869	0.198746088042115	-14.9177378450358	2.5269598156442e-50	1.45883024775896e-49	ENSCAFG00000003471	PNISR
1021.7967281904	-3.34760750030949	0.224492826221464	-14.9118684844167	2.75921811899296e-50	1.59207031688369e-49	ENSCAFG00000007342	ZMYM2
1148.08421461141	-5.88915173169176	0.394965871214582	-14.9105331900746	2.81495690740034e-50	1.62337133515757e-49	ENSCAFG00000029985	RNF139
2537.15828735926	-2.39330313055658	0.160567813545452	-14.9052483041946	3.04677860222427e-50	1.7561315733731e-49	ENSCAFG00000015789	CEP170
577.005856926677	-3.81975168126579	0.256302545420999	-14.9032920254129	3.13732913557108e-50	1.80736717608984e-49	ENSCAFG00000012449	USP53
2365.27296470529	4.85455599024807	0.326000459651851	14.8912550474084	3.7565120253918e-50	2.16292453371052e-49	ENSCAFG00000003816	SMPD2
4299.6315440306	2.88359698460036	0.193728299447513	14.8847483450997	4.14041429890763e-50	2.38270776355742e-49	ENSCAFG00000006458	RASA3
1947.12488314616	6.25014144967667	0.419996955819495	14.881397026989	4.3531379542856e-50	2.50380169288228e-49	ENSCAFG00000004142	SKIDA1
2031.05047056605	3.04810565463812	0.204838463470796	14.8805336800073	4.40967898677089e-50	2.5349833583929e-49	ENSCAFG00000011509	ZNF202
225.915572633513	6.06301134193669	0.40751750179245	14.8779164459655	4.58558942858067e-50	2.63471755664308e-49	ENSCAFG00000004944	PCDH9
315.460209036887	7.77311914793068	0.522569681570922	14.8747993273615	4.80423445947134e-50	2.75888738368797e-49	ENSCAFG00000013466	LRRC15
312.380419501496	9.0215890920387	0.60663930354555	14.8714220119127	5.05285768601054e-50	2.90013255062113e-49	ENSCAFG00000006008	SLC10A2
1708.84379602172	8.95051059240797	0.601914577404719	14.8700678275645	5.15610757944467e-50	2.95783452713349e-49	ENSCAFG00000002153	TFAP2D
241.568009993967	-5.65508706450292	0.380312500827683	-14.8695797592654	5.19383305959776e-50	2.97790702226964e-49	ENSCAFG00000008300	ZNF395
2268.64969258028	9.40065599384173	0.632238444597967	14.8688458826946	5.25107625936897e-50	3.00914306905312e-49	ENSCAFG00000017612	ASB2
552.704995235609	-2.29307244805358	0.154222550862805	-14.8685936993318	5.27089149152272e-50	3.01890934033137e-49	ENSCAFG00000006507	CHAMP1
719.751186027624	-4.82348255787758	0.324468804765604	-14.8657821246085	5.49691574058068e-50	3.14670970470254e-49	ENSCAFG00000019262	TRAP1
427.18478162925	7.75376582677261	0.521593264428474	14.8655405572935	5.51677982249719e-50	3.15642137190486e-49	ENSCAFG00000020107	FA2H
226.938730345673	-4.11028761612293	0.276554432880399	-14.8624904446948	5.77382417600829e-50	3.30175407712071e-49	ENSCAFG00000005018	ATG7
194.074404901745	5.53392318327399	0.372405154112797	14.859953258321	5.99670128677476e-50	3.42740596380071e-49	ENSCAFG00000005020	ACMSD
774.69868541097	4.2914219262178	0.288807458819604	14.8591104390358	6.07261700139639e-50	3.46897449691521e-49	ENSCAFG00000016710	TMEM175
350.207789518251	-4.39698368524391	0.295923419386565	-14.8585187828616	6.12648039438794e-50	3.49790868034063e-49	ENSCAFG00000018166	ALDH3A2
369.188546828263	8.64267356334027	0.581746576387372	14.8564235942926	6.32107568880641e-50	3.60712117923083e-49	ENSCAFG00000000257	IL20RA
2449.14918743512	-5.65768967248438	0.380939420044081	-14.851940688705	6.75834753270865e-50	3.85463006475284e-49	ENSCAFG00000004235	DNAJC2
657.894253394427	-6.82311827979246	0.459459884998534	-14.8503025020655	6.92554431394116e-50	3.9479228528896e-49	ENSCAFG00000011768	STK39
1612.13476979258	8.24099759410955	0.554963774652818	14.8496135612907	6.99708318100633e-50	3.98661651882768e-49	ENSCAFG00000012156	ARSJ
455.917217312602	7.97777249465773	0.537401581891022	14.8450856184408	7.4859174675029e-50	4.26290111852362e-49	ENSCAFG00000006226	OR52B6
1869.62655141787	2.13623966553551	0.143915734905644	14.8436838191189	7.64403822971491e-50	4.35066849164328e-49	ENSCAFG00000004851	INTS4
193.666885171441	-5.9013500247059	0.397714785781861	-14.8381459168146	8.3018916738371e-50	4.72262259899364e-49	ENSCAFG00000018416	C9H17orf75
146.94117495543	-5.28498256097171	0.356264380537211	-14.8344399544026	8.77330611935019e-50	4.98818574556057e-49	ENSCAFG00000005699	DNAJC18
377.982345501525	-4.72852655352531	0.318806710115463	-14.8319542954813	9.10432949411943e-50	5.17369204237851e-49	ENSCAFG00000006878	KMT2B
371.516656254651	-4.0739939952385	0.274725490714085	-14.8293264838625	9.467811765866e-50	5.37744050635102e-49	ENSCAFG00000015832	SDHB
862.707189229791	6.48931491223335	0.437620350430106	14.8286406376108	9.5650329922255e-50	5.4298268623228e-49	ENSCAFG00000009609	TMEM117
793.000758890774	-7.2922970884906	0.491813932552121	-14.8273495438598	9.75075463736339e-50	5.53237188596209e-49	ENSCAFG00000014816	CNOT9
828.13301767879	-6.03343360206678	0.407136216847336	-14.8192014181071	1.10085405466309e-49	6.24275986831858e-49	ENSCAFG00000007670	SLC30A5
287.730106484086	-5.5937640743451	0.377527178229729	-14.8168513339223	1.14004425846599e-49	6.46163554720339e-49	ENSCAFG00000003390	TAF1B
2834.70426959353	3.24130096351127	0.218762997413054	14.8164954852546	1.14609828845884e-49	6.49256928446402e-49	ENSCAFG00000016152	CPSF7
2331.26236766367	2.68272692058916	0.181093635215066	14.8140320746401	1.18889493864199e-49	6.73150706808839e-49	ENSCAFG00000010551	CHEK1
714.92617424026	9.35128557556041	0.631304539255723	14.8126379490081	1.21381607364683e-49	6.86903815481637e-49	ENSCAFG00000018212	RTL4
448.361216532969	3.49751732598306	0.236211109684721	14.8067435551668	1.32506005992142e-49	7.49467736749318e-49	ENSCAFG00000016835	GLMP
615.209453979778	6.78023381765441	0.457954431699467	14.8054770263779	1.35025697927972e-49	7.63322844776614e-49	ENSCAFG00000013602	PBLD
144.416116969465	-4.31879138403134	0.291715943159776	-14.8047835070361	1.36425569120617e-49	7.70836324123133e-49	ENSCAFG00000005641	RAB2B
1683.0186913164	-6.85442505162693	0.463099841127214	-14.8011820408809	1.43930817188999e-49	8.12820921967749e-49	ENSCAFG00000002659	MSH2
166.109507777845	-4.20530092955164	0.284129675857835	-14.800639591254	1.450963230877e-49	8.18978105639644e-49	ENSCAFG00000031810	UBE2R2
487.108214391317	8.54423052138221	0.577389124800238	14.7980454677568	1.50801267747074e-49	8.50737929134787e-49	ENSCAFG00000017968	DNAAF6
268.541753134543	4.79719513908092	0.324345549539521	14.7903837308438	1.68987627474318e-49	9.52841681999158e-49	ENSCAFG00000028708	SCD5
1159.97448783367	3.0164938627848	0.203984574366494	14.7878528175623	1.75462453721827e-49	9.88838093231499e-49	ENSCAFG00000008435	AAR2
803.82619199726	-4.60588567751135	0.311677447856222	-14.777731623483	2.03919054499238e-49	1.14861389828645e-48	ENSCAFG00000028607	GMFG
109.277512488953	-4.05219037338264	0.274258852577033	-14.7750577066404	2.1217540440042e-49	1.19450144938561e-48	ENSCAFG00000017348	THG1L
11167.2760676087	-5.83836863588837	0.395168597199892	-14.7743739691317	2.14339499063117e-49	1.20606122263525e-48	ENSCAFG00000016008	RPL9
4492.08445685903	2.84037623621134	0.192298943710865	14.7706283841166	2.26590435770064e-49	1.27433712017792e-48	ENSCAFG00000019967	MBTPS1
361.535781700733	-5.99181423553421	0.405876210962547	-14.7626642648616	2.55004697632886e-49	1.43339759825858e-48	ENSCAFG00000012452	CCDC6
1374.81511552026	-5.82534910228183	0.394833852566744	-14.7539251368956	2.90279260445312e-49	1.63083621657821e-48	ENSCAFG00000013478	EDEM3
1966.9596446495	-8.19817291504889	0.555723165889675	-14.7522605107242	2.97529574369643e-49	1.67070758418601e-48	ENSCAFG00000013458	ATP13A3
268.772241381853	7.7497654365805	0.525368793731717	14.7510958569381	3.02709157608839e-49	1.69891613816755e-48	ENSCAFG00000019499	GRIN1
478.482002088612	-3.85091236846231	0.261144174567267	-14.746307762153	3.24963340501702e-49	1.8228752454315e-48	ENSCAFG00000005647	TOX4
1679.20754275184	4.23679584069137	0.287371932889085	14.7432485771901	3.40026987964998e-49	1.906392299157e-48	ENSCAFG00000009125	TMEM67
185.358551203342	-5.08188831007742	0.344720985726989	-14.742033471969	3.46201345940644e-49	1.94001042439615e-48	ENSCAFG00000007766	TAF9
380.947275757981	-5.76407272713068	0.391033183790088	-14.7406229600834	3.53508726946026e-49	1.97993982458248e-48	ENSCAFG00000032353	UBE2D1
960.325873379948	-6.74230898208484	0.457420862893395	-14.739837049488	3.57646658923605e-49	2.00208576985101e-48	ENSCAFG00000008788	MSH3
523.901260689755	-3.25629068884138	0.220949166775834	-14.7377369028283	3.68942326646234e-49	2.06425696429815e-48	ENSCAFG00000002565	TEX10
1382.195228523	-7.88260238586499	0.534914090489819	-14.7362025529126	3.77418700274182e-49	2.11059825813318e-48	ENSCAFG00000010464	MTR
280.310843108419	8.98654704526482	0.609863093881605	14.7353514836715	3.82203650766731e-49	2.13625941968592e-48	ENSCAFG00000013439	SLC5A1
257.634496064354	-3.94619467910544	0.267850537179208	-14.732823464398	3.96775913473989e-49	2.21657062386085e-48	ENSCAFG00000031447	VAMP3
357.300581552364	3.23269826859179	0.219443800296745	14.7313264909756	4.05664269067565e-49	2.26506285210649e-48	ENSCAFG00000004739	FASTK
1152.82830598056	-3.41541205885118	0.231850784178869	-14.7310783137841	4.07156868595316e-49	2.27223166851143e-48	ENSCAFG00000015861	PRXL2A
248.866227207599	-6.31999173330069	0.429173072407576	-14.7259745301512	4.39093840510897e-49	2.44920785629234e-48	ENSCAFG00000011138	MSANTD2
216.276553224365	4.43703047519899	0.301314755865463	14.7255665008989	4.41752227543398e-49	2.46277432334486e-48	ENSCAFG00000016811	TSACC
883.028169669796	-3.65170983221883	0.248040566423304	-14.7222282422418	4.64112050162545e-49	2.58610644942159e-48	ENSCAFG00000031010	DCAF8
1130.74074846364	9.00432746749592	0.611634153177614	14.7217538796941	4.67379472353489e-49	2.60298091815079e-48	ENSCAFG00000012028	DHRS9
977.445517500112	-5.10812430185178	0.347003913549762	-14.7206532906127	4.7504882388337e-49	2.64434130595201e-48	ENSCAFG00000002792	RAD23B
595.981282935154	-7.09752916481242	0.482167172763523	-14.7200588628487	4.79243007432444e-49	2.6663249182036e-48	ENSCAFG00000015990	RNF216
1890.97891140502	3.10745296344382	0.211234898593756	14.7108881351089	5.48823539368664e-49	3.05188493189276e-48	ENSCAFG00000007295	SREK1IP1
251.748439506726	-4.8349043615756	0.328666921603199	-14.7106509471397	5.50750648530868e-49	3.0610378056172e-48	ENSCAFG00000012043	ADAL
900.222403412089	-5.0188246691294	0.341404429556075	-14.7005259294829	6.39610115098488e-49	3.55309945571038e-48	ENSCAFG00000019140	UBN1
711.063657609127	-4.00058902132983	0.272152208994977	-14.6998219713281	6.46294031494228e-49	3.58839847777111e-48	ENSCAFG00000009943	TANK
559.67678907999	-3.64548130624404	0.248125568069483	-14.6920824589233	7.24524760027768e-49	4.02070621161179e-48	ENSCAFG00000016890	FBXW11
542.433377854059	-3.74316083298239	0.254816397595984	-14.6896387685271	7.51131461790451e-49	4.16623502596762e-48	ENSCAFG00000008357	GOT2
831.526534922931	-3.10005210979405	0.211068002099583	-14.687456549342	7.75712169394849e-49	4.30038396149242e-48	ENSCAFG00000024246	LRRC8D
703.66107976629	4.70093850664575	0.320205319778456	14.6810131383771	8.53062584460985e-49	4.72679156214311e-48	ENSCAFG00000020089	PTGES2
2959.18073631322	-2.66155523690563	0.181323317582009	-14.6785050725859	8.85205674123126e-49	4.90240049839908e-48	ENSCAFG00000004049	HDAC2
451.480857159111	7.61780662755043	0.519038071714807	14.6767781453538	9.08035819285631e-49	5.02628063059581e-48	ENSCAFG00000012150	CA5B
393.07604003851	8.63851543725161	0.588611195292488	14.6760977472727	9.17190859875959e-49	5.07437707435439e-48	ENSCAFG00000025439	OR10Z1
1032.90607740718	4.2931827165246	0.292557549307068	14.6746605127543	9.36832583308666e-49	5.18041298479673e-48	ENSCAFG00000001756	MEA1
193.194679429987	7.46871605953771	0.508998546751471	14.6733543881501	9.55045398051949e-49	5.27844380405564e-48	ENSCAFG00000012198	ABCG4
347.472817942972	6.53359082846148	0.445311667905979	14.6719506793632	9.75012028112404e-49	5.38606340034899e-48	ENSCAFG00000014568	MBLAC1
1102.79040694273	5.81637563755248	0.396518337014109	14.6686170464432	1.0241111263461e-48	5.65442289232068e-48	ENSCAFG00000000664	RSPH3
273.769235491123	7.75428192732154	0.528646934632132	14.6681677681863	1.03091378930721e-48	5.68909748503646e-48	ENSCAFG00000009253	PDE8B
1302.26968050256	-6.45912525229225	0.440359911143642	-14.6678321274012	1.0360251676345e-48	5.71440832077224e-48	ENSCAFG00000031868	ZNF518A
883.54307917533	-6.79667116615783	0.463459297471958	-14.6650875346159	1.07877952168646e-48	5.94721591499859e-48	ENSCAFG00000006548	UBA3
8462.86304466222	3.59381174397252	0.245064534894511	14.664756552879	1.0840526971338e-48	5.97326202752671e-48	ENSCAFG00000011347	STAU1
338.503948450506	-4.5707115493684	0.31171829956455	-14.6629554817711	1.11320013279872e-48	6.13076532418436e-48	ENSCAFG00000001901	DCAF12
349.078400141146	6.03475176782343	0.411568516763995	14.6628119547928	1.11555617120683e-48	6.14063477861477e-48	ENSCAFG00000007976	TEAD1
605.217497682725	-4.87793830413287	0.332679534334516	-14.6625740410831	1.11947253415823e-48	6.15907880339305e-48	ENSCAFG00000009286	SLC38A1
200.303353166853	-5.65454170375244	0.3857592106971	-14.6582156613557	1.19368812098346e-48	6.56407891983229e-48	ENSCAFG00000020309	SPATA1
169.336879954106	-5.46522498784281	0.373124642644737	-14.6471831747827	1.40417446608576e-48	7.71764340572529e-48	ENSCAFG00000011515	AIP
4449.63315948854	6.9215600832987	0.472766956227501	14.6405327024759	1.54850219915249e-48	8.5066054209749e-48	ENSCAFG00000009300	TESC
705.352437499254	6.91520488443683	0.472435115399888	14.6373642835239	1.62236494235119e-48	8.90787165522934e-48	ENSCAFG00000018438	CRIP2
176.495365468497	-5.61105113065585	0.383348318147202	-14.6369525182089	1.63221807929387e-48	8.95745486257645e-48	ENSCAFG00000009605	PPM1K
1022.77603587432	3.17780865703189	0.217130769919702	14.6354598116475	1.66843905576278e-48	9.15161936480864e-48	ENSCAFG00000029690	ZNF517
1413.39729096115	6.46798766351704	0.442135099085129	14.6289848440005	1.83504706985545e-48	1.0060419182571e-47	ENSCAFG00000007659	SMAD1
378.882295159605	5.16035551984934	0.35277423837322	14.6279261877108	1.86382037695339e-48	1.02130227802056e-47	ENSCAFG00000012742	MTFP1
408.802150322889	9.42154423720768	0.644191154100189	14.6253859234807	1.93470721553325e-48	1.05961228182726e-47	ENSCAFG00000020194	BARHL2
369.627112970662	-5.13493353099867	0.351118758721999	-14.6244921509998	1.96028119080836e-48	1.07307901485779e-47	ENSCAFG00000002940	FANCL
1165.68884471512	6.09287458914931	0.416690249114787	14.6220714357798	2.03124875393902e-48	1.11136866496925e-47	ENSCAFG00000001898	CDK14
1009.6147781042	9.49775586557281	0.649742797413837	14.6177162769277	2.16542767437458e-48	1.18418767044653e-47	ENSCAFG00000001997	CWH43
1082.69241931776	6.50623211637363	0.445151626089926	14.6157662581677	2.22833125922441e-48	1.21777648957719e-47	ENSCAFG00000028508	CD59
1079.49244599852	3.59972638342851	0.246291116786396	14.6157377919175	2.22926286400575e-48	1.21777648957719e-47	ENSCAFG00000002701	TFPT
191.49541796407	-4.64716239955732	0.317956685277199	-14.6157090407011	2.23020418829621e-48	1.21777648957719e-47	ENSCAFG00000003443	AGO1
280.894142814019	-6.14267297601923	0.420292829635176	-14.6152219188493	2.24621298939579e-48	1.22590310920007e-47	ENSCAFG00000012904	CDK1
914.196921165469	8.72119220960302	0.596960534789983	14.6093279226092	2.44922106752917e-48	1.33602800517323e-47	ENSCAFG00000031854	MRAP2
900.25961037884	10.805137038365	0.739781808790898	14.6058431147759	2.57773484694356e-48	1.40542699116282e-47	ENSCAFG00000013545	ARX
429.970464341875	-5.40607851443391	0.370193470320527	-14.6033870066729	2.67232316310528e-48	1.45626899899351e-47	ENSCAFG00000003162	PELI1
751.287157534031	3.77810553782634	0.258833478719692	14.5966648383917	2.94924210412465e-48	1.60637058677885e-47	ENSCAFG00000016879	FAM161B
[truncated: 6,615 more rows]
