# Supplementary material for: Longitudinal Study of Transcriptomic Changes Occurring over Six Weeks of CHOP Treatment in Canine Lymphoma Identifies Prognostic Subtypes
Source: Vet Sci. 2024 Nov 5;11(11):540. doi: 10.3390/vetsci11110540 (PMC11599011; doi:10.3390/vetsci11110540)
Supplement: Supplementary file 1 [file vetsci-11-00540-s001.zip › Table S2.csv]

baseMean	log2FoldChange	lfcSE	stat	pvalue	padj	ensembl_id	gene_name
15611.6035562069	8.9425847224599	0.227924749644708	39.2348120877602	0	0	ENSCAFG00000004539	ZNF862
8562.99983250336	-10.4659374084963	0.313065831887891	-33.4304684269861	4.94850895392176e-245	2.69322599817192e-241	ENSCAFG00000010639	RESF1
16701.4408877357	12.07305843686	0.361892600132905	33.3608878225921	5.06458645669308e-244	1.83760078603681e-240	ENSCAFG00000001986	TMEM151B
7550.82952574405	8.61213970517054	0.261939384803819	32.8783688318603	4.47975902155591e-237	1.2190544237409e-233	ENSCAFG00000003119	WDPCP
16948.1387403625	8.62058956373209	0.265650330368523	32.4508896780711	5.26230661599437e-231	1.14560415030198e-227	ENSCAFG00000009210	R3HCC1
24411.9854386856	9.41543722425188	0.293060803525197	32.1279308286697	1.79638760364859e-226	3.25894651095248e-223	ENSCAFG00000012097	NEDD8
3933.77539501339	7.15420815732076	0.225683165432232	31.7002295834468	1.54239238137136e-220	2.39842015303246e-217	ENSCAFG00000009388	ORMDL1
8884.1162066052	11.6515826871515	0.372421416731243	31.2860167640677	7.23109779849186e-215	9.83881244207298e-212	ENSCAFG00000013236	TMEM41A
4531.04361493941	8.10683853175214	0.259471346664173	31.2436754037609	2.7208746944624e-214	3.29074678324702e-211	ENSCAFG00000016546	PCGF2
3327.98084503577	-8.33683682712473	0.272414679541175	-30.6034786420702	1.10023263338771e-205	1.19760322144252e-202	ENSCAFG00000017252	ATRX
5648.55040212929	9.75832441464511	0.320325071618563	30.4638171634131	7.86069661833421e-204	7.77851660823344e-201	ENSCAFG00000003923	MFSD4B
2886.51016454712	10.6317865195295	0.350685531781093	30.3171518526351	6.81244128996553e-202	6.17945195343957e-199	ENSCAFG00000018769	CATSPERD
1522.18039744305	8.15455652941304	0.270740666627552	30.1194372865712	2.69694838988033e-199	2.25817563260365e-196	ENSCAFG00000019478	TMEM203
1779.28733282318	-7.56343906934266	0.257984864770355	-29.3173751726685	6.22894686097273e-189	4.8430061844063e-186	ENSCAFG00000005779	PPP1R12A
1471.7309794149	6.83665330953358	0.233308681603787	29.3030386290718	9.48680924940681e-189	6.88426124531954e-186	ENSCAFG00000006883	GAS2L3
4832.7912194434	-9.34254223141419	0.319244516886488	-29.2645346661853	2.93342558659373e-188	1.99564609437954e-185	ENSCAFG00000001345	MATR3
595.206610795264	7.59718424563288	0.259626456643884	29.2619802459252	3.16137995966491e-188	2.02421299182074e-185	ENSCAFG00000000606	LY6G5C
1038.78859712727	7.13126798822925	0.246682076858973	28.9087398607648	9.27116088057595e-184	5.60647701028162e-181	ENSCAFG00000016478	PSMG3
6827.29781701586	6.86766754800752	0.237735626836279	28.8878349425392	1.69750838128661e-183	9.72493617384461e-181	ENSCAFG00000018240	SLC26A2
2531.28156731256	10.1055099961652	0.349862483352159	28.8842344550368	1.88379747377912e-183	1.02525677510429e-180	ENSCAFG00000019434	ENTPD8
5253.24906449859	11.4476139897833	0.396369742142306	28.8811500290385	2.05954016337769e-183	1.06752831801744e-180	ENSCAFG00000012840	OAZ3
2080.10755870653	8.66122032456782	0.30005845476536	28.865110071105	3.27448542684096e-183	1.6201260850529e-180	ENSCAFG00000017845	DHRS11
1801.39327614427	8.48175623745436	0.294875256312743	28.763879151863	6.07388361265837e-182	2.87453144016462e-179	ENSCAFG00000015786	ROM1
6276.66017211687	12.447916387506	0.433097508380978	28.7416024027458	1.15338789968629e-181	5.23109470336887e-179	ENSCAFG00000003002	TMCO2
990.223074361352	9.19462975203712	0.321303440614411	28.6166551296642	4.16969820514629e-180	1.8154865985207e-177	ENSCAFG00000014280	ASB16
10080.8875830857	12.7683265757589	0.449381213649248	28.4131294053713	1.39197358800938e-177	5.82755096364697e-175	ENSCAFG00000005103	C1H19orf54
1447.32345624933	9.87919642786158	0.350392430549053	28.1946628024504	6.79854028615424e-175	2.74081892647366e-172	ENSCAFG00000003244	HDHD3
3103.71311656049	10.1003243752192	0.359980411769948	28.0579832818071	3.19209480097801e-173	1.2409268538802e-170	ENSCAFG00000013045	ADO
4790.7987879703	12.6468786896558	0.450908932519401	28.0475230752091	4.2822856919232e-173	1.6073337847098e-170	ENSCAFG00000007048	HAMP
2131.29210030134	-5.95512332501126	0.213271038743493	-27.9227942063603	1.41102947951496e-171	5.1196852948401e-169	ENSCAFG00000016607	MSN
67445.9636792998	-13.0395325102435	0.468246605334471	-27.847575106133	1.15248852250546e-170	4.04672179595869e-168	ENSCAFG00000022723	MT-CO1
2824.10868410448	5.04219854772562	0.181096271419809	27.8426414204688	1.3224410083634e-170	4.49836574251112e-168	ENSCAFG00000009608	CEP97
585.867407991473	6.74242507610792	0.242449580789568	27.809596758841	3.32067627949945e-170	1.0953200394652e-167	ENSCAFG00000031675	COL8A1
22306.7636736064	14.0934626951552	0.50766959028821	27.7610929722109	1.2802034038549e-169	4.09853354440017e-167	ENSCAFG00000010135	LUZP2
6381.59741277181	11.0020289606255	0.396794405146002	27.7272784543857	3.27523914310599e-169	1.01859937350596e-166	ENSCAFG00000006417	LZTS3
1426.60409110115	7.89516422917618	0.285227313421776	27.6802531092151	1.20716904168363e-168	3.65000972742399e-166	ENSCAFG00000004221	MOB3C
12612.1861095426	8.61447682084324	0.311344552770606	27.6686286758011	1.66595183249059e-168	4.90105018828649e-166	ENSCAFG00000018536	PPP6C
2620.70141987137	-8.4576935394544	0.305751966311097	-27.6619432460129	2.00489559048899e-168	5.74297065854543e-166	ENSCAFG00000019221	PRPF8
3059.18612395101	8.67294848935226	0.313617251038485	27.6545644751155	2.45946044405392e-168	6.86441716244281e-166	ENSCAFG00000009424	CSRP3
1374.63339194775	8.68709888947954	0.316734304403631	27.427085632029	1.30392616683227e-165	3.54830908149231e-163	ENSCAFG00000024500	PRRG2
2753.41111012969	5.35996517618416	0.195504597700765	27.4160569072038	1.7650975077827e-165	4.68611862736942e-163	ENSCAFG00000007428	MARCHF5
2085.58179199471	-8.47431696756191	0.309151045873679	-27.4115746353469	1.99619961587427e-165	5.17348400447415e-163	ENSCAFG00000013081	JMJD1C
6742.91481179511	7.63144131787273	0.278877453911817	27.364855820456	7.1885639320072e-165	1.81970973023019e-162	ENSCAFG00000004222	FAM168B
2620.1692230702	10.0592056026356	0.369196905865657	27.2461806770829	1.84437810396894e-163	4.56273992311407e-161	ENSCAFG00000000131	GLS2
5513.62059170819	11.9855057678595	0.440902937167343	27.1840007346342	1.00407675031317e-162	2.42875009492419e-160	ENSCAFG00000003604	RRAS
1552.3443709265	6.11874002994829	0.22521091340284	27.1689321689468	1.51305655345898e-162	3.58035230095673e-160	ENSCAFG00000018728	RFX2
8486.22221598718	13.1417261121563	0.484012906949977	27.1516026193791	2.4240588406908e-162	5.61401712359986e-160	ENSCAFG00000013127	CLRN3
10940.9433632493	6.67835613057393	0.246084136658151	27.1385072653066	3.46044975862058e-162	7.84729075470521e-160	ENSCAFG00000013745	BLOC1S6
3106.99455513608	6.14876230570903	0.226603845395579	27.1344129000778	3.86768300419794e-162	8.59178153075399e-160	ENSCAFG00000004393	TMEM135
1478.92002548249	5.63563721079929	0.208695204857655	27.0041528488553	1.32092291511351e-160	2.87564918620211e-158	ENSCAFG00000005995	C15H12orf29
2512.03352261	5.95736159939804	0.221528416901383	26.8920876279726	2.71784642080028e-159	5.75395624687802e-157	ENSCAFG00000032654	EXOSC5
8649.6975765019	12.5667987284253	0.467311997401933	26.8916672336504	2.74878938757609e-159	5.75395624687802e-157	ENSCAFG00000004206	AMER3
2878.46535011583	-7.35454336697671	0.274352701472108	-26.8068924691248	2.68549645569695e-158	5.51540168306817e-156	ENSCAFG00000004529	VIM
13437.5057504164	11.6704615564396	0.443270919135988	26.3280559419224	9.15582611199965e-153	1.84557717090956e-150	ENSCAFG00000002887	POLM
1613.74066105982	7.32257763243985	0.278974350892134	26.2482110237838	7.49179002087322e-152	1.48269335231282e-149	ENSCAFG00000018904	SNN
14677.5957405198	-9.59216738987968	0.365647008151994	-26.2334086592399	1.10540431914937e-151	2.14862964534659e-149	ENSCAFG00000003120	MACF1
1104.42268963597	8.67736708219211	0.331205076973899	26.199378226548	2.70110430050231e-151	5.15816145806449e-149	ENSCAFG00000017805	REC114
9072.63736892243	8.47825582570961	0.324437471819199	26.1321720273863	1.57167027112344e-150	2.94959153468597e-148	ENSCAFG00000016485	RAD51B
3266.69192555957	12.1426044669524	0.465480029063788	26.0861985666166	5.22902174791056e-150	9.64710198745872e-148	ENSCAFG00000009765	CASQ2
1122.38403306721	-7.365678971894	0.282452456815503	-26.0775886141619	6.54772215652061e-150	1.18786592789545e-147	ENSCAFG00000009930	OGA
1999.08695458064	-7.22024961686666	0.27692131797045	-26.0732892280873	7.3257094753227e-150	1.30721881375225e-147	ENSCAFG00000004253	UGGT1
12581.0315989133	11.6163482088903	0.445783624102615	26.0582658958696	1.08434316719361e-149	1.90372183466168e-147	ENSCAFG00000007423	CPEB3
725.743215746295	-5.81507307463516	0.225136370991921	-25.8291143675041	4.17722495757674e-147	7.21731645447981e-145	ENSCAFG00000000333	MON2
1673.29503999619	5.86325459062221	0.227593388714984	25.7619723653958	2.36699581742587e-146	4.02574210510635e-144	ENSCAFG00000029256	CEP112
1529.37100637266	7.23910005137868	0.28110182672633	25.7525898557265	3.01515934324517e-146	5.04923222326518e-144	ENSCAFG00000011486	SPATA2
2439.63507881051	8.26608216592001	0.321476633167088	25.7128553465461	8.3952769217108e-146	1.38458468625488e-143	ENSCAFG00000004041	ZSWIM9
2094.06586934617	-6.45143272135999	0.250958462350933	-25.7071734538223	9.71791564605471e-146	1.57879868369113e-143	ENSCAFG00000006163	EEA1
11325.6280297822	12.9721833594405	0.505241359850839	25.6752205782802	2.21119627913206e-145	3.5395399262283e-143	ENSCAFG00000012258	PHACTR3
1008.96734867629	9.09268704435648	0.356243284097914	25.5238132204546	1.07273908029581e-143	1.69228476652463e-141	ENSCAFG00000018011	LRRC75A
5367.95844926239	-9.9139663619194	0.388564856870036	-25.5143155296603	1.36746477231537e-143	2.1264077209504e-141	ENSCAFG00000000806	HLA-DQB1
8515.36047275775	6.45211566089279	0.253004338264547	25.5019961521225	1.87326815437278e-143	2.87190476906306e-141	ENSCAFG00000000249	PIP4K2C
1660.74811820613	8.73863295438279	0.342899261115191	25.4845488029419	2.92459762911937e-143	4.42142294346727e-141	ENSCAFG00000004547	KCTD4
2552.92341301294	8.64203310655717	0.339258620226031	25.4732896714589	3.89801698758934e-143	5.81231711094658e-141	ENSCAFG00000012835	RS1
9501.99718274163	-11.5310397896992	0.453203455312718	-25.44340660806	8.35125309080355e-143	1.2284241877486e-140	ENSCAFG00000011666	HSPA8
2282.78218217234	-9.15072925288825	0.359828132986198	-25.4308332618318	1.15044519835693e-142	1.6696794645487e-140	ENSCAFG00000016982	DOCK2
1646.4005055721	8.40397537349058	0.330704989405367	25.4123029368308	1.84401562447671e-142	2.64106711479329e-140	ENSCAFG00000014386	SLC25A42
10999.6377437374	9.0576624833102	0.357372050209043	25.3451899162567	1.01535788555317e-141	1.43534682912289e-139	ENSCAFG00000010703	CCDC28B
2197.0488496097	7.79439651191594	0.307762363891586	25.3260223678995	1.65138909529074e-141	2.30453465413329e-139	ENSCAFG00000011512	FBXO40
4022.19540881259	6.83660148713824	0.270256268582638	25.2967360312968	3.46962958037704e-141	4.78062252941823e-139	ENSCAFG00000019984	ASB6
2754.16961119001	-5.62805081383796	0.222531963386818	-25.2909772069685	4.01459988146707e-141	5.46236496372113e-139	ENSCAFG00000011376	AKAP13
1531.44665708153	5.31252059076215	0.21021927981999	25.2713290394261	6.6024499979772e-141	8.87255163308417e-139	ENSCAFG00000009500	AKTIP
435.098384223855	7.79111253196792	0.308873949334344	25.2242461650087	2.17157592924625e-140	2.88263463290799e-138	ENSCAFG00000004887	ST3GAL3
2725.97750885894	11.327631166548	0.450816644773925	25.1269142296833	2.52719505612709e-139	3.31427929951124e-137	ENSCAFG00000005508	DKK4
1324.76242689197	-6.34276299792744	0.253107885594019	-25.0595234638447	1.37472445078732e-138	1.78141376747857e-136	ENSCAFG00000009058	TOP1
4425.5033062785	-8.31830371165311	0.332145510551997	-25.0441551891784	2.02155775219009e-138	2.58878307442225e-136	ENSCAFG00000007537	ERBIN
347.780020099547	8.07719696966506	0.323338152752298	24.9806492086098	9.92281285587779e-138	1.25592811553756e-135	ENSCAFG00000015703	LRRN4CL
1973.41431643077	5.29578770751551	0.212185327750508	24.9583124510023	1.73477946978529e-137	2.17046833662217e-135	ENSCAFG00000005489	LIPT2
17064.0042416903	13.7453500748791	0.551211698204198	24.9366080575945	2.98385778218471e-137	3.6908286317137e-135	ENSCAFG00000011281	APOH
3347.59307397759	-8.06539696743994	0.323504111874751	-24.9313584322	3.40185530853503e-137	4.1605837116184e-135	ENSCAFG00000018156	SMG1
3301.75550945452	-9.81229069805822	0.394609663970867	-24.8658144844183	1.74422709592738e-136	2.10954577101884e-134	ENSCAFG00000001395	DDX17
4885.00508755863	11.4625648983386	0.461003789192144	24.8643615672345	1.80849804380568e-136	2.16324189085987e-134	ENSCAFG00000009025	STX19
2059.62714511062	6.49151245054538	0.261208004813726	24.8518894173042	2.46706967822676e-136	2.91891885298894e-134	ENSCAFG00000005955	SLC25A15
1209.36823020716	-7.23596673174371	0.291705482619239	-24.8057275673106	7.77589089989446e-136	9.10113682208078e-134	ENSCAFG00000008738	TM9SF3
691.956727488578	7.57904404130487	0.307534214770279	24.6445555560907	4.20955129286374e-134	4.87457083221509e-132	ENSCAFG00000004502	KLC3
3267.38013217347	8.73035942548048	0.354259984356106	24.6439333004222	4.27470993489062e-134	4.89791764645099e-132	ENSCAFG00000012490	LYSMD1
838.173198637605	8.42769066289531	0.342923251109909	24.5760257889139	2.27979137671479e-133	2.5849509516188e-131	ENSCAFG00000009956	TMEM81
2155.04867512797	7.81207410153835	0.318131557483178	24.556111827892	3.72139887157701e-133	4.17602337289853e-131	ENSCAFG00000012042	USP2
4098.29818420007	-5.09317232142617	0.207486489139977	-24.5470070968821	4.65529184643067e-133	5.17069915799978e-131	ENSCAFG00000017986	DYNC1H1
4430.87396842891	6.80753144439634	0.277507786597445	24.5309565106777	6.90690459680918e-133	7.59410672083514e-131	ENSCAFG00000015830	RNF167
5164.30123940937	9.02097486818721	0.367952700675622	24.5166698100685	9.8106310322788e-133	1.06788718786355e-130	ENSCAFG00000009218	MORN4
3144.84390051177	7.59557872314021	0.310303863903663	24.4778734869325	2.5417785087406e-132	2.73933258095459e-130	ENSCAFG00000006938	HAUS5
1331.52703235085	-6.44660925841544	0.263461090470999	-24.4689234637669	3.16535752927229e-132	3.3779330104048e-130	ENSCAFG00000005626	CHD8
3811.95172892895	-10.3316806357634	0.422751303189515	-24.4391455633947	6.5644549872475e-132	6.93729053749408e-130	ENSCAFG00000014949	PRRC2C
845.281750861295	-5.81183716589161	0.237989560029433	-24.4205551082697	1.03458964903665e-131	1.08283733940037e-129	ENSCAFG00000005473	ARHGAP15
1512.74766676166	5.49681923500478	0.225269128042636	24.4011209292932	1.66396440009796e-131	1.72497642810155e-129	ENSCAFG00000028782	PHF13
2299.97728520342	-7.94059669858974	0.325755000687156	-24.375977903147	3.07539202740116e-131	3.15807945455299e-129	ENSCAFG00000009261	SLC38A2
1057.71702407234	6.41025380542884	0.262990442230447	24.3744744145942	3.19038541844658e-131	3.24554628783094e-129	ENSCAFG00000010296	HEMK1
3657.35742718269	-8.87195876522204	0.36457483927259	-24.3350824289565	8.34061393972109e-131	8.40625766054297e-129	ENSCAFG00000006597	HMGB1
5939.94271385663	-11.0372864629748	0.454070037578891	-24.3074538056414	1.63500697000428e-130	1.63275696041253e-128	ENSCAFG00000000812	DLA-DQA1
1466.67103404885	6.04101057201728	0.248697957715515	24.2905515891996	2.46710975747458e-130	2.44131724637371e-128	ENSCAFG00000003994	NUDT6
2813.49428181468	7.21767527275061	0.297473967397433	24.2632164955383	4.79599123299314e-130	4.70309590730904e-128	ENSCAFG00000020063	SLC27A4
1845.32178528326	6.10573669734505	0.251691347356352	24.2588263819033	5.33596310303473e-130	5.18588914076188e-128	ENSCAFG00000004409	EML2
4321.78849717855	6.15704731087001	0.253911474396102	24.2487950791267	6.80854823016689e-130	6.55849977746607e-128	ENSCAFG00000013085	HMGCL
5178.06832137577	-7.51946671661785	0.310287000489736	-24.2339083002176	9.77342133673532e-130	9.33190274125999e-128	ENSCAFG00000015835	HNRNPU
3874.30095033791	5.21565107430572	0.215537491875706	24.1983472523352	2.31566267528894e-129	2.19182506265393e-127	ENSCAFG00000000898	KIF3A
3812.01970375514	12.0519239994488	0.499234823101117	24.1407919515418	9.32926261221413e-129	8.7542261667199e-127	ENSCAFG00000029934	HS6ST3
4789.30116884156	-9.37651201106103	0.38876397303566	-24.1187781312261	1.58830726946261e-128	1.47292766156556e-126	ENSCAFG00000002885	HNRNPA2B1
3050.77380283392	-8.97588967974621	0.372156965228942	-24.1185588834122	1.5967428944854e-128	1.47292766156556e-126	ENSCAFG00000003608	CNTRL
1581.93449241193	9.04979237607649	0.375663596632504	24.0901499565036	3.17059499141847e-128	2.90016188920925e-126	ENSCAFG00000002250	TMEM8B
3476.05940651242	11.32099234886	0.470454035257446	24.0639711861857	5.9614317288103e-128	5.40751536400834e-126	ENSCAFG00000013756	CLEC14A
844.103288481737	-6.02254855510951	0.250284110329719	-24.0628482054875	6.12500717314267e-128	5.50997546112876e-126	ENSCAFG00000000356	TBK1
760.006406897564	4.70210276368193	0.195831703755048	24.0109373177055	2.13768506924077e-127	1.90727065399064e-125	ENSCAFG00000017610	TIMM29
1633.48340890121	-7.74859325846075	0.322968488586487	-23.991793417288	3.38718136702122e-127	2.99112961119122e-125	ENSCAFG00000001972	FRYL
26317.6660814805	6.95773121239996	0.290007631189903	23.9915452702136	3.40744209267534e-127	2.99112961119122e-125	ENSCAFG00000028837	UQCR10
1019.44232330311	-7.11949051417068	0.296885359597144	-23.9806049171014	4.43191850936542e-127	3.85931463795541e-125	ENSCAFG00000016030	ZBTB1
8801.5001003843	-7.04898506278055	0.294242812338265	-23.9563543006004	7.93347579087688e-127	6.85364158600753e-125	ENSCAFG00000005105	MYCBP2
3902.50386768838	6.42324275795347	0.268643668397235	23.9098981795306	2.41640458722646e-126	2.07106802613858e-124	ENSCAFG00000002293	IPPK
2135.14565465045	9.89496111052135	0.413981189288506	23.9019582689915	2.9224509722731e-126	2.48522490884318e-124	ENSCAFG00000014847	SYNPO2L
2419.91679353006	10.8051851936612	0.453255944883943	23.8390368965329	1.3157788756655e-125	1.1102521753193e-123	ENSCAFG00000002869	CEACAM18
698.644290909806	-7.04886111888668	0.295919648894775	-23.8201861390865	2.06354075497901e-125	1.72781854753435e-123	ENSCAFG00000006901	RNF6
18766.6803704641	-9.6757396676375	0.406269796229088	-23.816044799406	2.27785792098571e-125	1.89270866182667e-123	ENSCAFG00000001615	RPS6
12467.7457583183	5.99990335266612	0.252383424630958	23.7729690903408	6.35984963284678e-125	5.24446691314676e-123	ENSCAFG00000001344	NAA35
3592.25297889616	8.2688995201151	0.347887881173753	23.7688633826976	7.013054078531e-125	5.73963110111353e-123	ENSCAFG00000016851	SLC25A44
743.752849889865	8.51070461735239	0.35828356826737	23.754102535345	9.96552793622198e-125	8.09513220789375e-123	ENSCAFG00000015282	GGT6
895.895516731159	-7.34765748686443	0.309474145549118	-23.742395261572	1.31661668807396e-124	1.06158315923593e-122	ENSCAFG00000017344	CLINT1
6549.77916499661	9.27003431532965	0.390538134421387	23.7365662870898	1.51238342604165e-124	1.21046276415172e-122	ENSCAFG00000000297	AVIL
1345.71420884251	-8.13690001357813	0.343054691409094	-23.7189585723369	2.29841088865401e-124	1.82614616956196e-122	ENSCAFG00000015145	USP8
2054.01465081639	-9.24583306850512	0.390890854186328	-23.6532345781051	1.0932366904909e-123	8.62310244637204e-122	ENSCAFG00000009488	MTDH
3642.50372188988	10.1067357345882	0.427303928256494	23.6523351793796	1.11678487735205e-123	8.74547006473173e-122	ENSCAFG00000015915	CHRNA9
4680.28535499334	9.00960799050356	0.380944586387444	23.6507048858288	1.16076760874358e-123	9.0249681579813e-122	ENSCAFG00000016511	RFX1
1525.83889935169	-7.68385022559156	0.326922262807304	-23.5036003960385	3.74723594610919e-122	2.89281299811337e-120	ENSCAFG00000012572	ARCN1
588.657262620531	8.46327470813894	0.360139125160968	23.5000146245043	4.07733107584882e-122	3.125475264832e-120	ENSCAFG00000018751	VMAC
1058.11906149339	6.00270583704543	0.255612690596419	23.4835986548218	6.00012137144865e-122	4.56722525372158e-120	ENSCAFG00000008342	AGBL2
18195.2039747019	9.97823138008216	0.425249210000989	23.464432491383	9.41684459656592e-122	7.11821898844583e-120	ENSCAFG00000008652	SHROOM3
3411.29452994203	6.65509189217568	0.283888290431701	23.4426431680415	1.57125927642601e-121	1.1795280844067e-119	ENSCAFG00000015440	PPM1F
2117.44658722362	10.4016112552039	0.444055166523656	23.4241419520784	2.42591874155582e-121	1.8086387330024e-119	ENSCAFG00000011921	ASB11
8698.20375639065	6.73196448457968	0.287407273613614	23.4230832084995	2.48694475511675e-121	1.84152337819359e-119	ENSCAFG00000001277	ANKS1A
1071.75972673143	7.71408397221013	0.329501260491775	23.4113944228832	3.27157455484679e-121	2.4061546641559e-119	ENSCAFG00000009553	CRACR2B
1427.19505503977	-7.2956662794168	0.311964619666887	-23.3861977271879	5.90569221371443e-121	4.31432615746856e-119	ENSCAFG00000002607	RNF20
3116.03322018169	-8.01920686806547	0.342966541968717	-23.3818926535316	6.53237210829951e-121	4.74032469325601e-119	ENSCAFG00000005670	RIF1
27306.7461450034	-12.19584635277	0.521818482055309	-23.3718175422489	8.27073996238174e-121	5.96205327751823e-119	ENSCAFG00000022726	MT-CO2
2636.26919111877	10.7824177272852	0.461535300309442	23.3620650902671	1.03918807053032e-120	7.44181720244904e-119	ENSCAFG00000023611	OR6C1K
854.601828076436	7.10302936791596	0.30412710531202	23.3554630411143	1.21280641540141e-120	8.62836459584598e-119	ENSCAFG00000012083	TSSK4
5383.65175326882	6.94554021343631	0.297963313455062	23.3100516063492	3.50591022708778e-120	2.47804109232796e-118	ENSCAFG00000011057	TRAIP
3098.76530424526	-7.61607730283907	0.32731803367986	-23.2681261622393	9.32453609726333e-120	6.54823067217492e-118	ENSCAFG00000010826	SF3B1
775.045714576855	-7.24651063506272	0.311936009228268	-23.2307602222348	2.22643734806331e-119	1.55351093164546e-117	ENSCAFG00000009021	SEC31A
973.794278374859	-7.73047761113538	0.332881108222739	-23.2229388216369	2.67087117933777e-119	1.85174731127972e-117	ENSCAFG00000003734	TUT4
3778.51247471941	7.99008774316597	0.345222681590541	23.1447357582454	1.64251309880751e-118	1.13156677724809e-116	ENSCAFG00000018292	ZFYVE21
2881.46264604053	-8.07169710416855	0.349478132011361	-23.0964296899303	5.0287601412241e-118	3.44264491429084e-116	ENSCAFG00000004019	ITSN2
2003.33688840842	-6.2975202705894	0.272668624488769	-23.0958742774191	5.09380609880846e-118	3.46537996159563e-116	ENSCAFG00000010816	PTP4A2
1023.95379223246	-8.18370445596907	0.354376287596271	-23.0932619997772	5.41118131768547e-118	3.65842910826126e-116	ENSCAFG00000010717	SP100
2328.02161122706	-8.23831265257287	0.357675222970133	-23.0329419638351	2.18072015323216e-117	1.46525548567482e-115	ENSCAFG00000014929	CHD4
1267.20875344633	10.0700789309561	0.438387152609065	22.9707437159687	9.14331874117648e-117	6.10582972378564e-115	ENSCAFG00000004131	KDM4D
1939.7118634011	-8.30288318979552	0.361519550497075	-22.9666229070583	1.0052805113138e-116	6.67210819474777e-115	ENSCAFG00000011247	LAPTM5
1230.15315587687	10.5625163398363	0.45991252108302	22.9663595915224	1.01138985037518e-116	6.67210819474777e-115	ENSCAFG00000012750	LHX4
15961.672124844	-9.13579088080228	0.397846225624342	-22.9631206541307	1.08963997071096e-116	7.1450187236077e-115	ENSCAFG00000020150	RPL5
2942.0371820974	7.21240520358126	0.315044575764297	22.8932848187721	5.41997879381858e-116	3.53272270483325e-114	ENSCAFG00000009300	TESC
1657.52350042951	5.72369884831451	0.250182052573079	22.8781352996638	7.67109113143717e-116	4.970227795577e-114	ENSCAFG00000000365	MRNIP
755.017375222648	-7.50734352782012	0.329345667759044	-22.7947237894522	5.17238315210148e-115	3.3314432313979e-113	ENSCAFG00000017725	PIK3C3
8641.65242107112	-10.8405763142896	0.475881605796081	-22.7799859928499	7.24139036679127e-115	4.63661965544253e-113	ENSCAFG00000000803	DLA-DRA
1047.69961765685	6.60374284645609	0.290144911852073	22.7601538979354	1.13845714852316e-114	7.24684565010212e-113	ENSCAFG00000017246	ADCK1
1275.67575313026	6.08364657512406	0.267314793050377	22.7583610532829	1.18596436455708e-114	7.50536169081619e-113	ENSCAFG00000009143	ZNF408
854.927715641838	-7.43648391449416	0.326995534035171	-22.7418516171365	1.72783743652501e-114	1.08713933506212e-112	ENSCAFG00000018898	TAOK1
849.369592423138	-7.22381065211511	0.317750577693564	-22.7342172107133	2.05607012463492e-114	1.28622547739374e-112	ENSCAFG00000018590	VAV1
2298.15148036973	-6.43246837542937	0.282993557360281	-22.7300876932691	2.25883735857944e-114	1.40499683703641e-112	ENSCAFG00000002995	TAX1BP1
688.601379377322	-5.4912623372951	0.241654780589484	-22.7235824753804	2.61948671764502e-114	1.62006323417989e-112	ENSCAFG00000002729	PSME4
2551.28999605046	7.92540094646265	0.348895723321341	22.7156723820406	3.1362869117402e-114	1.92872785504475e-112	ENSCAFG00000017109	ANKDD1A
985.966952722557	8.69079814275206	0.382655909098887	22.7117834485242	3.42651025027209e-114	2.09536876821414e-112	ENSCAFG00000005542	C1QTNF1
1845.22000006647	7.26725457662118	0.321207774789642	22.6247779381445	2.47204557444396e-113	1.50325229485042e-111	ENSCAFG00000000970	SERHL2
7443.87421256525	8.89379731577933	0.393502610528024	22.6016221438661	4.1774149076528e-113	2.52617562610004e-111	ENSCAFG00000019000	PARS2
1735.11516940312	-6.97016808998125	0.308479889735603	-22.5952106503778	4.83008866943267e-113	2.90472459484943e-111	ENSCAFG00000007114	BMS1
729.61274213539	6.61846493325285	0.293084523372852	22.5821031321844	6.49819258357071e-113	3.88641902594325e-111	ENSCAFG00000018938	TVP23A
540.137706596026	-5.91496197717456	0.262015782643894	-22.5748308651071	7.66022650829743e-113	4.55636970179331e-111	ENSCAFG00000007761	IRF2
1016.99015585965	-7.73137827864378	0.343007822193098	-22.5399474251388	1.68518643615429e-112	9.96915997692362e-111	ENSCAFG00000015670	PTEN
2477.27388307911	4.90952434217923	0.218433728109024	22.4760360255757	7.12223694683547e-112	4.19057022520563e-110	ENSCAFG00000006715	RYK
1716.47724187553	-8.79771677356923	0.391629621781557	-22.4643803335091	9.25944733818971e-112	5.41876797183844e-110	ENSCAFG00000003821	ITGB1
984.914938006162	-6.59023440884858	0.293468947330625	-22.4563261932581	1.10995035858904e-111	6.46086077713457e-110	ENSCAFG00000004486	PICALM
2388.97387363858	7.1193933040249	0.31815148205001	22.3773696044132	6.53898174168104e-111	3.78600086479777e-109	ENSCAFG00000007702	GRK7
1524.57067717474	-8.44336849477593	0.377660333154074	-22.3570434953021	1.0312171392258e-110	5.93904685739304e-109	ENSCAFG00000007355	BTAF1
9355.3999201441	5.52482809145484	0.24721279115972	22.3484717984731	1.24947418268457e-110	7.15817183080083e-109	ENSCAFG00000003929	COG5
4586.63901369641	-10.6480810926422	0.476945790854651	-22.3255583691423	2.08665469594828e-110	1.1891746788166e-108	ENSCAFG00000007666	EIF4G2
688.278517509641	-7.17591680508254	0.321521631750834	-22.3186127975476	2.43735081790542e-110	1.38180019025523e-108	ENSCAFG00000006084	GOLGA3
603.085854194884	-7.07412388889501	0.31749604778524	-22.2809825137731	5.65047824000201e-110	3.18681117318248e-108	ENSCAFG00000013589	IVNS1ABP
781.0606649114	-6.05553943777936	0.272271145440535	-22.2408416726697	1.38337037403034e-109	7.76184872233001e-108	ENSCAFG00000018637	RICTOR
909.726137489486	-8.06275110738174	0.362879412720849	-22.2188165675415	2.25945574988649e-109	1.2612397865392e-107	ENSCAFG00000015781	KDM5A
1149.38057814966	6.85438396392126	0.30889958010201	22.1896836559561	4.32021510609074e-109	2.39926231784682e-107	ENSCAFG00000005340	SERTAD3
1159.81571947405	-5.04276981419799	0.227588870685659	-22.1573655996693	8.85836356536983e-109	4.89458311721069e-107	ENSCAFG00000004598	UBP1
1523.27041061257	-6.67928604652017	0.301490861405071	-22.1541907286741	9.50527117761088e-109	5.22549882668154e-107	ENSCAFG00000010831	SHOC2
693.759377972165	5.08261851981144	0.229606217022157	22.136240846305	1.41562724010378e-108	7.74326759222597e-107	ENSCAFG00000007116	PDRG1
612.684910689999	-5.98843338329564	0.271564121387627	-22.051636838829	9.21306180557904e-108	5.01420888768639e-106	ENSCAFG00000000441	CNOT2
976.715465942823	8.33149241093324	0.377873353620277	22.0483723742678	9.90214244839703e-108	5.36242888312446e-106	ENSCAFG00000003672	FZD8
1114.71379356828	9.51254107516258	0.431668411675324	22.0366856083909	1.28184437237055e-107	6.90736435309578e-106	ENSCAFG00000024651	LRRC66
1544.38470963438	5.16610382762559	0.23483462583338	21.9989016070017	2.9503663829414e-107	1.58200680188754e-105	ENSCAFG00000018702	EFCAB7
8991.92805789465	-9.64936174118695	0.438939231246689	-21.9833659292211	4.15486563061309e-107	2.21694668574625e-105	ENSCAFG00000001981	SLC29A1
578.361277539622	8.07276472031306	0.367768217213302	21.9506861726198	8.53042107015166e-107	4.52944552920004e-105	ENSCAFG00000023821	CYP2F1
611.246300680245	8.43133821645019	0.384503910614721	21.9278347597835	1.40978050449229e-106	7.44925281135852e-105	ENSCAFG00000019828	CYB561D1
264.515968716295	5.66678960878641	0.258531114949513	21.9191783158984	1.70507116222129e-106	8.96603845448251e-105	ENSCAFG00000012630	CNKSR1
1708.97471490243	10.1466354070154	0.462929829323785	21.9183011426093	1.73824022185568e-106	9.09651193023996e-105	ENSCAFG00000006393	GRK1
997.267589050509	-6.66187249755628	0.304354919508324	-21.8884994805351	3.34339230161897e-106	1.7402827030113e-104	ENSCAFG00000015524	WDR1
490.907083978598	7.73552358951055	0.353408932501274	21.8883080706588	3.35745859101858e-106	1.7402827030113e-104	ENSCAFG00000024310	FBXO27
955.366400384773	-6.67753711944612	0.306035139028355	-21.8195111210005	1.51469869112872e-105	7.81397879286073e-104	ENSCAFG00000015624	LEO1
7311.25803750391	11.8148990410739	0.541504979852356	21.8186341412691	1.54402315159915e-105	7.92768490809281e-104	ENSCAFG00000006514	GPR84
483.048867515979	8.92272581383457	0.40906185559491	21.8126566723216	1.75956505151523e-105	8.99195567405785e-104	ENSCAFG00000009024	CCDC184
2335.6781695982	-9.44071480767189	0.433116036434615	-21.7971952398421	2.4667664589341e-105	1.25470807969615e-103	ENSCAFG00000001551	PSIP1
5562.16613249009	-8.33455593898359	0.382542736675178	-21.7872544422679	3.06483742114606e-105	1.55166303856628e-103	ENSCAFG00000008603	MBNL1
206670.717619048	15.5251966685675	0.712753171618197	21.7820099394577	3.43660418478854e-105	1.7318257662696e-103	ENSCAFG00000006971	EPHB1
770.081618063895	9.3066478844728	0.428181975972507	21.7352630580377	9.52358807706559e-105	4.77715466446355e-103	ENSCAFG00000010113	GAS2
911.796145161974	8.50900626878652	0.392022426229434	21.7054068835505	1.82401752696462e-104	9.10753705550911e-103	ENSCAFG00000010988	CFAP410
2665.98080873386	6.55365303744087	0.302432117478883	21.6698315379763	3.9519909895225e-104	1.96426584113938e-102	ENSCAFG00000015646	TAF6L
1156.65165921533	5.14300079489544	0.238132581791976	21.5972159550522	1.90771802627572e-103	9.4388685072778e-102	ENSCAFG00000019396	ZMYND19
11770.6963530185	-8.64244336993821	0.400302688940161	-21.589770962618	2.24120684025745e-103	1.10387042788246e-101	ENSCAFG00000007990	RPS3A
524.528453938687	-6.72907867122713	0.312616106056252	-21.5250543425818	9.07140039135604e-103	4.44784654323921e-101	ENSCAFG00000004903	KDM4A
758.109069637594	-6.26055000247022	0.290872235730222	-21.5233674219658	9.40756660910504e-103	4.59198935157437e-101	ENSCAFG00000018826	STK26
1199.82883951417	-7.31099704015626	0.339892348127398	-21.5097429537189	1.26201715318084e-102	6.13261460373812e-101	ENSCAFG00000013067	PAK2
4208.47393056256	5.29554374532233	0.246298929914822	21.5004740262318	1.54105895567793e-102	7.4553007700241e-101	ENSCAFG00000019138	MAP2K2
539.915343958437	5.13910278310585	0.239117352278532	21.4919692533215	1.85092264787619e-102	8.91473142572228e-101	ENSCAFG00000018402	UBE2A
1531.10043753174	-7.83533634733492	0.364802072803433	-21.4783218941764	2.48316068452117e-102	1.19071383484638e-100	ENSCAFG00000017570	PPP4R3A
872.371894676614	5.05040492653092	0.235174162593043	21.475169171838	2.6575073606444e-102	1.26872665002694e-100	ENSCAFG00000012858	ZSCAN2
849.13347471083	7.58054146061106	0.353023367612082	21.4732002356878	2.77253258929321e-102	1.31786101460509e-100	ENSCAFG00000004185	TMEM160
2935.57301095684	9.86393026031934	0.459409494788546	21.4708889829529	2.9139096290579e-102	1.3790394048824e-100	ENSCAFG00000004719	ARMC7
4313.28858018174	-9.77651678323872	0.456666044543673	-21.4084600772277	1.11434337479724e-101	5.25092105396881e-100	ENSCAFG00000013717	TPR
9871.76111779423	11.6509983974218	0.544302768132477	21.4053631169226	1.19089572232168e-101	5.5874568695998e-100	ENSCAFG00000009664	MATN4
947.062079683318	6.15664044423491	0.28823428098114	21.3598480488785	3.15836936992538e-101	1.4754871498557e-99	ENSCAFG00000017097	OAZ2
701.149118415919	8.30407842976869	0.388876038291051	21.3540501653475	3.57566535989041e-101	1.66329561719688e-99	ENSCAFG00000020386	ST6GALNAC5
997.655679271738	-7.14879870417284	0.335330199689935	-21.3186844214539	7.61696583014668e-101	3.52811374728284e-99	ENSCAFG00000005669	ZMYND11
6086.16750159406	8.43532347744548	0.395710177291987	21.3169232471401	7.90902671603662e-101	3.64787100864655e-99	ENSCAFG00000030745	SRSF12
3042.63081921475	5.41316655758805	0.253941570888602	21.3165829393199	7.96673607099052e-101	3.65898405623341e-99	ENSCAFG00000006554	IKBIP
453.069554609348	7.95556602262815	0.37355129815615	21.2971178574317	1.20724264776177e-100	5.52135975667513e-99	ENSCAFG00000001839	TTBK1
1746.53431505151	11.5590770684927	0.542804554343219	21.2950996376198	1.26038034975994e-100	5.74026782725395e-99	ENSCAFG00000014323	EPHB2
374.640114344741	8.6088760163111	0.404616541218691	21.2766289543711	1.86907181640988e-100	8.47701946734229e-99	ENSCAFG00000016297	SPEM2
402.340426180898	7.39226463503486	0.347631720233128	21.26464360064	2.41316474537235e-100	1.08992938810697e-98	ENSCAFG00000019355	PLEKHN1
457.128645389769	6.6428839757036	0.312450289942085	21.2606106940561	2.62972187227435e-100	1.18283151155811e-98	ENSCAFG00000012952	VPS37D
644.188693644949	-6.79606742489897	0.319763881674762	-21.2533929388916	3.06682855577021e-100	1.37376250327402e-98	ENSCAFG00000009939	SUDS3
459.269738723353	7.44043865821657	0.350126748834765	21.2507004477054	3.24784295774018e-100	1.44888404077876e-98	ENSCAFG00000000122	APOF
2267.07914769932	-9.51693833158612	0.447970658857915	-21.2445573016974	3.70175196561507e-100	1.64463551615184e-98	ENSCAFG00000011345	ITPR2
1130.01394069973	9.91708621007616	0.467327235323409	21.2208608026304	6.1291631445441e-100	2.71203011497408e-98	ENSCAFG00000005630	P2RY2
23940.9776555262	8.1053284212188	0.382021997068448	21.2169154745468	6.66559229200764e-100	2.9374482630973e-98	ENSCAFG00000016484	ARHGEF11
9106.30891801574	6.74820716093374	0.318127070350701	21.212300963557	7.35272077471146e-100	3.22719216261025e-98	ENSCAFG00000004516	STAM
4421.33874645986	6.2045584804728	0.292525093819641	21.210346091875	7.66471699838195e-100	3.35062026214408e-98	ENSCAFG00000015628	SGMS1
614.623570465526	-7.37796467265315	0.34787810621559	-21.2084765923177	7.97543611688462e-100	3.47250488529156e-98	ENSCAFG00000012544	COPA
434.585465636281	7.52210668932666	0.354720295410622	21.2057409363034	8.45290455869984e-100	3.66573171798597e-98	ENSCAFG00000008690	RAPSN
1530.04640826051	5.5342696858934	0.26101464105546	21.2029090150444	8.97723620004744e-100	3.87766730307605e-98	ENSCAFG00000020037	TBC1D13
3507.88442319138	-6.40917936119208	0.302650452497113	-21.1768372005101	1.56172406495017e-99	6.7191171727204e-98	ENSCAFG00000022740	MT-ND6
1017.67686466524	8.91249296366564	0.421223968510067	21.1585608368642	2.30140209167934e-99	9.86250463304316e-98	ENSCAFG00000003273	GKN2
1670.42956692048	-9.15219033329722	0.432607181523103	-21.1558908963892	2.43545284736904e-99	1.03960408798478e-97	ENSCAFG00000017516	CALM1
1113.67593755791	-5.64177087785688	0.266754770012851	-21.1496532098942	2.77977685890436e-99	1.18194809020211e-97	ENSCAFG00000005113	UBXN4
316.838581892147	6.24702957866683	0.295479749381709	21.1419888900635	3.2700322294968e-99	1.38499224973045e-97	ENSCAFG00000015053	SPINDOC
10748.8186692586	11.2950074063013	0.53438664995063	21.1363951688254	3.68146227606564e-99	1.55320608042537e-97	ENSCAFG00000002210	EFHC1
2054.94358050201	-8.57409889750072	0.405721720315151	-21.1329550975004	3.95973407034214e-99	1.66415850794109e-97	ENSCAFG00000001324	ATF4
785.535909840306	-7.20380088625168	0.341256576647328	-21.1096323974921	6.48752951498522e-99	2.71602918348516e-97	ENSCAFG00000023650	ARPC4
2206.17696213118	6.01009750306757	0.28478283775052	21.104142196703	7.28648896563317e-99	3.0388288272382e-97	ENSCAFG00000002396	ANKRD39
2107.81985023734	6.80659487774659	0.322667780940753	21.094745988898	8.888158800356e-99	3.69265681457538e-97	ENSCAFG00000031330	HOPX
3734.13617597225	6.16585805793941	0.292405958483145	21.0866361613312	1.05501976967416e-98	4.36649817220656e-97	ENSCAFG00000001313	FANCE
1968.77405974636	-5.74208172731259	0.272807594101041	-21.0481007547974	2.38028472919818e-98	9.81416639292508e-97	ENSCAFG00000011552	BPTF
980.829702752358	7.52766002579927	0.357662595302478	21.0468193338279	2.4455043552914e-98	1.00450244933385e-96	ENSCAFG00000014208	HOATZ
508.663316983368	-6.17610834874104	0.293472367916236	-21.0449399123799	2.54439871781523e-98	1.04119473847439e-96	ENSCAFG00000005936	STRN
864.21058679993	8.0675834821077	0.383552193858471	21.0338608702747	3.21399591846947e-98	1.31027511507641e-96	ENSCAFG00000005698	PDE2A
732.66897837052	9.43396345452153	0.448725138312878	21.0239245565592	3.96273747080978e-98	1.60949243917032e-96	ENSCAFG00000011947	GPX5
820.117647102372	-7.48180895415425	0.355875863421019	-21.0236481964018	3.98588069430951e-98	1.61287402816205e-96	ENSCAFG00000008923	CCNT1
4706.52905736254	-8.67757214489548	0.412761158346803	-21.0232284928432	4.02128609790872e-98	1.62117404354579e-96	ENSCAFG00000000661	EZR
1794.87984280379	-7.56063173379347	0.359870145981387	-21.0093330003109	5.38863208683395e-98	2.1644007477929e-96	ENSCAFG00000012050	MCL1
1376.43914673403	9.07588274921086	0.43239329153201	20.9898787214162	8.11525814697758e-98	3.2475950341857e-96	ENSCAFG00000006054	SLC16A3
1799.03868070061	6.42862865047044	0.307120340440822	20.9319533875326	2.74033461410468e-97	1.09262059613661e-95	ENSCAFG00000011661	C20H3orf62
547.031891005875	-6.68222272387321	0.320112728267393	-20.874592397624	9.11429589399656e-97	3.62077046737783e-95	ENSCAFG00000005565	EPC2
364.227972496418	8.28212391146395	0.397017672076373	20.8608444761389	1.21507115769899e-96	4.80606095969843e-95	ENSCAFG00000004319	SVOPL
6861.48216037752	12.4311135481346	0.59591052460227	20.8607048120714	1.21862455202275e-96	4.80606095969843e-95	ENSCAFG00000015581	A1CF
713.926281922625	8.48656277191956	0.407203418800965	20.8410891954413	1.83613438904766e-96	7.21527899811687e-95	ENSCAFG00000017619	OTUB2
1083.95471390361	3.59783589967821	0.173187137393003	20.7742673840371	7.39841641024461e-96	2.89682599372348e-94	ENSCAFG00000009131	PDP1
396.645017452875	6.89105844276463	0.332018838220846	20.755022455024	1.10430653244991e-95	4.30837871172661e-94	ENSCAFG00000000893	PNPLA3
2693.22353682518	9.85985513408218	0.475315906974987	20.7437937367432	1.39479227426949e-95	5.42225496622263e-94	ENSCAFG00000006661	C2H5orf46
651.422732257269	-6.90977753856389	0.33310399870611	-20.7436042959671	1.40029690590208e-95	5.42428178674168e-94	ENSCAFG00000009257	MED13L
1482.52570896979	-4.20327474060522	0.202876790064472	-20.7183618159055	2.3659928316976e-95	9.13256452944267e-94	ENSCAFG00000003549	ROCK2
1197.62636045902	9.64520728720417	0.465728013059744	20.7099573500786	2.81705791547527e-95	1.08352209929146e-93	ENSCAFG00000012147	HTR3E
1054.54049983593	-8.19581633572385	0.395817672381475	-20.7060394408691	3.05571446025479e-95	1.17117788379836e-93	ENSCAFG00000007629	OTUD4
881.343321926722	-6.12597185558857	0.295875443866777	-20.7045632970707	3.15077482135832e-95	1.20337487475387e-93	ENSCAFG00000015300	SPPL2A
1081.58853668676	-8.19351236146455	0.396253931649991	-20.6774285553382	5.53116576007586e-95	2.1051307447002e-93	ENSCAFG00000011514	GTF2I
3094.16207064991	10.0560085928191	0.486382890729883	20.6750870239878	5.80619487409957e-95	2.20210561688411e-93	ENSCAFG00000019791	SLC6A17
999.306113622243	8.47353966120141	0.410255277102392	20.6543099726821	8.92876165184159e-95	3.37463786737138e-93	ENSCAFG00000019496	MRPS34
5757.27894551011	10.9348831609848	0.529639168860567	20.6459110350721	1.06240632121901e-94	4.00148540016227e-93	ENSCAFG00000018692	SLC13A2
1830.94586711737	9.77694215211299	0.473738904383854	20.6378282670892	1.25579601637343e-94	4.71356539249131e-93	ENSCAFG00000005254	IL17RE
3576.97235591551	-8.74586054144971	0.424097804796193	-20.6222726044353	1.73227275841615e-94	6.47965256885216e-93	ENSCAFG00000001630	MYH9
2167.13746707907	-10.2256551024512	0.496857198215476	-20.5806721512295	4.08971284113134e-94	1.52453850259297e-92	ENSCAFG00000017093	CALR
1112.23253702148	7.82729177737764	0.380348177069605	20.5792803785286	4.20883008119951e-94	1.56358755746951e-92	ENSCAFG00000011477	BSN
434.910051129245	5.93849567552096	0.288851572409334	20.5589868387681	6.39545282267053e-94	2.36784027125064e-92	ENSCAFG00000019590	UBL4A
2963.93564810316	6.27409778339996	0.305607413087576	20.5299266795011	1.16350291688383e-93	4.29312855941713e-92	ENSCAFG00000018715	PIGS
5032.74136832554	11.5426867599354	0.56308864822545	20.4988802319345	2.20304578699894e-93	8.10140317279848e-92	ENSCAFG00000003213	STRA8
882.14983391583	-5.62140557564979	0.274267420736655	-20.4960748183333	2.33376064259522e-93	8.55319346621178e-92	ENSCAFG00000018952	ARHGEF6
861.082215316612	-6.18957830373904	0.302240165420266	-20.4790064719969	3.31347868896471e-93	1.21030924595238e-91	ENSCAFG00000015073	ATL3
1228.22250810675	5.18184724884249	0.253127427560044	20.4712989769286	3.88135918016209e-93	1.41299647746035e-91	ENSCAFG00000015659	TTC9C
285.802102060092	4.83358295447269	0.236124209421328	20.4705098486869	3.94471982783556e-93	1.43127584419967e-91	ENSCAFG00000003149	PGBD2
2347.98519295282	-9.95576189491035	0.486386227349171	-20.4688400598219	4.0822126455757e-93	1.47624201485354e-91	ENSCAFG00000016241	SMC1A
1174.88745635231	-8.28066010498268	0.404568436036462	-20.46788470724	4.16301725793027e-93	1.50047824015136e-91	ENSCAFG00000024955	CFL1
1018.60194703432	-7.82214097604941	0.382304599178337	-20.4604940480994	4.84449693587915e-93	1.74034155600807e-91	ENSCAFG00000020319	PRKACB
858.948195347923	-6.82140424096987	0.333678607365333	-20.4430373730892	6.92898096764265e-93	2.480985455026e-91	ENSCAFG00000008633	USP16
1010.71076847361	-6.03494269853143	0.295252035020104	-20.4399698654761	7.37847204173233e-93	2.63326780899201e-91	ENSCAFG00000018880	CEP192
3332.43115976396	-10.6848121797967	0.522879128531959	-20.4345738752195	8.24089268989543e-93	2.93144172972261e-91	ENSCAFG00000009618	CSDE1
2872.26935425571	11.0303047948343	0.539839114355171	20.4325779691044	8.58476730144534e-93	3.04381733147337e-91	ENSCAFG00000012319	UPK2
1553.39614810159	-7.58554047997525	0.371693998480163	-20.408025179293	1.41903397512916e-92	5.01499507119509e-91	ENSCAFG00000020376	ZZZ3
677.63788748371	-6.83334485483265	0.335431749299988	-20.3717891019355	2.9760451945304e-92	1.04835766804089e-90	ENSCAFG00000004134	CWC15
1814.94932300646	-9.08179030108845	0.445989835792197	-20.363222594427	3.54483738753591e-92	1.24469532139769e-90	ENSCAFG00000010516	SLK
25038.1520851809	9.42837230634939	0.463035095452821	20.3621116389223	3.62613957174468e-92	1.26914885011064e-90	ENSCAFG00000013420	ETV5
4338.31607172652	-10.0418844331792	0.493657940176526	-20.341786520416	5.48939636173079e-92	1.91513074991794e-90	ENSCAFG00000012725	RPL35A
20407.5997513474	10.6302953842935	0.522767628814132	20.3346473621707	6.34943219690646e-92	2.20810126080916e-90	ENSCAFG00000006585	ALOX5AP
1908.34698720223	7.55484099045392	0.371632165377376	20.3288135266287	7.15107663453273e-92	2.47896398620665e-90	ENSCAFG00000005993	SHLD1
10894.313186007	-10.9180270001628	0.537081633315613	-20.3284311413921	7.20701609312418e-92	2.49042444995736e-90	ENSCAFG00000003263	RPS7
2202.53226060816	-9.31799024300419	0.458430500472916	-20.3258514287155	7.5959825505197e-92	2.61652753362047e-90	ENSCAFG00000007259	IPO7
257.277321859945	6.61556516418803	0.325487848993983	20.3250756814283	7.71699394368575e-92	2.64982583839178e-90	ENSCAFG00000014568	MBLAC1
1697.91247164294	-7.31325208852837	0.360046634580364	-20.3119579135964	1.00804812533829e-91	3.45050435355577e-90	ENSCAFG00000015966	WAPL
2789.42775071613	5.80989328453047	0.286117701750883	20.3059553777243	1.13907359673235e-91	3.88677620703187e-90	ENSCAFG00000014129	CXHXorf38
123.440639987784	5.27860360735281	0.260065017958013	20.297245853362	1.35996577307648e-91	4.62600857498046e-90	ENSCAFG00000009042	IQCD
1033.75856016289	-6.94469791648857	0.342194896697913	-20.2945689240342	1.43608621134684e-91	4.8697191310001e-90	ENSCAFG00000023936	ARID4A
504.068041916047	-5.69729532996973	0.280956348406495	-20.2782224437468	2.0023762251432e-91	6.76890223934277e-90	ENSCAFG00000000164	SMAD4
368.579003674476	8.69202170345259	0.428726742258375	20.2740366921508	2.18018748353427e-91	7.34716432144598e-90	ENSCAFG00000010729	MRGPRF
2311.62940338911	-6.31208125817827	0.311748322633185	-20.2473623750827	3.74777156938286e-91	1.25908930656581e-89	ENSCAFG00000002162	MAP4K4
1714.80721729401	6.41357889103066	0.316977870259105	20.2335225666954	4.96277833771939e-91	1.66214899095617e-89	ENSCAFG00000013017	CYB561
734.492153789055	8.23881443544192	0.407598037775365	20.2130865997507	7.51014032091208e-91	2.5076036010162e-89	ENSCAFG00000017751	PDZD9
405.42434192055	5.42656048955309	0.268496686887152	20.2109029815845	7.8498697739773e-91	2.61302240029795e-89	ENSCAFG00000018298	CCT6B
7161.7322909834	-9.9079621406799	0.490258970568961	-20.2096498697034	8.05170913346871e-91	2.67203822920143e-89	ENSCAFG00000011037	NCL
6544.00470946991	5.62641602987827	0.278637606792277	20.192593866458	1.13733739526312e-90	3.76289287156201e-89	ENSCAFG00000004872	PTPN4
4345.87316435428	-6.87873696967159	0.340682923261945	-20.1910236762371	1.1740652275224e-90	3.87263636411554e-89	ENSCAFG00000012057	EIF3A
2733.10126456213	8.28651545738688	0.410455707009568	20.1885741040353	1.23373899178842e-90	4.05717490199909e-89	ENSCAFG00000007076	RET
12473.1714130813	4.86327952518896	0.240938291276665	20.1847514540748	1.33296313049559e-90	4.37027219139896e-89	ENSCAFG00000015831	RAD52
1511.53871575261	7.89249642843688	0.391117461568177	20.1793507167695	1.48686316269625e-90	4.86021186965424e-89	ENSCAFG00000006180	SOCS2
871.051373959474	8.00689925885719	0.397120250341752	20.1624048432853	2.09450619632292e-90	6.82595806795657e-89	ENSCAFG00000005225	PLB1
758.068459008112	8.26540110293628	0.410794489196624	20.1205257624089	4.87876929908952e-90	1.58523593494297e-88	ENSCAFG00000014724	FLRT1
1373.73277615756	5.85519132394048	0.291017453354658	20.1197256605942	4.95814022856809e-90	1.60623084487987e-88	ENSCAFG00000007902	SLC11A2
591.698223433207	-7.08474471310158	0.352218519796156	-20.1146286038616	5.49490468042039e-90	1.77483790642065e-88	ENSCAFG00000013475	HERC4
751.386657619905	9.19836930333473	0.457347491615651	20.112429765035	5.74400347946991e-90	1.84980703769319e-88	ENSCAFG00000013426	KCNK7
3252.49325400302	-8.92023812096456	0.44390895708019	-20.0947468589897	8.20317759293564e-90	2.63397015041606e-88	ENSCAFG00000004491	LCP1
488.309493715547	-5.80583845962822	0.289027521319064	-20.0874935131835	9.49351266851143e-90	3.03932015872785e-88	ENSCAFG00000015321	FBXL5
323.659929569999	3.93041365134961	0.19568697900532	20.0852078729405	9.94064684330376e-90	3.17313609646221e-88	ENSCAFG00000001610	VPS28
1548.33702198483	6.60384905050479	0.328799496956328	20.0847297871077	1.00367977980431e-89	3.19446035180407e-88	ENSCAFG00000009349	PEX16
5859.17976373766	9.26837732632683	0.461479752470747	20.0840389566482	1.0177376344074e-89	3.22975922755817e-88	ENSCAFG00000016394	PLEK2
734.456315598619	-7.26185725415887	0.36162655784809	-20.081094976463	1.07988085254081e-89	3.4170067092752e-88	ENSCAFG00000006351	PDS5B
3029.57592334456	-3.27934212459001	0.163326556071805	-20.0784379678481	1.13920938529822e-89	3.59428816202061e-88	ENSCAFG00000010998	CHD2
3792.72458470938	-10.2168639572769	0.508995522363033	-20.0726008548066	1.28121251742116e-89	4.03063533298536e-88	ENSCAFG00000011615	GOLGB1
1473.31327126144	-6.23748742537276	0.311185411584103	-20.0442796904281	2.26435577571845e-89	7.10302957311103e-88	ENSCAFG00000007425	PJA2
334.1207106655	5.18525579473144	0.259161116235359	20.0078463546299	4.70542880144685e-89	1.4717986351652e-87	ENSCAFG00000028752	OVCA2
66155.5007946261	7.422950471818	0.371291119373849	19.9922650569617	6.43092858884713e-89	2.00574950400003e-87	ENSCAFG00000013409	PSMA6
9642.90187790114	6.58599578396987	0.329476673971752	19.9892626830831	6.82975045145742e-89	2.12405239040326e-87	ENSCAFG00000019763	SURF2
1369.66026726016	-6.2132612325062	0.310841819841768	-19.9884984448651	6.93514835946748e-89	2.15068632173229e-87	ENSCAFG00000017268	SLU7
675.780545803332	9.90472669360715	0.495530674742634	19.9881202082019	6.98791051839265e-89	2.16089221570182e-87	ENSCAFG00000025041	TEX52
1078.5141997554	-6.31570726034071	0.316016964460217	-19.9853424677009	7.3878579293505e-89	2.27809726801644e-87	ENSCAFG00000005997	GPCPD1
947.642678992933	9.98134303150293	0.499621831268424	19.9777960185659	8.59347788510545e-89	2.64237307286364e-87	ENSCAFG00000005025	SLC22A14
1164.46582557372	-6.43023323174498	0.322057165644764	-19.9661237745527	1.08558342755172e-88	3.32861284757759e-87	ENSCAFG00000017569	TRIM37
1928.69647150397	8.38850901099539	0.420207008158175	19.9628013053932	1.16022560024897e-88	3.54748754458148e-87	ENSCAFG00000020306	CTBS
594.310767877303	6.79414460347153	0.340375322438814	19.9607437895057	1.20899410438414e-88	3.686246730034e-87	ENSCAFG00000013663	GNAZ
735.61236550944	5.21456753995255	0.261272886225873	19.9583187343998	1.26910579561408e-88	3.85871971655285e-87	ENSCAFG00000001420	TMEM184B
1588.64297669912	-7.61099675299911	0.381392804868001	-19.9557953266404	1.33482228330725e-88	4.04722578100261e-87	ENSCAFG00000003554	ASCC3
452.106906561522	-6.90932632268672	0.346482650299177	-19.9413341958702	1.78246687214435e-88	5.38948663980313e-87	ENSCAFG00000020215	IST1
2352.44227111966	5.57111797769125	0.279539973605072	19.9295932737048	2.25386165334754e-88	6.78090121370528e-87	ENSCAFG00000017063	KRBA2
6762.07417620812	5.79176585264173	0.290611746124635	19.9295655797678	2.25510908531126e-88	6.78090121370528e-87	ENSCAFG00000018619	PTGER4
789.172600776825	8.35713253708792	0.419635535441141	19.9152164944814	3.0035144893766e-88	9.00640639583037e-87	ENSCAFG00000025080	OR6D5
6068.00845996583	10.8329516270703	0.544120425297191	19.9091067407614	3.39310967669069e-88	1.01467029754885e-86	ENSCAFG00000015705	MSX1
593.176452986998	-5.39438140063002	0.27101119444343	-19.9046442037509	3.70915850016846e-88	1.10614219929681e-86	ENSCAFG00000011999	FAM204A
2557.41497726215	-7.08587395785446	0.356103803451419	-19.898338319268	4.2064405338086e-88	1.25101380356575e-86	ENSCAFG00000015950	PDS5A
2377.15424440221	6.57787909611426	0.330752505121845	19.8876168562686	5.20924484270473e-88	1.54503079326542e-86	ENSCAFG00000000231	B4GALT7
3728.26019802359	10.7771651009171	0.542182019278083	19.8773930483105	6.38672396789431e-88	1.88911658669917e-86	ENSCAFG00000017017	THBS3
825.432514612121	8.45700436390588	0.425855300959198	19.858868364107	9.23684169693185e-88	2.7247431401383e-86	ENSCAFG00000015430	ABHD8
5732.1767055821	7.23948755091869	0.364627774893961	19.8544599434973	1.00840750022877e-87	2.96662584864598e-86	ENSCAFG00000012305	KLHL41
10537.5782481538	-7.77704400205059	0.392079258086295	-19.8353874673444	1.4737651373352e-87	4.32397129916271e-86	ENSCAFG00000022742	MT-CYB
1871.28759931967	10.8077412829327	0.545059971517017	19.8285360285264	1.68883958403129e-87	4.9416717398335e-86	ENSCAFG00000019957	KCNG4
560.737686298664	5.33436284728035	0.269060802995936	19.8258638489268	1.78096898883723e-87	5.1972781349848e-86	ENSCAFG00000000600	C6orf47
923.042595170072	-6.28218932728512	0.316979717411219	-19.8189000185624	2.0453048366948e-87	5.95271207150345e-86	ENSCAFG00000009873	MAN1A2
1411.82731756889	10.4872571041782	0.52922386453172	19.8162966695725	2.15387742706472e-87	6.25198821162653e-86	ENSCAFG00000009877	ITGB6
490.403617825169	6.32286645875462	0.319167986690162	19.8104657184577	2.41836899151037e-87	7.00104959377404e-86	ENSCAFG00000016423	PIGH
1125.09530370622	8.86885996302999	0.447742843434578	19.8079323725156	2.54315170404276e-87	7.34276029138076e-86	ENSCAFG00000006974	C24H20orf96
555.773093923785	-7.27840918281164	0.367475016769695	-19.8065415352391	2.61436868798913e-87	7.52841353670945e-86	ENSCAFG00000032538	REEP3
3995.78495253232	7.8314051317179	0.39543557747697	19.8045031296507	2.72235343357683e-87	7.81868525711972e-86	ENSCAFG00000018351	ENOSF1
7329.55707861277	-9.93321730276155	0.501805791303751	-19.7949435317474	3.29120748839288e-87	9.42757723977802e-86	ENSCAFG00000010227	RPLP0
1226.70907881715	10.2670639287559	0.518822723906053	19.7891562101567	3.69170497763864e-87	1.05470363993692e-85	ENSCAFG00000010176	FBXL15
4691.8689384539	5.98311508528006	0.302651694797503	19.7689792858528	5.50790384310601e-87	1.56946422335626e-85	ENSCAFG00000000616	TMEM242
656.109080528158	8.52486490306221	0.431280554621195	19.7664021985638	5.79651513023564e-87	1.64739078831893e-85	ENSCAFG00000007556	OR10V5
1011.48752456882	6.82539672320147	0.345783554763216	19.7389280929665	9.98743269126975e-87	2.83107304282477e-85	ENSCAFG00000008855	CPNE2
22742.3399862402	11.0928515347613	0.562140864722587	19.7332238783878	1.1180754405261e-86	3.16110420003289e-85	ENSCAFG00000001616	KCP
3210.70419291498	5.09065809793355	0.258152041583795	19.7196120034602	1.46346793242875e-86	4.12690374209506e-85	ENSCAFG00000015505	DAAM1
663.345006197412	9.91354190107097	0.502814483504985	19.7161025115393	1.568603381487e-86	4.41195033785168e-85	ENSCAFG00000001893	C1H9orf135
1083.62771920896	9.11429362659655	0.462373691741934	19.7119641307004	1.70229729567167e-86	4.77564589262529e-85	ENSCAFG00000031154	MYORG
575.726277052455	7.67111779695217	0.389197401829104	19.7100950851685	1.76634747562702e-86	4.94259441444732e-85	ENSCAFG00000006800	FZD10
339.04982445137	8.01536811165859	0.406893438359553	19.6989367633296	2.20195714031724e-86	6.14571883906492e-85	ENSCAFG00000012794	CELF3
276.564031118507	7.92538515318598	0.402446404497333	19.6930201503105	2.47484786286983e-86	6.88969795072586e-85	ENSCAFG00000006986	GAPDHS
698.993602332013	7.9109239075668	0.402438608690717	19.6574675906568	4.99022978813883e-86	1.38567987867069e-84	ENSCAFG00000015324	TNFAIP8L3
1526.56125204853	-3.68909974326939	0.187748071340066	-19.6492018103737	5.87291165495312e-86	1.62663214667086e-84	ENSCAFG00000004897	RSF1
2247.87609942856	11.1740912373007	0.569179917697299	19.6319140747396	8.25457017613543e-86	2.28048214130036e-84	ENSCAFG00000016412	SLC34A1
1081.27260881945	-7.1545502895271	0.364443307582829	-19.6314492286322	8.33043999708133e-86	2.29561618653747e-84	ENSCAFG00000013458	ATP13A3
1252.49984194147	-7.08175869491517	0.360754686154418	-19.6303997334185	8.50430090412927e-86	2.33760897326887e-84	ENSCAFG00000005042	RAB3GAP1
587.551992399014	6.70852438495386	0.341885169807219	19.6221567280518	1.00018431047036e-85	2.74231894696973e-84	ENSCAFG00000006433	BET1L
842.13335614598	6.55557474916477	0.334099598713494	19.621618147427	1.01083787795495e-85	2.76456540239688e-84	ENSCAFG00000002973	EMC10
2762.70477331804	-5.93765305897015	0.302812281224296	-19.6083627617866	1.31187333471688e-85	3.5788825183943e-84	ENSCAFG00000005827	PRPF40A
3441.31414896921	-8.71494732679298	0.444731904523869	-19.5959571106625	1.67407926108041e-85	4.55558818921507e-84	ENSCAFG00000018420	SMCHD1
395.132395930309	8.5634086962336	0.437091425539736	19.5918020712925	1.81645650467425e-85	4.9307054995958e-84	ENSCAFG00000014777	RCOR2
1664.13137518025	-6.532367895698	0.333426094389392	-19.5916516602002	1.82183107162508e-85	4.93299283946244e-84	ENSCAFG00000005026	HNRNPUL1
1661.83759931795	6.1298749806763	0.313039482509021	19.5817950232512	2.21090501390768e-85	5.97163798421466e-84	ENSCAFG00000016877	UBQLN4
1304.06700471607	-6.61295938068977	0.337797482640746	-19.5766982305276	2.44355092212329e-85	6.58367618497823e-84	ENSCAFG00000002244	SRP72
582.632634569795	8.90949565169768	0.455339943485275	19.5666902918782	2.97377831636959e-85	7.99248814165011e-84	ENSCAFG00000013662	CDC42EP2
1999.20054236153	5.44848928188319	0.27869808130034	19.5497911448181	4.14213134722176e-85	1.11051969740169e-83	ENSCAFG00000014482	SAV1
3700.65400272351	-8.91620448712873	0.456402304035257	-19.5358446009071	5.44378827419598e-85	1.45591241682121e-83	ENSCAFG00000016586	SLTM
3540.29424498775	4.40259802224462	0.225381499062513	19.5339814517051	5.64610841639269e-85	1.50632083608908e-83	ENSCAFG00000007139	TMEM87B
13051.8564631496	6.63955796642442	0.340370011716618	19.5068829152679	9.5957730713418e-85	2.55378948365661e-83	ENSCAFG00000009527	RREB1
1421.79329135341	7.80993639767893	0.400381431381098	19.5062402637877	9.71714053536486e-85	2.57978231042552e-83	ENSCAFG00000007668	OGFOD2
4202.47303945327	11.6530868706532	0.598361418975653	19.4749970521201	1.78934651894344e-84	4.73893840844267e-83	ENSCAFG00000004503	C20H3orf20
1949.28140128745	9.87711784437793	0.507409110418472	19.4657873529942	2.14178047615589e-84	5.65856322401865e-83	ENSCAFG00000011123	LRRC27
351.435401778016	3.82110804422438	0.196480446544248	19.4477776869458	3.04337906970234e-84	8.02110924302905e-83	ENSCAFG00000018238	TIGD6
3550.80117464537	-6.93326308119315	0.35684295890345	-19.4294518308516	4.34982459395183e-84	1.14366764988323e-82	ENSCAFG00000002007	SAMD9L
732.020519377091	-7.25521917071271	0.373433482800262	-19.4284109617276	4.43892304175903e-84	1.16428138095294e-82	ENSCAFG00000005423	STT3B
1130.62695427273	5.26501795515242	0.271078473517626	19.4224863628284	4.98185930982606e-84	1.30354660066001e-82	ENSCAFG00000005836	RNF121
912.872103390283	9.01628377098915	0.464563105226927	19.4080926133489	6.59294059017976e-84	1.72096302935508e-82	ENSCAFG00000013992	ANKRD34C
1205.40234875997	-7.20676427493099	0.371343466431377	-19.4072736601191	6.6988470537597e-84	1.74442464545872e-82	ENSCAFG00000018965	SSH2
341.98378135732	-5.94491742387953	0.306381494471795	-19.4036439248024	7.18904382297489e-84	1.86760720794944e-82	ENSCAFG00000018356	FBXO38
962.854837372349	7.89834406137166	0.407099840064942	19.4014914378539	7.49647047227251e-84	1.94283526406396e-82	ENSCAFG00000000788	PPARA
2291.69371620441	9.87049410774316	0.509022318011398	19.3910831774613	9.17835239182295e-84	2.37307282149627e-82	ENSCAFG00000029526	LBX2
1004.24648127764	-6.89482870218682	0.355714173784665	-19.3830586755328	1.07277198827221e-83	2.76709078017606e-82	ENSCAFG00000002340	IARS1
1690.74740637098	9.88820739538657	0.510278453149123	19.3780617903081	1.1821618655216e-83	3.0420406397642e-82	ENSCAFG00000019404	BRICD5
488.188747715973	-5.9000349791441	0.304769305262393	-19.359019682328	1.71110723896838e-83	4.39278356041765e-82	ENSCAFG00000006551	MAPK8
613.130071123285	9.70713132236943	0.502232937340297	19.3279464580241	3.12615237821782e-83	8.00662791456493e-82	ENSCAFG00000001202	GRM4
795.62476599661	-6.35480590266507	0.328880246268433	-19.3225527369566	3.47055876844822e-83	8.86784793299504e-82	ENSCAFG00000004876	NUB1
5609.4286980018	7.56186985523701	0.391386159871961	19.3207390310143	3.59467206106567e-83	9.1634673032084e-82	ENSCAFG00000024359	MARS2
498.657639270821	3.82881121251823	0.198399108963596	19.2985302833228	5.52586402863868e-83	1.40535116709654e-81	ENSCAFG00000000517	TNF
2809.36711227923	4.20339261631056	0.218049847249905	19.2772096349744	8.34588865198654e-83	2.11488256678226e-81	ENSCAFG00000008577	MCPH1
2478.59196549656	5.56060218875173	0.288455532946514	19.2771555877307	8.35461188531346e-83	2.11488256678226e-81	ENSCAFG00000001800	TMEM263
2029.86063153134	5.10860524553938	0.265193420002665	19.2636953265584	1.08362115673021e-82	2.73670911624322e-81	ENSCAFG00000018315	ALKBH5
829.503770948468	5.44825412183395	0.283013188927502	19.2508841813361	1.38774206527095e-82	3.49666027325794e-81	ENSCAFG00000000664	RSPH3
943.492950126133	8.22438179553892	0.427436980720261	19.2411563961552	1.67431129714347e-82	4.20897886129483e-81	ENSCAFG00000016799	VKORC1
918.005661381933	4.29689638679344	0.223362092716468	19.2373573086452	1.80162664381799e-82	4.51859585667255e-81	ENSCAFG00000009147	ARHGAP1
734.929296327758	-7.56638584785936	0.393459922798312	-19.2303851280373	2.06092009863725e-82	5.15703799394631e-81	ENSCAFG00000005506	CYTH1
1111.06214089411	-6.57843406815926	0.342155525611361	-19.226444045891	2.22362147475739e-82	5.55140361301244e-81	ENSCAFG00000005242	RBM26
722.322666485425	6.25851209055037	0.325568542110824	19.223331744441	2.36110996577348e-82	5.88116292390031e-81	ENSCAFG00000013098	ZNF750
561.154934342646	-7.23787177321424	0.376708491547001	-19.2134553258702	2.85608524126894e-82	7.09782827653252e-81	ENSCAFG00000004530	CLASP2
700.488733391627	-6.18271913651917	0.321796856487315	-19.2131122845909	2.8750227831816e-82	7.12861571638535e-81	ENSCAFG00000003175	AFTPH
7813.19657432339	-8.24234169232604	0.429159628652252	-19.2057713308463	3.31168238021481e-82	8.19265061559959e-81	ENSCAFG00000017066	RPL26
1124.1472213603	-6.52400578748022	0.339867755479439	-19.1957185767065	4.01885669793875e-82	9.91955899253135e-81	ENSCAFG00000008858	BMP2K
1190.30610243073	-7.80637186823146	0.406700835908771	-19.1943836328445	4.1234531194243e-82	1.01547029875415e-80	ENSCAFG00000018858	TARS1
330.507329359663	6.39562944871693	0.333386668136376	19.1838188505508	5.05292476071592e-82	1.24155950384634e-80	ENSCAFG00000006683	SDHAF1
1154.94278321645	9.41977088172735	0.491174306006991	19.178061161842	5.64462455123304e-82	1.3838229333372e-80	ENSCAFG00000013984	CCDC103
2832.33883621934	4.75434560697096	0.247932421488462	19.1759737529616	5.87580003774006e-82	1.4372603013663e-80	ENSCAFG00000000209	TMED7
2254.06511766414	6.58277863939405	0.343609873474944	19.1577109610445	8.34639739105748e-82	2.03700752470091e-80	ENSCAFG00000002212	CDK20
1878.86261703488	-10.1291645228948	0.529023830273601	-19.1468964973775	1.02729426010143e-81	2.50158792420673e-80	ENSCAFG00000008276	HLTF
2702.96357734816	5.90334075846697	0.30879768606797	19.1171793857535	1.81670098788918e-81	4.41401568151199e-80	ENSCAFG00000006591	TBCB
2495.78863741844	-9.20521694073636	0.481663449740574	-19.1113046790126	2.03321536978091e-81	4.92907556794324e-80	ENSCAFG00000013255	MKI67
587.963369909821	8.78586798320662	0.459802269928151	19.107926510627	2.16918124196315e-81	5.24700840417087e-80	ENSCAFG00000005165	MGAT5B
1393.0154989008	-8.13300540424543	0.425678760738703	-19.1059694642312	2.25205885506562e-81	5.43540147170494e-80	ENSCAFG00000006964	UTP20
2820.32921359443	-8.23224141321374	0.431005290386747	-19.1000936573814	2.52034674721136e-81	6.06946335030878e-80	ENSCAFG00000012448	NOP58
1165.89578276031	-7.64350662906952	0.400247937498007	-19.0969294603987	2.67779240140246e-81	6.43438637732137e-80	ENSCAFG00000007146	SACS
2421.71926920642	-7.69391162021433	0.403005687108452	-19.0913226942722	2.98124522112336e-81	7.14776524932331e-80	ENSCAFG00000018524	HNRNPM
3015.3150221045	9.87585314230289	0.517322169339296	19.0903342783781	3.0381909166478e-81	7.26828750059589e-80	ENSCAFG00000030076	LMX1B
4778.38118704031	5.25694174227086	0.275377316731623	19.0899592045708	3.06008287896142e-81	7.30460573190681e-80	ENSCAFG00000007253	ARMC1
768.209812844452	5.39294861232361	0.28265980494497	19.0792907869357	3.75316966779477e-81	8.93944241443021e-80	ENSCAFG00000028834	FAM104A
1233.83941631116	4.82558662486135	0.252952843018786	19.0770207097572	3.91975031630102e-81	9.31582580631803e-80	ENSCAFG00000005014	TGFB1
418.93279129501	8.92302112960273	0.467943468441617	19.0685878345923	4.60575347619486e-81	1.09223587338521e-79	ENSCAFG00000001062	CATSPER3
700.639379594011	7.6259906975746	0.400068047787581	19.0617339718759	5.25055517405582e-81	1.2424411536869e-79	ENSCAFG00000019853	C6H1orf194
551.366015507879	-5.87614484063407	0.308280223240887	-19.0610502965755	5.31961692240714e-81	1.25605271584386e-79	ENSCAFG00000010597	HDAC1
434.882928326656	4.65077170012143	0.24401338344628	19.0594943377166	5.4801884197017e-81	1.29116560494487e-79	ENSCAFG00000000977	ZBTB22
1785.39391344429	-8.71069334694699	0.457137442794339	-19.0548673801499	5.98680406747153e-81	1.4074808266615e-79	ENSCAFG00000014463	PTPN6
679.850234089657	-6.58441475482236	0.345607357580588	-19.0517204289756	6.35779601508703e-81	1.49147865569445e-79	ENSCAFG00000007564	IMMT
1394.30070362366	-7.86488418237163	0.412977695584098	-19.0443316103256	7.32146162823593e-81	1.71385182415802e-79	ENSCAFG00000029191	STMN1
1641.40390581999	-4.05867919340951	0.213175383269387	-19.0391551367853	8.08208136677503e-81	1.88784239650958e-79	ENSCAFG00000015718	HIF1A
790.778706590749	-4.96077938609844	0.26064939055781	-19.0323843669152	9.19711640443017e-81	2.14369618976922e-79	ENSCAFG00000003926	ATAD2B
745.494849469264	-7.93044282807244	0.416942335475192	-19.0204787408649	1.15424773249676e-80	2.68461251457846e-79	ENSCAFG00000007524	MPHOSPH9
861.225339279894	7.48657975798679	0.393614489290923	19.0200817339664	1.16302080141955e-80	2.6992497704588e-79	ENSCAFG00000009759	SNX21
1739.3671311807	4.4505656170538	0.234061943984205	19.0144777117383	1.29419268394597e-80	2.99729518398976e-79	ENSCAFG00000018706	ALG6
10475.3544894411	6.17914417996394	0.325360680226917	18.9916746413685	1.9985241551568e-80	4.61866994243775e-79	ENSCAFG00000013710	DNA2
1333.14331288461	4.5352123918877	0.238902201227427	18.9835521338304	2.33278179082425e-80	5.3797308883733e-79	ENSCAFG00000011599	TBC1D10C
1540.9801601376	8.67646674558605	0.457105020720774	18.9813420379955	2.43301267956363e-80	5.59901543700848e-79	ENSCAFG00000017225	MAGEE2
1199.76773466101	3.92261434515324	0.206673745119959	18.9797419254993	2.50824954853346e-80	5.75997812991281e-79	ENSCAFG00000010233	ZBTB21
723.396437092786	8.29256776080092	0.437027647418336	18.9749271236907	2.74892395743614e-80	6.29937626877734e-79	ENSCAFG00000003650	OR6W1
8415.15420944521	-8.05759346875945	0.424734653081407	-18.9708878479833	2.96850387911177e-80	6.78826990002766e-79	ENSCAFG00000005101	RPSA
1636.9776836756	5.67815858071264	0.29953901734379	18.9563237239163	3.91576291374882e-80	8.93565604112284e-79	ENSCAFG00000013216	MUS81
22466.9824796639	11.0929280105634	0.58535606822757	18.9507354799486	4.35454595902836e-80	9.91615748201333e-79	ENSCAFG00000030702	GABRB3
4792.90955768495	9.68093572056584	0.510856370132427	18.9504061935379	4.38187972612896e-80	9.95757010833271e-79	ENSCAFG00000010691	CERS3
1236.61777128791	-6.67377911648136	0.352354510497919	-18.9405241529348	5.28681712668852e-80	1.19889592550009e-78	ENSCAFG00000015242	TRRAP
5125.11383752497	6.47817924733415	0.342266176789865	18.927313554887	6.79399178679894e-80	1.53747610393568e-78	ENSCAFG00000013196	TM6SF1
914.376152780172	-8.60501442881228	0.454674394906077	-18.9256631233651	7.0101721308637e-80	1.58310629967741e-78	ENSCAFG00000011422	HELZ
530.46882609431	-7.02554312523976	0.371304241038696	-18.921257418408	7.62143729339247e-80	1.717584781337e-78	ENSCAFG00000003560	CDK5RAP2
995.844709589219	-6.99735615444011	0.369887759617544	-18.9175120627815	8.18269591373954e-80	1.8402612607656e-78	ENSCAFG00000001697	UBR2
2512.35378403087	9.71049034033361	0.51351785118862	18.909742510133	9.48186113378203e-80	2.12804244208696e-78	ENSCAFG00000032393	BEAN1
258.769873058165	8.04137674562195	0.425817825435934	18.884547018175	1.52843497024465e-79	3.42325404343889e-78	ENSCAFG00000001777	BPIFC
729.17730668022	5.2248532872549	0.27708760421432	18.8563227217253	2.6073554458831e-79	5.82773388674283e-78	ENSCAFG00000006442	PURG
1004.44249428524	9.50924434191726	0.504567200759	18.8463386593756	3.14897187623467e-79	7.02388501492097e-78	ENSCAFG00000028933	IGSF8
405.390669273457	8.21907046283343	0.43617751117641	18.843407218923	3.32833881891e-79	7.40878692102972e-78	ENSCAFG00000017400	ODAD3
646.936783772159	7.40540469156939	0.393120399791851	18.8374978644975	3.72147519534646e-79	8.26699132680534e-78	ENSCAFG00000003344	WHRN
1563.81379643695	9.54842011354447	0.506905775660181	18.8366765028646	3.77966571037124e-79	8.37915707889835e-78	ENSCAFG00000001143	MCHR1
689.313757062377	6.21778869037689	0.330291681184119	18.8251446966078	4.69923139733927e-79	1.03965719024467e-77	ENSCAFG00000012206	ACKR3
1624.55936103814	-7.03810034757514	0.374170705007608	-18.8098647312115	6.26975493739181e-79	1.38430593293123e-77	ENSCAFG00000023463	ITPR1
2944.01524516477	5.19676167791232	0.276479653068206	18.7961812749754	8.11530088673861e-79	1.78815890996255e-77	ENSCAFG00000004400	NINL
498.062480974447	9.41359034338905	0.501503651401072	18.7707314135997	1.31068497195036e-78	2.8821830140767e-77	ENSCAFG00000000205	TCF21
1744.62319404919	6.29526757476798	0.33538012116691	18.7705447563929	1.31529824635853e-78	2.88649625234125e-77	ENSCAFG00000003485	PNKP
883.575731618241	-7.22323295416762	0.384838667972381	-18.7695092913221	1.34118561175275e-78	2.93738538912047e-77	ENSCAFG00000014226	NEMF
1184.2815614503	8.92501926060915	0.475528501758562	18.7686315911735	1.36352618161508e-78	2.98031776844982e-77	ENSCAFG00000014922	OR2AE1
1091.16248720619	8.8623849041392	0.472495503345528	18.7565486684818	1.71158772399494e-78	3.7335936624619e-77	ENSCAFG00000018785	ARHGAP36
4643.44619640856	10.8026650953587	0.576248784204277	18.7465299562857	2.06642280675941e-78	4.49860245031524e-77	ENSCAFG00000010061	ABCC11
676.949846402578	-6.44257141745193	0.343759462634773	-18.7415100316725	2.27090601735258e-78	4.93389461055545e-77	ENSCAFG00000011125	RAB3GAP2
556.969320891888	-5.05982701544911	0.270152014778704	-18.729554986269	2.84282287935485e-78	6.16416873342182e-77	ENSCAFG00000016993	USP3
1901.02993419158	9.41903515631607	0.503447011182864	18.7090894316479	4.17446402830346e-78	9.03360655031473e-77	ENSCAFG00000005424	OR6S1
27005.54690556	5.34131994139324	0.285688809558748	18.69628687817	5.30743575469307e-78	1.14625869424274e-76	ENSCAFG00000008674	RASGRP1
468.484551182555	-5.48895198072421	0.293674405069495	-18.6906039000072	5.90409126530504e-78	1.27259472124446e-76	ENSCAFG00000008461	SETD6
1148.54468143212	-7.34322966595024	0.393062594994338	-18.6820871776314	6.92574177006551e-78	1.48985571476607e-76	ENSCAFG00000016452	PI4K2B
1242.03512133384	4.13164951420359	0.22120206021557	18.6781692276154	7.45318548891753e-78	1.60015629283762e-76	ENSCAFG00000004531	SLC25A30
309.625043576039	4.52209741483773	0.242131241795566	18.6762244363979	7.72968653220564e-78	1.65625271462713e-76	ENSCAFG00000007690	VTI1B
1419.49823879462	5.64298829792757	0.302383773832849	18.6616769359023	1.01495534086465e-77	2.17048897550328e-76	ENSCAFG00000020042	MON1B
369.426278677115	-5.78318990721676	0.3100344461037	-18.6533786161374	1.18543879245721e-77	2.53009828546995e-76	ENSCAFG00000003147	KBTBD2
1124.48461766246	-6.80845816839501	0.36509144895362	-18.648637725996	1.29535932073814e-77	2.75929279965454e-76	ENSCAFG00000010110	UBE3A
2805.31415214067	5.94150269408527	0.318726992961969	18.6413539652546	1.48435784680711e-77	3.15570999267489e-76	ENSCAFG00000008333	TMEM161B
2369.99292657402	10.1951523606931	0.547048037898588	18.6366674485414	1.62025621861024e-77	3.43791207399074e-76	ENSCAFG00000011747	OR10J5
501.709944879065	4.25124373261488	0.228128235981617	18.6353246204799	1.66143366178808e-77	3.51842517676328e-76	ENSCAFG00000016879	FAM161B
590.255252510779	7.61724372342764	0.408955076820119	18.6261136129094	1.97344385558199e-77	4.17105560543883e-76	ENSCAFG00000013021	SMCO1
1120.06951502962	4.2325468022137	0.227270577354028	18.623382100273	2.07674077024472e-77	4.38087660544841e-76	ENSCAFG00000016911	RIT1
605.109852656575	-6.0701911195577	0.326111666188579	-18.6138422783303	2.48165937448571e-77	5.22492500798393e-76	ENSCAFG00000007695	SLMAP
524.224925113153	-7.5621544521605	0.406347891442509	-18.6100496924331	2.66370351851084e-77	5.5973769882221e-76	ENSCAFG00000015064	RTN3
376.207219212133	6.20830052755255	0.333845058688787	18.5963529067536	3.43925053789067e-77	7.21314876781117e-76	ENSCAFG00000004208	FKRP
435.174881341899	-6.5689003730345	0.353957767370686	-18.5584297862156	6.97125962547618e-77	1.45927232737131e-75	ENSCAFG00000015237	EXOC5
703.480975323322	-6.09091028471122	0.328251207654764	-18.5556370933974	7.34316283880992e-77	1.53417135317555e-75	ENSCAFG00000008894	PTPN11
1168.66495703989	9.73542484444157	0.524819437031619	18.5500462778306	8.14818163306724e-77	1.69909879455818e-75	ENSCAFG00000019156	GABRE
2150.69812956539	5.97036921007609	0.322107795140249	18.5353142648303	1.07161905484247e-76	2.23031996404594e-75	ENSCAFG00000001361	APOBEC3Z3
686.974825721958	7.12718793101581	0.384699355243189	18.5266438164689	1.25898739139861e-76	2.61528201438432e-75	ENSCAFG00000018779	PROCA1
1075.57653379441	10.1258128798523	0.546701448681307	18.521649986984	1.38137890556775e-76	2.86405893087713e-75	ENSCAFG00000019258	VWA1
887.976387599087	-6.85985167988932	0.370464190535959	-18.5169089351524	1.50853292503344e-76	3.12174541615759e-75	ENSCAFG00000010476	NOTCH2
327.110455703215	-6.13051548592668	0.331147419751225	-18.5129495815859	1.62361861898215e-76	3.35352726140811e-75	ENSCAFG00000014644	ZBTB40
1354.51908550724	-5.49284263214928	0.2968963317209	-18.5008773948507	2.0313992502695e-76	4.18783728014838e-75	ENSCAFG00000012019	EIF4H
2856.89212076336	12.2270637614798	0.660928955714573	18.4998155335172	2.07181847144553e-76	4.26308961468518e-75	ENSCAFG00000005744	ZMAT4
778.103686158141	-4.96682039671575	0.268503240446697	-18.4981767387711	2.1357777069546e-76	4.38640383777374e-75	ENSCAFG00000020223	PKN2
2570.71306119421	10.6379753644661	0.575118115302021	18.4970271000412	2.18181739753381e-76	4.47197529700652e-75	ENSCAFG00000003665	SLC17A7
1013.28138296271	5.17007746617168	0.279509996445532	18.4969322454239	2.1856599522347e-76	4.47197529700652e-75	ENSCAFG00000017232	HACD3
2730.20790689603	7.09866230090763	0.383957278185946	18.4881566367127	2.57197212263331e-76	5.25251717727271e-75	ENSCAFG00000009810	JAM3
12620.5190763104	6.3763938792049	0.344988216322348	18.4829323945574	2.83354027489116e-76	5.77585878130905e-75	ENSCAFG00000019005	BLMH
1230.61134276212	-8.33531895660722	0.4510006008294	-18.4818355924103	2.89173720188779e-76	5.88346905468197e-75	ENSCAFG00000010836	CENPE
1572.85294906491	7.91399802001953	0.428651701720956	18.4625372726769	4.13454909670031e-76	8.39637442492218e-75	ENSCAFG00000006713	APLP1
1422.48791539655	9.43575313638541	0.511450943468247	18.4489895988846	5.31291555503407e-76	1.07692897237516e-74	ENSCAFG00000002039	LNX1
767.173802438426	6.48864045158647	0.351850216748535	18.4414848782766	6.10416675741746e-76	1.23501589506485e-74	ENSCAFG00000009815	SFXN3
3061.97835797343	-6.9149314631939	0.375107347666855	-18.4345401555164	6.94063290230025e-76	1.40164729390609e-74	ENSCAFG00000000702	EIF3E
644.48220625761	5.62198526398917	0.305063046494331	18.4289291298795	7.69920100544317e-76	1.55195931378239e-74	ENSCAFG00000020102	ALG14
11279.9902810605	6.96043123803591	0.378037733126844	18.4120013112565	1.05260009979445e-75	2.11784696603745e-74	ENSCAFG00000000569	ZNF608
693.696117731649	-6.44113560142746	0.349898205778184	-18.4085985439742	1.12085648258024e-75	2.24766288706192e-74	ENSCAFG00000014786	PHC3
775.48451928541	9.09566848972901	0.494099421488626	18.4085795169027	1.12125029643971e-75	2.24766288706192e-74	ENSCAFG00000009059	COL2A1
750.393833273874	-5.99107776945736	0.32546076750562	-18.4079875905593	1.13357087336593e-75	2.26818363172576e-74	ENSCAFG00000000856	NUP50
553.849796381508	4.03096947969525	0.219031318067477	18.4036215243585	1.22871573681879e-75	2.45404968720597e-74	ENSCAFG00000002561	FIZ1
860.082523625211	7.26147628719306	0.394657397188637	18.3994430078356	1.32721978446495e-75	2.64593174979871e-74	ENSCAFG00000003100	MINDY4
1214.46085573372	10.1144517507666	0.549795698133228	18.3967458914449	1.394943500099e-75	2.77586106006903e-74	ENSCAFG00000018319	MYO15A
634.376416782243	9.4889532184674	0.516168775586412	18.3834312869606	1.78323736881485e-75	3.54206911670614e-74	ENSCAFG00000016579	CCDC177
856.192715005149	-9.10168065841118	0.495204363173685	-18.3796455267073	1.91214052726587e-75	3.79119301262095e-74	ENSCAFG00000008352	PHF20
608.218198419197	-6.9367725784495	0.377444200964718	-18.3782730287541	1.96113352541103e-75	3.88126153165438e-74	ENSCAFG00000011768	STK39
1365.90966018261	-7.92181728501048	0.431876473865375	-18.3427849498463	3.76980804222697e-75	7.44725236654095e-74	ENSCAFG00000020190	ZNF644
399.17138618425	-6.07855670653207	0.331422256580733	-18.3408222768267	3.90840524329613e-75	7.70706360023159e-74	ENSCAFG00000001120	L3MBTL2
803.459222262132	-7.06732104944955	0.385565910917003	-18.3297352005034	4.79232269967175e-75	9.43298961770831e-74	ENSCAFG00000020040	AGL
2656.62835167112	-4.61264287463313	0.251835638849674	-18.3160846324317	6.15875074342186e-75	1.21007223541782e-73	ENSCAFG00000019897	SETX
323.601361965299	-5.75662671405861	0.314399551740503	-18.3099075116048	6.89868539393909e-75	1.35301244167616e-73	ENSCAFG00000003701	ATG5
1695.04168350895	-5.89638390142292	0.322046456083044	-18.3091097264007	7.00049766782427e-75	1.37051109917747e-73	ENSCAFG00000004022	KIAA1109
1687.86428390747	-7.36052229150199	0.402225956856347	-18.2994711455948	8.3556010796267e-75	1.63286746412454e-73	ENSCAFG00000007424	SWAP70
1611.83384539196	8.75635996139541	0.478819470975766	18.2873932498008	1.04284183469689e-74	2.03428913452969e-73	ENSCAFG00000028874	IL17A
624.469896479621	4.48992617423928	0.245612998812148	18.2804908370233	1.18356151043896e-74	2.30466315583686e-73	ENSCAFG00000017464	MKS1
553.821185524817	-6.56403929904264	0.359199721992403	-18.2740656441306	1.33150865480042e-74	2.58811994776832e-73	ENSCAFG00000007056	CSGALNACT2
1781.5304518698	-6.81691942246372	0.37306833607275	-18.2725757276125	1.36836883965073e-74	2.65502581454513e-73	ENSCAFG00000003686	DDX1
2500.1827127058	-6.19504876808189	0.339069301083079	-18.270745090438	1.4150541258365e-74	2.74072316009436e-73	ENSCAFG00000013878	PNN
271.682916414371	8.05731886033433	0.441012436882097	18.2700490655061	1.43321805576878e-74	2.77097309716575e-73	ENSCAFG00000020194	BARHL2
829.729963591499	10.4831566950289	0.573851264777784	18.2680728238672	1.48606831707901e-74	2.86805915450444e-73	ENSCAFG00000017804	GLRA4
867.230491212458	6.27209439499125	0.34353530859092	18.2574956289574	1.80376959047768e-74	3.47504991015036e-73	ENSCAFG00000001049	PMM1
1189.88217683317	8.55696735423596	0.468914392451848	18.2484638816341	2.12809428181424e-74	4.09263361440778e-73	ENSCAFG00000002077	CA9
1029.2866472559	9.59088416706556	0.525608508924967	18.2472011092094	2.17785081805167e-74	4.18093582971649e-73	ENSCAFG00000006170	SERTM1
302.407661779856	-5.34486741477606	0.293075620380727	-18.2371614801418	2.61700452929936e-74	5.00967469945175e-73	ENSCAFG00000001229	ILRUN
3451.262673513	13.4182881617981	0.735767730786645	18.2371251148131	2.61874589250165e-74	5.00967469945175e-73	ENSCAFG00000032142	PDE1B
722.678336110626	-6.85912061159087	0.376164298625338	-18.2343742791567	2.75387508410414e-74	5.25893513867957e-73	ENSCAFG00000029620	SRSF7
1694.77521588823	-4.78440902915331	0.262564215642022	-18.2218624783064	3.461693633076e-74	6.59904294151179e-73	ENSCAFG00000009662	MGA
420.697275456299	5.25411312490748	0.288377092894447	18.219592520931	3.60831922405107e-74	6.86653055136293e-73	ENSCAFG00000018657	SLC25A41
1564.26897370759	-4.50298636761617	0.247197598823762	-18.2161412127088	3.84320198836662e-74	7.30074234613799e-73	ENSCAFG00000008315	FNBP4
263.136216335956	-5.44938762602929	0.299360166366739	-18.2034493505505	4.845812452438e-74	9.18931507748914e-73	ENSCAFG00000006029	CAPN7
194.446225812391	5.08529931900741	0.279364900474646	18.2030717186282	4.87933858255823e-74	9.23680008193849e-73	ENSCAFG00000012095	AHDC1
565.426680117421	7.2913994899388	0.400703624214486	18.1964899973949	5.50223869282676e-74	1.03978937797603e-72	ENSCAFG00000019964	DNAAF1
305.722505991135	-5.69050853949838	0.3130033655348	-18.1803429805795	7.38703315967711e-74	1.39355036296508e-72	ENSCAFG00000012441	AEBP2
658.347262280372	-6.6149190895214	0.364000483320258	-18.1728305116051	8.47133466046828e-74	1.59533698579926e-72	ENSCAFG00000004805	WBP4
286.805962029497	-5.80796689758578	0.31968975522023	-18.1675102274852	9.33386884303805e-74	1.754735101148e-72	ENSCAFG00000025409	METTL14
1283.56779862077	-6.44086429771934	0.35470295175642	-18.1584739169083	1.10041290883384e-73	2.06517146769936e-72	ENSCAFG00000010919	HEATR1
265.519286315975	4.96420477507362	0.273500246253003	18.1506409704709	1.26911275312303e-73	2.37767509771846e-72	ENSCAFG00000006824	LIN37
1101.25983732436	7.679369328599	0.423212715781717	18.1454125602404	1.39583072528658e-73	2.61058718981862e-72	ENSCAFG00000010002	ROPN1L
1654.79119994421	11.0231202438816	0.607545305148536	18.1437008079366	1.43999911911487e-73	2.68857468465958e-72	ENSCAFG00000017866	ISLR
427.913755764225	-6.72643950791053	0.370816992564141	-18.1395125973011	1.55403201296861e-73	2.89651343513071e-72	ENSCAFG00000008434	ATP2A2
795.835622444901	-6.0290588357874	0.332438874625324	-18.1358417922166	1.66135561273401e-73	3.09125740933499e-72	ENSCAFG00000012314	ARID1A
561.164653618656	-5.45049611047925	0.300699116111582	-18.1260795873331	1.98410366215451e-73	3.68548948166414e-72	ENSCAFG00000018442	LPIN2
1015.40121328419	-8.21702322906024	0.453502118131333	-18.1190404642842	2.25493303019858e-73	4.18142181153518e-72	ENSCAFG00000001847	ZNF318
412.429931159607	-3.90066864531997	0.215448353140358	-18.1048895870594	2.91595410538349e-73	5.39798646889444e-72	ENSCAFG00000014001	TOGARAM1
935.274203859092	-7.29296906362789	0.402831289228402	-18.1042765511019	2.94859708502158e-73	5.44914758411883e-72	ENSCAFG00000003435	NOL10
1593.32525001216	8.9917359009203	0.496937005925327	18.0943173756544	3.53294043824418e-73	6.51797570682845e-72	ENSCAFG00000001645	FAM71F2
2322.19877592008	10.5386852150892	0.582746950896956	18.0844965363923	4.22206060765365e-73	7.77616408025549e-72	ENSCAFG00000018885	CRYBA1
617.700433890164	-7.34746584834638	0.406926188194452	-18.0560162051683	7.07478299973486e-73	1.30082792148841e-71	ENSCAFG00000007753	GK5
1748.09456536415	9.76478682970366	0.541010322215748	18.0491691724314	8.00863596110149e-73	1.47005063130843e-71	ENSCAFG00000012560	GAD1
1155.95209100003	8.11836301117056	0.44981043713434	18.0484095986993	8.11952512942159e-73	1.48789614534939e-71	ENSCAFG00000020023	PHYHD1
558.356982173087	-6.67997071227633	0.370214520989078	-18.043513513273	8.87196150395753e-73	1.62304707513576e-71	ENSCAFG00000017954	TNIP1
963.666165251994	-5.3356317471602	0.295872035236152	-18.0335790873292	1.06190112870205e-72	1.93939493052379e-71	ENSCAFG00000029086	ARF4
2940.29653602094	6.17113165934397	0.34228342007704	18.0293034876039	1.1472774803262e-72	2.09181162032676e-71	ENSCAFG00000005183	SLAIN1
1398.01203186166	6.80300328661146	0.377388781040649	18.0265117257916	1.20668299687252e-72	2.19644555534404e-71	ENSCAFG00000017952	ACSM3
390.286592230426	-5.49537165957237	0.304913016807697	-18.0227519215363	1.29156115665499e-72	2.3470188965258e-71	ENSCAFG00000000017	ZNF236
2415.4721788779	7.12813578151881	0.395591684664969	18.0189221812276	1.38413865983993e-72	2.51105821872628e-71	ENSCAFG00000001187	JMJD4
1680.81799922998	6.43851989530118	0.357377395031499	18.0160244738862	1.45855651218917e-72	2.6416618361363e-71	ENSCAFG00000012081	PC
18144.7447447801	-10.4299782624006	0.579257655938961	-18.0057667869644	1.75551709275287e-72	3.1742198595706e-71	ENSCAFG00000020136	RPL12
374.27229548009	-3.73578054615161	0.20748717793839	-18.0048742446191	1.7840449572631e-72	3.22045263015073e-71	ENSCAFG00000004741	GGA3
622.198396490796	-6.2041561437754	0.344585711852696	-18.0046819423191	1.79025167416677e-72	3.22630620418963e-71	ENSCAFG00000019552	ARHGAP45
1268.28665763865	-7.05655738602168	0.392410108418029	-17.9826085889317	2.6664701806669e-72	4.79744263083622e-71	ENSCAFG00000003050	XPO1
1417.91168017199	9.19214459577567	0.511363300852666	17.9757612258219	3.01694311227213e-72	5.41904715793435e-71	ENSCAFG00000014425	C5H11orf65
894.749581726598	-5.04540658352426	0.280688405148594	-17.9751157902417	3.05225841179035e-72	5.4734485687542e-71	ENSCAFG00000003086	GARS1
1435.6164329095	10.6659326106629	0.593548021327978	17.9697888416837	3.3599117078569e-72	6.01523666776684e-71	ENSCAFG00000016957	HES7
1005.3820686199	-7.47109205715591	0.415770648702881	-17.9692628146412	3.39192038906627e-72	6.06257035057247e-71	ENSCAFG00000000886	DSE
536.793727503173	-7.31995368933807	0.407423708149765	-17.9664402019711	3.56894012055944e-72	6.3685103626704e-71	ENSCAFG00000012304	PPP2R5A
301.693911873873	-5.38869702195358	0.299950412807585	-17.9652929012982	3.64349865077682e-72	6.4909137174641e-71	ENSCAFG00000028815	ZBED5
1074.86736171085	-7.13033847016872	0.396924125590832	-17.9639835687866	3.73048596900453e-72	6.63502283866248e-71	ENSCAFG00000006612	SUCLG2
3047.81001490093	10.904424406607	0.607094469023515	17.9616599442033	3.88998745916206e-72	6.90742471337342e-71	ENSCAFG00000012682	PELI3
427.155721808467	3.40422059832783	0.189606139350012	17.9541686255404	4.45198028028227e-72	7.89247644151017e-71	ENSCAFG00000015991	LIAS
1339.09230326756	5.61591906517719	0.312914920841544	17.9471117902396	5.05518493760382e-72	8.94726634891343e-71	ENSCAFG00000013405	RHBDD2
1546.6491576635	8.82462182774233	0.491728834394265	17.9461142208854	5.14678719047116e-72	9.09460691043483e-71	ENSCAFG00000029145	PROKR1
4003.19544455736	10.6841174963167	0.59536401085676	17.9455212298467	5.20202110393216e-72	9.1773095164184e-71	ENSCAFG00000013001	C28H10orf90
863.660822842535	-7.31843680101976	0.407880600667067	-17.9425959191264	5.48326758287197e-72	9.65782647889343e-71	ENSCAFG00000019085	FMR1
195.295897805558	-5.13410265212822	0.286251184958765	-17.9356555427632	6.21266529985595e-72	1.09248565087128e-70	ENSCAFG00000009879	BTRC
456.995557090017	5.23920238819561	0.292286878607517	17.9248634531789	7.54355209045432e-72	1.32438007265476e-70	ENSCAFG00000000688	HDAC10
786.805865550019	-6.57360587031838	0.366885981689628	-17.9172991021483	8.64234557091449e-72	1.51484591850892e-70	ENSCAFG00000006553	TMF1
5188.66934745311	6.26379543293494	0.349634163423428	17.9152842834443	8.96101830853851e-72	1.56817820399424e-70	ENSCAFG00000015523	WDR74
725.300489940116	6.34919578654762	0.354437555501789	17.9134397244075	9.26302160650468e-72	1.61842680877694e-70	ENSCAFG00000029098	POFUT2
392.441920506554	-6.75153332269067	0.377006331084923	-17.9082757131998	1.01635594471493e-71	1.77292218881763e-70	ENSCAFG00000011381	ZBTB41
988.817696762081	4.52872464000975	0.252927233692084	17.9052471886957	1.0731763275873e-71	1.86904389212604e-70	ENSCAFG00000014064	PEX5
863.543312774719	-5.95136695099282	0.332593505354855	-17.8938158898897	1.31767969901722e-71	2.29120503575118e-70	ENSCAFG00000001124	PHF20L1
822.112172308716	6.10760381277787	0.341557480948264	17.8816279936875	1.63978190137464e-71	2.84673460868627e-70	ENSCAFG00000029911	ZNF768
433.65221621523	4.92126263116854	0.275271497026277	17.8778503562203	1.7547324539224e-71	3.04144311480021e-70	ENSCAFG00000007005	RAB28
2769.71779367634	10.2648375117175	0.575015034615251	17.8514245607262	2.81756700811476e-71	4.87586913884406e-70	ENSCAFG00000000439	MYRFL
1633.39770539116	9.43070124705418	0.528296737812622	17.851144199946	2.83174791213058e-71	4.89263111484783e-70	ENSCAFG00000007561	OR10V1
4390.67146141588	4.61435587424298	0.258544563198133	17.8474295385079	3.02649456828262e-71	5.22082303894712e-70	ENSCAFG00000002160	SPTLC1
398.165807144433	-6.78004666024065	0.380016891701079	-17.8414349685641	3.36931209128926e-71	5.8030003344436e-70	ENSCAFG00000019772	CD53
517.585179439964	-5.7550603636709	0.32278917340498	-17.8291616876829	4.19666477107285e-71	7.21653965768214e-70	ENSCAFG00000004557	GPALPP1
871.505786114289	-6.76132184081223	0.379285915075191	-17.8264511601277	4.40510442691135e-71	7.56302234809623e-70	ENSCAFG00000007350	LSM14A
712.370601482839	-6.02757089835489	0.338213988166664	-17.8217670151024	4.78993023597801e-71	8.21077017616074e-70	ENSCAFG00000002254	REST
1386.38456921142	6.73289593896821	0.377923196684184	17.8155138346658	5.35637681265392e-71	9.16732100719149e-70	ENSCAFG00000001751	TRPM6
1062.69342485755	5.76351288868153	0.323540509656287	17.813883321147	5.51474737068413e-71	9.42355182572947e-70	ENSCAFG00000010503	TM2D3
1115.47256749978	-5.63312425664879	0.316225864033614	-17.8136101354759	5.54173453568193e-71	9.45482451738209e-70	ENSCAFG00000000992	ATAD2
1455.14090358824	8.13777579670904	0.456924920130696	17.8098751855805	5.92417774401498e-71	1.00914983949301e-69	ENSCAFG00000015885	FKBP10
216.537768179436	-4.44025884918018	0.249541412123386	-17.7936752517242	7.91163012321451e-71	1.34559521704984e-69	ENSCAFG00000012366	VPS11
304.349993267141	-6.09216717817985	0.342496045868953	-17.7875547810291	8.82477114545627e-71	1.49855903148661e-69	ENSCAFG00000006905	VPS37A
266.339989129225	5.21808687516819	0.293647924202716	17.7698748912863	1.20960219547312e-70	2.05085979715342e-69	ENSCAFG00000017254	ATP2A1
749.452967336005	8.52056450584526	0.479546465073891	17.7679643713615	1.25150429812129e-70	2.11860408787718e-69	ENSCAFG00000031059	SPDYC
848.390435653882	5.59907320593568	0.315136659051414	17.7671275147402	1.27031126531319e-70	2.14710219300219e-69	ENSCAFG00000014543	SH3TC1
939.73883373268	-8.13968450067141	0.458255973634234	-17.7623096456747	1.38419613275399e-70	2.33596510155459e-69	ENSCAFG00000005950	TPP2
1649.00992845896	6.4310444189246	0.362219172437912	17.754566594696	1.58892446752298e-70	2.67731313142224e-69	ENSCAFG00000015574	STYXL2
747.958612930198	4.57204403154436	0.257565395737197	17.7510026859718	1.69304071818644e-70	2.84833820980825e-69	ENSCAFG00000025012	C11H5orf24
1201.54178727109	8.88285518248044	0.500682274973248	17.741501200447	2.00505996958209e-70	3.36806755692918e-69	ENSCAFG00000030738	MEIG1
1026.31356023313	8.37225452173491	0.47192683858519	17.740577219203	2.0383040490176e-70	3.41863475709655e-69	ENSCAFG00000015305	FBXO39
553.506307373387	-5.04211825755382	0.284242177535295	-17.7388109719492	2.10338876409522e-70	3.52236718418099e-69	ENSCAFG00000007522	KDM3A
340.489642695376	-6.22409962953608	0.350888714817921	-17.7381014740409	2.13011269406436e-70	3.5616400422259e-69	ENSCAFG00000007467	IDE
635.212941601688	-5.8477851653848	0.329712319984435	-17.7360226201462	2.2103792724347e-70	3.69018073319811e-69	ENSCAFG00000031900	OBI1
1500.48666658854	-5.81236760251226	0.327802703903213	-17.7312985320232	2.40416876461335e-70	4.00756156245274e-69	ENSCAFG00000002102	JAK2
802.16300669775	8.7989107365961	0.496357574825511	17.7269597219087	2.59703584581152e-70	4.32243657211903e-69	ENSCAFG00000010219	TMEM45B
913.529107470934	9.37592512420121	0.529180913245897	17.7178066886257	3.05597144862948e-70	5.07851133104304e-69	ENSCAFG00000010343	KIRREL3
2494.19831568846	8.13434205017881	0.459150511954438	17.7160687800474	3.1518368957145e-70	5.22983911735553e-69	ENSCAFG00000016875	TTLL6
2545.0125006755	-5.19766525365215	0.293654277017003	-17.6999473886471	4.19699099473615e-70	6.95346224926986e-69	ENSCAFG00000001617	VPS13A
951.641075547478	4.97221227071825	0.280974691092715	17.6962994474031	4.47781129891803e-70	7.40744315938037e-69	ENSCAFG00000017398	SLC39A1
803.728334465701	9.63240640173434	0.544594731423483	17.6872926709313	5.25398229459844e-70	8.67823934396116e-69	ENSCAFG00000023644	TEX29
3498.87902292934	6.75730530110656	0.382110541182628	17.6841635412433	5.55391494311524e-70	9.1597521448196e-69	ENSCAFG00000016829	UBTD2
814.515773744589	-6.98022052600123	0.394749766674621	-17.6826463630434	5.70542346347002e-70	9.39539098333906e-69	ENSCAFG00000013165	PRPF6
301.252762725889	7.5276175547131	0.425816447058734	17.6780807944574	6.18665604423399e-70	1.0172469945844e-68	ENSCAFG00000011071	GJA8
320.027739553687	6.06154844039528	0.343076934313801	17.6681899426412	7.37247309118892e-70	1.21039773148705e-68	ENSCAFG00000015634	SLC2A9
550.394275165249	7.86490299212159	0.445216019380883	17.6653638902269	7.75113593289731e-70	1.27064931671065e-68	ENSCAFG00000007843	SMTNL1
326.577711550559	-3.89642946884596	0.220585312439444	-17.6640476455821	7.93405712078024e-70	1.29867987608561e-68	ENSCAFG00000024214	USP4
1018.63950945787	-7.84584741076879	0.444531900374691	-17.6496836428513	1.02327786313083e-69	1.67242936038725e-68	ENSCAFG00000013418	NFKBIA
878.289507541647	7.64950104642723	0.43389289923102	17.6299290907602	1.45148960036366e-69	2.36873527735509e-68	ENSCAFG00000017172	CHRNB2
238.24140788208	5.22685637820202	0.296617703470337	17.6215253406974	1.68402424595216e-69	2.74410238281277e-68	ENSCAFG00000017166	TMEM63C
553.10589887672	-4.82340721395859	0.273773330723807	-17.6182508398695	1.78437339522071e-69	2.90327420134192e-68	ENSCAFG00000000387	LATS1
1887.84070191714	-7.93631063043703	0.450463002362124	-17.6181186663962	1.78854676271861e-69	2.9057211212227e-68	ENSCAFG00000010062	NOLC1
2602.60214613556	5.57209846837588	0.316305691271026	17.6161815046238	1.8508406787681e-69	3.00244423075868e-68	ENSCAFG00000003361	SNRPG
888.232027131452	5.81617628914724	0.330175696283032	17.6153979672735	1.87664720509912e-69	3.03977750409284e-68	ENSCAFG00000000711	ALG12
2838.72938431602	10.3446775001719	0.587268335055017	17.6149076711292	1.89297768094267e-69	3.06167341115319e-68	ENSCAFG00000032747	FN3K
337.450808900424	-4.64044395534396	0.263533034559476	-17.6085854401554	2.11668949933473e-69	3.41842213653687e-68	ENSCAFG00000004586	RSU1
262.37526175842	-4.64395362153261	0.264010920442582	-17.590005798804	2.93847549096934e-69	4.73856381025205e-68	ENSCAFG00000031787	ZNF655
503.018707371758	7.17539487648178	0.408121781326249	17.5815043567739	3.4139689672955e-69	5.49719707233898e-68	ENSCAFG00000030753	C32H4orf54
3573.34902363465	7.35659386842286	0.418476249517818	17.5794776331975	3.5382097483286e-69	5.68883502371593e-68	ENSCAFG00000016940	TBC1D10B
381.513579299994	5.77120722754534	0.328583990626661	17.5638722280375	4.65860675355768e-69	7.47919388089607e-68	ENSCAFG00000020294	HAS3
555.926518547357	-7.47483926422959	0.42562991061706	-17.5618279584555	4.82946298539674e-69	7.74207726009477e-68	ENSCAFG00000006200	PLXNC1
1549.50395241161	7.78161979149896	0.443206169377659	17.5575619861649	5.20638543661217e-69	8.33404492316522e-68	ENSCAFG00000009281	F2RL1
785.235633585504	-7.89033299085133	0.449665516698885	-17.5471160180936	6.25779786195497e-69	1.00023685355918e-67	ENSCAFG00000013345	TRA2B
2938.68744386993	11.4848833606839	0.654750402488221	17.5408572748308	6.98654472167295e-69	1.11508122134032e-67	ENSCAFG00000016417	SLC34A2
593.566650499468	-7.08234460911148	0.403910238381202	-17.5344518066594	7.82001058551021e-69	1.24627840736865e-67	ENSCAFG00000006556	APAF1
756.806755513541	-6.79829206842037	0.387901026104558	-17.525841931101	9.09847022637552e-69	1.44790714055698e-67	ENSCAFG00000014085	MIS18BP1
830.877470447913	-8.0047061488359	0.456930168242668	-17.5184452793337	1.03618512449144e-68	1.64655110658238e-67	ENSCAFG00000001076	MACROH2A1
1312.41947636618	5.40776821617738	0.308728484630517	17.5162593845182	1.07676469594934e-68	1.70853990020533e-67	ENSCAFG00000009838	SIRT5
1166.26584816257	4.86114045520126	0.27762980008865	17.509433258422	1.21396646357222e-68	1.92343885822177e-67	ENSCAFG00000030117	ZNF599
514.906847598985	4.3227981690377	0.246889605647558	17.5090326613774	1.22253912605284e-68	1.93420616091354e-67	ENSCAFG00000019873	CTU2
2329.89910038471	9.40792461098667	0.537390473586991	17.5066828933352	1.27405241954688e-68	2.01278092696194e-67	ENSCAFG00000010115	TMEFF2
1961.19854800324	-5.33545097941706	0.305085884669393	-17.4883573692661	1.75750381797887e-68	2.77252595053624e-67	ENSCAFG00000009381	PRPF4B
411.294177085827	4.31213351638593	0.246718308186541	17.4779632208144	2.10898708159149e-68	3.32218876745635e-67	ENSCAFG00000004813	LIPE
1358.51112715126	-7.52314231434907	0.431178243456657	-17.4478708713078	3.57305178902124e-68	5.62032785021621e-67	ENSCAFG00000003839	PUM2
4346.24397820281	8.7896890438306	0.503777223464744	17.4475713359553	3.59183545047373e-68	5.6417213388754e-67	ENSCAFG00000012384	CDK15
1383.3972500227	9.06558418624463	0.519639634728476	17.445905932448	3.69808100717352e-68	5.80023224251927e-67	ENSCAFG00000030617	NXPH3
2011.32260098871	6.31706641488165	0.362134282448309	17.4439889318773	3.82426078803666e-68	5.98950772342145e-67	ENSCAFG00000004294	POMGNT1
1026.77086230413	-7.63003853148347	0.438390513087231	-17.4046616058164	7.6054091125994e-68	1.189437905038e-66	ENSCAFG00000004778	NAA16
12862.3963761194	12.1596972712703	0.698754159519411	17.4019676385662	7.97169760607208e-68	1.24493441093393e-66	ENSCAFG00000014636	TMBIM1
3503.25683637963	-10.1322377062589	0.582635590604969	-17.3903514815123	9.76336769911794e-68	1.52255383101574e-66	ENSCAFG00000016090	TOP2A
589.76761102012	3.11646718079152	0.179249621876153	17.3861855225823	1.04993592315449e-67	1.63498605486933e-66	ENSCAFG00000019174	CPT2
606.174982622771	-5.88695899302952	0.338634799342361	-17.3843887410927	1.08336222517381e-67	1.68462826014528e-66	ENSCAFG00000009492	INO80
7563.11404733838	11.2426808345527	0.646820084353955	17.3814652737351	1.14003034628136e-67	1.77021830517441e-66	ENSCAFG00000015614	C8H14orf39
997.015989054017	-5.63273050553443	0.324100128738795	-17.3795997164632	1.17772651431462e-67	1.82614716642658e-66	ENSCAFG00000008429	SELENOT
1099.38762686037	6.01456047503146	0.346250715777691	17.370535860186	1.37931813670103e-67	2.13568675931589e-66	ENSCAFG00000013245	GPR19
271.944190070094	4.3246099398358	0.24899771637345	17.368070690856	1.43986383209706e-67	2.22626673471258e-66	ENSCAFG00000030058	ECI1
646.24656158667	-5.02340851658882	0.289272603174585	-17.3656559987364	1.50173680645167e-67	2.31863902669878e-66	ENSCAFG00000012456	UBR3
1021.46517206363	-7.80822603405866	0.449733072000734	-17.3619120322241	1.60295042580924e-67	2.47140444545801e-66	ENSCAFG00000006816	USP12
1180.87290254089	4.00568983109956	0.230764169915821	17.3583699434829	1.70495686417933e-67	2.62495834039491e-66	ENSCAFG00000014128	EHD1
753.776087717042	4.95813586311556	0.285636059202144	17.3582280786429	1.70917442664126e-67	2.62773497655227e-66	ENSCAFG00000003824	MICAL1
2858.63633359447	9.90263860355376	0.570770964643711	17.349583663099	1.98678887897801e-67	3.05023934381885e-66	ENSCAFG00000016432	CAPN8
355.370559070466	-6.53244321638604	0.376579289880854	-17.3467936020933	2.08565298233819e-67	3.19751164968327e-66	ENSCAFG00000007558	UFSP2
593.91047114605	7.80449181465824	0.450086589702332	17.3399785579477	2.34824515428987e-67	3.59502791904996e-66	ENSCAFG00000040684	C19orf84
4954.80836152243	-7.95651874376608	0.459233842770709	-17.3256367513373	3.01341533971637e-67	4.60688567033886e-66	ENSCAFG00000023471	RPS27A
494.679341090674	-5.61251801013555	0.323970832470774	-17.3241460267627	3.09251978328728e-67	4.72118903801993e-66	ENSCAFG00000012158	EIF2B5
14031.1459178938	-8.10474318146268	0.467999470315043	-17.3178469112514	3.45027681631853e-67	5.2599808327209e-66	ENSCAFG00000013053	RPS17
1131.66329046592	-6.32250109937376	0.365179240455201	-17.3134187241659	3.72618671185715e-67	5.67266326693217e-66	ENSCAFG00000018993	USP7
206.956822697996	-4.95679075460334	0.286309368740773	-17.3127088938932	3.77241525997806e-67	5.73501956771804e-66	ENSCAFG00000023631	ZBTB33
677.291983464967	-5.33671014513473	0.308319697065836	-17.3090146232051	4.02239889454259e-67	6.10652886570378e-66	ENSCAFG00000002128	RIC1
1160.86452215026	5.24836534078008	0.303585682587063	17.2879211432342	5.80067748101654e-67	8.79392400847703e-66	ENSCAFG00000016204	WDFY1
505.495445755564	-6.47169156113582	0.374543356899994	-17.2788849192266	6.78470492195597e-67	1.0271420455562e-65	ENSCAFG00000014113	MORF4L1
8887.32907241835	10.6662736753133	0.617357257808639	17.2773115410906	6.97230760314852e-67	1.05407733694822e-65	ENSCAFG00000010624	BRINP3
635.239942318648	-5.95100733666537	0.34456423501575	-17.2711115429416	7.7632640922553e-67	1.17202676344243e-65	ENSCAFG00000013529	CTDSPL2
670.168573574656	6.32389873327635	0.366284295383946	17.2650010196247	8.63023094092177e-67	1.30110891678578e-65	ENSCAFG00000025209	ZNF783
219.751004058123	7.32841982898141	0.424491468934524	17.2639979017147	8.7815006775577e-67	1.32208346991999e-65	ENSCAFG00000000617	DDAH2
984.745923177412	-7.95629094205763	0.46096601376732	-17.2600380601458	9.40489267439978e-67	1.41398144697295e-65	ENSCAFG00000031480	RWDD1
265.870923732526	-3.98587749842913	0.23095272507346	-17.258412937805	9.67332349640604e-67	1.45233277597765e-65	ENSCAFG00000009886	GDAP2
213.238198216848	4.1851424048996	0.242711371843509	17.2432893156651	1.25678025355669e-66	1.88430482919621e-65	ENSCAFG00000012751	AUNIP
1264.63757130728	-6.7107434677324	0.389211263313661	-17.2419045908347	1.28725124264252e-66	1.92733559507067e-65	ENSCAFG00000002860	PPP4R3B
604.274094897164	8.57591398141409	0.497423100636969	17.2406829727697	1.3147437589815e-66	1.96579475501561e-65	ENSCAFG00000004910	C1QL2
413.926344182404	5.44984553910118	0.316172961259995	17.2369120919852	1.4033532239718e-66	2.09540464237765e-65	ENSCAFG00000014472	GPR137
878.175210410694	-4.77623964463562	0.277104128856561	-17.2362630046122	1.41919525949993e-66	2.11615621913105e-65	ENSCAFG00000007770	LNPEP
411.475784336791	8.74219080986525	0.507266165907895	17.2339323956658	1.47756076193862e-66	2.20017084729163e-65	ENSCAFG00000013491	FAM78B
583.565458964857	9.11526253050075	0.528948423483539	17.2328002614501	1.5067700757045e-66	2.24060003743763e-65	ENSCAFG00000008177	PTH
1435.71862975966	-7.58103393049072	0.440100648395033	-17.225682257314	1.70406495198091e-66	2.53052482978339e-65	ENSCAFG00000013136	SMARCC1
256.575159815656	-6.05219759247632	0.351508907017246	-17.2177645335724	1.95390531627435e-66	2.8975830201153e-65	ENSCAFG00000008058	MTMR9
556.147419322608	9.29241271070333	0.539990876960379	17.2084624151625	2.29443204264021e-66	3.39794459648145e-65	ENSCAFG00000018389	HSPB3
538.282668841651	-5.07218268128087	0.29490617322296	-17.1993099562758	2.68712449736304e-66	3.9740964882876e-65	ENSCAFG00000003239	ETAA1
302.557773349325	-5.41293015637771	0.314792127994708	-17.1952525968779	2.88199157339418e-66	4.25650994252316e-65	ENSCAFG00000005180	SLC4A1AP
31774.9255966562	8.98455472560204	0.522599929349615	17.1920320325789	3.04664464706036e-66	4.49359444217507e-65	ENSCAFG00000013401	YBX3
12119.6996192114	-6.36347710639762	0.370174616400223	-17.1904739667984	3.12963379861216e-66	4.6097515423401e-65	ENSCAFG00000016493	RPL19
724.815561424421	5.66307112876676	0.329560460399797	17.1837092407771	3.51687544886383e-66	5.17313368390309e-65	ENSCAFG00000004575	ZNF296
2466.21577490007	10.1314648960797	0.589606882192933	17.1834237388777	3.53422975264941e-66	5.191645189958e-65	ENSCAFG00000011494	PEX5L
1153.14518867488	8.67769958207289	0.505097354753079	17.1802514909528	3.73289409810934e-66	5.47608520996228e-65	ENSCAFG00000024352	OR6K8
1777.38875949267	5.36591598863096	0.312498250365685	17.1710273012786	4.37605947386907e-66	6.41095657780146e-65	ENSCAFG00000016449	FCRL1
912.200634897246	9.82580637693817	0.572591883513954	17.1602264367387	5.2707743176928e-66	7.71134118925889e-65	ENSCAFG00000004499	CPB2
1602.91834701769	6.90188549542653	0.402297466820455	17.1561743850275	5.65159483515221e-66	8.25739728599084e-65	ENSCAFG00000009075	CCDC9B
1537.41045044737	-5.51006963571303	0.321393947721773	-17.1442856182315	6.93458658970762e-66	1.01183612639367e-64	ENSCAFG00000007927	TTC37
773.106197573114	-7.47247156911505	0.435879311255694	-17.1434417191955	7.035987322092e-66	1.02525732263683e-64	ENSCAFG00000031640	GNG2
606.849535649568	-6.93175260099569	0.404341178216105	-17.1433259199015	7.05001628182152e-66	1.02592817149234e-64	ENSCAFG00000023172	RBM8A
3100.92805252349	9.63409813724996	0.562009452986936	17.1422350390144	7.1835512725946e-66	1.04396469428828e-64	ENSCAFG00000006967	OR13A1
1424.92422689022	-5.18646317533436	0.302855313897816	-17.1252176776541	9.62487828401032e-66	1.39689066828603e-64	ENSCAFG00000002711	SENP6
1081.76761006998	-5.6770839239995	0.33160108975228	-17.1202209505419	1.04876529017734e-65	1.52008124947807e-64	ENSCAFG00000005632	KAT6A
450.740731381064	8.04766776189255	0.470080130331656	17.11977861352	1.05676465875299e-65	1.52829546858307e-64	ENSCAFG00000028529	OLIG2
425.209254975523	-6.40698548613954	0.374245219083253	-17.1197523961269	1.05724068704001e-65	1.52829546858307e-64	ENSCAFG00000006461	FOXP1
2959.12345766676	10.2951769194441	0.601581599175157	17.1135169918097	1.17674643327372e-65	1.6987911042685e-64	ENSCAFG00000030252	FAM131C
1420.56329406237	10.1368180105889	0.592848344350649	17.098501003139	1.52270586623232e-65	2.19531832502501e-64	ENSCAFG00000014755	SAMD7
4805.62096457466	-7.63579697995251	0.446579982277332	-17.0983861412995	1.52570951644754e-65	2.19673916488512e-64	ENSCAFG00000022732	MT-ND3
407.028101684139	-4.82633389448618	0.282295070345314	-17.0967700165023	1.56860276757645e-65	2.25551401916376e-64	ENSCAFG00000029757	MMD
474.071432379705	4.71665577997964	0.275913221948858	17.0947073382873	1.6250979916928e-65	2.33366644321585e-64	ENSCAFG00000000983	SMDT1
373.750414060888	-6.46694457095186	0.378404165218915	-17.0900459491787	1.76035099211155e-65	2.52456133717183e-64	ENSCAFG00000007779	PRMT9
2173.01508213379	9.34320737158555	0.546732893557311	17.0891627002613	1.7872156864536e-65	2.55971615092729e-64	ENSCAFG00000005805	MYF6
1804.46657025479	-7.38728656194573	0.432723437591628	-17.0716118430296	2.41441007745834e-65	3.4534630345774e-64	ENSCAFG00000007852	RSRC2
6779.05840184879	6.75642016985441	0.395871329731729	17.0672126582974	2.60335881827837e-65	3.71883999172704e-64	ENSCAFG00000008369	PBK
495.881283152485	4.57591206231003	0.26827014563271	17.0571050741328	3.09518620459105e-65	4.41560967719182e-64	ENSCAFG00000016081	HDHD5
319.804264964284	6.5545517338737	0.384374578527377	17.0525110140885	3.34834578647907e-65	4.77051621542207e-64	ENSCAFG00000018887	PABIR3
2960.42776827198	4.34134191122495	0.254663524500137	17.0473644380219	3.65653157653911e-65	5.20191344989483e-64	ENSCAFG00000000425	ARMT1
1533.02013174863	8.49326534411771	0.498217687190855	17.0472979231349	3.66069426055989e-65	5.20191344989483e-64	ENSCAFG00000003928	DBP
679.988832446233	7.18883021363752	0.421760578138771	17.0448130675508	3.81963394004691e-65	5.42069301661155e-64	ENSCAFG00000016281	F12
950.007464431082	6.33943850850387	0.371947717207812	17.0438968038133	3.87996102662358e-65	5.49913747067677e-64	ENSCAFG00000010485	SPPL3
1033.81026081546	-5.77051029988169	0.338610267069258	-17.041746400151	4.02529973801461e-65	5.69770970718973e-64	ENSCAFG00000029847	LASP1
290.558536230671	-6.15456951028242	0.361179279371571	-17.0402065173589	4.13269706088796e-65	5.84213084516435e-64	ENSCAFG00000012100	CBL
525.914290858643	-4.61516010523155	0.270985387873119	-17.0310293903834	4.83462379178379e-65	6.82553566453522e-64	ENSCAFG00000019140	UBN1
1308.04840981976	4.99445139504978	0.293360295221574	17.0249739872858	5.36162946460388e-65	7.55975864277374e-64	ENSCAFG00000004084	ERMARD
1132.28737615152	6.15001774500194	0.361358176595349	17.0191741693692	5.91996936928998e-65	8.33620525028738e-64	ENSCAFG00000005884	PGAP2
1918.50591730948	-9.65702041732931	0.567705701629857	-17.0106102327393	6.85203463310507e-65	9.63622700017424e-64	ENSCAFG00000007934	CTSB
1335.75713729061	6.98312751176215	0.410551895853743	17.0091225549957	7.02824970619788e-65	9.87129007122115e-64	ENSCAFG00000004527	MARK4
2153.36697298754	4.23896465324373	0.249318798113991	17.0021862984661	7.91134960730414e-65	1.10972990303487e-63	ENSCAFG00000001058	TXNDC15
1496.05426591639	-4.96473878269902	0.292071644809207	-16.9983593783717	8.44505152235378e-65	1.18306802858199e-63	ENSCAFG00000009207	AP3B1
385.797303367457	7.12233561350076	0.419013134138987	16.9978815297429	8.51416375016183e-65	1.19121686915825e-63	ENSCAFG00000000764	PRRT1
249.50666715404	7.29603727356018	0.429840976982497	16.9738058125093	1.28338371379544e-64	1.79327749995679e-63	ENSCAFG00000032609	RASD2
576.356841677062	-7.67460350586024	0.452299369021254	-16.9679730539257	1.41740617379765e-64	1.97800848740865e-63	ENSCAFG00000032648	PPP1R2
878.062036311089	9.77253738111922	0.576015861539662	16.9657435387243	1.47224277924342e-64	2.05190302843336e-63	ENSCAFG00000019027	LDOC1
775.248572944889	7.00104880802415	0.412776905576048	16.9608539466468	1.60002111379811e-64	2.22713936364354e-63	ENSCAFG00000030347	C33H3orf52
1005.12422230325	-6.59740432819992	0.389137556532856	-16.9539131277422	1.80060274012953e-64	2.50313675942655e-63	ENSCAFG00000007866	TRAM1
628.962863315811	8.98175844654539	0.529791978820491	16.9533681248667	1.81737503973674e-64	2.52323052392021e-63	ENSCAFG00000013545	ARX
315.906489110809	-4.60429451357684	0.27162137944836	-16.9511491434429	1.88728619498231e-64	2.61695671750095e-63	ENSCAFG00000016693	RNF40
5194.23394932974	11.2723845383938	0.665056977343021	16.9495019561005	1.9409097289121e-64	2.68788834595524e-63	ENSCAFG00000004072	PODXL2
2438.79054184363	7.61563190391736	0.449318597541302	16.949291539657	1.94786822534127e-64	2.69409728498599e-63	ENSCAFG00000001576	FBXL6
462.504883479844	-5.63726142709479	0.332627192835268	-16.9476866249075	2.0017673842771e-64	2.76513172307821e-63	ENSCAFG00000015874	ERC1
399.690096840685	8.35082525518585	0.492800043354305	16.945666640662	2.07172352739346e-64	2.85813822505422e-63	ENSCAFG00000019402	AVPR2
312.744379386326	5.47595297072311	0.323418620435948	16.9314709318278	2.63706933680803e-64	3.63348097862727e-63	ENSCAFG00000031185	PFN4
341.693400208343	-6.35652608925641	0.375475340155545	-16.9292771307515	2.73720893041576e-64	3.76669016530665e-63	ENSCAFG00000023756	GNAS
1172.68309034303	9.6392587424667	0.570317916122931	16.9015534493378	4.3820824046735e-64	6.0225968402615e-63	ENSCAFG00000016860	HOXB8
2369.89033916504	6.84255742081027	0.40486567249842	16.9008090475662	4.43775694743406e-64	6.09142299783351e-63	ENSCAFG00000016988	GBA
3879.57449969055	5.11487931857119	0.302792210520953	16.8923741788835	5.12005589583411e-64	7.01911944913782e-63	ENSCAFG00000005140	IRAK2
878.068362413804	8.58588253337529	0.508374869756606	16.8888807141194	5.43238123739793e-64	7.43792072566999e-63	ENSCAFG00000001189	OR6F1
354.49176558165	4.08945965137146	0.242373646899738	16.8725424718436	7.16451174851106e-64	9.79719979680188e-63	ENSCAFG00000012091	HACD2
3974.70692549766	7.46123256107276	0.442260031650024	16.8706915097793	7.39258587378883e-64	1.00963986494594e-62	ENSCAFG00000007867	MICAL2
1094.34973166343	8.33924941658216	0.494373067202653	16.868332783112	7.69374001561843e-64	1.04945313370936e-62	ENSCAFG00000020184	CHST4
617.156683194716	-6.2924432256918	0.373065344543157	-16.8668661341281	7.88712916119425e-64	1.07448561851814e-62	ENSCAFG00000018143	ETFA
708.522073857626	6.61640383996039	0.392296403060867	16.8658284611746	8.02687319174772e-64	1.09215643365217e-62	ENSCAFG00000009166	CDS1
933.401945115204	10.1734847043499	0.603222053564686	16.8652399961682	8.1072156690031e-64	1.10171089334705e-62	ENSCAFG00000016791	ARR3
408.343510734551	-6.76256395790759	0.401064135811286	-16.861552440305	8.62923938190166e-64	1.17118791361595e-62	ENSCAFG00000031562	ZPR1
4700.3178423226	-8.74130727263081	0.518484673126936	-16.8593359180952	8.95899869100272e-64	1.21442964821376e-62	ENSCAFG00000003109	MDN1
1379.80331469442	4.37433507053063	0.259480679767582	16.8580376560164	9.15794617775941e-64	1.23985378289691e-62	ENSCAFG00000000652	TULP4
615.562886945763	-5.86374441503348	0.348031665943656	-16.8483071766888	1.07960978104242e-63	1.45982018219214e-62	ENSCAFG00000007040	MRPS5
1348.10433148546	7.32829368679923	0.435216599496104	16.8382678769237	1.27926588534572e-63	1.72764381662384e-62	ENSCAFG00000015728	SYT16
413.021285074671	7.70799900647751	0.457951686760524	16.8314676620205	1.43500486561375e-63	1.93556728156204e-62	ENSCAFG00000013604	MAGEB10
514.723490347089	-6.80753452613005	0.404734716955927	-16.8197444917268	1.74911438395431e-63	2.35632550363152e-62	ENSCAFG00000009970	RBBP5
626.687222777877	5.18692961312647	0.308418253092873	16.8178425275126	1.80617371265987e-63	2.43018552068018e-62	ENSCAFG00000006159	AP5S1
1314.61878369486	5.10142745253556	0.303360593139727	16.8163814546139	1.85126268679048e-63	2.48777707971782e-62	ENSCAFG00000008249	GYG1
537.851717303918	6.60402667519888	0.392956243620297	16.8060102935536	2.20523083193996e-63	2.95979501919439e-62	ENSCAFG00000004874	KRTCAP3
1942.80632838775	-3.70429069039074	0.220431113397131	-16.8047542531668	2.25244129536866e-63	3.01943639163644e-62	ENSCAFG00000017647	CLTC
394.31509492425	5.67664056296578	0.338076148064472	16.7910117157488	2.83962669001357e-63	3.80188641092222e-62	ENSCAFG00000014045	LRRC20
365.953041220836	7.45504963291157	0.443996256986617	16.7907938763013	2.85006898873098e-63	3.81117947694555e-62	ENSCAFG00000015846	ESR2
1125.17892903639	7.02155733386985	0.418215342729114	16.7893346237606	2.92101293070652e-63	3.90125469334239e-62	ENSCAFG00000029434	TIMM10B
1296.89154714322	-8.8123742110306	0.525282528492745	-16.7764464512402	3.62913314091625e-63	4.84106792143056e-62	ENSCAFG00000025025	TRIM34
1033.20565420151	-7.91256185651055	0.472069370554608	-16.7614387843349	4.67180372492616e-63	6.22430643155706e-62	ENSCAFG00000018589	OXCT1
5249.24777485969	3.54907745937538	0.211938693842559	16.7457739548582	6.07946127712978e-63	8.08984547696304e-62	ENSCAFG00000011347	STAU1
557.834274427953	8.30872389651976	0.496639919783248	16.7298752386759	7.94044416287352e-63	1.05533253617678e-61	ENSCAFG00000010776	OR2W11
2355.62775975012	10.1399064636056	0.606248955321178	16.725647730368	8.52443643326745e-63	1.13156695824532e-61	ENSCAFG00000001184	PRSS38
1096.3508037129	4.47777816276761	0.267787060331287	16.7214134888669	9.15225038158918e-63	1.21342564438e-61	ENSCAFG00000011992	WDR6
570.373376087326	-6.10723883771427	0.365498312021157	-16.7093489541499	1.12052203858028e-62	1.48380564354578e-61	ENSCAFG00000010452	KDM5B
261.801660111613	-6.12945274930025	0.36702164441931	-16.7005211886021	1.29924933637163e-62	1.71838748802007e-61	ENSCAFG00000004528	MAP3K2
565.908650462355	-6.96475853079077	0.417182365984804	-16.6947577334668	1.43098854145474e-62	1.89032891671539e-61	ENSCAFG00000018481	ATAD5
517.091186890963	-5.6106121046027	0.33621263739507	-16.6876895171846	1.61085187497129e-62	2.12534820109848e-61	ENSCAFG00000000643	AZIN1
639.365021152604	-7.44899452389114	0.446410069035695	-16.6864393090012	1.64493332345293e-62	2.16534744410404e-61	ENSCAFG00000001844	BAG1
2521.46576560086	-8.7453281009148	0.524098161456405	-16.6864315581886	1.6451468408581e-62	2.16534744410404e-61	ENSCAFG00000008940	HNRNPDL
461.049482168773	5.16680249617815	0.309644783063809	16.6862249221664	1.65084939093625e-62	2.17022893965472e-61	ENSCAFG00000018316	EVI5L
798.077047900888	6.97389896836618	0.418057839832307	16.6816605356894	1.78195940593578e-62	2.33976213915693e-61	ENSCAFG00000032520	PTPRN2
400.551776922766	6.45262328353524	0.387012329910999	16.6729139741339	2.06288032564051e-62	2.70535570416831e-61	ENSCAFG00000014082	SLC2A11
1231.29398133785	5.78245020855727	0.346834332082997	16.6720813762276	2.09181956940767e-62	2.74000674043351e-61	ENSCAFG00000001018	CCDC134
271.616916811285	5.93135785569164	0.35583791348693	16.6687068209484	2.21331293298427e-62	2.89566241292473e-61	ENSCAFG00000012742	MTFP1
168.022438786851	4.29204019827189	0.257579736355264	16.6629574942656	2.43671374970023e-62	3.18410914351585e-61	ENSCAFG00000000130	SPRYD4
5940.16916281086	5.84596538170004	0.350862671949694	16.6616908809787	2.48887426899162e-62	3.24836887505681e-61	ENSCAFG00000017737	BRIP1
539.985966514336	6.89499362827559	0.413832902214548	16.6612987787543	2.50524587519897e-62	3.26582052114261e-61	ENSCAFG00000031312	TNP2
876.494334042095	-6.45328921759354	0.387682721133446	-16.6458004595263	3.24596585577717e-62	4.22635626078164e-61	ENSCAFG00000009513	GLS
719.301793680419	7.0564933346061	0.423972651135868	16.6437465145476	3.35926742774844e-62	4.36865304074574e-61	ENSCAFG00000016897	CACNA1A
359.084428248096	8.17431192582276	0.491159430944288	16.6428890718989	3.40772450013752e-62	4.42638200286359e-61	ENSCAFG00000013743	FOXA1
5734.80006531858	10.6948132362011	0.642989587419483	16.6329493438964	4.02294544388883e-62	5.21928023322168e-61	ENSCAFG00000000767	CELSR1
250.175014512616	8.75027936381137	0.526105018117057	16.6321914113818	4.07416551141082e-62	5.27943947520319e-61	ENSCAFG00000012757	SEC14L3
1102.77431061739	-5.50694900459948	0.331115991049347	-16.6314800657838	4.12282823522491e-62	5.33614570040704e-61	ENSCAFG00000000136	ATP5F1B
3349.66036803306	6.06293899522452	0.364739874290497	16.6226382761641	4.77827854101159e-62	6.17714512101083e-61	ENSCAFG00000006065	PRNP
666.604301309882	-7.47817422615629	0.449991661550121	-16.6184728854656	5.1220783567438e-62	6.61373937285365e-61	ENSCAFG00000001929	SLC41A2
214.701414324778	5.57428084606655	0.33551793762055	16.6139577680962	5.52263026527632e-62	7.12249175800152e-61	ENSCAFG00000012468	OSM
939.892732690809	-5.80105411984898	0.349232126015574	-16.6108833858838	5.81308215861811e-62	7.48821293450393e-61	ENSCAFG00000025364	INTS6
2039.54754760809	4.69560694482615	0.282877956387571	16.5994091755694	7.03802747438692e-62	9.0554289667496e-61	ENSCAFG00000010823	ZBTB20
2424.98486038287	8.35600834135076	0.503442598971011	16.5977379713788	7.23671601181689e-62	9.30007718873989e-61	ENSCAFG00000015131	CEP126
692.351674725343	-6.9288876154563	0.417465226040617	-16.59752042385	7.26298790150187e-62	9.32283293724621e-61	ENSCAFG00000005980	HEATR5B
230.45438421728	-5.1674592098591	0.311357972917569	-16.5965212370751	7.38487949244673e-62	9.46812877211809e-61	ENSCAFG00000010567	BSDC1
973.538315211712	-6.66600744718418	0.401679458935122	-16.5953406351826	7.5315315636669e-62	9.64479071417815e-61	ENSCAFG00000016878	CALCOCO2
301.721052641284	-5.34060965268176	0.322029068141111	-16.5842471411356	9.05938390759523e-62	1.15877078536045e-60	ENSCAFG00000000079	RELCH
484.649018467528	-5.62432326151626	0.339161315311907	-16.5830329332928	9.2443245065021e-62	1.18103840672858e-60	ENSCAFG00000002708	TMEM30A
545.712339592185	-4.89503934734256	0.295193353410388	-16.5824849739665	9.329013561016e-62	1.19046087469706e-60	ENSCAFG00000007868	LACTB2
850.281528012325	9.91767060700722	0.598177264934863	16.5798187065621	9.75225673643122e-62	1.24301305124185e-60	ENSCAFG00000009195	FOXF2
2623.28961585681	9.75880336164109	0.588678987477427	16.5774616883455	1.01423125176884e-61	1.29121721350922e-60	ENSCAFG00000016954	RUSC1
544.435457663979	-5.45508487456243	0.329102438205595	-16.5756440587491	1.04536890045537e-61	1.3293037945627e-60	ENSCAFG00000002227	C1GALT1
1964.39907328519	10.8731181997597	0.656136952587902	16.5714157034967	1.12153907081492e-61	1.42449857477485e-60	ENSCAFG00000014687	TMEM59L
554.191241855506	7.61821677212182	0.459763384977522	16.5698640236309	1.15085737833156e-61	1.46003293276678e-60	ENSCAFG00000011530	OR10K2
3457.2564138038	-9.04921258431466	0.546566328079958	-16.5564765325076	1.43770628618832e-61	1.82181989815599e-60	ENSCAFG00000003007	USP34
2023.43098004837	-4.06636928275231	0.245689878527176	-16.5508213326847	1.57933260960592e-61	1.99895761111168e-60	ENSCAFG00000010292	DOCK10
630.063892733657	-5.50362197250609	0.332581126134846	-16.5482089632309	1.64936856403225e-61	2.08517733095134e-60	ENSCAFG00000013935	FAM20B
551.770401784575	-5.58389428394181	0.337434778100081	-16.548069868144	1.65318319137593e-61	2.08757529444629e-60	ENSCAFG00000023714	SARNP
1374.71365987829	4.77023575419818	0.288359402065637	16.5426745929802	1.80813010807939e-61	2.28059052450106e-60	ENSCAFG00000001417	KIF27
2147.32637814112	5.80768008896076	0.351094813425173	16.5416288332568	1.83979674687901e-61	2.31784578585394e-60	ENSCAFG00000017538	SPC24
772.890737226279	-5.3577072742391	0.3239753511185	-16.5373916742185	1.97385795731413e-61	2.48386634281668e-60	ENSCAFG00000017305	GTF2A1
2494.13030750782	9.41398710017748	0.569390071241876	16.5334584771473	2.10699597195521e-61	2.64834308946103e-60	ENSCAFG00000011549	ELOVL6
1374.18123901317	5.97453384905536	0.361399513492397	16.531659910995	2.17082250853781e-61	2.72542133857371e-60	ENSCAFG00000003897	RNF11
2412.27258669642	-6.48738059335404	0.392449655574312	-16.5304784988546	2.21379246039709e-61	2.77616715799797e-60	ENSCAFG00000004806	GOLGA4
158.87156823613	7.16620601669228	0.433583339642808	16.5278629538577	2.31196307682648e-61	2.89593994145641e-60	ENSCAFG00000019566	DIPK1B
477.260804480632	-7.45797129639174	0.451369982932912	-16.5229669193581	2.50753481227314e-61	3.13730073926358e-60	ENSCAFG00000004000	SYPL1
272.99307301608	5.64354033862491	0.341788658355872	16.5117835266167	3.01829653739232e-61	3.77200434093174e-60	ENSCAFG00000010750	ZDHHC23
272.05699121265	8.61722485482431	0.52212924942808	16.5040071290074	3.43333552687457e-61	4.28576344151717e-60	ENSCAFG00000019906	JPH3
3419.0776022654	6.70807616560944	0.406688789929251	16.4943719416913	4.02725415627942e-61	5.02138161410097e-60	ENSCAFG00000006086	PCDHGC3
626.405094229409	9.86031709587403	0.597906248030586	16.4914100301719	4.22962597479259e-61	5.26767491254203e-60	ENSCAFG00000009348	SYT6
1469.67369350056	-5.92295754180538	0.35916155316956	-16.4910678482592	4.25364886157055e-61	5.29153918379376e-60	ENSCAFG00000011715	LARP7
1000.90937093078	7.76575758424435	0.47092770177416	16.4903392919717	4.30525098391172e-61	5.34961837441542e-60	ENSCAFG00000006803	RAG2
1354.33126188692	-5.39694842399415	0.327368700332588	-16.4858412502819	4.63794040113696e-61	5.75644028122871e-60	ENSCAFG00000013308	HNRNPR
1252.63990951942	-6.21240415596658	0.376871881524922	-16.4841275258573	4.77132628935386e-61	5.91524905007024e-60	ENSCAFG00000007534	EXOC6
1418.58828807051	8.58557632180801	0.521069856679011	16.4768240030758	5.38399036020986e-61	6.66720535504941e-60	ENSCAFG00000013382	PPM1J
983.1110738779	5.27816642464339	0.320497473879435	16.4686677893409	6.16123095622316e-61	7.62102260891922e-60	ENSCAFG00000019981	TOR1B
1190.02667686236	5.54142213246925	0.33661462504739	16.4622144141512	6.85462325517591e-61	8.46907765409645e-60	ENSCAFG00000015971	CLCN5
411.135204908274	5.10487373549632	0.310142415475513	16.4597729326041	7.13676654407085e-61	8.80767617145251e-60	ENSCAFG00000010128	ADAM30
407.257865903634	4.4381375376288	0.269717988787958	16.4547331736108	7.75629219809025e-61	9.5614088987783e-60	ENSCAFG00000004563	PPP1R37
769.155638871198	-5.44176676116241	0.330726437887038	-16.4539817134942	7.8531485607539e-61	9.66985543934459e-60	ENSCAFG00000011014	AIMP1
865.229534356095	7.66876455452692	0.466131131391099	16.45194675507	8.12152891206845e-61	9.98902171840283e-60	ENSCAFG00000002814	KCNQ4
1231.99569785748	8.651169073303	0.525896169009796	16.4503367453545	8.34032412971728e-61	1.02465494528186e-59	ENSCAFG00000032687	OR10D5
173.156250171824	6.65355936342884	0.404538251616693	16.4472935175811	8.77005642398252e-61	1.07623522181567e-59	ENSCAFG00000018923	DEXI
312.74178637344	-5.55778911696382	0.337973634751739	-16.444445795443	9.19213665448539e-61	1.12676134554137e-59	ENSCAFG00000005385	FNTA
433.032117844736	-4.89098078954033	0.297483933384878	-16.4411594733504	9.70443662233655e-61	1.1882203895853e-59	ENSCAFG00000008039	DIP2B
1259.1551495608	-6.87680105125764	0.418430752935416	-16.4347410007865	1.0788463038103e-60	1.31946539516574e-59	ENSCAFG00000005869	IK
482.683148426671	-6.73004169052835	0.409507961042517	-16.4344587426216	1.08388096131084e-60	1.32413515868334e-59	ENSCAFG00000012975	MAP4
464.632165730232	6.89998135138385	0.419897294744022	16.4325453813419	1.11863242828055e-60	1.36505762128182e-59	ENSCAFG00000016734	EFNB1
1062.43290884227	-6.24050214391055	0.379774424869761	-16.4321284827188	1.1263504297582e-60	1.37293666606025e-59	ENSCAFG00000003083	CCT4
635.508928119455	-7.81360712723195	0.475601211463722	-16.4289050130562	1.18784498780619e-60	1.44627435036582e-59	ENSCAFG00000004148	RPN1
4137.11333165065	5.20257533555461	0.316684371738318	16.4282667534146	1.2004122049975e-60	1.45994266496064e-59	ENSCAFG00000014926	DTWD1
964.996213478795	-7.89301010860873	0.480553791996922	-16.424821195999	1.27057789344072e-60	1.54355361273463e-59	ENSCAFG00000016411	CDK12
1123.70158269324	-5.55921009031808	0.33863138475366	-16.4167006976101	1.45253095129728e-60	1.7626309258496e-59	ENSCAFG00000008449	USO1
1198.58329924581	10.453293698295	0.636856170760233	16.4139003094161	1.5211187519124e-60	1.8438059704417e-59	ENSCAFG00000030234	C35H6orf52
2497.4754258949	4.63687054283666	0.282499022156408	16.4137578510605	1.52469286248093e-60	1.84608251480589e-59	ENSCAFG00000014651	DNAJC9
2753.20546574121	-7.19474368259917	0.438363761158596	-16.4127245910644	1.5508677726473e-60	1.87568841169621e-59	ENSCAFG00000001317	EEF1D
189.983302337442	4.77176371750267	0.29075727832936	16.411502215595	1.58241210157864e-60	1.91171539685721e-59	ENSCAFG00000012114	RHBDD3
289.881536531775	-4.92309104053788	0.300250140393001	-16.3966319352723	2.02138574664372e-60	2.43933302131007e-59	ENSCAFG00000006331	VEZT
2635.18059576188	4.80578042963287	0.293367941114048	16.3814096774964	2.596548872354e-60	3.12994844690734e-59	ENSCAFG00000012856	TDRKH
441.65615408739	9.05565637493295	0.552870114085484	16.3793559178219	2.6857205085179e-60	3.2338570503559e-59	ENSCAFG00000008761	CX3CL1
236.648560386489	4.25113118815885	0.259822522864636	16.3616731193609	3.59124088624775e-60	4.31940961843168e-59	ENSCAFG00000018202	MAPK7
626.286967248571	-6.54493251884268	0.400115334710381	-16.3576147951944	3.83871156801579e-60	4.61196196665032e-59	ENSCAFG00000008699	CNOT6L
2753.8849688995	4.28461721028663	0.262018330414298	16.3523567359271	4.18476856486869e-60	5.02218366357174e-59	ENSCAFG00000018931	CIITA
444.577233825574	-4.68841003528387	0.28676230862884	-16.3494639783785	4.38823123652049e-60	5.26056134466141e-59	ENSCAFG00000020355	CTCF
470.962984031531	8.9224351022608	0.545881437457761	16.3450055085473	4.72128318002343e-60	5.65359377497855e-59	ENSCAFG00000012869	LINGO4
322.903367919964	9.32268138327477	0.570473734495961	16.3419993236179	4.95994572902997e-60	5.93285816049354e-59	ENSCAFG00000017374	CCDC42
713.16619915457	6.56794561249272	0.401945694731918	16.340380550346	5.0934011662146e-60	6.08580369859999e-59	ENSCAFG00000009005	CYP26B1
497.069035955125	7.17409727057061	0.43919222360265	16.3347547725736	5.58564073902984e-60	6.66663371100218e-59	ENSCAFG00000013547	FZD5
2446.59287558118	5.96791218984339	0.365499136077184	16.3281157211357	6.22782974544927e-60	7.42496459794253e-59	ENSCAFG00000018800	TRAF4
437.21738637827	6.2347546452417	0.382034882534656	16.3198569823689	7.13024541779872e-60	8.49154500795832e-59	ENSCAFG00000019329	TNFRSF18
2133.65850662861	7.63085052856399	0.467720896920317	16.3149659953381	7.72491973369491e-60	9.18969959576712e-59	ENSCAFG00000015528	TMOD2
420.250032550416	-7.06458872054714	0.433060339299343	-16.3131741225185	7.95494061574693e-60	9.45300530593945e-59	ENSCAFG00000000608	ARID1B
1143.29566790908	6.50808855213463	0.399227150900394	16.3017183011142	9.5956098999817e-60	1.13902086980699e-58	ENSCAFG00000031380	C1QTNF7
173.624151493392	7.97003069183998	0.488911489494716	16.3015819081628	9.61704867404113e-60	1.14032216576185e-58	ENSCAFG00000019945	ASS1
646.796106285709	-6.83246942954217	0.419242387936679	-16.2971818359505	1.03348723571043e-59	1.22410321661676e-58	ENSCAFG00000004329	APBB1IP
1683.75303261039	8.33113513321961	0.511642135308386	16.2831294732951	1.30044975693632e-59	1.53862995698389e-58	ENSCAFG00000018031	IQCK
3706.70264579066	7.35766695670353	0.451951085476204	16.279786005937	1.37348393130481e-59	1.62327606864851e-58	ENSCAFG00000016402	SEL1L3
180.768670549563	7.91475867572557	0.486313689220467	16.2750069577775	1.48502619797564e-59	1.75320066865129e-58	ENSCAFG00000002609	TMEM86B
230.20341302037	-4.25770649944877	0.261632055268568	-16.2736423680125	1.51850062698031e-59	1.79077782499249e-58	ENSCAFG00000031798	ZNF436
1522.56295729211	7.87768746958697	0.484146001332796	16.2713054489774	1.57758219619664e-59	1.85843963264074e-58	ENSCAFG00000008630	KIFC3
879.557389184848	6.6619423041316	0.40953240633433	16.2671920490048	1.68719317380574e-59	1.98541596722978e-58	ENSCAFG00000017991	C30H15orf39
541.788062922208	9.14796888910254	0.562418409641221	16.2654150936102	1.73686060070252e-59	2.04165525255366e-58	ENSCAFG00000000246	COL23A1
415.316174447976	-5.24626866259412	0.322684393183366	-16.2582039088978	1.95381973322952e-59	2.29421011825279e-58	ENSCAFG00000030531	LLPH
1856.1989497558	9.42199897961029	0.579711364013905	16.2529140611849	2.12995046956605e-59	2.49601919911503e-58	ENSCAFG00000016931	SYNDIG1L
1785.50624248915	-5.72404485866528	0.352185958950867	-16.2529047884723	2.13027270186299e-59	2.49601919911503e-58	ENSCAFG00000015314	UBR4
870.191332761216	6.57875956940017	0.404893070290237	16.2481406873285	2.30241856668252e-59	2.69482001057411e-58	ENSCAFG00000017029	DAPK2
437.783323037213	7.25348646128714	0.446429521838424	16.2477750831012	2.31618810800151e-59	2.70802444206192e-58	ENSCAFG00000007410	SNTA1
159.683548187448	7.37423771370221	0.453868983017812	16.247503111295	2.32648441159584e-59	2.71714407942282e-58	ENSCAFG00000016454	PTGDR2
319.89540669838	6.47069584050926	0.398263505088644	16.2472728679195	2.33523659409022e-59	2.72444269310525e-58	ENSCAFG00000007939	KCNB2
541.35620661869	8.98381014756967	0.553387409044842	16.2342149473113	2.88920562432842e-59	3.367130965826e-58	ENSCAFG00000013070	CATSPER1
1068.61720782691	6.73557911028368	0.414913061622793	16.2337119104897	2.91298588110464e-59	3.39121404447316e-58	ENSCAFG00000006915	MTMR7
11182.9649722363	4.80053106056566	0.295788947590828	16.2295822736634	3.11572528642712e-59	3.62336215200418e-58	ENSCAFG00000002189	CEP135
3084.64755639015	3.69719815480479	0.227847340114819	16.2266461084938	3.26836535215578e-59	3.79681503289388e-58	ENSCAFG00000002999	ZMPSTE24
521.865539814631	-6.68648907038593	0.412114875346905	-16.224818540601	3.36711195112107e-59	3.90735752536811e-58	ENSCAFG00000007771	RAD17
464.493356623762	7.24860031661358	0.446815286102371	16.2228118465778	3.47896344167236e-59	4.03285591721018e-58	ENSCAFG00000013602	PBLD
237.615142557777	8.60638130022659	0.530586994053198	16.2204905070924	3.61297806494472e-59	4.18375172733227e-58	ENSCAFG00000012699	HMX2
406.971818874252	-5.78843647525195	0.357055487410867	-16.2115880565957	4.17635877389406e-59	4.83099524482857e-58	ENSCAFG00000006088	ING1
1862.05517257184	4.41309049583604	0.272283528333017	16.2077027679713	4.44889971409698e-59	5.1407933532851e-58	ENSCAFG00000018554	ZBTB14
280.833661122887	4.13770096202436	0.255301365091297	16.2071243157854	4.49096431427343e-59	5.18389677209611e-58	ENSCAFG00000013741	SLC30A4
276.239658305061	-6.18299489033999	0.381580523905784	-16.2036437998776	4.75256140056768e-59	5.48004564037915e-58	ENSCAFG00000010649	IPO9
1062.56082327802	8.44379593191699	0.521135323237129	16.2026935335467	4.82658534159401e-59	5.55951126383606e-58	ENSCAFG00000015097	PLA2G2F
419.353297698664	-6.92042575658064	0.427202985660587	-16.1993852778897	5.09336698663256e-59	5.86060249994666e-58	ENSCAFG00000009652	TWF1
645.573709135061	7.00568062109059	0.432563441385594	16.1957298070542	5.40526129682887e-59	6.21291121604881e-58	ENSCAFG00000019224	VASN
504.439391880042	-3.51738459252217	0.217247735304095	-16.1906617235787	5.86939695163447e-59	6.73928120448748e-58	ENSCAFG00000010996	CCDC15
804.51513304325	-3.94870714351131	0.243949402571845	-16.1865825531111	6.27164157314745e-59	7.19355305834668e-58	ENSCAFG00000006057	NSD3
527.898937334627	-5.44864789044518	0.336633912529418	-16.1856773416107	6.36456260827136e-59	7.29244884116145e-58	ENSCAFG00000004241	ASXL2
387.128926671431	-4.51117085901298	0.278860540811965	-16.1771573915682	7.30919364153468e-59	8.36599082945373e-58	ENSCAFG00000031252	ZNF252
978.031968004771	7.28203188411696	0.450147005635315	16.1770083838267	7.32690076438527e-59	8.37744903574934e-58	ENSCAFG00000003022	MYCL
682.798109074779	-6.98697234428805	0.431949318754997	-16.1754447591827	7.51530865779395e-59	8.58385464219173e-58	ENSCAFG00000019251	CREBBP
529.233576666475	-6.37781458025889	0.394440787212811	-16.1692573055785	8.30940071045277e-59	9.48090426973568e-58	ENSCAFG00000020422	ANKRD13C
1895.87036034967	11.6995011507482	0.723887514563642	16.1620430182452	9.34138058521203e-59	1.06472175570715e-57	ENSCAFG00000015127	CFAP300
892.633746431112	8.80912062271314	0.545393965272973	16.151848358469	1.10209152375914e-58	1.25483956444752e-57	ENSCAFG00000000494	OR2AI2
10941.991611279	7.7085395676451	0.477357989701122	16.1483409389911	1.16657307874414e-58	1.32687021547858e-57	ENSCAFG00000016027	ZBTB25
416.598721441011	-6.10429207166188	0.378062544853843	-16.146249224508	1.20680280650947e-58	1.3711950468534e-57	ENSCAFG00000004743	SEPHS1
329.451270098424	7.02699685406529	0.435430187531346	16.1380562379117	1.3781344325737e-58	1.56423287784826e-57	ENSCAFG00000013394	CXHXorf58
2305.68200409245	-6.86403681152923	0.425338034367206	-16.1378392170857	1.38298795233017e-58	1.56810665219936e-57	ENSCAFG00000003415	ODC1
600.0008805966	8.22567272678568	0.509737359289922	16.1370803549582	1.40009363835947e-58	1.58585007841236e-57	ENSCAFG00000001516	TST
353.025892912501	9.09770957722366	0.563932011994169	16.1326354662018	1.50460465229506e-58	1.70245547195756e-57	ENSCAFG00000024169	PRR22
726.927557771307	-5.52042765049329	0.342251975606186	-16.1297174127795	1.57740539111057e-58	1.78297587562187e-57	ENSCAFG00000028645	GMFB
420.758267085858	-5.3000611075773	0.328596734142805	-16.1293785265497	1.58608429807695e-58	1.79092609798419e-57	ENSCAFG00000006293	NR3C1
237.539579483856	-5.3937902842014	0.334492079463311	-16.1253154121188	1.69392033554626e-58	1.91070703133897e-57	ENSCAFG00000009255	PTPN22
1822.75774963899	7.6615202605048	0.475261165743612	16.1206528383553	1.82669290303497e-58	2.05833874218795e-57	ENSCAFG00000014089	GJC1
1181.2206894429	7.60413627402386	0.471804930309542	16.1171191429368	1.93418099756251e-58	2.17720373924177e-57	ENSCAFG00000019398	PEX10
1054.78151491344	-6.51601818997428	0.404414747209794	-16.1122170616445	2.09380145918511e-58	2.35444513256508e-57	ENSCAFG00000017908	EIF3G
2148.77553420412	-5.3199996782366	0.330396670225126	-16.10185621608	2.47564804153253e-58	2.78095241817147e-57	ENSCAFG00000012372	PPIG
1220.19496597673	6.38290796733402	0.396432371668321	16.1008747607381	2.51523304492723e-58	2.82250636020957e-57	ENSCAFG00000018413	BTBD6
639.684242391567	9.62720432378748	0.598033005717267	16.0981153744864	2.62993803404226e-58	2.94818491251802e-57	ENSCAFG00000003277	ALLC
2036.15623066169	4.49164582454586	0.279061031572993	16.0955680527218	2.74044734360478e-58	3.06890631019939e-57	ENSCAFG00000003980	MAP3K8
253.846464308068	5.43061769892695	0.337402205570805	16.0953829265568	2.74865658958262e-58	3.07493596892157e-57	ENSCAFG00000019318	B3GALT6
325.474069870912	-7.19782072782556	0.447437733111762	-16.0867539663394	3.1597523751751e-58	3.53120170470031e-57	ENSCAFG00000009629	ZNF248
527.452649559939	-5.16617604694858	0.321191790841017	-16.08439628367	3.28236370140925e-58	3.66446450152201e-57	ENSCAFG00000030409	SNW1
637.968306353694	9.27999766655903	0.577131136517156	16.0795304210435	3.55060033856356e-58	3.95986523414594e-57	ENSCAFG00000001843	SPINK4
3465.37080529349	4.32357103828855	0.268971590098858	16.074452460572	3.85383393588161e-58	4.29365224074425e-57	ENSCAFG00000000390	NUP43
833.250834616063	-8.07469950995245	0.502524902020988	-16.0682574683935	4.25890863266299e-58	4.74010434218166e-57	ENSCAFG00000001699	OSTF1
349.053210334231	4.678433452044	0.291292248843948	16.0609610129048	4.79070884595454e-58	5.32654400288204e-57	ENSCAFG00000004029	TMEM143
291.138695314147	7.07401487056077	0.44086066540555	16.0459197784256	6.10477810162263e-58	6.78066424858799e-57	ENSCAFG00000020107	FA2H
281.061091382564	5.8845690087513	0.36674351568652	16.0454616293236	6.14999589210138e-58	6.82392510555795e-57	ENSCAFG00000010181	NUPR2
302.961350354185	-4.76573422436376	0.297021336598475	-16.0450904939744	6.18687020220003e-58	6.85784950620645e-57	ENSCAFG00000032570	ZBTB6
2211.01013631908	-4.96261610147589	0.309404179794797	-16.0392665178835	6.79521626843056e-58	7.52450957089182e-57	ENSCAFG00000008426	CNOT1
945.157134529998	-6.42094763552929	0.401162502035428	-16.0058520000013	1.16310063812994e-57	1.28662098028907e-56	ENSCAFG00000005463	SNX5
1155.92657800279	-7.51926157401587	0.469834893951681	-16.0040509353679	1.19724971815876e-57	1.32305209971148e-56	ENSCAFG00000009433	BAZ2B
373.303172085528	5.90540397160673	0.369045877172686	16.0018153213061	1.2410304432341e-57	1.37004222866158e-56	ENSCAFG00000013415	MAP3K11
632.241069364491	8.30727213689552	0.519646049144054	15.986404881898	1.58942834341857e-57	1.7528801943375e-56	ENSCAFG00000019240	SERPINF2
666.549265891268	-6.95303375847806	0.434996820782572	-15.9841024722189	1.64925216096498e-57	1.81701515911982e-56	ENSCAFG00000008729	BACH1
335.81634251626	-6.09130982479349	0.381169355908789	-15.9805863991099	1.7449664837637e-57	1.92052175690272e-56	ENSCAFG00000009285	CCAR2
1101.76736088625	-8.62041259727987	0.539547690475899	-15.9771096224624	1.84504957733312e-57	2.02862269184556e-56	ENSCAFG00000000432	CCT2
1099.05708990163	8.49357847953915	0.531748241658535	15.9729319518716	1.97289898116088e-57	2.16700357315199e-56	ENSCAFG00000017037	MUC1
637.071211166596	-4.4372163113397	0.277903415698309	-15.9667570122877	2.17820368187068e-57	2.39009547148814e-56	ENSCAFG00000003430	UFL1
607.260822408203	-6.78492311262728	0.425062798087142	-15.9621663979079	2.34450094839481e-57	2.56997913628172e-56	ENSCAFG00000004123	RUVBL1
888.242204900673	10.9537611030815	0.686259302139015	15.9615484539729	2.36783139426083e-57	2.59294212540535e-56	ENSCAFG00000011224	DAO
549.568087450402	7.52560955213103	0.471558739507112	15.959007694348	2.46621283676303e-57	2.69796248524277e-56	ENSCAFG00000005490	KCNE3
688.150751695525	10.4990514717999	0.657879212267946	15.95893482575	2.46909367030671e-57	2.69840206840247e-56	ENSCAFG00000015655	NRIP2
2795.62527967627	-5.37536516290304	0.337026019366999	-15.9494070309439	2.87614774435045e-57	3.14010714114891e-56	ENSCAFG00000005764	RPL15
1293.33131896905	-6.68264965318227	0.419080057155105	-15.9459977612558	3.03749741459525e-57	3.31294181942578e-56	ENSCAFG00000013214	PDIA3
2084.22357564236	-6.59863625490809	0.414057344016788	-15.93652751306	3.53456825178792e-57	3.851228770842e-56	ENSCAFG00000020128	DNTTIP2
1088.29730400563	-7.58082968054248	0.475941739863635	-15.9280622933272	4.04705215126144e-57	4.40521626664808e-56	ENSCAFG00000013684	PIKFYVE
3170.61578157464	-4.15382956296326	0.260796146832139	-15.927495913645	4.08387056640957e-57	4.44085225927753e-56	ENSCAFG00000008327	RBM39
11698.6412417189	10.5456770538103	0.662154708489829	15.9263038057401	4.16245922746539e-57	4.52179328253102e-56	ENSCAFG00000000196	EYA4
1289.63918152169	7.69062898724961	0.483021708650769	15.9219116853608	4.46522828324608e-57	4.84586339612498e-56	ENSCAFG00000018206	B9D1
1253.0120912827	2.15229308402207	0.135222374984971	15.9166934041891	4.85358203147917e-57	5.26207573831184e-56	ENSCAFG00000003143	AVL9
635.609370717553	3.8108224865592	0.239424083490788	15.9166213815989	4.8591709861177e-57	5.26289315262599e-56	ENSCAFG00000001497	KLHDC10
479.846992994959	6.63983623711807	0.417474085690331	15.9047865836714	5.87030078354474e-57	6.35171213010781e-56	ENSCAFG00000012164	NCKIPSD
714.482813836582	9.17428912028314	0.576933894342577	15.9018029799365	6.15670146169552e-57	6.65498464851597e-56	ENSCAFG00000015666	OTOP1
10572.5494760926	-5.87650936747998	0.369831262314029	-15.8897042145944	7.46791148504488e-57	8.06430719391999e-56	ENSCAFG00000022735	MT-ND4
280.263017413274	5.23436115517405	0.329480030643675	15.8867326342909	7.83040370258667e-57	8.4473681172107e-56	ENSCAFG00000016909	SLC5A2
2142.85625799354	-7.51514605684059	0.473119693806023	-15.8842385029141	8.14814538825046e-57	8.78144183674319e-56	ENSCAFG00000003024	SYNCRIP
1269.30656797051	4.81149681835788	0.302945250558528	15.8823972631593	8.39092160018545e-57	9.03414259327583e-56	ENSCAFG00000015651	SLC35E1
169.907837904732	-4.42512342282866	0.278676650475911	-15.8790606075954	8.84937960274476e-57	9.51832974069928e-56	ENSCAFG00000016672	LCORL
339.953838716862	-6.0626820282349	0.381870941874669	-15.8762591321355	9.25351332380003e-57	9.94318781140803e-56	ENSCAFG00000004024	RINT1
1588.40721167397	5.47948866827388	0.345178492294046	15.8743629472896	9.53743265209717e-57	1.02381611852148e-55	ENSCAFG00000029063	CCDC9
520.9687782199	8.13294479138282	0.512518600469461	15.868584640505	1.04572530959805e-56	1.12145024581032e-55	ENSCAFG00000015610	ACTL8
132.513558008577	3.52472400295325	0.222138557130837	15.867231913626	1.06850476150111e-56	1.1447514103287e-55	ENSCAFG00000012732	KLHDC9
1782.2213916962	4.22914271468152	0.266601542208193	15.8631592287599	1.1401147316825e-56	1.22027029049794e-55	ENSCAFG00000001077	TRIB1
646.522724320302	-7.79524854138778	0.492052608905153	-15.842307103569	1.58882885378227e-56	1.69886071448134e-55	ENSCAFG00000003808	JADE1
543.554964210515	5.12633556384636	0.323661246868731	15.8385831280119	1.6857656640061e-56	1.80074183049131e-55	ENSCAFG00000001456	GCAT
321.831025777254	-4.4091753739575	0.278447266984761	-15.83486676563	1.78837556406507e-56	1.90847725635767e-55	ENSCAFG00000016438	PRPF19
450.44162223516	-4.76491643731323	0.300983595125616	-15.8311499845186	1.89721769236736e-56	2.02264589436031e-55	ENSCAFG00000001477	CMTR1
1226.35256336975	8.70535952452349	0.549921100774796	15.8301972996823	1.92616271258951e-56	2.05149521786075e-55	ENSCAFG00000011300	OR8D6
823.516048436938	-6.61099249277576	0.417951293199787	-15.8176146367744	2.3523753539023e-56	2.50299176219223e-55	ENSCAFG00000000137	TXNL1
713.728649864775	7.38377946894254	0.46688728762467	15.8149079331506	2.455683983635e-56	2.61036329705732e-55	ENSCAFG00000008770	TMEM116
460.998721106233	3.72336610527636	0.235542983244416	15.8075865983778	2.75832656496762e-56	2.92920825948024e-55	ENSCAFG00000016358	BRAT1
678.802223459315	6.62634562058917	0.419256492357114	15.8049922693743	2.87425565540044e-56	3.04934432836587e-55	ENSCAFG00000018305	LLGL1
457.23097022974	-5.76800600823211	0.365016254768133	-15.8020524644747	3.01149782776274e-56	3.19183581842234e-55	ENSCAFG00000006548	UBA3
483.437801666201	7.79262162410309	0.493223644804739	15.7993675002911	3.14253721723083e-56	3.32748225773906e-55	ENSCAFG00000011950	SLC18A2
240.221452465065	5.95005021891514	0.376670161213027	15.7964469491122	3.29153005184797e-56	3.48185661947183e-55	ENSCAFG00000019132	RPH3AL
1235.67287765976	-7.60657273250247	0.481985587913726	-15.7817431127506	4.15551649485976e-56	4.3878417618832e-55	ENSCAFG00000001331	TUT7
428.336236109408	-3.80287611591682	0.240966923362877	-15.7817349487008	4.15605407120034e-56	4.3878417618832e-55	ENSCAFG00000015803	SDCCAG8
749.617942487756	7.8638844780126	0.498382957129467	15.7787989447034	4.35394182138456e-56	4.59231169823361e-55	ENSCAFG00000011255	OR8B4
259.129512164941	4.68310567669531	0.296822602484939	15.7774564251148	4.44752812026472e-56	4.68648050233122e-55	ENSCAFG00000012380	SLC37A4
1566.23671766155	8.83042115735316	0.559819824153071	15.7736842754941	4.7213439971433e-56	4.97019626778576e-55	ENSCAFG00000029720	OR4C5
601.683626636393	-6.99632255127061	0.443699049275304	-15.7681711572241	5.15201197240613e-56	5.41832370238075e-55	ENSCAFG00000001308	EXOC4
282.714469911145	7.2307904653926	0.45864752972525	15.7654625758568	5.37771441464835e-56	5.65023372620148e-55	ENSCAFG00000001117	TMEM200A
1448.7857498656	9.13257734093717	0.579301136023353	15.7648186289229	5.43280672058865e-56	5.70261341886282e-55	ENSCAFG00000010609	ZMYND10
1970.77736856788	5.19199880288556	0.32939297896856	15.762323833202	5.65160624758923e-56	5.92656396965403e-55	ENSCAFG00000014209	KLHDC1
523.641890148797	4.96899255001169	0.315385976463125	15.7552742380499	6.31846791882006e-56	6.61949213631919e-55	ENSCAFG00000018009	ATG4A
726.762598816208	-5.32293270567955	0.337855166680266	-15.7550726779827	6.33864527683934e-56	6.63424556138425e-55	ENSCAFG00000006764	PARG
365.414600372856	-4.65986652210343	0.295825585503002	-15.7520740276069	6.64651973063265e-56	6.94979512660292e-55	ENSCAFG00000013026	HEATR5A
1443.28523667504	8.20697773708177	0.521277694226855	15.7439649307346	7.55573170244911e-56	7.89291166805745e-55	ENSCAFG00000017675	SERPINA3
980.643630898292	7.80269600567925	0.495709687175855	15.7404549629292	7.98673701237107e-56	8.33515171425303e-55	ENSCAFG00000018251	PDE6A
394.14827379116	-5.76461920060642	0.366267044250133	-15.7388421674914	8.19290701584692e-56	8.54212575359135e-55	ENSCAFG00000004973	CELF2
313.781064663698	-4.9972532300333	0.31764177631746	-15.7323551327799	9.07710350199067e-56	9.45495422192999e-55	ENSCAFG00000019921	COX4I1
1561.47542288588	-5.71676134120726	0.363457679371258	-15.7288225443376	9.59793171720089e-56	9.98790504223056e-55	ENSCAFG00000018286	CSNK1A1
403.592310824548	7.54355213319116	0.479682141302904	15.7261475540897	1.00120286369514e-55	1.04088759993521e-54	ENSCAFG00000002784	FAM221A
1157.13847111614	4.95593942931106	0.315146718033199	15.7258164078008	1.0064513526338e-55	1.04534570357051e-54	ENSCAFG00000009125	TMEM67
1315.45521261562	9.10596763896371	0.579108566664325	15.7241114415113	1.03391103173043e-55	1.07284285799673e-54	ENSCAFG00000030752	FLYWCH2
656.083072254061	5.32296080343118	0.338588289288082	15.7210422564326	1.08523644865412e-55	1.12502845177144e-54	ENSCAFG00000009547	PNPLA2
349.052267035432	-5.00598828761262	0.318580877231816	-15.7133985288452	1.22436030501408e-55	1.26804585348033e-54	ENSCAFG00000005390	DYNC1LI1
1035.25437649002	5.51286908545478	0.35086438477354	15.7122504440369	1.24673813566668e-55	1.28999473448021e-54	ENSCAFG00000017844	DNAH3
1129.88472565938	7.6521169296104	0.487128854458135	15.7086094563673	1.32043608042072e-55	1.36495220658875e-54	ENSCAFG00000011994	KREMEN1
497.199811050968	-5.3007260835676	0.337577198494168	-15.7022633851237	1.45940777674951e-55	1.50717776564691e-54	ENSCAFG00000013073	FUCA1
1999.07309053759	4.03136446260921	0.256780280394564	15.6996653185934	1.52042062994821e-55	1.5686993892878e-54	ENSCAFG00000032536	RCHY1
361.544983032874	-3.73368238377776	0.237821091727604	-15.6995426968027	1.52336223504329e-55	1.57024601595134e-54	ENSCAFG00000012449	USP53
945.278980158568	7.83701703753917	0.4992638469451	15.6971450776826	1.58203193214812e-55	1.62917857913267e-54	ENSCAFG00000024586	OR52H1B
139.82503050553	6.46939758410035	0.412179268627414	15.695591885647	1.62123417110396e-55	1.66797107301197e-54	ENSCAFG00000025166	FUT4
268.327821555271	-4.56804165888589	0.291150548890019	-15.68962063201	1.78116867846751e-55	1.83078574741443e-54	ENSCAFG00000003822	PGRMC2
314.647205786813	-6.35999163264556	0.405489036041368	-15.6847437719542	1.92337663827251e-55	1.97509006675437e-54	ENSCAFG00000012708	SMARCD2
428.061043565427	3.95320497877791	0.252095177820427	15.6813986406113	2.02740334877932e-55	2.07995150343665e-54	ENSCAFG00000002538	SLC3A1
2275.18754897146	-8.56653689360993	0.546757287411411	-15.6678970556893	2.50739136574872e-55	2.56995809945149e-54	ENSCAFG00000003389	THRAP3
1618.03997210147	-4.89905575668149	0.312698724968747	-15.6670154544798	2.54240678301466e-55	2.60339584507192e-54	ENSCAFG00000006917	MAP3K1
1834.02653636105	-5.27571473716232	0.336751733202683	-15.6664813184109	2.56385806702254e-55	2.62289427251319e-54	ENSCAFG00000000530	SNX2
498.400222394922	-7.6505167041485	0.488517275494517	-15.6606881433293	2.80841976752694e-55	2.87038959338317e-54	ENSCAFG00000020201	RABEPK
1841.11148306201	9.45051695986018	0.604172265582417	15.6420900101231	3.76176156215183e-55	3.84116084465503e-54	ENSCAFG00000008348	TM4SF4
469.304615679813	6.45785374807717	0.412936971539185	15.638836416139	3.95896022922107e-55	4.03873309232158e-54	ENSCAFG00000016744	MASP2
149.55161335874	5.13186213216636	0.328228905182279	15.6350097482012	4.20410526804095e-55	4.28480204518968e-54	ENSCAFG00000012994	GRHL3
3066.50077279617	3.70241700446	0.236866389079943	15.6308246975911	4.4895460882091e-55	4.571441456516e-54	ENSCAFG00000011976	PARL
186.452461042892	-4.92616099913322	0.315202225878503	-15.6285730070702	4.65102560870313e-55	4.73144053745174e-54	ENSCAFG00000009323	UEVLD
3098.62420957474	7.70568489175937	0.493088005009903	15.6274028438486	4.73721461090982e-55	4.81462007840834e-54	ENSCAFG00000008270	SORBS1
380.359646898365	7.40201441510944	0.473753315517224	15.6241954888025	4.98169615433838e-55	5.05540185250289e-54	ENSCAFG00000014310	APEX2
384.19030654685	7.38571523370755	0.472710779134689	15.6241735109729	4.98341404477318e-55	5.05540185250289e-54	ENSCAFG00000013524	CRYGS
447.909015400098	9.53556249612396	0.610325517861747	15.6237322822933	5.01802764537437e-55	5.08577569086592e-54	ENSCAFG00000016159	CASP14
447.221181958373	7.24962717874721	0.46404470148985	15.6226914249247	5.10063264362119e-55	5.16468710007597e-54	ENSCAFG00000004143	GATA2
5284.71713440457	3.18026557960283	0.203593315161794	15.6206778060247	5.26430199780195e-55	5.32545792249761e-54	ENSCAFG00000010819	PPP6R3
1212.83906868005	-7.86800343765239	0.503705307959174	-15.6202511931641	5.29964345453524e-55	5.35623203366909e-54	ENSCAFG00000012913	HDLBP
2919.58808642511	9.50889507558211	0.609245718668215	15.6076518623194	6.45700331176345e-55	6.51989620116375e-54	ENSCAFG00000008975	THBS4
169.132135964371	-5.0517482350281	0.323769587102702	-15.6029115650867	6.95485737013303e-55	7.01609105411473e-54	ENSCAFG00000013341	ARPC5
1548.81380875113	-8.59259079174823	0.550759420655166	-15.6013505525276	7.12703062659938e-55	7.18312299727169e-54	ENSCAFG00000012593	CENPF
1306.93931525306	9.16157425624933	0.587294156020919	15.5996346333863	7.32119067390255e-55	7.37198524379549e-54	ENSCAFG00000000364	WIF1
1067.21406083699	7.79436649805909	0.499873308756023	15.592683909161	8.1630645400008e-55	8.21210328261633e-54	ENSCAFG00000005002	TIMP4
3645.9460867276	11.3269605585569	0.726531277204753	15.5904651512542	8.45159128719362e-55	8.49451257258565e-54	ENSCAFG00000002643	STPG4
2919.98846137909	7.29251024069051	0.468001102343325	15.5822501361134	9.61110996826875e-55	9.65100848750971e-54	ENSCAFG00000002086	TPM2
1208.33854714388	4.54400006868282	0.291636668734718	15.5810313167998	9.79614080164177e-55	9.82774125584062e-54	ENSCAFG00000009591	TOMM34
292.356116021062	-4.97939947092085	0.319751844878534	-15.5726997378621	1.11595869577402e-54	1.11852766146411e-53	ENSCAFG00000007240	IPO11
199.971833209013	3.60923997285016	0.231787527837885	15.5713295124943	1.14012545360347e-54	1.14169876379703e-53	ENSCAFG00000011049	FAM207A
1519.27687253176	7.17651532225227	0.460895473508635	15.570808859588	1.14944428218469e-54	1.14997251944672e-53	ENSCAFG00000030823	POMGNT2
327.988681187515	8.80841681467742	0.565857695753684	15.566487618314	1.22977323931572e-54	1.22920860513789e-53	ENSCAFG00000001501	CDC42EP1
329.844029869123	-5.63788476621708	0.362232111555758	-15.5642876110647	1.27279332798721e-54	1.27104177753585e-53	ENSCAFG00000018309	USP14
203.270982708642	7.75761661048252	0.498741694657645	15.5543775336603	1.48592862221385e-54	1.48252365286872e-53	ENSCAFG00000001906	FZD1
1238.71636557277	6.11790580886741	0.393363730171363	15.5527958975837	1.5230895812717e-54	1.51820788389583e-53	ENSCAFG00000032010	HAVCR2
700.475901997895	5.94195040514867	0.382157133338333	15.5484482344809	1.63007670555389e-54	1.62336550228308e-53	ENSCAFG00000010383	CAPN3
635.645801079929	-4.63903306798108	0.298569516890959	-15.537530811209	1.93288396796041e-54	1.92316654398986e-53	ENSCAFG00000013494	NSF
1031.5602539716	-7.62839562641912	0.491090782338576	-15.5335752589219	2.0559076089286e-54	2.0437035911587e-53	ENSCAFG00000012086	CTSS
2389.19057359309	6.07574488389147	0.391259060728218	15.5287007860807	2.21828599089048e-54	2.203106114128e-53	ENSCAFG00000006058	IRS2
1074.97970915776	-5.38052131265097	0.346514259802485	-15.5275610178868	2.25806012939653e-54	2.24056376558625e-53	ENSCAFG00000018492	CRLF3
1913.89358803348	-7.53399127166313	0.485259913758673	-15.5256823365177	2.32517588016922e-54	2.30505823821875e-53	ENSCAFG00000004677	AKAP11
1288.25889524714	12.431169289263	0.801152525588184	15.516607502593	2.67842092929518e-54	2.65283092041657e-53	ENSCAFG00000003283	DCDC2C
668.576643323747	5.86725655218037	0.378295116526856	15.5097337920931	2.98112259702198e-54	2.94995631532584e-53	ENSCAFG00000010599	HYAL1
799.896045438689	-3.21879112517666	0.207553038981648	-15.5082823213264	3.04927433144873e-54	3.01465495893001e-53	ENSCAFG00000004721	PDCD6IP
388.217135652165	-4.93679844093532	0.318413808309938	-15.5043478394942	3.2419163447356e-54	3.20220139858865e-53	ENSCAFG00000015734	DAGLB
895.002768973333	-3.3163340255652	0.213904434827876	-15.5038114484806	3.26910152153952e-54	3.2261260255628e-53	ENSCAFG00000008673	DHX36
697.199645497598	-6.92799025628216	0.447190773149268	-15.4922477659656	3.91364642363058e-54	3.85869939503794e-53	ENSCAFG00000020077	CFDP1
566.975072397928	8.42451032351158	0.543893976697234	15.4892510019489	4.10039587617881e-54	4.03916824544853e-53	ENSCAFG00000006267	OR6C1L
620.679749365939	-6.52884833845672	0.421620322270188	-15.4851367298961	4.37132225630922e-54	4.30215576491193e-53	ENSCAFG00000007597	ABCE1
214.931719914818	-6.37422653697527	0.41170395151004	-15.4825488402431	4.5507942788117e-54	4.47474216123444e-53	ENSCAFG00000001753	PPP2R5D
545.469852423573	7.01922254114372	0.453396963906465	15.4814061405841	4.63235899211006e-54	4.55083281851246e-53	ENSCAFG00000018682	SLC46A1
294.376800395916	5.5173417339915	0.356444569087053	15.4788211477674	4.82228482077275e-54	4.73314429883781e-53	ENSCAFG00000013576	HTR3B
808.36167279302	4.60129101945903	0.297355120571972	15.4740601426614	5.19260952988086e-54	5.09203195790569e-53	ENSCAFG00000031182	MRPL14
1699.26626182351	-8.24293325757535	0.532731859233536	-15.472949692618	5.2829787820677e-54	5.17598776262889e-53	ENSCAFG00000005608	EDEM1
760.105251230704	-5.63797364597346	0.364459953325992	-15.4693913405914	5.58324466680594e-54	5.46525343508837e-53	ENSCAFG00000010812	NCOA3
519.932371058573	-7.17110933988882	0.463618291923781	-15.4677014794484	5.7317341836685e-54	5.60556393434246e-53	ENSCAFG00000008696	RBL1
3210.27351649606	4.46947633029101	0.289153096797366	15.4571276593422	6.75439335566706e-54	6.59978201763339e-53	ENSCAFG00000007254	PCGF5
200.52760089045	6.39687907114862	0.413875463865339	15.4560480860734	6.86852205239465e-54	6.70527915159783e-53	ENSCAFG00000011472	OR10T2
2382.34909158492	9.5775818668004	0.619695501760363	15.4553031926058	6.94838726466043e-54	6.7771680444291e-53	ENSCAFG00000017482	ITGA11
1057.30245372566	7.16090473824372	0.463342255479129	15.4548924764888	6.9928178364918e-54	6.81439768578454e-53	ENSCAFG00000023682	PCDHGA1
366.637052643797	4.45325395467081	0.288172474257198	15.4534327615767	7.15302933487716e-54	6.96428661092468e-53	ENSCAFG00000009245	RHOBTB2
1341.63251320068	-8.14487356784889	0.527455725711194	-15.4418146790743	8.56559533170747e-54	8.33212736243394e-53	ENSCAFG00000001414	SRSF3
906.655172245653	6.69797746722354	0.433780512665863	15.4409367679062	8.68299209195329e-54	8.4387829393671e-53	ENSCAFG00000000797	BTNL2
595.277330604142	-6.45016332396088	0.417758300141241	-15.439940563192	8.81814920304154e-54	8.56249367306933e-53	ENSCAFG00000015891	GHITM
481.045685544894	-4.32285218224228	0.280075742232921	-15.4345826160384	9.58182681374951e-54	9.29573840175253e-53	ENSCAFG00000015107	OTUD3
415.796094520953	6.15598946431048	0.399084767975288	15.4252679087257	1.10694848734635e-53	1.0729416103976e-52	ENSCAFG00000019368	TEDC2
559.488271525867	9.28504442912226	0.602208977411382	15.4183095526645	1.23289480244662e-53	1.19395550930885e-52	ENSCAFG00000008518	CCDC63
1230.11404988575	4.50053994215374	0.291949028909739	15.4154989278802	1.28772467162134e-53	1.24594516005318e-52	ENSCAFG00000006546	ARID5A
983.105110486196	6.46613225178343	0.419561395125754	15.4116473224267	1.3668265503105e-53	1.32130612789785e-52	ENSCAFG00000025324	CLEC4D
2169.84851328708	11.4093867854618	0.740343696876825	15.4109325622583	1.38202945557852e-53	1.33481726920783e-52	ENSCAFG00000015883	NRG3
383.405719737893	-5.57931405585721	0.362400686304264	-15.3954290560392	1.75655508094916e-53	1.69504450852231e-52	ENSCAFG00000015204	TMEM260
1464.09148516832	-8.28252815521405	0.538146944827268	-15.3908300229644	1.8859739353681e-53	1.8183194230719e-52	ENSCAFG00000003942	REV3L
2157.28779990487	9.82672302759728	0.638824241031487	15.3825143074258	2.14455383858522e-53	2.06579367548674e-52	ENSCAFG00000031867	OR13C7H
1342.56975443062	-6.64337706910759	0.432061894141916	-15.3759846891878	2.37209425020693e-53	2.28295719836449e-52	ENSCAFG00000002034	FIP1L1
243.716570428228	6.7023431233246	0.435911970589704	15.375450952305	2.39172348112371e-53	2.29981537915474e-52	ENSCAFG00000006224	ZNF703
191.743583547758	-5.18564101428469	0.337334564349575	-15.3723975018192	2.50717020918635e-53	2.40835082525958e-52	ENSCAFG00000019289	SGSM2
741.153296553685	-8.44740043997618	0.549519143891912	-15.3723496876712	2.50902143853409e-53	2.40835082525958e-52	ENSCAFG00000008735	MOB1A
1614.61326207805	-6.8502297322609	0.446052191830574	-15.3574623277781	3.15691908037356e-53	3.02758274800584e-52	ENSCAFG00000008215	USP25
471.487818512529	-5.87182548115136	0.382357116156498	-15.3569143427372	3.18371092248009e-53	3.05058920697146e-52	ENSCAFG00000013431	WDR76
1116.5246161617	-4.58759399731922	0.298869232315727	-15.3498369898206	3.55077491167903e-53	3.39931265731101e-52	ENSCAFG00000010146	NUP153
880.020577626018	-7.23943131999009	0.471646371675457	-15.3492780921287	3.58149677112092e-53	3.42571110313279e-52	ENSCAFG00000011260	CSE1L
717.709941463467	5.09103560881584	0.331923985061543	15.3379563934552	4.26408812555045e-53	4.07503066256511e-52	ENSCAFG00000015154	LZTR1
249.700180201479	7.06833490906591	0.460873148353965	15.33683386483	4.33845198338393e-53	4.14246051220474e-52	ENSCAFG00000010842	SLC30A10
628.792105382654	9.53283928233485	0.621680745921799	15.3339786455828	4.53347239868509e-53	4.32487704291738e-52	ENSCAFG00000010878	TCERG1L
518.03550369101	-4.25353261956286	0.277409802444548	-15.3330292660192	4.60023272511039e-53	4.38472269814594e-52	ENSCAFG00000010621	RRP1B
801.276762545718	8.78252853888513	0.572796032371517	15.3327328447498	4.62127692694065e-53	4.40092732718713e-52	ENSCAFG00000024544	TGM7
340.91875705265	-5.46624414376801	0.356562775141137	-15.3303836655532	4.7914811654249e-53	4.5590273151792e-52	ENSCAFG00000007764	HIP1R
739.803757872606	-4.32740881187079	0.282474361834925	-15.3196516093014	5.65196341197115e-53	5.37306740081274e-52	ENSCAFG00000012688	RBBP7
175.13019205583	-4.45338404726412	0.290767611732009	-15.3159563430629	5.98254212028403e-53	5.68237094060137e-52	ENSCAFG00000024131	FASTKD5
388.743669694852	7.51691281945741	0.49089769543564	15.3125852684776	6.30088070725361e-53	5.97951931111208e-52	ENSCAFG00000008889	BMP3
3094.27536491667	5.52908463091498	0.361377295106782	15.3000332499617	7.64175810549417e-53	7.24569137441672e-52	ENSCAFG00000011828	KLHL6
208.645354210584	-4.54981769676172	0.297424066950667	-15.2974093300808	7.95611162587345e-53	7.53718668821866e-52	ENSCAFG00000017537	CHTOP
435.590572700558	9.18540688258244	0.600676814684267	15.2917619891997	8.67703843729043e-53	8.21300551216577e-52	ENSCAFG00000018291	FNDC8
585.104989183346	4.84436501976784	0.316851184585727	15.2890860297767	9.0410052965156e-53	8.55007321047543e-52	ENSCAFG00000006092	PLPP5
4099.51587924632	11.6305693285443	0.760719453886444	15.2889074534966	9.06582825009972e-53	8.56610594638328e-52	ENSCAFG00000001297	RHPN1
2377.0223039487	9.0368434093469	0.591085932263093	15.2885442134403	9.11652996319659e-53	8.60654194704205e-52	ENSCAFG00000017119	DCST2
2239.56408719945	-7.7027497814534	0.504057548380283	-15.281488802628	1.01592948630476e-52	9.58266244231133e-52	ENSCAFG00000016678	KPNB1
581.011140511794	-6.80738689616043	0.445655599050456	-15.2749946610448	1.12237222154369e-52	1.05775079060632e-51	ENSCAFG00000005907	ZMAT2
622.650173914437	-7.31727965990363	0.479186256693437	-15.270220207056	1.20764580961114e-52	1.13713015896343e-51	ENSCAFG00000015074	PDAP1
1119.50166872042	6.67028176884111	0.437287415424469	15.2537702516921	1.55395107575785e-52	1.46194965078861e-51	ENSCAFG00000005483	ARHGEF40
243.656199751374	-6.70197241804547	0.439498124317361	-15.2491490798854	1.66792582211704e-52	1.56661824143087e-51	ENSCAFG00000010314	SRSF9
271.698925455992	-5.63587017050705	0.369586030296526	-15.2491428477025	1.6680850177477e-52	1.56661824143087e-51	ENSCAFG00000001771	WASL
525.329521235523	3.59630654536551	0.235870166727736	15.246975042489	1.72438776043402e-52	1.61810006657968e-51	ENSCAFG00000009012	MTX3
326.245421396655	-6.17868437089325	0.405253775899835	-15.2464572530483	1.73811349929221e-52	1.62957497328129e-51	ENSCAFG00000030160	COMMD2
1155.36493288635	6.35490485445579	0.41681570684524	15.2463180971616	1.74182080212386e-52	1.63074634248404e-51	ENSCAFG00000008672	RXFP1
785.481510210426	3.6745194238821	0.241010601065675	15.2462979123511	1.74235920653094e-52	1.63074634248404e-51	ENSCAFG00000002701	TFPT
913.452409213664	3.50230304779742	0.229805490359702	15.2402931814878	1.91011328917478e-52	1.78621848390614e-51	ENSCAFG00000013088	ING5
803.205608958927	-8.44793835260554	0.554454846737799	-15.2364766983461	2.02499642084743e-52	1.89202455286904e-51	ENSCAFG00000008737	RPN2
274.459345161966	-5.32115915240145	0.349244599968628	-15.2361959293843	2.03371484896576e-52	1.89854083456195e-51	ENSCAFG00000029584	EIF1
410.81558287757	7.80303575506031	0.512444718152586	15.2270781191599	2.33809577987358e-52	2.18082027111602e-51	ENSCAFG00000003504	ASTN2
486.703321164124	4.52063232377226	0.297025506800048	15.2196771667002	2.61819820271037e-52	2.43999036271424e-51	ENSCAFG00000012461	ASB1
520.338065707685	-6.54884719873453	0.430332125184456	-15.2181229693866	2.68113659000643e-52	2.49650742362874e-51	ENSCAFG00000015665	EIF2AK1
167.894408745333	7.57082624432555	0.49758833575166	15.2150396228421	2.81049244636574e-52	2.61471882723856e-51	ENSCAFG00000009007	CFAP73
495.884649744254	-7.8177801198808	0.513858919654356	-15.2138647805109	2.86139956615756e-52	2.6598065138877e-51	ENSCAFG00000010465	AGFG1
511.525678863606	-5.6275520734892	0.369900060551659	-15.2137095222327	2.86819539306392e-52	2.66384870763658e-51	ENSCAFG00000002238	MIOS
404.328973206749	-5.5973527384827	0.367926396672877	-15.2132404445536	2.88882522464623e-52	2.68072144674119e-51	ENSCAFG00000001075	ACO2
948.505367816169	-7.62832732818132	0.501473317825317	-15.211830933024	2.9517081536216e-52	2.73674133323434e-51	ENSCAFG00000017207	CCNG1
468.792661225284	8.34373797045584	0.54877024506617	15.2044285299211	3.30502277291709e-52	3.06171684112362e-51	ENSCAFG00000004674	OTOP3
212.351629733312	-5.35301721670344	0.352111795273766	-15.2026069235808	3.39823774799313e-52	3.14539267745793e-51	ENSCAFG00000010508	NDUFV3
467.031694764314	-5.91141982799198	0.388947020326561	-15.1985219555834	3.61689986363555e-52	3.3449409529034e-51	ENSCAFG00000017906	WARS1
520.359541656045	6.78247915096199	0.446307102400183	15.1968882289497	3.70822286667959e-52	3.42648606993271e-51	ENSCAFG00000019437	NOXA1
3479.24844204555	7.6404625996841	0.50282901857601	15.1949515986996	3.81945595305236e-52	3.52627464367896e-51	ENSCAFG00000028912	CD300H
1068.69719705359	3.83102875204898	0.252347257037433	15.1815747752736	4.68399775027874e-52	4.32078945015119e-51	ENSCAFG00000012509	TAF4
1282.95971607744	-8.5790279681337	0.565121996444569	-15.180842405902	4.73659275719e-52	4.36560644894268e-51	ENSCAFG00000001976	VCP
472.503632606266	7.47373190021232	0.492779083278746	15.1664958067725	5.89406581397603e-52	5.42782625931718e-51	ENSCAFG00000011738	SALL4
3030.2097877145	-3.08352395161264	0.203320538129791	-15.1658262366207	5.95448449563191e-52	5.47883040870273e-51	ENSCAFG00000003471	PNISR
1020.7387793636	9.30369157863385	0.613960645929511	15.1535634088541	7.17675533559007e-52	6.59788697870759e-51	ENSCAFG00000002127	GLYATL3
440.709567317011	4.20703672724407	0.277720584475549	15.1484512218952	7.75731832466656e-52	7.12560421637093e-51	ENSCAFG00000014212	TANGO2
1125.52822601945	10.8770547932284	0.71853770842817	15.1377647486622	9.12632222098534e-52	8.3760554279448e-51	ENSCAFG00000010372	TMPRSS3
392.768866378346	-6.11124204174956	0.403805855623082	-15.1341095148801	9.64777779681685e-52	8.84718292488218e-51	ENSCAFG00000018783	RRN3
625.332059046595	-7.29033854830568	0.481855059765336	-15.1297333099627	1.03112417129534e-51	9.44763182201163e-51	ENSCAFG00000004764	VWA8
185.462145325799	-4.16787455754157	0.275634274527815	-15.1210315360145	1.17684564939415e-51	1.07737299357909e-50	ENSCAFG00000000378	HELB
265.81071700768	6.86713229602844	0.454252168645493	15.1174452650499	1.24271006887157e-51	1.13671421005606e-50	ENSCAFG00000010091	GRM2
140.036625521613	-5.00498205960021	0.331180731603856	-15.1125400181402	1.33878040364871e-51	1.2235621069451e-50	ENSCAFG00000008412	C33H3orf38
504.897438505492	-5.83941047835108	0.386460804358515	-15.1099682360903	1.39206831277604e-51	1.27119660944355e-50	ENSCAFG00000008081	TNPO1
851.81750347309	-5.40814076529476	0.357996258889843	-15.1066963159491	1.4629260872034e-51	1.33478210052045e-50	ENSCAFG00000010457	RIPOR2
460.817490894532	-6.5946790564009	0.43669653277972	-15.1012855870954	1.58806668792475e-51	1.44774756265167e-50	ENSCAFG00000009743	NIPA2
2917.14196784516	5.58262953963702	0.369702138307486	15.1003441992372	1.61090299093189e-51	1.46733715952248e-50	ENSCAFG00000009913	ADCY7
309.799722900456	-4.9310282945133	0.326769074361691	-15.0902538869247	1.87718603574556e-51	1.70845903002428e-50	ENSCAFG00000004932	GALNT11
791.924645386418	-8.33362846907373	0.552319860894367	-15.0884099217058	1.93038453092449e-51	1.75540815531438e-50	ENSCAFG00000018707	RALBP1
676.798081086482	-9.05488338628057	0.600277667179352	-15.0844915301091	2.04846624320811e-51	1.86123164084477e-50	ENSCAFG00000025192	CASP8
576.590815513784	7.92668849870086	0.525566942703294	15.0821671886921	2.12188091714541e-51	1.92632808866787e-50	ENSCAFG00000023226	CCL16
259.690927165038	7.35333729779441	0.487598075809699	15.0807348564359	2.16841985514802e-51	1.96693751027385e-50	ENSCAFG00000014102	ADAM11
1793.13501894533	3.70747305628528	0.245930628549127	15.0752798793611	2.35515743899168e-51	2.13454527255824e-50	ENSCAFG00000008789	RSPRY1
5643.83426211206	12.5014791531838	0.829667689147963	15.068055941798	2.62730745912292e-51	2.37922143864833e-50	ENSCAFG00000015464	PIMREG
283.158183601923	-6.12527000262288	0.406534460249834	-15.0670376106828	2.6681098367577e-51	2.41416255803056e-50	ENSCAFG00000013499	RNF2
544.935548702838	-6.92201443782395	0.459663296205285	-15.0588800432145	3.01857326582067e-51	2.72900083043671e-50	ENSCAFG00000015710	UBXN1
629.587543169538	-4.17406392576862	0.277287296838803	-15.0532100581411	3.28880797744649e-51	2.97084438460623e-50	ENSCAFG00000010183	DCAF1
1212.08389054871	5.52004231285722	0.366896128078493	15.0452454806944	3.70955003037869e-51	3.34813035494793e-50	ENSCAFG00000009494	DENND2C
562.203178104704	-5.688088584614	0.378077816324765	-15.0447562353883	3.73707611155172e-51	3.37018007243086e-50	ENSCAFG00000019390	EHMT1
1034.02703468366	-5.94396958190605	0.395099969867949	-15.0442167431515	3.76766501698987e-51	3.39495312168334e-50	ENSCAFG00000004517	NASP
638.761463298913	-6.04113686353218	0.40156192047517	-15.0440979472946	3.77443409345197e-51	3.39823946296317e-50	ENSCAFG00000013981	RALGPS2
3074.03911123698	5.35448031128325	0.355984497635902	15.0413300209487	3.93562617861565e-51	3.54043726894474e-50	ENSCAFG00000016819	CDK5RAP3
675.757348664298	-6.95873001141167	0.462679242802395	-15.0400739165722	4.01101963658514e-51	3.60528065600571e-50	ENSCAFG00000007738	LSM6
170.28800762989	-5.58119306184327	0.371223662274608	-15.0345832688721	4.35782086256317e-51	3.91376898424093e-50	ENSCAFG00000002746	KLHL7
2084.24278486844	3.09083909704202	0.205668742329459	15.02823940106	4.7958348507909e-51	4.3035995342835e-50	ENSCAFG00000001698	PLAA
1442.89826623042	9.37487503440876	0.623937102870883	15.0253527018552	5.00939966430236e-51	4.49154162651822e-50	ENSCAFG00000018943	BRS3
734.444636069152	9.22423307306868	0.614016821780456	15.0227693214028	5.20853905455594e-51	4.66625083200341e-50	ENSCAFG00000007888	FFAR4
275.901585931775	5.17870537946014	0.344994962151727	15.0109594272353	6.22408597745627e-51	5.57147827833976e-50	ENSCAFG00000032567	FRS3
232.270409026172	-5.4429303225525	0.362893414353828	-14.998702393771	7.48687200456846e-51	6.69635182988723e-50	ENSCAFG00000009691	AP2A2
849.543162105868	-3.21789584149894	0.214722351703011	-14.9863105353359	9.02280666655512e-51	8.06348526809955e-50	ENSCAFG00000000379	PPIL4
1392.34177178642	-5.84294629303253	0.389919516962308	-14.9850059790604	9.20172876502357e-51	8.21663803177043e-50	ENSCAFG00000009202	KNL1
1497.61526343871	-7.97512170119261	0.532227458057021	-14.9844236340361	9.28273454016961e-51	8.28217749752018e-50	ENSCAFG00000006325	MAK16
351.977192198148	-7.31633051405421	0.488445575774061	-14.9788039383092	1.01018656080103e-50	9.0056353106627e-50	ENSCAFG00000007500	SBF2
1583.82210708456	4.98375771387575	0.332734700460277	14.9781724207954	1.01983005326857e-50	9.08416540902484e-50	ENSCAFG00000031908	TRMT61B
653.973843646185	6.28539251209774	0.419752249454926	14.9740531950924	1.0850202398667e-50	9.65694628859286e-50	ENSCAFG00000012675	SELENBP1
8485.19423962912	5.91583668237113	0.395106796399614	14.9727535346869	1.10643708666614e-50	9.83951608526221e-50	ENSCAFG00000012049	IPO4
189.002748311136	7.13733482458388	0.47693667179669	14.9649528892306	1.24411982477735e-50	1.10548933001644e-49	ENSCAFG00000019916	FOXC2
291.138415825979	-6.01569130772487	0.402022476153853	-14.9635696125176	1.27025752676668e-50	1.12779389713338e-49	ENSCAFG00000007451	NCK1
212.199267903914	6.76134331060442	0.451860694536188	14.963335807609	1.27472908553785e-50	1.13084157262262e-49	ENSCAFG00000003652	NME8
1796.33410116263	5.89375857388556	0.393898930625033	14.9626163354479	1.28858766089671e-50	1.14220494208963e-49	ENSCAFG00000005667	NEK10
378.350424307774	-4.28009873720738	0.28606666947719	-14.9618924323816	1.30268297285622e-50	1.1537594922327e-49	ENSCAFG00000015318	AP4E1
432.937734112075	-6.78322132395869	0.453448443088407	-14.9591897984226	1.35667642130489e-50	1.2006034834068e-49	ENSCAFG00000003137	UGP2
364.969034669771	-5.68270500161816	0.379915809145542	-14.9578008201316	1.38528648916585e-50	1.22492635536721e-49	ENSCAFG00000009981	ZBTB44
320.504823015412	-7.31443020458601	0.489053494550536	-14.9562988222962	1.41690082448613e-50	1.25186408072496e-49	ENSCAFG00000015007	MAPK1IP1L
9565.66167939388	6.00774586303956	0.401702867958778	14.9556957199919	1.429796229493e-50	1.26223292441454e-49	ENSCAFG00000008871	ANTXR2
1392.96204331952	4.09547617165664	0.273848095214627	14.9552844924732	1.43865593976151e-50	1.26902511380097e-49	ENSCAFG00000016784	DFFA
204.00253284639	7.63919000006218	0.511082630590127	14.9470741966744	1.627438393785e-50	1.43438598512953e-49	ENSCAFG00000019405	PLCH2
701.449847796945	-6.33378815443363	0.423798380234239	-14.9452863669108	1.67170997078908e-50	1.47221383754362e-49	ENSCAFG00000014046	RASAL2
407.097375153143	-6.18715509714516	0.414028894276449	-14.9437761051864	1.71004102789058e-50	1.50475315995061e-49	ENSCAFG00000031870	RNF125
636.309982264021	-5.8563597961364	0.391895307212835	-14.9436844186446	1.71239604179255e-50	1.50560831299773e-49	ENSCAFG00000019833	PSMA5
509.624039180509	-6.50743319159919	0.435613504982774	-14.9385478575934	1.84962018526919e-50	1.62494880683254e-49	ENSCAFG00000002829	MTIF2
909.168901480733	-4.8166439602332	0.322516943135515	-14.9345454952094	1.96408677745149e-50	1.72411972359351e-49	ENSCAFG00000016439	ANAPC4
1903.33668578487	-6.3345873264333	0.424220212796991	-14.9323090587027	2.03109184149016e-50	1.78150158699601e-49	ENSCAFG00000012195	LDHB
280.302535809368	7.52131489553061	0.503808171839351	14.9289259601945	2.13680099932348e-50	1.87271166486603e-49	ENSCAFG00000005475	CHRDL2
4333.00606506605	4.53887477631785	0.304135355989298	14.923864282578	2.30527178781886e-50	2.0187355921487e-49	ENSCAFG00000001977	PEX1
784.241101583737	8.18995100282862	0.548838372153813	14.9223367358384	2.35866499107519e-50	2.06383186719079e-49	ENSCAFG00000031256	OR7A63
609.915441146032	8.97556680597811	0.601487551283263	14.9222819106212	2.36060404567121e-50	2.06386948089407e-49	ENSCAFG00000013579	MAGEB18
219.143259617669	7.56386851703284	0.506947755155398	14.9204103186417	2.42775882571677e-50	2.12087919887055e-49	ENSCAFG00000028520	OR1AB2
685.90378857347	-7.42871389986404	0.497930775340412	-14.9191700287763	2.47330621022229e-50	2.15893649545065e-49	ENSCAFG00000004116	PSMB1
875.473304871926	3.70010893424342	0.248037306403988	14.9175500568326	2.53408027734802e-50	2.2102134470299e-49	ENSCAFG00000013930	NECAP1
151.208592136395	-5.32432671559818	0.35704064901753	-14.912382470313	2.73805704938373e-50	2.38620904584002e-49	ENSCAFG00000008300	ZNF395
1320.38567171687	6.03529502652125	0.404726475198553	14.9120341671753	2.75237915014714e-50	2.39677176394813e-49	ENSCAFG00000029853	CDKN1A
406.392125534431	4.77277247647695	0.320182400215487	14.9064173210795	2.99391510332598e-50	2.60501725816973e-49	ENSCAFG00000020318	PLA2G15
182.566303394865	8.82506861411933	0.592050108859393	14.905948807477	3.01499096530462e-50	2.62126011640102e-49	ENSCAFG00000003238	WDR31
232.513633815415	5.60743754191322	0.376212095711873	14.90499004638	3.05858189079697e-50	2.65703622356943e-49	ENSCAFG00000031960	NKX2-5
938.142254814283	-6.74457951046522	0.452749939129265	-14.89691975097	3.45127354326563e-50	2.99578249748376e-49	ENSCAFG00000009831	PRMT3
299.910987636689	-5.5596599767994	0.373509791722638	-14.8849109180193	4.13036243262053e-50	3.58239004614139e-49	ENSCAFG00000004526	COG3
223.373208719372	7.37902289961949	0.495825328551953	14.882303252175	4.29456508554727e-50	3.72184243281704e-49	ENSCAFG00000010286	OTUD7A
423.464155116697	-5.77203777513713	0.387905735866583	-14.8800010967674	4.44492213213293e-50	3.84908332603556e-49	ENSCAFG00000029915	SENP7
668.375137478103	7.9661781177491	0.535443351058609	14.8777234827913	4.59883209971598e-50	3.97919613715488e-49	ENSCAFG00000013000	CRNN
312.63205127971	3.58761377199556	0.241201650697802	14.8739188211047	4.8678547995726e-50	4.20862585332389e-49	ENSCAFG00000001624	CYHR1
107.105900178071	5.45396006750277	0.366708681104231	14.8727323582301	4.9549102843995e-50	4.28049194013402e-49	ENSCAFG00000004493	PROC
511.228222192109	4.04225099599399	0.271824644035895	14.8708039711815	5.09972240264014e-50	4.40209979006645e-49	ENSCAFG00000014713	REX1BD
6867.40148168575	4.24096576206842	0.285207148544872	14.8697737195783	5.17880801030429e-50	4.46682450017133e-49	ENSCAFG00000009146	RBM19
4375.36155800574	11.4714012373573	0.771817816298371	14.8628354970789	5.74415733198751e-50	4.95052672673666e-49	ENSCAFG00000024988	FRZB
292.389669450619	-5.52465735268619	0.371740239489192	-14.8616070196695	5.85047614833212e-50	5.03816715780025e-49	ENSCAFG00000000427	DHX16
2157.66411512157	-4.47665421816506	0.301316572700873	-14.8569797473741	6.26882974984337e-50	5.39416694284941e-49	ENSCAFG00000007973	U2SURP
701.311808530673	7.90814615628486	0.532324091357597	14.8558862630405	6.37196514679511e-50	5.47516824451264e-49	ENSCAFG00000012651	FAM110D
1229.3674725098	7.92284067720707	0.533313629574163	14.8558751133611	6.37302541644236e-50	5.47516824451264e-49	ENSCAFG00000019302	OR2C1
345.246082258898	7.7082184876287	0.518938655356299	14.8538144307949	6.57203099008965e-50	5.64168433179226e-49	ENSCAFG00000007316	GJB6
3018.36569904994	8.5617571258415	0.576597007760656	14.8487713439461	7.08553821813578e-50	6.07770555590291e-49	ENSCAFG00000013243	LAMC2
1136.85807242087	10.7428509491823	0.723748181407408	14.8433546710842	7.68164502731774e-50	6.58383512774437e-49	ENSCAFG00000031950	CARTPT
3222.76605262188	7.21046165991245	0.485807074906595	14.8422327140847	7.81122354102116e-50	6.68962771392725e-49	ENSCAFG00000011570	MID1
638.069458168498	3.98219540648064	0.268303782689399	14.8421142876342	7.82502733013484e-50	6.69618101324825e-49	ENSCAFG00000002962	COX18
254.079110851647	-6.54219275335092	0.440790927340863	-14.8419405835271	7.8453182281572e-50	6.70827092800402e-49	ENSCAFG00000002788	TRA2A
204.302573809146	-6.02932640133463	0.406313898665903	-14.8390848088914	8.18651944615814e-50	6.99452623009666e-49	ENSCAFG00000010769	MANBA
363.546153855896	3.4273311876482	0.231088924632784	14.8312221933373	9.20417539713927e-50	7.85783915277341e-49	ENSCAFG00000009855	PPM1M
2388.77837062154	-4.60558322225758	0.310614117749626	-14.8273467272662	9.75116369872132e-50	8.31829285741235e-49	ENSCAFG00000009304	SCAF11
675.131487467756	9.69654335362033	0.654384885281405	14.8177984726076	1.12408533753136e-49	9.5815731394118e-49	ENSCAFG00000014360	SPTSSB
679.94154708063	7.56495668990156	0.510538672331651	14.8175977646357	1.1274485126388e-49	9.60272070428275e-49	ENSCAFG00000001623	SLC24A2
1703.95741977925	10.0547748926571	0.678656414217127	14.8157074508106	1.15961922072992e-49	9.86900329761156e-49	ENSCAFG00000006942	SLC5A8
342.626516102365	-6.22900106326736	0.420551679683639	-14.8114996662316	1.23454892790195e-49	1.04984883439162e-48	ENSCAFG00000010870	UBE3B
847.065377212176	2.87892573730866	0.194459287243683	14.8047736784152	1.36445511700734e-49	1.1594140475117e-48	ENSCAFG00000005327	TGDS
258.047564905907	-4.11674831002152	0.278129458066766	-14.8015544223053	1.43136119107462e-49	1.21531720474628e-48	ENSCAFG00000028599	DOK4
1849.82955359767	5.87990917845969	0.397319048910939	14.7989611738391	1.48762408165202e-49	1.26210351744211e-48	ENSCAFG00000009510	EXD1
1078.00751979351	4.64239375411833	0.313750646798808	14.7964436136932	1.54434981373384e-49	1.30920932418169e-48	ENSCAFG00000011256	DNAAF5
2636.77432723453	4.18757321221993	0.283152114568997	14.7891292233296	1.72166740197066e-49	1.45839297046309e-48	ENSCAFG00000011487	BCAT1
1497.29472160981	2.79348402045826	0.188893897974306	14.788640874139	1.73420328658347e-49	1.46786957810739e-48	ENSCAFG00000017727	ADPGK
1416.25901685481	7.53987287170171	0.509856603067003	14.7882224655838	1.74501605012695e-49	1.4758741030017e-48	ENSCAFG00000011977	KIF7
1260.57603825547	-9.42809673227922	0.638065842816592	-14.7760561679044	2.09054194192588e-49	1.76673517374714e-48	ENSCAFG00000011405	TXNIP
2900.35185178227	10.8103189380442	0.73162321242915	14.7758009237454	2.09847716838264e-49	1.77206547539527e-48	ENSCAFG00000011538	SCN3B
149.599143441965	7.2267684976127	0.489123059018853	14.7749495027061	2.12516425784323e-49	1.79321030593981e-48	ENSCAFG00000019280	TAS1R3
172.789034413218	-5.33567313103814	0.361152307816106	-14.7740247412596	2.15453302057437e-49	1.81658341819923e-48	ENSCAFG00000015141	ANKZF1
238.955585724064	-5.36126321100609	0.363060252033768	-14.7668690829517	2.39586992540274e-49	2.01850186826694e-48	ENSCAFG00000007501	DBR1
1326.67667874575	-5.9954911365717	0.40617385931667	-14.7608985636305	2.61769776617317e-49	2.20368446904834e-48	ENSCAFG00000002821	YTHDC1
243.364332696505	-6.5764202209459	0.445952914537465	-14.7468936889152	3.22154928353019e-49	2.70993539035751e-48	ENSCAFG00000000385	KATNA1
922.988777619091	4.72973251130764	0.320814906186276	14.7428701725019	3.41937943666822e-49	2.87412704001032e-48	ENSCAFG00000007231	EEF1AKMT1
691.895061784512	7.60734401454022	0.516428042427207	14.7306950621538	4.09472586197175e-49	3.43912739255883e-48	ENSCAFG00000030332	XKR5
819.423540000408	9.73289222838779	0.661562975401469	14.7119663437655	5.40147554506123e-49	4.53315815790219e-48	ENSCAFG00000016590	FBXO2
705.525247331375	7.70137165988091	0.523596577410269	14.7085981691711	5.67713022366892e-49	4.76082915906288e-48	ENSCAFG00000023610	SERPINA4
432.33165868394	9.28966939093496	0.631851691822375	14.7022940844581	6.23123816390199e-49	5.22148017044443e-48	ENSCAFG00000019151	FATE1
491.819900602364	-6.88172221115843	0.468347167332567	-14.6936347461066	7.08113016069378e-49	5.92908475378091e-48	ENSCAFG00000005031	CCNT2
521.030867041437	4.80456689326779	0.327099095878809	14.6884138592908	7.64831878658665e-49	6.39907378877753e-48	ENSCAFG00000011646	ZFHX2
771.949751351718	-5.42669903324257	0.369473384985007	-14.6876588511586	7.73400145414091e-49	6.46579153827371e-48	ENSCAFG00000006887	CNOT7
198.804167996037	-4.35569065582486	0.296957282572267	-14.6677347600151	1.0375126628626e-48	8.66717216827279e-48	ENSCAFG00000004306	AMMECR1L
707.816444784182	-6.40103964472239	0.436415425969724	-14.6673084034533	1.04405124781799e-48	8.71510569976904e-48	ENSCAFG00000015398	VDAC2
318.693951414689	8.3027666993673	0.566090805991396	14.6668460457093	1.05118831199821e-48	8.7679576828356e-48	ENSCAFG00000015759	PADI6
8153.98773578417	-5.54488647344605	0.378069584464609	-14.666311973491	1.05949284511536e-48	8.83045912640178e-48	ENSCAFG00000001677	RPL8
2324.25558308647	7.45310899077092	0.508254794792462	14.6641193888083	1.09427629068772e-48	9.11338747064716e-48	ENSCAFG00000009103	VDR
302.548005409783	-6.4774495366427	0.441810284041807	-14.6611560903136	1.14309929829585e-48	9.51271854889171e-48	ENSCAFG00000028456	CD83
709.618262745271	-7.26505838726922	0.495933120542194	-14.6492704083294	1.36170024464728e-48	1.13232293070937e-47	ENSCAFG00000010464	MTR
154.42417064291	-5.60837809247312	0.382874116115177	-14.6480993528066	1.38537067130435e-48	1.15112669901892e-47	ENSCAFG00000017218	UPRT
586.970287919124	8.13723242739425	0.555994151107343	14.6354640803105	1.6683343430449e-48	1.38518835423674e-47	ENSCAFG00000029407	OR56A3C
2893.43793981639	7.77022484675465	0.530923705797288	14.6352946043087	1.67249671533963e-48	1.38758588006645e-47	ENSCAFG00000005433	ABCC4
184.051443034783	-5.02502648258601	0.343436551083955	-14.631600703903	1.76583236037981e-48	1.46390595908106e-47	ENSCAFG00000013926	FBXO33
306.713329290011	-5.75406426005475	0.39347153311174	-14.6238387680785	1.97918942096329e-48	1.63953400663511e-47	ENSCAFG00000010887	PPA2
1218.59725957983	8.27011315152177	0.56576011336496	14.6177027262205	2.16585863482381e-48	1.79280389658229e-47	ENSCAFG00000023290	CXHXorf66
373.046700399695	-6.11124601311244	0.418126651894686	-14.615777266099	2.22797111050762e-48	1.8428165302337e-47	ENSCAFG00000005032	PIBF1
712.706917808822	3.24200097033874	0.221939853625161	14.6075655966424	2.51339497755676e-48	2.07731999473845e-47	ENSCAFG00000004967	MKRN2
2121.20268018026	8.46283786721175	0.579407507882214	14.6060203778584	2.57103856799376e-48	2.12335013752747e-47	ENSCAFG00000009344	SLC22A23
2145.48612396445	4.31357450351274	0.295353092073333	14.6048056352893	2.61727618999645e-48	2.15989775042543e-47	ENSCAFG00000013476	PDK3
250.173233674351	-5.56358717852723	0.381022053244487	-14.6017458337439	2.73744468473375e-48	2.25735495403991e-47	ENSCAFG00000031424	RAP2A
840.012142583593	-7.15669343327653	0.490139091175014	-14.601352069511	2.75330270917496e-48	2.26871309533456e-47	ENSCAFG00000010987	SLC25A6
256.455968714527	-6.01108469806535	0.412014748123395	-14.5894891516482	3.27641808368671e-48	2.69771640249091e-47	ENSCAFG00000009467	HIBCH
2220.7393757694	9.39087625333184	0.643692600720527	14.5890697559985	3.29662079138119e-48	2.71229911671839e-47	ENSCAFG00000017612	ASB2
587.885197991913	6.63931625857234	0.455098676110471	14.5887399965996	3.31259266603705e-48	2.72338150829405e-47	ENSCAFG00000023403	MPP3
1248.21055388952	4.76761904763396	0.326806699551861	14.5884985043808	3.32433816124836e-48	2.7309751611463e-47	ENSCAFG00000008168	TIGD4
292.476328248216	-5.51092589756209	0.378033576013107	-14.5778741552073	3.88424763931551e-48	3.18853963453615e-47	ENSCAFG00000011821	TAGLN2
3549.09773806319	-6.24451650115479	0.4283854612069	-14.5768637515428	3.94215295714021e-48	3.23363488609428e-47	ENSCAFG00000004871	EFCAB12
316.855734566054	5.49633010537864	0.377075725724338	14.5761971148383	3.98082694553932e-48	3.26289919444243e-47	ENSCAFG00000019180	PNMA6A
210.851104593233	-5.49781064204354	0.377252529123728	-14.5732903496067	4.15392028281704e-48	3.4022138659491e-47	ENSCAFG00000015865	NT5C3B
286.073135428684	-5.09391671696658	0.349638781390313	-14.5690838319221	4.41775885402013e-48	3.61558685157964e-47	ENSCAFG00000009090	COQ2
484.621087477064	-5.1026835407066	0.350350504024595	-14.5645103463256	4.72356887823899e-48	3.86296372949898e-47	ENSCAFG00000007450	RMND5A
779.54938769136	7.50529307620012	0.515775305491171	14.5514781268034	5.71545864623072e-48	4.6706281804971e-47	ENSCAFG00000010112	TSPAN32
548.063066954114	-6.31864268110604	0.434359724143294	-14.5470271065499	6.09968218158752e-48	4.98087325930834e-47	ENSCAFG00000019895	TTF1
1884.66209514901	4.66542884201854	0.320727443079818	14.5463973934325	6.15607754895493e-48	5.02315623091262e-47	ENSCAFG00000016453	ADGRL1
4717.45502099066	8.89936467265916	0.611964414608336	14.5422911205627	6.53676620379413e-48	5.3297902717827e-47	ENSCAFG00000004594	PTER
512.070927983195	8.17536318528311	0.562267622529317	14.539985689567	6.76067846851517e-48	5.50823241989428e-47	ENSCAFG00000010008	CBLN1
1706.20509116956	6.66821413530332	0.45861676892083	14.5398393325091	6.77514820520179e-48	5.51589291051768e-47	ENSCAFG00000016718	HRH2
351.121724701848	7.1189507485045	0.489633658719096	14.5393410394375	6.8246439658226e-48	5.55203658953505e-47	ENSCAFG00000031938	GEM
811.732672081504	7.14323137643474	0.491497842194086	14.5335966167151	7.42190166819165e-48	6.03341296925064e-47	ENSCAFG00000005719	TEPSIN
667.613809111454	4.3565589024312	0.29982177624141	14.5304952730431	7.76569239859951e-48	6.3081762506534e-47	ENSCAFG00000028739	ABHD10
258.681121086499	5.67763043568906	0.390776662864561	14.5290928943136	7.92630931991034e-48	6.43384615564684e-47	ENSCAFG00000016588	BRME1
165.863321663406	8.06889043992954	0.555380644779479	14.5285769602817	7.9862285147519e-48	6.47765256207709e-47	ENSCAFG00000005132	ST6GALNAC1
681.945347852602	6.48418641328918	0.446328877961152	14.5278218225744	8.07474193406006e-48	6.54456931885657e-47	ENSCAFG00000010201	MFSD13A
317.374737183497	9.0979939894302	0.626331125513285	14.5258532089944	8.31011045242696e-48	6.73032382996037e-47	ENSCAFG00000002880	KLK14
1223.81872450631	-7.40508538089495	0.509805053308554	-14.5253275400805	8.37410666855679e-48	6.77711160499931e-47	ENSCAFG00000002413	DST
939.585016040712	5.16635423808449	0.355687531966029	14.5249798595075	8.41670342255455e-48	6.80652427596629e-47	ENSCAFG00000016728	PSMA4
1906.2077787432	6.22499311134707	0.428646161451065	14.5224515490213	8.73301931869147e-48	7.05708354001163e-47	ENSCAFG00000016428	ARG2
1472.51540114315	-9.31950743044359	0.641741636384532	-14.522210967872	8.76372793264659e-48	7.07664529279363e-47	ENSCAFG00000004710	NIFK
351.745027215035	6.2318509414486	0.429159537140629	14.5210589585628	8.91227046900075e-48	7.19125752817444e-47	ENSCAFG00000024403	ASCL3
934.043619491402	4.21254686747943	0.290167919723654	14.5176174936613	9.37111094828614e-48	7.55589204978479e-47	ENSCAFG00000007815	CLP1
2785.32170688181	9.45127899073749	0.651094837761564	14.5159789981296	9.59775469307812e-48	7.73290598328315e-47	ENSCAFG00000023699	ANGPTL5
444.568922137678	-5.15361161303592	0.355051450811011	-14.5151121091436	9.71986489888134e-48	7.82549773848546e-47	ENSCAFG00000004954	NRBP1
1184.44971315299	6.98881937215558	0.481724980492551	14.5079031712445	1.07970877022151e-47	8.68634882768745e-47	ENSCAFG00000007915	PCOLCE2
1446.74690226751	6.90881338933969	0.476302072171511	14.5051088227303	1.12458988173572e-47	9.04073918958146e-47	ENSCAFG00000011388	SHROOM2
632.767487414573	-5.23167505256423	0.360723663622488	-14.5032765525452	1.15502174769861e-47	9.27853263741648e-47	ENSCAFG00000002856	CYCS
2787.64870712295	6.97938186565596	0.481279952372457	14.5017091014311	1.18170486765138e-47	9.48588310057914e-47	ENSCAFG00000008643	SPRED1
1421.46057272051	7.96390118858204	0.549257699123848	14.4993892689819	1.22232592429807e-47	9.80472931907476e-47	ENSCAFG00000002153	TFAP2D
1987.48716152717	5.02791646917155	0.34680100790728	14.4979868989187	1.24755282192188e-47	9.99971462932227e-47	ENSCAFG00000005965	FOXO1
1176.52155436951	8.54922176586539	0.589851389639949	14.4938571240528	1.3248921068417e-47	1.06118105834966e-46	ENSCAFG00000008854	SPZ1
567.355329454564	-6.01801251584669	0.415227086298279	-14.4933043012604	1.33560075834444e-47	1.06897163636612e-46	ENSCAFG00000007555	PDCD5
575.867527083294	-4.02432786037462	0.277669117370742	-14.4932497300424	1.33666250999047e-47	1.06903537261178e-46	ENSCAFG00000000109	SMARCC2
137.309321860084	7.0884293501654	0.489221908346691	14.4891903433362	1.41804452809296e-47	1.13329035890542e-46	ENSCAFG00000001705	MB
413.546990569233	-5.78195471485175	0.399218871795026	-14.4831698182355	1.5479089806425e-47	1.23616942437957e-46	ENSCAFG00000011742	PLEKHO1
221.309446866882	-5.49466666941405	0.379392585483931	-14.482799294576	1.55627727768028e-47	1.24194121462975e-46	ENSCAFG00000009241	RSBN1
299.868317763325	-4.05298225134667	0.279906984372782	-14.4797467645498	1.62695465440854e-47	1.29687906745613e-46	ENSCAFG00000010354	NT5C2
349.841372785168	6.77201786670121	0.467689719039475	14.4797236095105	1.62750280766658e-47	1.29687906745613e-46	ENSCAFG00000008950	LALBA
329.807830873695	8.44497499979588	0.583463395523899	14.4738728506062	1.77206840696543e-47	1.41104349742639e-46	ENSCAFG00000004299	GAD2
719.890700646782	5.70748258287861	0.394336518510533	14.4736343578744	1.77822498045146e-47	1.41491073919694e-46	ENSCAFG00000020001	DOLPP1
1443.24733006585	-6.44686631111721	0.445434101222144	-14.4732212765679	1.78893888376256e-47	1.42239589114357e-46	ENSCAFG00000006810	RPL21
424.963735341511	-4.60356116868949	0.318095674801525	-14.4722532664484	1.81429807795307e-47	1.44150617361454e-46	ENSCAFG00000019371	NCBP3
288.547135064285	-7.01138632898643	0.484506207317449	-14.4712002098098	1.84229171613812e-47	1.46268018454876e-46	ENSCAFG00000024682	AGO3
228.580837235284	-4.17604255912654	0.288648318010095	-14.4675797451918	1.94185575253542e-47	1.54060494652682e-46	ENSCAFG00000000381	TBC1D9B
307.498842589503	8.37844032118169	0.579159475341726	14.4665514040638	1.97109965163907e-47	1.56266713096076e-46	ENSCAFG00000002207	TAC1
349.91821807762	-5.09537236998689	0.352227050488677	-14.4661585841224	1.98238597886491e-47	1.57047098835113e-46	ENSCAFG00000032451	ARPC5L
427.92719624482	-5.4084287474244	0.373941737888902	-14.4632925384522	2.06670182056091e-47	1.63607631394949e-46	ENSCAFG00000014445	TRMT112
1257.86790687091	10.3785660365906	0.717696231580627	14.4609454249651	2.13840243707736e-47	1.69160686973743e-46	ENSCAFG00000019660	WFIKKN1
405.444404653507	-4.4370867570314	0.306979056143198	-14.4540373951818	2.36411833896662e-47	1.86880378501464e-46	ENSCAFG00000011531	PTPN1
390.797373225943	5.54235442015869	0.383762951310103	14.4421299691333	2.81021525683041e-47	2.21982533168353e-46	ENSCAFG00000011964	GCNT7
438.094513204107	5.86045114235258	0.405923917641035	14.4373142051094	3.01358307619473e-47	2.37874197131107e-46	ENSCAFG00000001502	CARD10
414.177834232862	-6.51519272621229	0.451280699129119	-14.4371180482243	3.02217019357227e-47	2.38379148964015e-46	ENSCAFG00000018623	EVI2B
860.500972131353	-5.53992862121862	0.383781627746921	-14.4351063747946	3.11165259962662e-47	2.45259511563619e-46	ENSCAFG00000003871	EPS15
1296.88321039612	7.31930990762705	0.507103137423504	14.4335725170526	3.18164850085264e-47	2.50595108044725e-46	ENSCAFG00000024614	PCDHB2
1099.26833297758	3.37383770013432	0.233750297733257	14.433511883627	3.18444740751949e-47	2.50634201235356e-46	ENSCAFG00000010189	CUEDC2
1014.96616058193	-4.4587069885441	0.308957932981111	-14.4314371394267	3.28171081158622e-47	2.58102761445925e-46	ENSCAFG00000010480	BTLA
171.997219784618	-4.74063769362702	0.32866313674284	-14.4240018537165	3.65519558209365e-47	2.87269342318335e-46	ENSCAFG00000011324	ISCU
239.91854660275	-4.77803293007735	0.331322176394166	-14.4211081252619	3.81173061295767e-47	2.9935561127016e-46	ENSCAFG00000007885	SLC12A6
323.825752064934	-4.39907690597464	0.30529835716377	-14.4091076900714	4.53531956365707e-47	3.55926124372078e-46	ENSCAFG00000006632	TNKS
372.423391378378	4.12344401769484	0.286200507385072	14.4075356657104	4.63971925252765e-47	3.63856945704348e-46	ENSCAFG00000017334	ECSIT
1240.43868440755	-7.14101719279244	0.495670859485001	-14.4067722686218	4.69127652954589e-47	3.67635313348503e-46	ENSCAFG00000002744	SPTBN1
308.088413399868	-5.79459679348138	0.402363318560147	-14.4014042189961	5.07027853354061e-47	3.97050229047407e-46	ENSCAFG00000017513	MTMR4
613.330806549925	-4.39729575869934	0.30535028402326	-14.4008241969226	5.11301175242122e-47	4.00108791697376e-46	ENSCAFG00000000133	WDR7
767.252334203831	4.80450527410632	0.333768864446563	14.3947077929899	5.58604755205087e-47	4.36811261523518e-46	ENSCAFG00000010925	HFE
571.571032230711	6.89391420806917	0.478993534635666	14.3924995006725	5.76733002689946e-47	4.50663225720033e-46	ENSCAFG00000014131	C18H7orf57
556.994838855706	-6.88851500712119	0.478718197342086	-14.3894989690537	6.02306593995049e-47	4.7030898677447e-46	ENSCAFG00000000234	AHI1
619.40998808582	-6.23453521766462	0.433278110744251	-14.3892226795289	6.04717409693499e-47	4.71852975233959e-46	ENSCAFG00000011212	PIK3CA
118.632121855331	7.2401406780157	0.50332003543819	14.3847654936137	6.44963449562709e-47	5.0289592754227e-46	ENSCAFG00000023709	PLK5
466.672478621892	8.55163616769359	0.594647158406596	14.3810258685308	6.80779071173671e-47	5.30442390102033e-46	ENSCAFG00000015881	ZMYND15
450.397017537132	-4.42339733512907	0.307640969017047	-14.3784403919361	7.06691627488888e-47	5.50238795795175e-46	ENSCAFG00000009885	JARID2
1879.84543765899	8.74134871241447	0.608019223747043	14.3767637124105	7.24018212035555e-47	5.63326535954755e-46	ENSCAFG00000002092	ADGRF2
6327.35410063691	9.160125197541	0.637388653981645	14.371333942516	7.830828500248e-47	6.08846915894282e-46	ENSCAFG00000013966	CPS1
3983.55091721463	5.23438310714883	0.364232901709338	14.3709782465669	7.87115328822302e-47	6.11545350052159e-46	ENSCAFG00000017140	TOB1
257.322606352258	-5.07544141636964	0.353330042009082	-14.3645906459298	8.63152013169022e-47	6.7014334260662e-46	ENSCAFG00000003330	TMEM168
195.130985903971	-4.65924610126641	0.324364006781082	-14.364251285165	8.67390208454102e-47	6.72953843123514e-46	ENSCAFG00000019904	KLHDC4
450.942786965424	6.96063695362055	0.48471912370807	14.3601451091348	9.20342470563271e-47	7.13527620518605e-46	ENSCAFG00000018284	UNC45B
287.166747626336	-4.25007969180501	0.295988641145609	-14.3589283539912	9.36642641710097e-47	7.2564805373768e-46	ENSCAFG00000013332	ATF2
677.402107385973	7.87061973620128	0.548275084758013	14.3552387387347	9.8784765694578e-47	7.64773950629788e-46	ENSCAFG00000012955	SLC51A
903.892156648825	9.53084404586109	0.66398059445773	14.3541002936161	1.00420257972808e-46	7.76883090287144e-46	ENSCAFG00000004240	MRPL57
253.988450839175	-5.38109835120321	0.374910374111784	-14.3530260104213	1.0198827809554e-46	7.88453414112182e-46	ENSCAFG00000007831	TFCP2
917.762956436906	8.00417450484898	0.557708284789649	14.3519017435216	1.03655352333817e-46	8.00772540918096e-46	ENSCAFG00000016014	KRT26
556.474489433367	8.30843487778808	0.57894908311439	14.350890467075	1.05178036721445e-46	8.11959524619101e-46	ENSCAFG00000031173	OR4P6
1475.37938801475	6.80480853419999	0.474354137605137	14.3454183166933	1.13811950117356e-46	8.77989423832331e-46	ENSCAFG00000007878	SLC43A3
504.3986173341	6.3589140213581	0.443372151939133	14.3421592753328	1.19285476140202e-46	9.19562611746532e-46	ENSCAFG00000017536	FNDC9
951.622125836246	4.41782523054796	0.308036243100756	14.341900764914	1.19730693161219e-46	9.22341539320502e-46	ENSCAFG00000017959	RBM41
501.607487204575	7.80774261970267	0.544422173538614	14.3413383936114	1.20704951753672e-46	9.29189108796835e-46	ENSCAFG00000002785	GNRHR
479.481565267683	5.83281583115315	0.406754844110025	14.3398804356351	1.232676317302e-46	9.48246057514651e-46	ENSCAFG00000007876	TRABD2A
973.860385660203	7.76011213385447	0.541195777282831	14.3388260950879	1.25154534564299e-46	9.62081291477683e-46	ENSCAFG00000032579	IRX3
240.336705147371	-4.55516285062502	0.317908738969131	-14.3285235423092	1.45174232542848e-46	1.11518808837608e-45	ENSCAFG00000029355	TOR1AIP2
1193.09203175815	5.46269927486207	0.381302572580099	14.3264159953039	1.49646543931976e-46	1.14873246170631e-45	ENSCAFG00000012605	ZNF687
507.84985665289	6.65306501305309	0.464493585357753	14.3232656440861	1.5658864143946e-46	1.20117502612299e-45	ENSCAFG00000014199	MOSPD3
689.344770771428	-4.66197438871413	0.3255067468378	-14.322205097141	1.58997030084341e-46	1.21879061441412e-45	ENSCAFG00000014289	DNAJC10
391.52537984333	-4.25274898396607	0.296982539500706	-14.3198620064193	1.64449422031739e-46	1.25969877467662e-45	ENSCAFG00000031807	ZNF146
139.735819805624	-5.06831867730078	0.353986707825152	-14.3178220121311	1.69347789475929e-46	1.29630850101652e-45	ENSCAFG00000007533	ANKRD27
315.967592565182	-5.10810846623308	0.356919525158353	-14.3116532052058	1.85061131795913e-46	1.41559411075089e-45	ENSCAFG00000005072	FBXL3
2567.90138690381	3.46908092886248	0.24240045852277	14.3113628992439	1.85835341359759e-46	1.4205180412226e-45	ENSCAFG00000002822	LCA5
327.887478990793	-3.29518401869675	0.230251467446573	-14.311240033514	1.86163978840674e-46	1.42203151556543e-45	ENSCAFG00000016890	FBXW11
160.519052445389	5.54699676844853	0.387774908585023	14.3046820349706	2.04570662461448e-46	1.56153692909737e-45	ENSCAFG00000004121	KPTN
236.667026137722	8.14254457893177	0.569275246978473	14.3033525911231	2.08517275983734e-46	1.59054698604271e-45	ENSCAFG00000011211	ECEL1
750.883853615525	-5.07092661155504	0.354576642721382	-14.3013554774381	2.14588797163966e-46	1.63571362544101e-45	ENSCAFG00000013478	EDEM3
786.292286795849	-5.95402664576188	0.416378939337961	-14.2995384330166	2.20265584737614e-46	1.6778102798243e-45	ENSCAFG00000000671	SOD2
5930.01217607331	6.18901856816204	0.432928403854505	14.2957092051692	2.32722823136935e-46	1.77146009080107e-45	ENSCAFG00000029851	SMCO4
3332.78990066328	4.31548224095095	0.301940370709318	14.2924983194961	2.43707165066112e-46	1.85377532616676e-45	ENSCAFG00000011303	GGPS1
400.846535788529	-5.63935441034471	0.394621344651753	-14.290545827726	2.50637269713202e-46	1.90515829666774e-45	ENSCAFG00000000737	CDC42SE2
356.42520289267	-6.34361829238122	0.443927069972148	-14.2897757795649	2.53424066236239e-46	1.92499718142461e-45	ENSCAFG00000003411	EZH2
254.421646420419	-6.57880048112473	0.460659333303951	-14.2812703564261	2.86333823673578e-46	2.17346141609965e-45	ENSCAFG00000019002	TTC4
814.438773560677	9.0520500858354	0.633859140109689	14.280854393405	2.88048130991371e-46	2.1849504570321e-45	ENSCAFG00000008782	PLLP
75.8183714428035	5.77301393091229	0.404396453375828	14.275629478746	3.10471656494477e-46	2.353053219509e-45	ENSCAFG00000000513	ATP6V1G2
708.220617203699	4.03111076370545	0.282377849814846	14.2755912560019	3.10641936282447e-46	2.353053219509e-45	ENSCAFG00000010223	PRDM15
259.675349472351	-5.79440225898401	0.405898168654191	-14.2755072736497	3.11016398597068e-46	2.35425138993678e-45	ENSCAFG00000028476	DRAP1
210.94547184322	-4.56572832080847	0.319951254823658	-14.2700747441196	3.36218071281006e-46	2.54324788456828e-45	ENSCAFG00000011801	PHACTR4
560.380298475783	-7.58744025316358	0.531726878445186	-14.2694314708143	3.39333693413496e-46	2.56503281444854e-45	ENSCAFG00000018870	HPRT1
184.900502269562	-4.68443806253434	0.328455615912594	-14.2620123864191	3.77412079110491e-46	2.85088860591096e-45	ENSCAFG00000007386	COPS5
552.9139867483	8.18847773369174	0.574247408699081	14.2594944437663	3.91278767822179e-46	2.95358487360916e-45	ENSCAFG00000018212	RTL4
198.574224390151	-5.35918307668987	0.375841815933682	-14.2591453358545	3.93240960964309e-46	2.96633947338635e-45	ENSCAFG00000015354	C27H12orf4
149.808695281279	-5.13099343591541	0.359850643171613	-14.2586751844944	3.95898972229184e-46	2.98432154620129e-45	ENSCAFG00000015762	AP1M1
5427.03206248681	9.13431577050851	0.640666462793384	14.2575213484436	4.02498235738014e-46	3.03196767889846e-45	ENSCAFG00000002917	AEBP1
391.893840958363	3.89881984667438	0.273555680511021	14.2523812314594	4.33252175872084e-46	3.26137616484622e-45	ENSCAFG00000016885	COQ6
1104.68452091651	5.62574435926877	0.394769891490591	14.2506925693518	4.43857396550402e-46	3.33889962781695e-45	ENSCAFG00000017139	CLN3
4411.66128055614	-5.60032227255037	0.393102673340157	-14.2464619356692	4.71574880835163e-46	3.54495343776985e-45	ENSCAFG00000024818	RACK1
386.412681088025	-4.91167457833969	0.344789600189672	-14.2454255454275	4.78623516636871e-46	3.5954568520306e-45	ENSCAFG00000008312	HPS3
2524.59309102951	9.5090053433347	0.667593600630352	14.2437035561098	4.90567567994279e-46	3.68263998456395e-45	ENSCAFG00000008210	GREM1
764.185400006148	-4.82004686361678	0.338461669383477	-14.241042042949	5.09614399156296e-46	3.8229860336432e-45	ENSCAFG00000008608	DCTN1
557.425107302095	-4.86824364865323	0.341847966170824	-14.2409612763954	5.10203758854601e-46	3.82477129141345e-45	ENSCAFG00000017202	RLIM
187.708442543887	6.61186285485915	0.464317653136684	14.2399557936101	5.1759787448259e-46	3.87753122074535e-45	ENSCAFG00000002863	NPVF
739.562392420516	-6.2056519419451	0.435795846987881	-14.2398143186474	5.18646774774878e-46	3.88271674238277e-45	ENSCAFG00000007825	TRAPPC11
454.94649396522	4.87644855417038	0.342548694733125	14.2357820337618	5.49448146195419e-46	4.11047633768875e-45	ENSCAFG00000001526	IFT27
354.251486860883	-6.66853474393141	0.468584933935287	-14.2312188484753	5.86505478436482e-46	4.38182383982369e-45	ENSCAFG00000028830	H2AC17
163.114891117633	-4.55408608979761	0.32000680036785	-14.2312166009055	5.86524330236391e-46	4.38182383982369e-45	ENSCAFG00000009069	TMEM106C
210.912147607478	-4.51254493915486	0.317122800442186	-14.2296452127148	5.99853250013155e-46	4.47832827598984e-45	ENSCAFG00000013388	ACOT9
772.969776133437	-6.74949246952445	0.474557421845777	-14.2227097476897	6.62375761067796e-46	4.94171361153047e-45	ENSCAFG00000000158	HSD17B4
473.209437571906	-4.62959673940165	0.32552118727179	-14.2221057197614	6.6811866604904e-46	4.98114498626287e-45	ENSCAFG00000029249	ABT1
184.817739103426	-5.51016999352766	0.387445449716609	-14.2217956038921	6.71086371401155e-46	4.99984610041175e-45	ENSCAFG00000029792	EMC7
309.789027080387	-4.42311590307222	0.311084363285273	-14.2183806873511	7.04646382694913e-46	5.24628992861431e-45	ENSCAFG00000005214	KIZ
219.347349671819	-4.60373616420261	0.323789453188013	-14.2183017972774	7.05441094431191e-46	5.24861675521772e-45	ENSCAFG00000030530	GOLPH3L
293.993659932843	-5.5937314037772	0.393460936997746	-14.2167388876249	7.21370474471258e-46	5.36346831599702e-45	ENSCAFG00000008990	OTULIN
171.043564043205	-5.63283722510649	0.396217581256058	-14.2165251911581	7.235761333883e-46	5.37619536650624e-45	ENSCAFG00000017682	COG7
343.382077392614	4.27670504047027	0.300868326293901	14.2145406036945	7.44383230121678e-46	5.52702009541233e-45	ENSCAFG00000011804	CIART
654.343617670958	8.66958281904956	0.609919928294293	14.2142966918543	7.46981228136045e-46	5.54252942621735e-45	ENSCAFG00000023986	TMEM121
426.258081691471	-4.55940461834669	0.320868418435305	-14.2095773731187	7.99062826039359e-46	5.92493110452209e-45	ENSCAFG00000015744	GRIPAP1
2462.03079773162	-6.04103479948365	0.425150588901513	-14.2091648399035	8.03783667600938e-46	5.95587829941199e-45	ENSCAFG00000008687	CCT8
713.995035878264	-6.28818043313175	0.442604573580732	-14.2072197362524	8.26419195825332e-46	6.11943737861139e-45	ENSCAFG00000009663	SCD
215.763218670741	-6.25597137045492	0.44054426170714	-14.2005512595093	9.08945708417464e-46	6.72595107826247e-45	ENSCAFG00000003487	SLC66A3
599.392295730841	3.85491456455998	0.271488394273563	14.199187316551	9.26809738968471e-46	6.85348098415205e-45	ENSCAFG00000004413	ARL5B
1102.27893832376	5.27311710360976	0.371689774229489	14.1868769850903	1.10469899719875e-45	8.16337310557254e-45	ENSCAFG00000013672	SORD
439.144950976963	6.17230516265972	0.435127458347246	14.1850509414049	1.13383371676351e-45	8.37298507935605e-45	ENSCAFG00000011274	SV2B
948.490027529142	-6.83029183779814	0.481613548096489	-14.1821007004349	1.18252917397208e-45	8.72666444656687e-45	ENSCAFG00000009240	VIRMA
3395.84988410961	4.32022880233778	0.304758762507815	14.175896918557	1.29182017644646e-45	9.52673619283177e-45	ENSCAFG00000008772	PSME3IP1
378.009841900067	-5.58423582330784	0.393979813188892	-14.173913577218	1.32883743215658e-45	9.79309102845256e-45	ENSCAFG00000005677	ARAP1
448.298793260706	8.98479463645514	0.633899743584533	14.173841727161	1.33019807892501e-45	9.79648585189362e-45	ENSCAFG00000006990	DEFB122
2164.22691088885	4.45074745804931	0.314020451450259	14.1734318178774	1.33798721653356e-45	9.84718786475172e-45	ENSCAFG00000030057	ZNF234
2323.77877420689	-5.7842541889028	0.408290472578333	-14.1670075041809	1.46616376182187e-45	1.07832382077237e-44	ENSCAFG00000010807	PDCD4
510.576138767124	7.98437133746968	0.563664595372897	14.1651106048049	1.506295754829e-45	1.10709178199282e-44	ENSCAFG00000002949	GC
1823.91759503545	8.78862704888723	0.620535812523354	14.1629650884275	1.55300641079799e-45	1.14065281926695e-44	ENSCAFG00000003854	WASF1
142.953744404199	-4.77188992802238	0.336982096793825	-14.1606630542808	1.60472856183527e-45	1.17784695856891e-44	ENSCAFG00000020309	SPATA1
222.214119479706	5.22643072764102	0.369125354418515	14.1589589148495	1.64411803743561e-45	1.2059450699115e-44	ENSCAFG00000009149	SMIM4
1592.23345677358	4.17530348846559	0.294893502341202	14.1586825593554	1.65059575949334e-45	1.20988113414714e-44	ENSCAFG00000004290	SAP130
434.657759903924	-7.62057265520859	0.538448270498286	-14.1528408070778	1.79362623302218e-45	1.31383725077028e-44	ENSCAFG00000014709	TXNDC16
780.963494591614	2.84483106906673	0.201032756892986	14.1510822068719	1.83905176924539e-45	1.34620568313626e-44	ENSCAFG00000002456	ZNF268
2140.6727986017	6.7393862361159	0.476300779049411	14.149433577594	1.88267567896993e-45	1.37721268585939e-44	ENSCAFG00000006975	PLK2
185.601161031125	3.33687958163272	0.235865238403052	14.1473987613664	1.9379405603574e-45	1.41668791131567e-44	ENSCAFG00000010588	MARCKSL1
423.474892919631	-5.81172544158911	0.411012197623766	-14.140031549402	2.15187894887194e-45	1.57202700392423e-44	ENSCAFG00000014816	CNOT9
1177.52738803988	8.8773961614397	0.627905325397741	14.1381125503537	2.21136208574245e-45	1.61439814240822e-44	ENSCAFG00000009705	SYCP1
568.370229068493	5.81227468511974	0.411283970935729	14.1320233606382	2.41115610102283e-45	1.7590773565438e-44	ENSCAFG00000017395	CREB3L4
650.519389178171	-5.45174331132662	0.385929267214844	-14.1262759123466	2.61618121258939e-45	1.90737659069226e-44	ENSCAFG00000005522	ORC4
616.066839599857	-4.73675033977765	0.335337345561386	-14.1253290230705	2.65158520017493e-45	1.93189457188113e-44	ENSCAFG00000014239	SF1
136.73770961823	-4.41523637063936	0.312601494601952	-14.1241690998997	2.69560478771101e-45	1.96265271667119e-44	ENSCAFG00000006017	EAF1
1643.43634187168	7.11981082965331	0.504125464852687	14.1230930116451	2.73709272793284e-45	1.9915276967613e-44	ENSCAFG00000003008	SHOC1
250.104165282112	8.16794842588446	0.5785269594386	14.118526876968	2.92032241416512e-45	2.12342748685286e-44	ENSCAFG00000020391	CES2
1655.99134702532	5.95824693696695	0.422021439414694	14.1183512980537	2.92760663347553e-45	2.12671866140876e-44	ENSCAFG00000011146	ABHD4
217.185211543139	6.014898549805	0.42603489687878	14.1183236252978	2.92875633757624e-45	2.12671866140876e-44	ENSCAFG00000006505	SIGIRR
430.430680696626	-4.41913576849332	0.313037749033616	-14.1169420689221	2.98672981803774e-45	2.16737027128939e-44	ENSCAFG00000017821	SETD3
3562.88296843227	6.82079443477897	0.483578360590363	14.1048379965803	3.54602653784819e-45	2.57151891169071e-44	ENSCAFG00000005856	PLCB1
316.011294028899	6.62157109145108	0.469613682206231	14.1000386963666	3.79561519548784e-45	2.75068384839448e-44	ENSCAFG00000009812	KCNJ6
534.475081246965	-6.27040841092592	0.444915143634089	-14.0934928843035	4.16443691754916e-45	3.01596113423304e-44	ENSCAFG00000005274	THAP12
5660.56192124085	3.44679246795664	0.244656343743069	14.0883020453227	4.48208981549292e-45	3.24385290170481e-44	ENSCAFG00000005407	HOOK3
558.856996838763	-4.61586720918873	0.327678033003038	-14.0865933760837	4.59183763631305e-45	3.32107326719386e-44	ENSCAFG00000009725	SLF2
271.395545368105	-4.72952332585851	0.335956475297861	-14.0777858848093	5.20140272081042e-45	3.75944678725242e-44	ENSCAFG00000011183	TM7SF3
81.142710724655	5.67636287403435	0.403261686357168	14.0761274033031	5.32488636073153e-45	3.84614386440363e-44	ENSCAFG00000013184	PDCD1
527.373486381599	-5.8431449211736	0.415303765529823	-14.0695688461173	5.84245100453473e-45	4.21718031726529e-44	ENSCAFG00000014213	POU2AF1
185.532479254732	-4.95470990391673	0.352186171740778	-14.0684396534557	5.93648072649021e-45	4.28221290310444e-44	ENSCAFG00000031015	YWHAH
112.186380641118	-3.99161707687202	0.283770394857664	-14.0663619221948	6.11344844653442e-45	4.4069461152667e-44	ENSCAFG00000014631	RUNDC1
179.908251455986	-5.90568360142545	0.419898179822128	-14.0645610893744	6.27107205719799e-45	4.51757904318995e-44	ENSCAFG00000003072	RARS2
546.653184560055	-6.49486908907014	0.461893927265027	-14.0613866207933	6.55883696899149e-45	4.72175531795452e-44	ENSCAFG00000009449	UQCRB
258.976018661871	4.52548657239295	0.321905671068111	14.0584244986334	6.83918828564606e-45	4.92032812222455e-44	ENSCAFG00000005368	ACKR2
812.805658591971	8.53920984292728	0.607450735818893	14.057452463887	6.93376059059355e-45	4.98507160030454e-44	ENSCAFG00000018737	APCDD1
210.966040929665	-5.39427781083361	0.383754881627714	-14.0565711840681	7.02062717213155e-45	5.04419318604963e-44	ENSCAFG00000007928	ATF1
799.773352265666	-3.70505207720585	0.263597436058262	-14.0557212263132	7.10543196387223e-45	5.10175639358504e-44	ENSCAFG00000000418	MDM2
6159.57469304346	3.51458036977612	0.250101221199517	14.052631782123	7.42235805029235e-45	5.32579877240819e-44	ENSCAFG00000016068	RFC1
150.644231030269	-5.36737190701387	0.381954200370459	-14.0523966009748	7.44705208031473e-45	5.3399974897382e-44	ENSCAFG00000007151	IFIT5
381.920388879412	-6.67435758286816	0.474965963370945	-14.0522860532967	7.45868781768087e-45	5.34482007211694e-44	ENSCAFG00000007166	SMIM15
6222.74602122378	-3.40874949812457	0.24259681471231	-14.051089261691	7.58582044593824e-45	5.43234576013407e-44	ENSCAFG00000011713	DDX5
250.845911302806	5.30198000318957	0.377396026949671	14.0488495494857	7.82956142764413e-45	5.60320684680515e-44	ENSCAFG00000017100	ADAM15
646.599386548849	5.75648121522437	0.410061324408545	14.0380983832779	9.11251012800908e-45	6.51706128405905e-44	ENSCAFG00000034757	CCDC194
2043.00245219806	-3.81151471667506	0.271580630034162	-14.0345602563615	9.57887445813246e-45	6.84609642001129e-44	ENSCAFG00000000415	RAP1B
720.78493660746	-5.97948721057359	0.426063811495443	-14.034252732205	9.6205141624912e-45	6.87134492511265e-44	ENSCAFG00000003711	SNRNP70
2472.7454639417	5.97539167572001	0.425822297303206	14.0325946141454	9.84815145560898e-45	7.0293199078232e-44	ENSCAFG00000032589	BCL7A
1245.49852285247	3.80578562977208	0.27125457166277	14.0303096329138	1.01706549296496e-44	7.25475615394733e-44	ENSCAFG00000013206	SFI1
586.689547685617	8.27968424712046	0.590237991698108	14.0277046946773	1.05511530204156e-44	7.5212377620972e-44	ENSCAFG00000018493	CD320
361.39496824834	-4.93369036716214	0.351735849977866	-14.0266918128266	1.07028978504964e-44	7.62441381561867e-44	ENSCAFG00000002671	SP4
198.264596268848	-5.3807450963518	0.383818626114259	-14.0189785754431	1.19319607792838e-44	8.49440111723379e-44	ENSCAFG00000020119	PDPR
342.042849324867	5.52116811660284	0.394141395418909	14.0080899412626	1.39095842523972e-44	9.89580552858457e-44	ENSCAFG00000008425	DQX1
706.259485522752	6.96265305897849	0.49704884750099	14.0079855209092	1.39300478323106e-44	9.90389096372964e-44	ENSCAFG00000015878	UCHL1
631.110982756641	5.61020025493175	0.400517851080513	14.0073663128787	1.40520128992038e-44	9.98408357753481e-44	ENSCAFG00000013485	KLF7
468.119195775054	8.31421650438052	0.593580948509445	14.006878969513	1.41487513622506e-44	1.0046259528904e-43	ENSCAFG00000025439	OR10Z1
178.221666931313	-4.38661888475431	0.313188200097497	-14.0063351153994	1.425748982503e-44	1.01168694097426e-43	ENSCAFG00000007698	ZNF827
1872.66681320674	3.62432001457102	0.258832324033557	14.002578805038	1.50315753453734e-44	1.0659198542957e-43	ENSCAFG00000006921	RBCK1
490.125901576676	3.81772060745548	0.272667132940127	14.0013963776624	1.52837924806781e-44	1.08309948666784e-43	ENSCAFG00000007405	CEBPG
1068.86109529763	3.81158605260018	0.272235218076381	14.001076273426	1.53527934632896e-44	1.08728143687643e-43	ENSCAFG00000004451	MED4
1289.24713763543	3.76760267449011	0.269112582567241	14.000098540724	1.55654764583897e-44	1.10162686118057e-43	ENSCAFG00000009410	ZDHHC13
1082.73493499229	7.51293128126125	0.536799327168042	13.995791166313	1.65378956727176e-44	1.16968807275849e-43	ENSCAFG00000001842	CRIP3
2200.87715688749	7.87620422452529	0.562762222489639	13.9956164606808	1.65785873116351e-44	1.17180469407239e-43	ENSCAFG00000014098	C1RL
369.757730614336	6.93355437200338	0.495601955184954	13.9901675113768	1.78989853960516e-44	1.26431184968217e-43	ENSCAFG00000006226	OR52B6
2099.98048871544	4.70594477291923	0.336449060653465	13.9870944022823	1.86892803209634e-44	1.31927896429109e-43	ENSCAFG00000016416	CAPN2
1628.29063696954	7.93126626394574	0.567150982920076	13.9844001029677	1.94106644449201e-44	1.36931356113386e-43	ENSCAFG00000008793	C17H2orf78
253.13119654585	-6.00331914301414	0.429354673068682	-13.9821912269109	2.00226950978177e-44	1.4115740682626e-43	ENSCAFG00000014609	FERMT3
706.215800157132	-5.93721291905129	0.424633484789271	-13.9819706446318	2.0084858104412e-44	1.41504000301958e-43	ENSCAFG00000006897	IL6ST
705.975653885014	-5.6442331685204	0.403680827932912	-13.9819203141805	2.00990687754767e-44	1.41512524981283e-43	ENSCAFG00000016603	ITGAL
463.266229398726	-7.24146337870982	0.517973456492308	-13.9803754187496	2.05401661104602e-44	1.44524698198034e-43	ENSCAFG00000029179	ZNF25
1490.82822220111	5.92171844187833	0.423704496387673	13.9760575881644	2.18247288021992e-44	1.53463936054224e-43	ENSCAFG00000007394	ABHD6
691.811109984192	6.70032032908975	0.479487778013584	13.9739126549748	2.24922551817942e-44	1.58055647291046e-43	ENSCAFG00000001533	TSPAN33
524.326214285529	-3.70986216620778	0.265490200567733	-13.9736312612462	2.25813219847755e-44	1.58579154712439e-43	ENSCAFG00000006049	PIK3R4
310.293044278385	-6.66498680587794	0.477363472519425	-13.9620796092787	2.6557007714775e-44	1.86378484187831e-43	ENSCAFG00000005160	GPN1
1838.11956310251	8.22833184010089	0.589524921267543	13.9575640371727	2.82940198752223e-44	1.98440983467651e-43	ENSCAFG00000002487	GABBR2
260.992361000795	-4.65959588924444	0.334210232489314	-13.9421101937489	3.513949743096e-44	2.4629325791114e-43	ENSCAFG00000007665	ARL6IP4
3412.22110712118	4.61278960529604	0.330903699711399	13.9399759184292	3.62062357202206e-44	2.53606741193437e-43	ENSCAFG00000032416	PRKRIP1
159.240028469442	-4.3335311989205	0.31101399151267	-13.9335570655314	3.96125251691726e-44	2.77287676184209e-43	ENSCAFG00000019538	STK11
829.37490406742	5.40156779715327	0.387753342127322	13.9304222821621	4.1390106348594e-44	2.8954454216224e-43	ENSCAFG00000012892	ERP27
519.818618126982	7.34733523055299	0.527503541017279	13.9285040937997	4.25167251918568e-44	2.97234780804985e-43	ENSCAFG00000029823	OR9G10
164.903429023125	-5.25367993993423	0.377268701941324	-13.9255652878179	4.43022416786944e-44	3.09518549854036e-43	ENSCAFG00000004894	RHEB
193.858800421129	-5.53403810383969	0.397415157814721	-13.9250805990136	4.46038055825086e-44	3.1142554442951e-43	ENSCAFG00000015087	PLAAT4
545.613351807755	-4.54998006721067	0.326777487562914	-13.9237867979956	4.54188224301065e-44	3.16912744969044e-43	ENSCAFG00000032399	CCDC117
3558.57484517863	9.02916423592636	0.64847872546961	13.9236090272471	4.55319590163193e-44	3.17498637983751e-43	ENSCAFG00000015169	SELE
466.267732211968	-5.07038916816141	0.364305891793967	-13.9179444592375	4.9287597699829e-44	3.4346703006571e-43	ENSCAFG00000000930	AFF4
488.976141161047	-6.06678780146755	0.435943669988434	-13.9164488880605	5.03295822088195e-44	3.50503840270633e-43	ENSCAFG00000012559	SF3A1
237.51707863668	-6.09342826917567	0.438012570852291	-13.9115374184786	5.39080925004683e-44	3.75185157843733e-43	ENSCAFG00000008611	SCARB2
455.073705200311	7.39724775219259	0.531855478996238	13.9083793329596	5.63416581580632e-44	3.91871532939628e-43	ENSCAFG00000030191	OR2F1
3982.0132688368	-8.37630512119402	0.602272339336037	-13.9078363293727	5.67709638016509e-44	3.94605326296916e-43	ENSCAFG00000024867	TRIM22
619.580998151219	4.64555547409538	0.334119539113183	13.903872507503	6.00049762617674e-44	4.1681823012721e-43	ENSCAFG00000010964	HTR2B
909.003042593134	7.73902259986234	0.556833067931471	13.8982812723593	6.48806769098926e-44	4.50399341941442e-43	ENSCAFG00000002586	PLPPR1
199.808200826902	7.77537125935156	0.559674754063437	13.8926603404917	7.01794664532592e-44	4.86872844068659e-43	ENSCAFG00000019930	FIBCD1
730.587251864944	3.90140062883851	0.280873186333351	13.8902565950463	7.25748604186034e-44	5.03170290227069e-43	ENSCAFG00000010268	MRS2
967.633841107461	-6.43207404995154	0.463070437341086	-13.8900554457417	7.27789610539446e-44	5.04264157270647e-43	ENSCAFG00000005161	DARS1
481.459323272415	8.11804403086449	0.584829362053622	13.8810472893462	8.25292121371803e-44	5.71457044601277e-43	ENSCAFG00000005258	TOGARAM2
918.676239094958	3.2181052734858	0.231855415812419	13.8797934143983	8.39856581802459e-44	5.81172211883011e-43	ENSCAFG00000000253	PEX7
4983.59125763648	5.79154414027185	0.417374517013552	13.8761325960008	8.83858479978848e-44	6.11091397329451e-43	ENSCAFG00000018612	CARD6
2118.36522778872	9.92892366563271	0.715541188138123	13.8761036125234	8.84215848225893e-44	6.11091397329451e-43	ENSCAFG00000006665	CLIP3
1001.18303750508	3.02802836765173	0.218226347485337	13.8756314374697	8.90058087461296e-44	6.14738723478186e-43	ENSCAFG00000018947	NUBP1
1299.57123419465	-4.51250852404626	0.325221150097841	-13.875200068288	8.95428995495323e-44	6.18056094861547e-43	ENSCAFG00000013169	SP3
1489.09942550812	-3.64012131167814	0.262378979002176	-13.873524950518	9.16593087822769e-44	6.32263356207277e-43	ENSCAFG00000017484	CYFIP2
1813.43111632111	-4.41963618783419	0.318663587947845	-13.8692852117059	9.72409793626369e-44	6.70340760204118e-43	ENSCAFG00000013205	DHX9
264.896646196402	4.14462717616582	0.299044218229042	13.8595796993186	1.11324189476454e-43	7.66939115475446e-43	ENSCAFG00000012437	SDR39U1
750.036644048325	4.43367399732257	0.319936579843522	13.8579777263701	1.13836405496747e-43	7.83750331329594e-43	ENSCAFG00000024443	H3C14
126.015192576465	-4.13646667595955	0.298571132486911	-13.8542083472885	1.19972256519098e-43	8.25472826934499e-43	ENSCAFG00000000431	FRS2
2085.89254523767	8.85502265113734	0.639170535707033	13.8539281090956	1.20441358352076e-43	8.28176996628143e-43	ENSCAFG00000002342	ETV1
685.687559480178	4.03120709636589	0.290995656781848	13.8531521086859	1.21749880459742e-43	8.36646116669374e-43	ENSCAFG00000011000	C37H2orf69
257.584474924191	-6.06757251644287	0.438064348447127	-13.850870398268	1.25679888299738e-43	8.63107624064764e-43	ENSCAFG00000015592	PCNX4
150.605548024085	6.54650822705374	0.472650275144938	13.8506387731315	1.2608582691616e-43	8.65349448917027e-43	ENSCAFG00000025365	ACKR1
153.046968339221	-4.13076851674195	0.298247830171706	-13.8501209358801	1.26998095671639e-43	8.71061292618647e-43	ENSCAFG00000017784	KEAP1
1865.31498337604	4.02284984146829	0.290463497033702	13.8497604089698	1.27637106802044e-43	8.74892888879253e-43	ENSCAFG00000013489	UCK2
1043.00902657778	7.41846253331761	0.53565548616771	13.8493168181516	1.28427734172661e-43	8.79758267129905e-43	ENSCAFG00000002123	PON2
691.786293008366	-6.52127386462834	0.471048248991118	-13.8441738794178	1.37957679899047e-43	9.44446129371781e-43	ENSCAFG00000006440	LTA4H
392.462154153285	3.71235305476916	0.268155467908492	13.844032656593	1.38229060976942e-43	9.45709194678826e-43	ENSCAFG00000018049	ZNF839
782.133381338847	8.10218890873525	0.585249883779323	13.8439820891794	1.38326363009018e-43	9.45780440548465e-43	ENSCAFG00000030289	C2orf74
266.07123994842	3.76486001938312	0.271995612947193	13.8416203797892	1.4294749419268e-43	9.76763009596564e-43	ENSCAFG00000030713	BTBD19
124.626360378917	-4.02023094343814	0.290452508375425	-13.8412677718788	1.43650491591922e-43	9.80950816171942e-43	ENSCAFG00000008636	XRCC4
1813.22797244781	3.79457481018325	0.274244807703865	13.8364508774245	1.53605566298075e-43	1.04827372360787e-42	ENSCAFG00000000150	POLI
1921.17802744215	6.93246241799596	0.501238590608272	13.830663775475	1.66477196391271e-43	1.13540368591415e-42	ENSCAFG00000005464	RBMS3
239.023873556271	8.07114425647784	0.583823900965253	13.8246211625348	1.8106316930302e-43	1.23410932865584e-42	ENSCAFG00000016896	TGFB1I1
518.243194597432	-4.85232148046253	0.351011966681144	-13.8238064255807	1.83124711466204e-43	1.24737952710239e-42	ENSCAFG00000031041	UBE2D2
730.12539741551	3.85278563500258	0.279127891228588	13.8029403584301	2.44665829297836e-43	1.6655331781782e-42	ENSCAFG00000000774	RNF5
118.436768208222	-4.29048914761586	0.310889917461088	-13.8006699691471	2.52495039748583e-43	1.71775531728958e-42	ENSCAFG00000004217	ATPAF1
833.491892673163	-4.39916481840845	0.318836299096184	-13.7975658069013	2.63604257902447e-43	1.79221258417748e-42	ENSCAFG00000015543	TBL1XR1
196.507723546574	-4.0753065260332	0.295398669575118	-13.7959542332904	2.69562173079213e-43	1.83157568911812e-42	ENSCAFG00000005814	RAB5A
1694.91972720099	5.66514400558775	0.410706217253281	13.793665076402	2.78256065482227e-43	1.88946804290333e-42	ENSCAFG00000012259	MAN2A2
604.998088672665	6.44373736111707	0.46719063225411	13.7925226155054	2.82698748781778e-43	1.91843882823545e-42	ENSCAFG00000005960	LRRN1
500.15150180498	2.72405044305371	0.197558321575514	13.7885887130929	2.98543268546775e-43	2.02443052639016e-42	ENSCAFG00000000076	PYM1
260.354922844831	-5.61300180940542	0.407076917768909	-13.7885533775016	2.98689520016775e-43	2.02443052639016e-42	ENSCAFG00000032244	UBE2V1
172.687920031152	-4.23128622545457	0.306941154295746	-13.7853336583781	3.12319238164725e-43	2.1154915416447e-42	ENSCAFG00000012043	ADAL
642.416137319687	3.59761737227043	0.261021048458502	13.7828630814131	3.23195671801524e-43	2.1878015469898e-42	ENSCAFG00000007801	ELMOD3
6359.82552225639	7.83811988912353	0.568819463575454	13.7796267375506	3.38015316241632e-43	2.28669777333137e-42	ENSCAFG00000006777	ADAMTS9
208.358651371942	7.82501098320693	0.567919692390268	13.7783758655611	3.43922666201323e-43	2.32521628670895e-42	ENSCAFG00000019725	C2CD4C
331.183019253516	-3.9400554511671	0.285971142245104	-13.7778078593333	3.46638922334968e-43	2.34212580361026e-42	ENSCAFG00000018443	RHOT1
301.635302128284	-6.51497213773279	0.473198285534369	-13.7679538089949	3.97307462319145e-43	2.68281124525056e-42	ENSCAFG00000007219	ASXL1
1956.68482660976	10.1983849745095	0.740738094640673	13.7678688976523	3.97774634917021e-43	2.68430062062726e-42	ENSCAFG00000010151	NHLRC1
249.994499796885	-4.14688321016468	0.301240971593695	-13.7659999840854	4.08196701264554e-43	2.75292508876374e-42	ENSCAFG00000029949	ZFP14
204.3584131233	-4.98221786872063	0.36199328282794	-13.7632881742967	4.23804070943056e-43	2.85641319641806e-42	ENSCAFG00000008812	TTI1
4288.47997446378	4.56385092990681	0.331730689006184	13.7576988839333	4.57869701063377e-43	3.08410377232355e-42	ENSCAFG00000005468	PFKP
491.591065219854	-4.8986869412752	0.356081751172482	-13.7571973996003	4.61056165346333e-43	3.10364648101103e-42	ENSCAFG00000017762	APPBP2
1042.58002627264	2.97032236900209	0.215917318967266	13.7567582962273	4.63864365860487e-43	3.1206202857796e-42	ENSCAFG00000001720	C11H9orf72
1094.10520603093	6.33505354146726	0.460629150930766	13.7530452179728	4.8830117920368e-43	3.28298847166897e-42	ENSCAFG00000024641	KIAA1671
494.838894543284	3.40728504707951	0.247792974986277	13.7505312540366	5.05569143493861e-43	3.39698773267326e-42	ENSCAFG00000028571	ZBED8
333.969720693282	-4.7340444013862	0.34435414037288	-13.7476041271349	5.26441797136501e-43	3.53505179631759e-42	ENSCAFG00000009982	NCOA5
326.064525412245	-4.77371998510051	0.347278801709586	-13.7460736491845	5.37694307679865e-43	3.60838627564447e-42	ENSCAFG00000006460	PTPRA
170.794688275214	6.67092941756709	0.485419872006917	13.7425964659972	5.64156755509552e-43	3.78363911504712e-42	ENSCAFG00000006930	TCF15
2660.98002792092	6.07168610388025	0.441855902421448	13.7413262346533	5.74143347066446e-43	3.84824527882898e-42	ENSCAFG00000003278	CDCA8
1090.56062111884	6.84232222294547	0.49801581250981	13.739166610921	5.91527641439949e-43	3.96232515512237e-42	ENSCAFG00000000510	PRR16
1078.30024020737	8.26077040017711	0.60130119613698	13.7381572716766	5.99831086178463e-43	4.01547439917132e-42	ENSCAFG00000007691	GALNT18
463.344218097495	-5.77745152871949	0.420571780990647	-13.7371354661761	6.08355190919417e-43	4.07003457477434e-42	ENSCAFG00000007478	CHMP4B
427.831480862275	4.75829167036794	0.346416204205465	13.7357652806152	6.19974972813739e-43	4.14522578567417e-42	ENSCAFG00000031525	ZNF630
82.0924053617198	6.73753256296468	0.490547317711102	13.7347251115388	6.28943253537904e-43	4.20260731415598e-42	ENSCAFG00000017888	CYP11A1
867.761818106545	-5.36968408871028	0.391015735246806	-13.7326547365696	6.47179776357659e-43	4.32181096052339e-42	ENSCAFG00000011403	ASPM
560.858787343227	9.4443125151248	0.687796448480644	13.7312609508052	6.59751979049714e-43	4.40306578292835e-42	ENSCAFG00000007381	BPIFB1
254.320375236732	-3.17034446539494	0.230964371860848	-13.7265520212139	7.04051760073564e-43	4.69583542181418e-42	ENSCAFG00000006691	SLC46A3
912.790079944186	7.97251765477371	0.580989457838713	13.7223103572852	7.46482491538634e-43	4.97578807127865e-42	ENSCAFG00000020012	PKD1L2
795.723632133162	-5.05921213791479	0.368797254121566	-13.718139387901	7.90684997165521e-43	5.26720085321095e-42	ENSCAFG00000014570	ACAT1
215.665918988797	6.54832746344651	0.477352523178719	13.7180116276349	7.92079286949447e-43	5.2732617972139e-42	ENSCAFG00000032754	HKDC1
856.429090262494	5.195347088821	0.37874193956832	13.717379952013	7.99008993730495e-43	5.31614480241836e-42	ENSCAFG00000019910	FBXO31
565.53414944694	3.63008857968347	0.264769227072332	13.710387040907	8.79872315614813e-43	5.85058653357803e-42	ENSCAFG00000030913	TMEM126A
3635.97914994405	-6.41640235201176	0.468353780772492	-13.6999051047025	1.01657066684248e-42	6.75541618350449e-42	ENSCAFG00000007822	BDP1
1418.35566803732	8.02487793794251	0.586046266231769	13.6932498342526	1.11412590841179e-42	7.3991827413437e-42	ENSCAFG00000015679	RGS7
295.64452729869	4.99059397084919	0.364586056904855	13.6883840627827	1.19129178801409e-42	7.90683604422768e-42	ENSCAFG00000012496	ZNF683
805.577328237771	4.04311123563155	0.295452499187067	13.6844712661294	1.25718284149472e-42	8.33908301625231e-42	ENSCAFG00000023158	ZKSCAN5
4179.495165854	3.87016626801974	0.282844771132176	13.6830044710679	1.28280706183247e-42	8.50387019978466e-42	ENSCAFG00000029079	ZNF615
854.741094504212	6.16620700644399	0.450717816801473	13.6808592351698	1.32122168356984e-42	8.75319417264617e-42	ENSCAFG00000008373	IL7
516.550182144888	-7.59375393201091	0.555083623864854	-13.6803782448818	1.32999058551e-42	8.80592915041138e-42	ENSCAFG00000003081	PABPC4
308.521735295039	6.96005439430625	0.508870075369769	13.6774684368082	1.38428728562485e-42	9.15985842190063e-42	ENSCAFG00000002657	TTYH1
348.934698000979	-5.74125356471139	0.419789813142636	-13.6764956770417	1.40292622056586e-42	9.27755280125113e-42	ENSCAFG00000007153	RAB2A
559.19695293478	4.2022198128624	0.307292140664422	13.6749993142565	1.43208635390228e-42	9.46463871416292e-42	ENSCAFG00000013039	ZNF365
1215.59021791963	10.3670735478925	0.758113721110182	13.6748264267146	1.43549408885741e-42	9.48140361481368e-42	ENSCAFG00000015167	H2BW1
2205.16606960893	3.23431079341452	0.236520734511096	13.674533863173	1.44127910576709e-42	9.51384054959052e-42	ENSCAFG00000004100	EPC1
1413.44178176264	4.60229711050802	0.336986719471353	13.6572061882078	1.82866001239286e-42	1.20636146878159e-41	ENSCAFG00000029334	GINS1
244.966939900095	8.13196683086851	0.59543994543866	13.65707304853	1.83200577589588e-42	1.20783663662185e-41	ENSCAFG00000019872	CEL
548.862397765025	-5.54216713049913	0.405837273176951	-13.6561314024074	1.85584355056342e-42	1.22281216996869e-41	ENSCAFG00000008521	SDAD1
922.360530283433	5.67115420093831	0.415324657416428	13.6547496029163	1.89138346007053e-42	1.24547543635014e-41	ENSCAFG00000014897	CDKN3
441.053753641025	8.13983377960607	0.596196157892518	13.6529457156843	1.93880012045996e-42	1.27592740696534e-41	ENSCAFG00000010574	SLC6A3
1198.28636147752	-6.06590577826312	0.444565001719633	-13.6445868541146	2.17442324803361e-42	1.43012671026259e-41	ENSCAFG00000013933	CYBB
620.010021034436	-3.25594158565697	0.238748175188916	-13.6375559020739	2.39452098185918e-42	1.57393483620394e-41	ENSCAFG00000015095	LAP3
502.495849462546	-4.78576187521215	0.351080409202188	-13.6315264246374	2.60082823931861e-42	1.70851028273887e-41	ENSCAFG00000003153	VPS54
283.062750343897	-6.45670271961614	0.473896092902071	-13.6247224155747	2.85493722518912e-42	1.87430589241155e-41	ENSCAFG00000002377	POLR1E
807.409689992951	-5.40301261404605	0.396576744606583	-13.6241287153789	2.87824806457499e-42	1.88847077654604e-41	ENSCAFG00000002179	SEM1
423.436603923326	-4.55738693393409	0.334514076463389	-13.6239018163795	2.88720686798039e-42	1.89320763602208e-41	ENSCAFG00000010835	RRP15
376.849579802094	-4.61851417998552	0.339112013426554	-13.6194354582658	3.06931143151926e-42	2.01140607658562e-41	ENSCAFG00000018522	RAB11FIP4
305.817903938886	-3.6454905409662	0.267836425022073	-13.610884108335	3.45044330785878e-42	2.25981199795685e-41	ENSCAFG00000032487	GINM1
405.073451450592	-5.73095337790308	0.421389005927232	-13.6001492618266	3.99617060896134e-42	2.61565346232978e-41	ENSCAFG00000003089	RNGTT
1014.7203160681	6.24877463529645	0.459533588392505	13.5980802995387	4.11082257091473e-42	2.68908075026483e-41	ENSCAFG00000007970	FAM167A
1028.27334135705	6.62817657764242	0.48752929174485	13.5954427556966	4.26173835371367e-42	2.78612744625666e-41	ENSCAFG00000009684	DBNDD2
611.131222466437	3.49611584636856	0.257161248863731	13.5950337067353	4.28563198936532e-42	2.80006627876599e-41	ENSCAFG00000008284	EXTL3
424.092452464133	-7.01416729460087	0.515971390113832	-13.5941012021101	4.34060134771152e-42	2.83427988421355e-41	ENSCAFG00000017510	PSMC1
254.942355549811	7.21916710735831	0.531125903481464	13.5921954851713	4.45513030574997e-42	2.90731974688779e-41	ENSCAFG00000010276	KCNA4
1858.17122874767	5.49555004341959	0.404345903553581	13.5912098901513	4.51553635637937e-42	2.94497383098798e-41	ENSCAFG00000017881	MRPL4
279.983178705839	6.7864396863301	0.499365802996007	13.5901169956253	4.58347160271775e-42	2.98749032308879e-41	ENSCAFG00000009828	SPATA19
273.945715562468	-4.99788147471179	0.367923862241954	-13.5840101380135	4.98222054442076e-42	3.24545006738599e-41	ENSCAFG00000014309	RASGRP2
312.607135186983	2.60852476382725	0.192100146362443	13.5789837395837	5.33616848087996e-42	3.47393504272598e-41	ENSCAFG00000012784	BRMS1
540.746780233955	3.29311969988776	0.242543634313041	13.5774319916286	5.45041042747938e-42	3.54618753754411e-41	ENSCAFG00000010390	AK2
4190.69206576427	3.174276296356	0.233813942318532	13.5760779057033	5.55208586183137e-42	3.61018247347876e-41	ENSCAFG00000012059	CAMK2D
1008.51629306179	4.25553825643772	0.313519269443094	13.5734504102311	5.75479160789292e-42	3.73975562100982e-41	ENSCAFG00000008331	THAP6
450.21380541951	-6.28085561931281	0.462838159375598	-13.5703063632137	6.00704329894262e-42	3.90135240507103e-41	ENSCAFG00000008837	ANXA3
4067.42736024786	3.79056203216939	0.279359249224527	13.5687722625673	6.13408891968162e-42	3.9814882463169e-41	ENSCAFG00000011407	SEC24B
409.475694538992	-5.82831278711782	0.429561570924521	-13.5680498015078	6.19484127248455e-42	4.01852486597106e-41	ENSCAFG00000000896	DLA-DOA
72.4233549868887	3.64855371666611	0.26894247052874	13.5662980617865	6.34464277999522e-42	4.11324816320714e-41	ENSCAFG00000017024	ZC2HC1C
588.542201171056	5.25600382967934	0.387491922503048	13.5641635978567	6.53205097334745e-42	4.23222469314804e-41	ENSCAFG00000008358	LOXL3
291.035694095724	4.9709937462196	0.366758510672808	13.5538606509783	7.51702591769789e-42	4.86750904902686e-41	ENSCAFG00000004901	STEAP3
662.547696834343	8.29562326800481	0.612196997551179	13.5505781655051	7.86085339583555e-42	5.08712183196611e-41	ENSCAFG00000015216	OTX2
701.072984159121	6.23574578600539	0.460318218947556	13.5465978302193	8.29882354539087e-42	5.3673615146512e-41	ENSCAFG00000011709	B3GALT1
693.605017771645	8.38923395191004	0.619945251979263	13.5322174419858	1.00932464436854e-41	6.52404914130141e-41	ENSCAFG00000014675	LAG3
2764.11709774526	10.3854171140405	0.767486662021457	13.531723257166	1.01613362784423e-41	6.56416293120739e-41	ENSCAFG00000016086	MMRN2
895.14343360568	-5.14119052909223	0.380012570173321	-13.5290012294787	1.05446541591131e-41	6.80774380319967e-41	ENSCAFG00000001100	EFR3A
663.359820089651	5.44319100153301	0.402485546030346	13.5239415557115	1.12957734523788e-41	7.28835175039378e-41	ENSCAFG00000008267	OR4S7
2242.96186012345	-6.73708083404635	0.498169927346398	-13.5236602296183	1.13390645515492e-41	7.31195009737042e-41	ENSCAFG00000014559	NIN
661.583876026565	-5.17010392923725	0.38261575220837	-13.512522418109	1.31922679387319e-41	8.50194413931893e-41	ENSCAFG00000009006	GFM1
1301.0144335935	-5.87603368102679	0.434918526244534	-13.5106538959506	1.35314203278858e-41	8.71535563722113e-41	ENSCAFG00000008713	NUCB2
285.590455985843	-5.16433971727578	0.382307109259066	-13.5083538657823	1.39608239182723e-41	8.98660960085123e-41	ENSCAFG00000017408	GTF3C1
1435.1278973648	4.65518813930658	0.344675910327273	13.5059863478316	1.44169845041549e-41	9.27238968067582e-41	ENSCAFG00000010947	BOLL
212.350716229721	7.78984566919778	0.576770901795894	13.5059616304195	1.4421824280555e-41	9.27238968067582e-41	ENSCAFG00000013260	KLHL34
819.001566256622	3.65222437643556	0.270459501560163	13.5037754464808	1.48563430246379e-41	9.54612124103798e-41	ENSCAFG00000000396	GNL1
1492.0086744372	-4.66524140043238	0.345547024970022	-13.5010318807899	1.54201125313946e-41	9.90253244272747e-41	ENSCAFG00000004769	OPTN
481.272261317223	-5.4036926590563	0.400352304111343	-13.4973437234258	1.62116494970098e-41	1.04047054702212e-40	ENSCAFG00000017192	HMMR
898.841532844539	-6.56587541537843	0.486565585084659	-13.4943276233481	1.68888894054735e-41	1.08329735520671e-40	ENSCAFG00000012126	HYOU1
378.26886331829	4.01700728828648	0.297799803179481	13.4889521262224	1.81664123713978e-41	1.16455476244208e-40	ENSCAFG00000013810	ZNHIT1
372.118770081787	-6.35395117944126	0.471094410955122	-13.4876386382061	1.84929109539197e-41	1.18478714381057e-40	ENSCAFG00000029975	LAMTOR3
588.24956539154	8.01781664960652	0.594465636848691	13.4874350216601	1.85440445258197e-41	1.18736426272675e-40	ENSCAFG00000006611	HOXC4
828.721316270795	-6.00547059737846	0.445487422124653	-13.4806737499719	2.03242367045679e-41	1.30058387142399e-40	ENSCAFG00000031868	ZNF518A
1096.76575913288	7.07320097533518	0.524730282172705	13.4796889290395	2.05973399560443e-41	1.31728581328755e-40	ENSCAFG00000004833	B4GALT2
172.11789767845	-3.62806762962026	0.269155376088254	-13.4794544413285	2.06629024937703e-41	1.32070283995707e-40	ENSCAFG00000004925	UNK
121.323541719099	-4.82111160920705	0.357685592104538	-13.4786295999253	2.08951808882797e-41	1.33476551624955e-40	ENSCAFG00000011170	DIS3L2
169.473450858649	-4.74335829350804	0.352023783878332	-13.4745392520054	2.20859737091874e-41	1.41000483181528e-40	ENSCAFG00000006898	PDHX
2188.23870071529	5.05529506064449	0.37535736354842	13.4679522811396	2.41470243162651e-41	1.54068206144517e-40	ENSCAFG00000013334	RELA
1705.67404821987	7.50567656611493	0.557445259524289	13.4644190400329	2.53302668314974e-41	1.61523113333831e-40	ENSCAFG00000023626	PCARE
198.418349561472	5.20017913110206	0.386295673679552	13.4616551139939	2.62959235489255e-41	1.6758262753516e-40	ENSCAFG00000030985	POPDC2
131.379208852936	4.24838912339772	0.315703743050495	13.4568855039461	2.80491958998015e-41	1.78651549075096e-40	ENSCAFG00000019621	CCDC78
322.00753967636	-5.1606817000047	0.383529111304586	-13.4557757100901	2.84735419905977e-41	1.81248248285179e-40	ENSCAFG00000016168	BID
751.977944281027	8.55414741697826	0.635726127305656	13.4557115864226	2.84982548137753e-41	1.81299534569225e-40	ENSCAFG00000020140	SLC2A8
197.210025655557	-4.77810970295066	0.355108695938483	-13.4553441174485	2.86402868005115e-41	1.82096683308159e-40	ENSCAFG00000019938	ABL1
251.216830443161	-4.76424846264583	0.35411951723778	-13.453786732254	2.92500944740752e-41	1.85865311354529e-40	ENSCAFG00000012389	ANGEL2
744.348270049669	-7.46022049056054	0.55461679350519	-13.4511262152951	3.03218609634822e-41	1.92563276888859e-40	ENSCAFG00000015862	FAM214A
1240.36231428941	8.68458059944605	0.645736254055361	13.4491141621754	3.11582568147235e-41	1.97759548354674e-40	ENSCAFG00000008145	OR5D17
291.317959838823	-7.39744787415195	0.550088079631372	-13.4477516384452	3.17376384523592e-41	2.01319460695763e-40	ENSCAFG00000001404	C1H9orf64
309.260487907497	-6.25871140221627	0.465434546769758	-13.4470280421886	3.20496742817131e-41	2.03180375396883e-40	ENSCAFG00000002688	PPP1R21
3687.03276847906	6.48257391558856	0.48229246670116	13.4411676797044	3.4691875288044e-41	2.19802713917555e-40	ENSCAFG00000007986	ZNF366
188.125101206323	5.49840782849835	0.409090580604758	13.4405632619799	3.497641227783e-41	2.21476583853507e-40	ENSCAFG00000017875	ARHGAP44
284.500964958939	-4.72550978828647	0.351746588058684	-13.4344154249425	3.80057694253289e-41	2.40519069880643e-40	ENSCAFG00000003000	PTGR1
612.228107173691	7.32226935671327	0.545139979468889	13.4319067257681	3.93156427771428e-41	2.48664016054154e-40	ENSCAFG00000017813	NMUR2
173.007365232812	5.95807683052291	0.443581729103851	13.4317453574108	3.94014189916859e-41	2.49061815171023e-40	ENSCAFG00000017434	TMEM205
251.05138149593	-4.58127746120714	0.341422754707512	-13.4181960576465	4.73089333350717e-41	2.988727448359e-40	ENSCAFG00000006878	KMT2B
88.655185521677	5.6822023684072	0.423488695406099	13.4176010600668	4.76902333038452e-41	3.01106838464243e-40	ENSCAFG00000015654	PAPSS2
520.507781895134	-5.54211979410835	0.413093210230148	-13.4161483579472	4.86340766147756e-41	3.06888071856135e-40	ENSCAFG00000000943	ARFGAP3
441.402843346717	5.46796461899419	0.407615080842025	13.4145297266696	4.97076223091446e-41	3.13480572905585e-40	ENSCAFG00000013156	CSPG5
890.611654720962	-6.17268543301976	0.460171453964987	-13.4138816735238	5.01440164514994e-41	3.1604957676582e-40	ENSCAFG00000006222	CEP83
246.843098840021	-4.35428538551957	0.324729631137582	-13.4089561530489	5.35877609357481e-41	3.37559477885196e-40	ENSCAFG00000002940	FANCL
1067.74619460486	4.02538754078701	0.300258374757384	13.4064122076183	5.54574911192718e-41	3.49135217370315e-40	ENSCAFG00000001537	FREM1
246.969229265184	8.38313731919679	0.625410435822642	13.4042171972553	5.71228135901923e-41	3.59411460074707e-40	ENSCAFG00000006067	SULT6B1
5180.17507909233	8.92938345096291	0.666234425334883	13.4027650199471	5.82517997708678e-41	3.66303200754417e-40	ENSCAFG00000003029	CXCL8
747.92653497524	6.74000397229275	0.502914779126052	13.4018808991959	5.89499933408017e-41	3.70479605955327e-40	ENSCAFG00000012979	CABCOCO1
223.661720164877	8.16345176735118	0.609261554701268	13.3989281029785	6.13426979024997e-41	3.85294441239878e-40	ENSCAFG00000019811	SPIRE2
5857.61389241218	-4.50585568818374	0.336287296066348	-13.3988281475098	6.14253619368615e-41	3.85591156103078e-40	ENSCAFG00000018036	HSP90AA1
1596.93118522689	-9.43290832182521	0.704103298958881	-13.397051733422	6.29130900432922e-41	3.94702585084285e-40	ENSCAFG00000014388	PSAP
160.553039875623	-4.87027684903455	0.363585238693765	-13.3951446063425	6.45501946415184e-41	4.04740131724037e-40	ENSCAFG00000023629	BSCL2
727.634983392049	-4.1592850472845	0.310701148162579	-13.3867707663188	7.22545584512634e-41	4.52786913495683e-40	ENSCAFG00000004466	GPBP1L1
423.547249495757	-4.47368424676812	0.334258291591333	-13.3839140548163	7.50867852902536e-41	4.70264475192411e-40	ENSCAFG00000018868	MYO18A
120.288310519151	4.68580586955191	0.350191593060811	13.3806920622969	7.84138375070147e-41	4.90819218668117e-40	ENSCAFG00000030181	TMEM167B
227.721735043017	-5.87841833486204	0.439447770296047	-13.376830495469	8.2594978598451e-41	5.16693300025368e-40	ENSCAFG00000011688	TRUB1
469.394043973546	-4.57594355941196	0.342080924478526	-13.3767866956849	8.26436529424937e-41	5.1670083990755e-40	ENSCAFG00000007203	GGH
62.6633953952454	6.48760284475055	0.485011990147041	13.3761700257837	8.33319890868313e-41	5.20705339385855e-40	ENSCAFG00000005890	HAO1
709.852838547851	5.06566398829061	0.378771061271896	13.3739467088123	8.58613608602172e-41	5.36202474448344e-40	ENSCAFG00000010484	PKP2
659.070462291275	-5.35341794759623	0.400311783518492	-13.3731210721378	8.68199693864248e-41	5.41878077277084e-40	ENSCAFG00000010734	ZMYND8
356.554822398699	-5.16993830369766	0.386628006733829	-13.3718670496027	8.829635453721e-41	5.50776973717783e-40	ENSCAFG00000001043	XRCC6
245.415729904882	5.74727541564869	0.43016575065523	13.3606067123996	1.02723449937771e-40	6.40403638357755e-40	ENSCAFG00000000787	CDPF1
246.617366738951	-7.45165327912042	0.557749766705632	-13.360208688448	1.03274206922918e-40	6.43468656185437e-40	ENSCAFG00000029102	MLX
167.930230356544	-4.82625893273905	0.361255043801585	-13.3596997897967	1.03982663973335e-40	6.47512183838533e-40	ENSCAFG00000004722	JPT1
113.385273694418	4.56986720737369	0.342211998351367	13.3539070207631	1.12395739627709e-40	6.99501215464618e-40	ENSCAFG00000007077	CSAD
175.424428592134	-5.70308583024663	0.427239212964321	-13.3486947292989	1.20542578409842e-40	7.49774837709218e-40	ENSCAFG00000001850	GUF1
2136.76443820768	7.55122565121522	0.565910225042023	13.3435045296354	1.29238121233416e-40	8.03402027199163e-40	ENSCAFG00000031014	FAM180A
260.543666515295	-4.84286396951665	0.362988513804379	-13.3416452183568	1.32502621776017e-40	8.23225478328735e-40	ENSCAFG00000013999	NKAPD1
1093.37859767041	3.02625997243229	0.226847887406037	13.340481178983	1.34587999092166e-40	8.35704717694366e-40	ENSCAFG00000014827	EZH1
148.38766973976	6.99567837618278	0.524415806471828	13.3399456878472	1.35558261443772e-40	8.41249530111434e-40	ENSCAFG00000010316	MORC1
1089.63159912769	-4.9458706249236	0.370779405696557	-13.3391190258589	1.37069774502473e-40	8.5014501165779e-40	ENSCAFG00000013412	MFAP1
7276.54877547815	5.16947712455887	0.387557720179887	13.3385992727985	1.38028688486839e-40	8.55604939737608e-40	ENSCAFG00000000665	TAGAP
145.525318970515	-5.32519631206152	0.39928729073385	-13.3367538502774	1.41487595354461e-40	8.76546656478834e-40	ENSCAFG00000012325	PYROXD1
959.056291605181	5.13811778468012	0.385428713619605	13.3309159466285	1.53007467207485e-40	9.47375586207895e-40	ENSCAFG00000004623	SLC4A2
234.21459966861	-4.56454365741907	0.342455401288452	-13.3288703879263	1.57260801050929e-40	9.73157373188949e-40	ENSCAFG00000003162	PELI1
162.737761095584	4.66463573671662	0.350154800471595	13.3216386879009	1.73262291600873e-40	1.07156820686108e-39	ENSCAFG00000016811	TSACC
766.312190724451	10.4432944079327	0.784103118841175	13.3187767743698	1.80033035422108e-40	1.1128106703973e-39	ENSCAFG00000007857	SCRG1
623.492100998319	-4.26059227391922	0.320137988553557	-13.3086119931264	2.06278306024263e-40	1.27431291774921e-39	ENSCAFG00000002792	RAD23B
9181.61350057945	-7.02126716621868	0.527708941172843	-13.3051889373217	2.15946551973624e-40	1.33328316405723e-39	ENSCAFG00000000190	RPS12
1385.61843285303	4.10996429841113	0.308945262464	13.3032119205584	2.21734457196568e-40	1.36824238468517e-39	ENSCAFG00000008411	NDUFS3
1020.67810052362	-5.58442467634192	0.419830795033065	-13.301608034499	2.26543124607967e-40	1.39712289595338e-39	ENSCAFG00000019693	PTBP1
838.550727079477	-4.57613962194598	0.344173106254445	-13.2960406806535	2.44053780477033e-40	1.50426126868205e-39	ENSCAFG00000008407	EIF2A
359.140236804714	9.23455865127683	0.694609764899571	13.2945995261267	2.48801757824781e-40	1.53265825349335e-39	ENSCAFG00000013306	APOA4
388.970074607173	-5.83089460426589	0.438599110831069	-13.2943602945691	2.49598763335395e-40	1.53669826861187e-39	ENSCAFG00000031126	HSPA13
196.70739876623	7.64217231178963	0.574991953281467	13.2909204523227	2.61343385603126e-40	1.60809652475411e-39	ENSCAFG00000017120	CACNA1G
134.169417882494	6.86822992694159	0.516821654177708	13.2893617583987	2.66844595201835e-40	1.64101888066213e-39	ENSCAFG00000009683	TP53TG5
1873.989765756	4.68608044373866	0.35278525061265	13.283096262105	2.9014408596188e-40	1.78329665482499e-39	ENSCAFG00000016055	ITPKB
1689.19661202871	7.76092569703026	0.584539744697267	13.2769854700806	3.14814723963449e-40	1.93383649567841e-39	ENSCAFG00000001270	OR2T11
456.973317442292	2.46565662796841	0.185712129640684	13.2767667504485	3.15735391224659e-40	1.93839804482821e-39	ENSCAFG00000000111	RNF41
425.477633418095	6.03197239121396	0.454356571008256	13.2758559600635	3.19598102073723e-40	1.96100639293826e-39	ENSCAFG00000003189	RHBDL2
156.322453542863	-5.65719613326905	0.426236210411688	-13.2724437649372	3.34491839218701e-40	2.0512358703637e-39	ENSCAFG00000024150	ARF6
1053.7468827618	6.89612631429516	0.519595270744027	13.2721113962803	3.35978959388784e-40	2.05919536765029e-39	ENSCAFG00000024175	NHSL2
117.907267669963	5.8255036881982	0.438965746478412	13.2709755486234	3.41110894612234e-40	2.08947219350262e-39	ENSCAFG00000017195	SLC16A2
751.485675795902	5.48229133342249	0.413150674067079	13.2694720777156	3.48023869839082e-40	2.13061857322745e-39	ENSCAFG00000005589	GAA
350.482497997437	4.06677754640865	0.306480763846657	13.2692750284432	3.48940170114867e-40	2.13502740399119e-39	ENSCAFG00000017828	FAM199X
319.128450316262	-5.17935320572503	0.390344943273044	-13.2686571069581	3.51829157139295e-40	2.15149459295575e-39	ENSCAFG00000008863	SCAF4
426.862640581889	3.25754826572501	0.245552057755656	13.266222631156	3.63444438765496e-40	2.22127608981607e-39	ENSCAFG00000032410	TMEM225B
457.937424843042	-4.73049452593948	0.356688533567835	-13.2622556677725	3.83193832299072e-40	2.34066490716914e-39	ENSCAFG00000007929	FRA10AC1
1548.28388577581	4.21722285488641	0.317993790811984	13.261966040651	3.84676843712631e-40	2.34840574526752e-39	ENSCAFG00000002767	FSD1L
577.934457444993	7.11463096764847	0.536763897948516	13.2546749042553	4.23950066608218e-40	2.58671327075698e-39	ENSCAFG00000011996	TFAP2C
164.182936905228	4.89248460536899	0.369162591450884	13.2529262679096	4.33946924096393e-40	2.64622536066624e-39	ENSCAFG00000017051	SNX22
511.367289081107	5.64415346114779	0.425947421707366	13.2508219876617	4.46288195251577e-40	2.71995912951479e-39	ENSCAFG00000008979	TMEM150C
513.514390767868	-6.32962131668391	0.47768445015638	-13.2506329536408	4.4741378825184e-40	2.72529327650883e-39	ENSCAFG00000017430	SRSF1
6826.91742874394	4.02563976036067	0.303849787285394	13.2487825524773	4.58582059871872e-40	2.79175935218419e-39	ENSCAFG00000008830	TRAFD1
282.467965516075	-5.37957204072667	0.406053552612129	-13.2484299327516	4.60741565728245e-40	2.8033381458647e-39	ENSCAFG00000012707	PSMB4
670.523036828292	-3.32435017711982	0.250967570233733	-13.246134446868	4.75048830159697e-40	2.88877459010519e-39	ENSCAFG00000019411	OAZ1
338.049642120058	-6.17216295676566	0.466114769806217	-13.2417236195534	5.03792075657125e-40	3.06185189476706e-39	ENSCAFG00000015559	PMS2
945.886949882081	6.9849555821591	0.527509276859134	13.2413890875029	5.0604132867076e-40	3.07380572688684e-39	ENSCAFG00000006520	KCNG3
1634.83931473366	7.77865133444522	0.587492362318583	13.24042972022	5.12547243562954e-40	3.11158770004615e-39	ENSCAFG00000025510	OR51E2
718.420858150801	5.74783312018676	0.43423055799199	13.2368231908101	5.37757538196448e-40	3.2628153864372e-39	ENSCAFG00000018398	CDCA4
1496.59958639909	-3.96721550783377	0.299752782622179	-13.2349580648738	5.51274978726127e-40	3.34296832503281e-39	ENSCAFG00000006447	TOPBP1
271.562408344944	-5.39736822518331	0.407814029007756	-13.2348762947551	5.5187527470054e-40	3.34474519215778e-39	ENSCAFG00000004497	ERCC3
619.538452866103	4.00307061488362	0.302475368070269	13.2343689353034	5.5561448975933e-40	3.36553351198125e-39	ENSCAFG00000005879	OXNAD1
269.803190274849	-4.80099842343858	0.362789322846622	-13.2335714451782	5.61542938383844e-40	3.39955221596671e-39	ENSCAFG00000009360	ANO6
352.052962572758	6.45300066818605	0.487708946872233	13.2312534136811	5.79134427871642e-40	3.50410130482647e-39	ENSCAFG00000006973	SOX12
89.0924170967799	-4.49608403413332	0.339912601379494	-13.2271766797892	6.11412191078674e-40	3.69734538882854e-39	ENSCAFG00000010811	LRRC28
265.325395830073	-5.43418943319312	0.411103490468304	-13.2185436494417	6.8578922306589e-40	4.14481715328829e-39	ENSCAFG00000016561	CWC25
1110.11903048012	-8.10262249369028	0.613322693208449	-13.2110267293443	7.5783622538505e-40	4.57771770994244e-39	ENSCAFG00000000185	STX7
205.393941056673	-5.21418118815884	0.39468801703448	-13.2108930677349	7.59183188760427e-40	4.58331059881157e-39	ENSCAFG00000030902	TRIM59
179.299039109662	7.23656570821185	0.548003729248857	13.2053220114596	8.17493786560831e-40	4.93260524762453e-39	ENSCAFG00000029726	ARMH2
236.114954592866	-6.35094538915617	0.480953493796241	-13.2049054036954	8.22029146272821e-40	4.95722285716325e-39	ENSCAFG00000017387	PIK3R5
2537.0692400799	9.72343083835525	0.736658271959303	13.1993777962931	8.84627034249779e-40	5.33176371417987e-39	ENSCAFG00000015049	CDA
610.563746474798	-4.97489685031883	0.376968171716291	-13.1971270350723	9.11453767427596e-40	5.49041187517951e-39	ENSCAFG00000017948	PPP2R5C
904.90593056969	-6.45079134849662	0.489011605538328	-13.1914892723155	9.82253836735951e-40	5.91362445402147e-39	ENSCAFG00000003262	APLF
296.630287641461	-5.77285708158704	0.437755202788713	-13.1874094124094	1.0368750813612e-39	6.239018938981e-39	ENSCAFG00000019995	DPH5
424.670062211888	4.65179800464346	0.352841999925504	13.1837989967906	1.08772430898515e-39	6.54136967033338e-39	ENSCAFG00000002549	CCDC30
258.110891853236	6.25581633727986	0.474961599430984	13.1712044611069	1.28530660912687e-39	7.7253243734655e-39	ENSCAFG00000013466	LRRC15
228.607430393651	-6.92594125259223	0.525949132326988	-13.1684621703802	1.33284892275916e-39	8.00665591845115e-39	ENSCAFG00000008156	GCFC2
113.293317391646	-4.64002714902629	0.352412324554706	-13.1664724123631	1.36843559911147e-39	8.21589712980052e-39	ENSCAFG00000012113	VPS33B
257.459672728741	7.27872551253033	0.552917687014879	13.1642117506262	1.41001502530178e-39	8.46086744785551e-39	ENSCAFG00000015168	USP50
369.333237404036	-7.25302788416092	0.551027707096658	-13.1627281001473	1.43798351272591e-39	8.62393968926808e-39	ENSCAFG00000010594	LRRK1
2935.81729865522	6.82620867779201	0.518729934487864	13.1594655020853	1.50144244617173e-39	8.99956003666262e-39	ENSCAFG00000010085	ATP10A
240.055709968595	-4.53818290053832	0.344873851208136	-13.1589648929326	1.5114228858771e-39	9.05439631963248e-39	ENSCAFG00000007463	TRAPPC13
659.17157123176	-7.05379420403848	0.536159981896658	-13.1561370527614	1.56905177859979e-39	9.39446018155044e-39	ENSCAFG00000020392	RABGGTB
1013.76347909385	-7.82892123144768	0.595115021079723	-13.1553077205875	1.58636346756188e-39	9.492889689066e-39	ENSCAFG00000002217	PPAT
356.01248163	-6.66390478349509	0.507038159106755	-13.1428072301991	1.87152558666404e-39	1.11931626433176e-38	ENSCAFG00000007590	ZNF507
687.948255069839	7.37747061445491	0.561492924106689	13.1390268651954	1.96740580082023e-39	1.17601384634421e-38	ENSCAFG00000011980	ABCB11
333.363073017577	5.05515304844951	0.384829639994662	13.1360802887211	2.04551253948874e-39	1.22203095457382e-38	ENSCAFG00000003246	ALAD
1805.11593422013	3.7911102600398	0.288717295305672	13.1308734242126	2.19114581787421e-39	1.30831718198358e-38	ENSCAFG00000001104	RANGAP1
742.452332206248	3.26005036496477	0.248282902692182	13.1303860620904	2.20529366392481e-39	1.31604284713934e-38	ENSCAFG00000008435	AAR2
835.527868045687	-4.45828593574239	0.339547920389007	-13.1300640293561	2.21469189097442e-39	1.32092719086337e-38	ENSCAFG00000017691	ILF3
499.738343528412	-3.42732222527745	0.26108845747883	-13.127053790018	2.30449162735337e-39	1.37373446679855e-38	ENSCAFG00000016083	AKAP8
455.297329272585	-4.46983935555618	0.340660547828009	-13.1210948378234	2.49306967762837e-39	1.48533461636479e-38	ENSCAFG00000012850	NDUFS2
311.415175031646	-4.18442392295257	0.318915707179287	-13.1207834194262	2.50333619864809e-39	1.49063536773985e-38	ENSCAFG00000018827	ERCC4
1589.62319536127	6.35369892445866	0.484264642003528	13.1203031841676	2.51925055279681e-39	1.49929154003244e-38	ENSCAFG00000010853	FBLN5
762.424039746757	-4.00963919503013	0.305623384722838	-13.1195431876601	2.54464162817940e-39	1.51357508867392e-38	ENSCAFG00000004365	ABI1
5535.28061179766	-4.01246033946876	0.305864980280272	-13.1184038649735	2.58318319388991e-39	1.53566079003231e-38	ENSCAFG00000018538	SERBP1
1098.65996556396	3.16464221392067	0.241313965026579	13.1142108314043	2.73009285018986e-39	1.62211029881641e-38	ENSCAFG00000006318	YIPF5
1303.74229838378	4.54118241027795	0.346303594181647	13.1132985235376	2.76314129667162e-39	1.64085068272071e-38	ENSCAFG00000014276	TMUB2
2026.5369145511	-4.08245558419449	0.311327642660328	-13.1130520544513	2.77213770949676e-39	1.64529547262117e-38	ENSCAFG00000007235	HIPK3
446.039889651326	9.08892738641857	0.693286268970621	13.1099198025567	2.88903757459526e-39	1.71374245228716e-38	ENSCAFG00000010174	BBOX1
163.00629361165	7.64687564213027	0.583390005726087	13.1076562283801	2.97655581097738e-39	1.76469553390462e-38	ENSCAFG00000024905	GSTO2
236.524534192934	3.06102332702578	0.23353252258804	13.1074819605556	2.98340192890232e-39	1.7677915076811e-38	ENSCAFG00000018705	ZDHHC9
482.433146092317	-4.31054717188819	0.32907973582158	-13.0987924890801	3.34537643500007e-39	1.98119817709335e-38	ENSCAFG00000007391	CENPJ
456.126926040562	-4.04421888036432	0.308774829515342	-13.0976313280205	3.39694331848753e-39	2.01064317682093e-38	ENSCAFG00000028839	RAB18
566.339862575382	3.92139665126302	0.299401181405059	13.0974655238844	3.4043708382855e-39	2.01394437906183e-38	ENSCAFG00000006123	PGAM5
939.239099212388	3.61884542471109	0.276328157859596	13.0961877093606	3.4621574072692e-39	2.04701702216867e-38	ENSCAFG00000006678	ERI1
613.769279239212	-5.22020502796167	0.398619394654327	-13.095712596946	3.48389123286411e-39	2.05874897229782e-38	ENSCAFG00000008678	CCNI
509.492023769829	7.46947122676409	0.570548422647037	13.0917393340775	3.67103875539565e-39	2.16816369248408e-38	ENSCAFG00000025153	TTC9
1121.0138838833	-7.56184799940828	0.577716347299377	-13.0892055154009	3.79557119219305e-39	2.24049850471916e-38	ENSCAFG00000032723	H2AZ2
4028.93039408038	-4.68476483985653	0.357965238588428	-13.0872060603707	3.89679813225038e-39	2.2990052937423e-38	ENSCAFG00000006555	PRKDC
488.965739002035	7.96003431428719	0.608271195372671	13.0863246111963	3.94227170653334e-39	2.32457353876573e-38	ENSCAFG00000016661	GCNT3
774.360591180948	7.76133610024811	0.593116301076845	13.0856900849915	3.97533286986257e-39	2.34279904106411e-38	ENSCAFG00000012028	DHRS9
621.236474291113	-7.72960214421362	0.590727762033519	-13.0848804491688	4.01791845968765e-39	2.36661485030845e-38	ENSCAFG00000014178	RANBP1
789.479252652629	-6.46116765979872	0.493945029456936	-13.0807423386817	4.2427633920181e-39	2.49770035273754e-38	ENSCAFG00000008090	HELLS
911.626389251438	10.0115072096717	0.765373671829489	13.0805482056118	4.2536135077417e-39	2.50273421793343e-38	ENSCAFG00000005129	GHRL
2795.19778075884	10.0664440288844	0.769689884145613	13.0785713002563	4.36568600668673e-39	2.56728753013425e-38	ENSCAFG00000024736	OR2W3
369.69033487098	7.07016653905132	0.540622363882055	13.0778284647392	4.40855267085543e-39	2.59109588673117e-38	ENSCAFG00000000946	A4GALT
2024.94622546676	6.22462321497315	0.475989081030635	13.0772395061989	4.44283680456216e-39	2.60983694644679e-38	ENSCAFG00000003472	TSPAN12
239.147805739776	8.27067048797008	0.632674262637375	13.0725572010672	4.7250011200577e-39	2.77409046342115e-38	ENSCAFG00000001250	MROH5
1100.51696266842	-5.28672507912212	0.404488315688922	-13.0701552407461	4.87659067686962e-39	2.86154660472916e-38	ENSCAFG00000008118	ARRDC3
97.7796382107389	4.67131625729442	0.357429657650864	13.0691904191603	4.93883378645317e-39	2.89650893133312e-38	ENSCAFG00000001137	DNAJB7
359.162969590848	-5.24534356272769	0.401361243905004	-13.0688840598899	4.95876254765265e-39	2.90663060480339e-38	ENSCAFG00000003903	FAF1
487.764558025962	5.38903198456206	0.412514128483427	13.0638725135897	5.2963513627588e-39	3.10284093560977e-38	ENSCAFG00000006603	SMUG1
27185.4359704949	6.37750938064049	0.488224447365188	13.0626588141133	5.38148786680412e-39	3.15102180904588e-38	ENSCAFG00000003129	MDH1
221.28095890655	5.55675909985837	0.425394668674623	13.0625969459637	5.38586394947775e-39	3.1518886607562e-38	ENSCAFG00000014325	PPM1L
322.545438855052	-5.01106853659763	0.383635973069587	-13.0620402891381	5.42539708878805e-39	3.17331796407619e-38	ENSCAFG00000009173	EXOC2
1734.52025388397	-3.6672293718176	0.280840179643175	-13.0580651831125	5.71621623923964e-39	3.34162265113445e-38	ENSCAFG00000011745	SORL1
1931.13899136866	9.06215551447399	0.694110995475406	13.0557728858152	5.89091297741706e-39	3.441899503982e-38	ENSCAFG00000017251	GABRB2
250.251627539443	3.26390446382121	0.250058284628142	13.0525747974114	6.14354282967582e-39	3.58757852473291e-38	ENSCAFG00000012191	RABGGTA
1375.6151320645	-8.72128692313594	0.668522974181816	-13.0456054016837	6.73201059856194e-39	3.92911181583628e-38	ENSCAFG00000007036	CD22
771.507141007901	3.43540051170202	0.263348240741755	13.0450862402793	6.77802548335348e-39	3.95384819862286e-38	ENSCAFG00000029690	ZNF517
658.024827635469	5.92409787414618	0.454376770922127	13.0378537224155	7.45255359706396e-39	4.34499442442642e-38	ENSCAFG00000002477	CORO2A
159.152740591565	7.16677418671624	0.549854539827529	13.0339456485423	7.84438792199204e-39	4.57099371150339e-38	ENSCAFG00000009366	DAPL1
250.716592305051	-4.25447314982371	0.3266315129087	-13.0252990960273	8.78561466018247e-39	5.11671565415122e-38	ENSCAFG00000009881	ALAS1
388.151736305338	5.64858687356544	0.433701350157103	13.0241394718262	8.92010286501266e-39	5.1922630847948e-38	ENSCAFG00000016518	FGFR4
414.158463511804	9.10757238906679	0.699463163600842	13.0208034718811	9.31851871008614e-39	5.42127611754611e-38	ENSCAFG00000016757	CPLX1
238.239215139258	-3.62806423973349	0.278657143058637	-13.0198142416541	9.44002725588356e-39	5.48903294232332e-38	ENSCAFG00000006278	ATRN
783.658596096671	9.1619202320482	0.703822483042541	13.0173736315474	9.74659020004759e-39	5.66426237733679e-38	ENSCAFG00000019781	MYMK
228.947752362696	-4.94412317284572	0.379859728436646	-13.0156549976851	9.96838558349708e-39	5.79006814708462e-38	ENSCAFG00000017798	MORF4L2
192.835646749841	-3.83073040388794	0.29432340177568	-13.0153782566279	1.00045660094832e-38	5.80798405403863e-38	ENSCAFG00000015948	ZNF12
188.009232947098	5.27393616628037	0.405332960835948	13.0113676307092	1.0543800073964e-38	6.11776459515451e-38	ENSCAFG00000012002	WDR93
1111.92984916791	8.64480274529612	0.664735893644728	13.00486829122	1.14796521531876e-38	6.65721969565515e-38	ENSCAFG00000018092	TMC5
2721.83083715669	3.5745891312622	0.274884093756444	13.0039868164558	1.16127794526841e-38	6.73083622696837e-38	ENSCAFG00000006813	TRAF6
1733.31637411098	7.87854300794126	0.606168066861373	12.9972914091877	1.26753584220683e-38	7.34280342864358e-38	ENSCAFG00000001672	LEP
432.07384717149	-3.34769347925472	0.257584535205504	-12.996484732998	1.28097353999146e-38	7.4167005227697e-38	ENSCAFG00000010920	KMT5B
64.3373542323301	4.10326170559436	0.315745794757075	12.9954595555304	1.2982556054137e-38	7.51276569108351e-38	ENSCAFG00000005266	CIDEC
494.494695541302	4.80664619355783	0.36996801403852	12.9920588028385	1.35726112791236e-38	7.85004642790969e-38	ENSCAFG00000010701	IQCC
1386.28272596417	-4.48982352783598	0.345646626147006	-12.9896350439898	1.40093503925678e-38	8.09834195555498e-38	ENSCAFG00000017004	PPP1R9B
642.058309780612	6.05453812225562	0.466407768781859	12.9812119941067	1.56386128885456e-38	9.03536631060612e-38	ENSCAFG00000020249	CLCA2
885.796400050692	3.5332166863559	0.272278352473112	12.9764876798453	1.66335045689529e-38	9.60507677628925e-38	ENSCAFG00000012110	VAPB
1203.38504488619	8.19992166275312	0.631914234385001	12.9763205456727	1.66698306968654e-38	9.62094947695548e-38	ENSCAFG00000024982	C4BPA
185.451943870527	-4.80326500185907	0.370272969042152	-12.9722269877936	1.7584597074031e-38	1.01435261871133e-37	ENSCAFG00000011914	CSTF1
1411.89500309528	5.96499495684979	0.460070718302608	12.9653871014811	1.92257367295497e-38	1.10843296769676e-37	ENSCAFG00000005428	DYRK1B
382.57678309824	-5.40090656186603	0.416827261023424	-12.9571817078502	2.13965142722391e-38	1.23293307492495e-37	ENSCAFG00000004139	EXOSC9
463.048636133947	6.44581152506553	0.497495053677365	12.9565338939948	2.1577930913526e-38	1.24272898409382e-37	ENSCAFG00000029104	SMIM30
237.666138617123	-4.04465666324338	0.312294140206506	-12.9514330962753	2.30608397183507e-38	1.32743120219063e-37	ENSCAFG00000016966	TPM1
357.541672540283	-3.83239443222458	0.29600841132033	-12.9469105797717	2.44601185465746e-38	1.40723250729104e-37	ENSCAFG00000019645	VAMP7
2701.90689498541	4.59059683168098	0.354619850772117	12.9451208715074	2.50368868026482e-38	1.43965405624313e-37	ENSCAFG00000032133	ZSCAN31
773.73898510623	-7.14650732022744	0.552107365140313	-12.9440535871338	2.53872545692835e-38	1.45902991545222e-37	ENSCAFG00000031719	CD3D
855.041388239686	3.33482623778789	0.257651521150936	12.9431653377831	2.56825620188212e-38	1.4752226257249e-37	ENSCAFG00000004959	ACAA1
182.421188093227	6.76784050734838	0.522927506651186	12.9422155485556	2.60021077491074e-38	1.49278978295904e-37	ENSCAFG00000025368	OR4N5
389.838713575974	-5.5058976085675	0.425458116386918	-12.9411037103364	2.63811977196096e-38	1.51375507210306e-37	ENSCAFG00000006178	SPART
215.486345443835	-5.41842808964077	0.418747576307007	-12.9396046597491	2.690102240334e-38	1.5427693828259e-37	ENSCAFG00000004612	MUTYH
220.32035398099	-5.44905195896489	0.421148883860418	-12.9385406629046	2.72761502460841e-38	1.56345916497433e-37	ENSCAFG00000019954	GPR107
122.011524090991	5.5074213331121	0.42566664231561	12.9383437310284	2.73461496610514e-38	1.56664652137129e-37	ENSCAFG00000000598	APOM
633.409196749192	7.22642322246417	0.558739241205461	12.9334449588209	2.91460686630478e-38	1.6688845733681e-37	ENSCAFG00000024277	C31H21orf62
132.433874446481	-4.5223438726579	0.349756659525283	-12.9299721663513	3.04929224826264e-38	1.74508654691582e-37	ENSCAFG00000020314	SLC7A6OS
178.312027205759	-4.09017732093065	0.316356079387791	-12.929030252385	3.08687729292517e-38	1.76566785777669e-37	ENSCAFG00000017201	ABCC3
248.470202218941	-5.3706258667976	0.415537729707471	-12.9245204053514	3.27331291200102e-38	1.87132410961823e-37	ENSCAFG00000001952	SEPTIN10
281.602089594719	-2.89568314494948	0.224065574174616	-12.9233736847627	3.32247652972521e-38	1.89843343968813e-37	ENSCAFG00000023746	TDRD3
154.533428540713	5.74560133591668	0.444668114110082	12.9211003748614	3.42212113125099e-38	1.95434357364465e-37	ENSCAFG00000018922	ABHD15
1414.03168356313	9.58811996134459	0.742156434168797	12.9192708166481	3.50446812360784e-38	2.00032173704621e-37	ENSCAFG00000015745	EVC
981.599901926955	9.61166329190582	0.744181243902917	12.9157559003996	3.66823887226439e-38	2.09270336082798e-37	ENSCAFG00000007371	MCMDC2
315.404243735527	6.38171773973648	0.494434469805671	12.9071052474248	4.10442710671074e-38	2.34031896576985e-37	ENSCAFG00000007780	HTR1F
72.2839683074665	6.18870391003366	0.479489899666123	12.9068493712651	4.11808543269915e-38	2.3468774835042e-37	ENSCAFG00000016810	SP6
781.386530737385	5.63387319825932	0.436549811688249	12.9054532779929	4.19340669298243e-38	2.38855216395153e-37	ENSCAFG00000014007	SNX15
1430.12685965451	3.85854408297992	0.299066699657194	12.9019515960914	4.38840713828314e-38	2.49831651151736e-37	ENSCAFG00000000547	FBXO5
721.514575733535	-4.62898587611479	0.358798067498407	-12.9013679153535	4.42177626678343e-38	2.51599763010651e-37	ENSCAFG00000011966	PSME2
3126.21028035118	2.98381116059881	0.231359343405115	12.896869072515	4.68758391156265e-38	2.66584905315358e-37	ENSCAFG00000002535	PPM1B
3405.43774512728	3.66539439963408	0.284263774738424	12.8943422460598	4.84378241330416e-38	2.7532413351862e-37	ENSCAFG00000009764	PPHLN1
1914.99804429205	3.61641742494287	0.280520787130779	12.8917983652202	5.00626105947537e-38	2.84411021045874e-37	ENSCAFG00000015700	STX18
1244.9603655564	3.13571835485862	0.243285716455449	12.8890359884027	5.18883562583519e-38	2.94629503324027e-37	ENSCAFG00000007777	CGGBP1
638.717593594619	-3.25530362476745	0.252583211440913	-12.8880443248658	5.25597991385216e-38	2.98286451315333e-37	ENSCAFG00000002669	FBXO11
400.439342200239	3.00195071019668	0.232954835221085	12.886406531754	5.3687691244063e-38	3.0452867076166e-37	ENSCAFG00000028610	HYLS1
226.953256150614	-4.58199351369433	0.355657756524976	-12.8831536206706	5.59996988864712e-38	3.1747745957252e-37	ENSCAFG00000007449	TRIM23
12039.0651452649	10.1814800562569	0.79041115245789	12.8812454437114	5.74017173268575e-38	3.2525647740908e-37	ENSCAFG00000008607	SOX6
2053.10621496368	7.60669340107111	0.590553534859823	12.8806161542606	5.7871691113162e-38	3.27748885414552e-37	ENSCAFG00000002924	SHANK1
226.217336792019	4.56595009503916	0.354661714439763	12.8740992025364	6.29694448906219e-38	3.56433909326271e-37	ENSCAFG00000012504	ACTN3
1110.55559165244	10.3328028276526	0.802646948553139	12.8734094688563	6.35344334402477e-38	3.59445066526558e-37	ENSCAFG00000012842	OSBP2
143.92257555731	-3.60272978583369	0.279869561110823	-12.8728889684687	6.39641299139697e-38	3.61688080058992e-37	ENSCAFG00000002827	NFYC
357.637920120513	-6.26893822601474	0.487129749148666	-12.8691344287034	6.715043940734e-38	3.79508064874816e-37	ENSCAFG00000017135	APOBR
171.302059145653	4.17171842008989	0.324199375388687	12.8677558835157	6.83595359136701e-38	3.86140917706434e-37	ENSCAFG00000019482	TPRG1L
197.257644934789	-4.35150404627339	0.338330870836705	-12.861681925483	7.39498700835394e-38	4.17502248889692e-37	ENSCAFG00000004453	ABHD5
129.281659740729	7.75826704299506	0.603350199894092	12.8586466770988	7.69114279269335e-38	4.33997352506309e-37	ENSCAFG00000012075	HORMAD1
305.478240586489	-6.14295743209165	0.478040362504351	-12.8502902974762	8.56880800895637e-38	4.83271892111347e-37	ENSCAFG00000005520	SNRPB2
739.677546600687	-5.35047281215439	0.416402657627125	-12.8492763294166	8.6818608145429e-38	4.8939438097514e-37	ENSCAFG00000023066	RHOA
150.882906530578	-4.8168433431858	0.374908569172334	-12.8480481356286	8.82078613652269e-38	4.96968204430898e-37	ENSCAFG00000031426	PIH1D2
954.53050478763	7.16821778796263	0.558504422641536	12.8346661142975	1.04854034602279e-37	5.90448094488263e-37	ENSCAFG00000013881	RIMKLB
334.146776076713	2.65662642803234	0.207012402065202	12.8331752181475	1.06891903707811e-37	6.0161239496356e-37	ENSCAFG00000001868	YIPF3
712.963776880068	-5.00682162760695	0.390253131251271	-12.8296770138744	1.11829393792566e-37	6.29076460688413e-37	ENSCAFG00000014027	LANCL1
935.689259177864	7.93302029257776	0.618612758870811	12.8238872846049	1.20504137337612e-37	6.77524553161106e-37	ENSCAFG00000002936	HOXA1
147.020103268039	4.25231823585061	0.331643117240732	12.821970409728	1.23521071379478e-37	6.94128478041104e-37	ENSCAFG00000003306	SLC13A4
374.702781077674	4.65255459384138	0.362987637270152	12.8173913272389	1.3103534651279e-37	7.35975101543715e-37	ENSCAFG00000009742	MRPL43
1627.22190215765	4.02818897598782	0.314328690247435	12.815212549694	1.34768564368689e-37	7.56552771094984e-37	ENSCAFG00000010755	CCDC191
500.63997755399	-5.20839704261463	0.406443685877684	-12.814560106568	1.35906923403126e-37	7.62549928475788e-37	ENSCAFG00000015822	TUT1
319.415173152528	-5.08271603437323	0.396789757957878	-12.8095948356429	1.44889105824169e-37	8.12528550693496e-37	ENSCAFG00000006867	THOC7
3064.74860481761	3.14668714874271	0.245721330700115	12.8059177433929	1.51919027398326e-37	8.51513189099269e-37	ENSCAFG00000019967	MBTPS1
972.874589915448	7.34400287922483	0.573624677133031	12.8028015041648	1.58141405342384e-37	8.85933709290712e-37	ENSCAFG00000010053	ANO5
1034.04745020766	3.8548279173284	0.301258642112794	12.7957421911406	1.73189898776046e-37	9.69738707910113e-37	ENSCAFG00000008832	RPRD1B
413.000741371494	-5.18773636014482	0.40543717863244	-12.7954135277956	1.73924186031286e-37	9.7334949354784e-37	ENSCAFG00000016972	MED12
1111.25911788488	5.67814945293792	0.44381111820741	12.7940676111776	1.76963605208543e-37	9.89850381652103e-37	ENSCAFG00000002996	ZNF483
222.645157465253	-6.68226463860667	0.522425746050258	-12.7908409742958	1.84466879639681e-37	1.03129018226909e-36	ENSCAFG00000014895	GALK2
508.437547208876	4.23456291845341	0.331217274669318	12.7848492282932	1.99248828940992e-37	1.11335908779399e-36	ENSCAFG00000024695	TNFAIP8L2
1334.07465234751	2.93907510836276	0.229889503319795	12.7847294718553	1.9955597172233e-37	1.11450320790024e-36	ENSCAFG00000011714	VPS45
697.595034710857	2.26631819362227	0.177272085928446	12.784405292873	2.00389766170704e-37	1.11858595116313e-36	ENSCAFG00000029732	BRMS1L
264.234946582902	-4.64286798106497	0.36332147169746	-12.7789529183981	2.14943737949422e-37	1.19921198748306e-36	ENSCAFG00000008299	NUP160
468.054313216795	6.755065979741	0.528642751887308	12.7781303264345	2.17228858042639e-37	1.21134022530437e-36	ENSCAFG00000001267	OR2T27
363.249003621643	-6.95621306225579	0.544770521834258	-12.7690702478431	2.44052192996282e-37	1.360219211861e-36	ENSCAFG00000015041	DDOST
246.034501067171	-4.43819013395145	0.347618835528037	-12.7674040654609	2.49331979721778e-37	1.38893480003662e-36	ENSCAFG00000001873	TCP11L2
2303.32069450908	9.88783663990281	0.774629364740092	12.764603421948	2.58463647554571e-37	1.43906741873734e-36	ENSCAFG00000010141	MKRN3
526.191548575163	-4.78652144961037	0.375147120786489	-12.7590515411008	2.77559979985546e-37	1.54460142236333e-36	ENSCAFG00000010999	PRKAR1A
1310.78274340474	3.66878151694719	0.287647119375378	12.7544524864838	2.94436179592544e-37	1.63767900606277e-36	ENSCAFG00000001622	TAF8
159.792985929444	-3.99090149448165	0.312974271335748	-12.7515321864919	3.05677642768992e-37	1.69933664021475e-36	ENSCAFG00000017075	DOC2A
471.832680689987	6.0837601828238	0.477115177218246	12.751135309286	3.07237959026155e-37	1.70713894027549e-36	ENSCAFG00000007505	TDRD12
2846.58408450215	3.14382230997372	0.246580235372312	12.7496930369413	3.12975180865593e-37	1.73813002230713e-36	ENSCAFG00000015248	PI4KA
909.294659188262	9.13545741067708	0.716765235775639	12.7453968952488	3.30703480262181e-37	1.83564884378065e-36	ENSCAFG00000012313	OR51V1
330.377954620502	7.36592446152874	0.578014633699273	12.7434913098775	3.38883200256895e-37	1.88009359571677e-36	ENSCAFG00000020363	ZDHHC1
124.150605029636	-4.9595335866111	0.389214597021916	-12.7424141452019	3.43595565598963e-37	1.90526629217764e-36	ENSCAFG00000031097	ZNF79
155.802507121965	7.27833892793068	0.571417413050247	12.7373418480173	3.66676179336555e-37	2.0322149756e-36	ENSCAFG00000015682	LIPF
146.412433794389	-4.84755113691765	0.38058038362329	-12.7372595790851	3.67062957322235e-37	2.03332330302928e-36	ENSCAFG00000012749	GID8
290.122858008359	-7.03765586070507	0.552544869580924	-12.7368042816917	3.69210829631201e-37	2.04418101756644e-36	ENSCAFG00000008034	SLF1
849.136745205256	-5.17651152408472	0.406620730920552	-12.7305647018183	3.99936112889308e-37	2.21316959267927e-36	ENSCAFG00000005333	CRNKL1
398.653928786564	9.65100452298996	0.758113067503985	12.7302970185766	4.01309646368322e-37	2.21964202272316e-36	ENSCAFG00000007045	ID1
2466.8139426399	6.55671928183219	0.51541828306408	12.7211616220782	4.51103662025546e-37	2.49378535355412e-36	ENSCAFG00000002577	MSANTD3-TMEFF1
519.269092641257	-3.79011662494715	0.297967129089062	-12.719915235396	4.58357147850733e-37	2.53259774332752e-36	ENSCAFG00000019796	AHCYL1
354.132793057261	-5.68595503121732	0.447077969019292	-12.7180389668719	4.69495466620505e-37	2.59282504016448e-36	ENSCAFG00000015990	RNF216
466.612179961171	-6.04371944160513	0.475246095649917	-12.7170312327135	4.75588424707707e-37	2.62514198932221e-36	ENSCAFG00000016837	SKAP1
447.910062246005	-5.47961091822138	0.430922313682384	-12.7160064453292	4.81865087877712e-37	2.65843967640593e-36	ENSCAFG00000013220	ELOA
121.859616413943	-4.63963369474179	0.365003006399598	-12.7112204924208	5.12285892336331e-37	2.82483887440778e-36	ENSCAFG00000017377	PTPN21
1324.90759949082	6.39716851180588	0.503290864209699	12.7106787878042	5.15847169262675e-37	2.84303617084771e-36	ENSCAFG00000006050	MYO16
3819.28157741422	6.38705037256241	0.502610144233429	12.7077625587995	5.3544610292477e-37	2.94956013680978e-36	ENSCAFG00000011637	IQCB1
397.913316454599	4.77197382815879	0.375652300263269	12.7031667976329	5.67845221684306e-37	3.12645181488805e-36	ENSCAFG00000003001	JAZF1
1679.40212904721	10.4590673830708	0.823428975976326	12.7018451963871	5.77517834097506e-37	3.17809991109775e-36	ENSCAFG00000014490	IGFBP2
416.800821075362	7.17565803632093	0.56501470753125	12.6999491175618	5.91681638020082e-37	3.25439849916554e-36	ENSCAFG00000023863	BAAT
495.150348200894	-4.5041925352865	0.354680364303688	-12.6993005212713	5.96605507609281e-37	3.27982371228638e-36	ENSCAFG00000002511	POLR1F
728.02824452504	3.56413987492229	0.280758952379353	12.6946615405037	6.33030191742514e-37	3.47831077088201e-36	ENSCAFG00000007288	CRYL1
404.620706401929	9.001409739668	0.709076084771582	12.6945611803671	6.33842157646692e-37	3.48101507870042e-36	ENSCAFG00000016539	NPPA
329.877762825353	-5.53628439082978	0.436270662321671	-12.6900222017399	6.71667422069934e-37	3.68688849683875e-36	ENSCAFG00000019064	TMEM59
2522.03014634284	4.73588268512134	0.373402727254441	12.6830425689265	7.3425338159594e-37	4.0284012392499e-36	ENSCAFG00000014512	DDX49
211.426220704643	-6.51710561959989	0.513852815017763	-12.682825566256	7.36289445343993e-37	4.03753683252865e-36	ENSCAFG00000008937	KANSL2
350.336809872232	-5.67074038758459	0.447309330683958	-12.6774471234788	7.88586215012551e-37	4.32213542316799e-36	ENSCAFG00000009117	CRYBG3
1688.30317667112	-7.29024539712176	0.575108881361966	-12.6762872794749	8.00338943689582e-37	4.38434293007605e-36	ENSCAFG00000017703	MED13
1001.77859499864	-3.25741059255717	0.25697255811914	-12.6761029130859	8.02223101441635e-37	4.392453953316e-36	ENSCAFG00000003480	STK17A
691.180105797293	4.12174510647295	0.325228885461126	12.6733672522013	8.30704184547583e-37	4.54611113564627e-36	ENSCAFG00000001756	MEA1
301.06266649417	9.20761126943109	0.726547416233401	12.6731044164545	8.33492933858375e-37	4.55908069600423e-36	ENSCAFG00000003838	NTF4
117.331844471785	5.6093474846699	0.442714923008211	12.6703374861522	8.63421262418239e-37	4.72041207504899e-36	ENSCAFG00000000899	SULT4A1
600.181836746534	6.87239273754302	0.542405498693647	12.6702121458849	8.64801998901901e-37	4.72558722793534e-36	ENSCAFG00000009794	EDN1
286.41785263513	6.82422991335196	0.538662623756274	12.6688387357644	8.80075874174903e-37	4.80663617179821e-36	ENSCAFG00000006629	EFCAB1
217.912663421821	-6.24668911235168	0.493114880954218	-12.6678170820232	8.91611447078829e-37	4.86719689140073e-36	ENSCAFG00000007155	ZC3H8
54.4891785275849	5.63425746470095	0.444781722908279	12.6674662525709	8.95607252007909e-37	4.88655886621859e-36	ENSCAFG00000031143	OR10J2
1863.96576058368	4.18160378171603	0.330109212219875	12.6673344060777	8.97113526826326e-37	4.89232501979186e-36	ENSCAFG00000003907	BRAF
1272.55196047356	6.06998943878198	0.479212680557943	12.6665876865252	9.05692026451821e-37	4.93663380467104e-36	ENSCAFG00000004142	SKIDA1
5325.20057474661	-6.25560818965739	0.49387642710909	-12.6663429276725	9.08521579815589e-37	4.94957827642276e-36	ENSCAFG00000030896	RPS23
399.940073045064	-4.84964082182648	0.382894813605586	-12.6657260675827	9.15691872939603e-37	4.98614609151955e-36	ENSCAFG00000007452	DDX55
[truncated: 6,347 more rows]
