# Supplementary material for: Longitudinal Study of Transcriptomic Changes Occurring over Six Weeks of CHOP Treatment in Canine Lymphoma Identifies Prognostic Subtypes
Source: Vet Sci. 2024 Nov 5;11(11):540. doi: 10.3390/vetsci11110540 (PMC11599011; doi:10.3390/vetsci11110540)
Supplement: Supplementary file 1 [file vetsci-11-00540-s001.zip › Table S3.csv]

source	term_name	term_id	highlighted	adjusted_p_value	negative_log10_of_adjusted_p_value	term_size	query_size	intersection_size	effective_domain_size	intersections
GO:MF	protein binding	GO:0005515	true	9.526097538066899e-46	45.021084976044314	14838	3601	2982	20212	RRAS,WDPCP,TMEM41A,MFSD4B,NEDD8,TMEM203,RFX1,PRRG2,ORMDL1,ZSWIM9,ZNF862,HDHD3,MARCHF5,ROM1,RAG2,MAP2K2,ADO,LHPP,GLS2,PSMG3,A1CF,CATSPERD,GREM1,SHLD1,DHRS11,CDA,POLM,TAF6L,TMEM8B,AMER3,TMEM160,MSX1,PLLP,PHF13,CCDC184,CYB561D1,SLC25A42,EPHB1,HAMP,SLAIN1,CFAP410,KDM4D,FKBP10,UQCR10,TMEM45B,APLP1,SLC13A2,MCHR1,TRAIP,CLEC14A,RAD51B,UBQLN4,SLC2A9,EXOSC5,OTUB2,RUSC1,CLRN3,FBXO40,DKK4,MID1,ITGA11,ASB11,T…
GO:MF	catalytic activity	GO:0003824	true	0.0000013622724080951713	5.865736039630832	5758	3601	1171	20212	RRAS,RIMKLB,MARCHF5,RAG2,MAP2K2,ADO,LHPP,GLS2,DHRS11,CDA,POLM,HMGCL,ST6GALNAC5,FN3K,MINDY4,CYB561D1,SLC25A42,EPHB1,KDM4D,FKBP10,UQCR10,TRAIP,RAD51B,EXOSC5,OTUB2,FBXO40,MID1,PPP6C,PTER,NUDT6,MYORG,HEMK1,DAPK2,PLB1,ENTPD8,B4GALT7,APEX2,FKRP,TTBK1,MUS81,POMGNT1,PRSS38,PARS2,UBL4A,RHOD,SLC27A4,TST,USP2,LIPT2,GAD1,RYK,OVCA2,PLA2G15,GGT6,PDE2A,AKTIP,PPM1J,GRK7,F12,VKORC1,MARS2,ADAMTS4,AEBP1,PEX10,GPX5,…
GO:MF	small molecule binding	GO:0036094	true	0.000001576850327319485	5.8022095274092695	6357	3601	1281	20212	RRAS,RIMKLB,PRRG2,ZSWIM9,ZNF862,MARCHF5,RAG2,MAP2K2,ADO,LHPP,DHRS11,CDA,POLM,HMGCL,AMER3,PHF13,FN3K,CYB561D1,EPHB1,HAMP,KDM4D,FKBP10,APLP1,TRAIP,RAD51B,FBXO40,MID1,ITGA11,TIMP4,PPP6C,ZFYVE21,MOB3C,PTER,NUDT6,CACNA1A,DAPK2,ENTPD8,B4GALT7,GATA2,CASQ2,APEX2,CSRP3,FKRP,TTBK1,MUS81,POMGNT1,PARS2,RHOD,SLC27A4,AVIL,VDR,USP2,LMX1B,ANTXR2,ZNF408,EFCAB7,GAD1,RYK,S100P,PLA2G15,EHD1,PDE2A,GRK7,F12,RAPSN,ANTX…
GO:MF	ion binding	GO:0043167	false	0.0000032529905478324446	5.487717198639504	6146	3601	1239	20212	RRAS,RIMKLB,PRRG2,ZSWIM9,ZNF862,MARCHF5,RAG2,MAP2K2,ADO,LHPP,CDA,POLM,HMGCL,AMER3,PHF13,FN3K,CYB561D1,EPHB1,HAMP,KDM4D,FKBP10,APLP1,TRAIP,RAD51B,FBXO40,MID1,ITGA11,TIMP4,PPP6C,ZFYVE21,MOB3C,PTER,CACNA1A,DAPK2,ENTPD8,B4GALT7,GATA2,CASQ2,APEX2,CSRP3,FKRP,TTBK1,MUS81,POMGNT1,PARS2,RHOD,AVIL,VDR,USP2,LMX1B,ANTXR2,ZNF408,EFCAB7,GAD1,RYK,S100P,PLA2G15,EHD1,PDE2A,GRK7,F12,RAPSN,ANTXR1,ZNF687,MARS2,ADAMT…
GO:MF	transporter activity	GO:0005215	true	0.0000034969743830276405	5.456307549089236	1239	3601	298	20212	MFSD4B,SLC26A2,CYB561D1,SLC25A42,UQCR10,SLC13A2,SLC2A9,KCNB2,SLC25A44,CACNA1A,CHRNA9,SLC34A1,SLC27A4,GJA8,TNFAIP8L3,PEX10,GABRB3,TIMM29,SLC2A11,SVOPL,KCNQ4,SLC5A2,SLC39A1,KCNG4,TIMM10B,OSBP2,OTOP3,TMEM150C,SLC34A2,OSBPL1A,ATP2A1,SLC17A7,SLC16A3,SLC43A3,PKD1L2,KCNA4,SLC51A,NIPAL1,SLC46A1,SLC25A15,KCNK7,SLC35E1,SLC25A41,CHRNB2,SCN3B,SLC5A8,NMUR2,GJC1,SLC22A14,SLC6A17,GJB6,GABRE,ABCC12,SLC2A2,APOF,S…
GO:MF	transmembrane transporter activity	GO:0022857	false	0.000007758135649717434	5.110242631102459	1127	3601	273	20212	MFSD4B,SLC26A2,CYB561D1,SLC25A42,UQCR10,SLC13A2,SLC2A9,KCNB2,SLC25A44,CACNA1A,CHRNA9,SLC34A1,SLC27A4,GJA8,PEX10,GABRB3,SLC2A11,SVOPL,KCNQ4,SLC5A2,SLC39A1,KCNG4,OTOP3,TMEM150C,SLC34A2,ATP2A1,SLC17A7,SLC16A3,SLC43A3,PKD1L2,KCNA4,SLC51A,NIPAL1,SLC46A1,SLC25A15,KCNK7,SLC35E1,SLC25A41,CHRNB2,SCN3B,SLC5A8,NMUR2,GJC1,SLC22A14,SLC6A17,GJB6,GABRE,ABCC12,SLC2A2,SLC7A11,SLC37A4,NDUFS3,TTYH1,SLC3A1,CNGB3,KCN…
GO:MF	metal ion binding	GO:0046872	false	0.000024582152951277047	4.609380083454729	4354	3601	897	20212	RIMKLB,PRRG2,ZSWIM9,ZNF862,MARCHF5,RAG2,MAP2K2,ADO,LHPP,CDA,POLM,HMGCL,PHF13,CYB561D1,HAMP,KDM4D,FKBP10,APLP1,TRAIP,FBXO40,MID1,ITGA11,TIMP4,PPP6C,ZFYVE21,MOB3C,PTER,CACNA1A,ENTPD8,B4GALT7,GATA2,CASQ2,APEX2,CSRP3,FKRP,MUS81,POMGNT1,VDR,USP2,LMX1B,ANTXR2,ZNF408,EFCAB7,S100P,PLA2G15,EHD1,PDE2A,F12,RAPSN,ANTXR1,ZNF687,ADAMTS4,AEBP1,PEX10,ADAMTS9,CRACR2B,TRAF4,AMDHD1,PDE6A,OGFOD2,RNF167,SPON1,ZNF768,…
GO:MF	cation binding	GO:0043169	false	0.000030384308692014498	4.517350640332259	4444	3601	913	20212	RIMKLB,PRRG2,ZSWIM9,ZNF862,MARCHF5,RAG2,MAP2K2,ADO,LHPP,CDA,POLM,HMGCL,PHF13,CYB561D1,HAMP,KDM4D,FKBP10,APLP1,TRAIP,FBXO40,MID1,ITGA11,TIMP4,PPP6C,ZFYVE21,MOB3C,PTER,CACNA1A,ENTPD8,B4GALT7,GATA2,CASQ2,APEX2,CSRP3,FKRP,MUS81,POMGNT1,VDR,USP2,LMX1B,ANTXR2,ZNF408,EFCAB7,S100P,PLA2G15,EHD1,PDE2A,F12,RAPSN,ANTXR1,ZNF687,ADAMTS4,AEBP1,PEX10,ADAMTS9,CRACR2B,TRAF4,AMDHD1,PDE6A,OGFOD2,RNF167,SPON1,ZNF768,…
GO:MF	identical protein binding	GO:0042802	false	0.0001299474439896732	3.886232258464606	2162	3601	472	20212	ROM1,LHPP,GREM1,CDA,APLP1,TRAIP,UBQLN4,MID1,FOXC2,BLOC1S6,C1QTNF1,DAPK2,CASQ2,CSRP3,FKRP,SLC34A1,PARS2,GJA8,USP2,ZNF408,GAD1,S100P,EHD1,PDE2A,GABRB3,TRAF4,RAD52,LY6G5C,JAM3,NBL1,TPM2,TSSK4,COL2A1,ZMAT4,MAP3K11,PRNP,ZNF783,BLMH,ATP2A1,MASP2,PTX3,CSF1,PIP4K2C,SERPINF2,SLC51A,SPPL3,EPHB2,AADAT,FRS3,ARID5A,C1QL2,ADD2,COL23A1,RELA,SORD,SMUG1,APOH,PC,TOR1B,RELB,FATE1,ACTN3,BBOX1,COL9A2,RCHY1,GLDC,IGFBP…
GO:MF	monoatomic ion transmembrane transporter activity	GO:0015075	false	0.00034108400888842376	3.467138641232629	727	3601	181	20212	SLC26A2,UQCR10,SLC13A2,SLC2A9,KCNB2,CACNA1A,CHRNA9,SLC34A1,GABRB3,KCNQ4,SLC5A2,SLC39A1,KCNG4,OTOP3,TMEM150C,SLC34A2,ATP2A1,SLC17A7,SLC16A3,PKD1L2,KCNA4,NIPAL1,SLC46A1,KCNK7,CHRNB2,SCN3B,SLC5A8,NMUR2,GJC1,GABRE,TTYH1,CNGB3,KCNMB1,SFXN3,CLCN5,HTR3E,CATSPER1,RASA3,SLC10A2,TMEM175,GRIN1,SLC5A1,OTOP1,KCNG3,TRPM6,SLC6A8,CATSPER4,SLC6A15,TRPC3,HCN3,HTR3B,KCNIP2,SLC24A2,LRRC52,CLCA2,FKBP1B,KCNE3,SLC17A4,…
GO:MF	inorganic molecular entity transmembrane transporter activity	GO:0015318	false	0.001759054281102248	2.754720758825967	692	3601	170	20212	SLC26A2,UQCR10,SLC13A2,SLC2A9,KCNB2,CACNA1A,CHRNA9,SLC34A1,GABRB3,KCNQ4,SLC5A2,SLC39A1,KCNG4,OTOP3,SLC34A2,ATP2A1,SLC17A7,SLC16A3,PKD1L2,KCNA4,NIPAL1,SLC46A1,KCNK7,SCN3B,SLC5A8,NMUR2,GABRE,SLC37A4,TTYH1,KCNMB1,CLCN5,AQP6,CATSPER1,RASA3,SLC10A2,TMEM175,GRIN1,SLC5A1,OTOP1,KCNG3,TRPM6,SLC6A8,CATSPER4,SLC6A15,TRPC3,HCN3,KCNIP2,SLC24A2,LRRC52,CLCA2,FKBP1B,KCNE3,SLC17A4,SLC12A5,ATP12A,MRS2,ATP6V1G2,SLC…
GO:MF	monoatomic ion channel activity	GO:0005216	false	0.003337964149821708	2.4765183320121396	444	3601	116	20212	KCNB2,CACNA1A,CHRNA9,GABRB3,KCNQ4,KCNG4,OTOP3,TMEM150C,SLC17A7,PKD1L2,KCNA4,KCNK7,CHRNB2,SCN3B,NMUR2,GJC1,GABRE,TTYH1,CNGB3,KCNMB1,CLCN5,HTR3E,CATSPER1,RASA3,TMEM175,GRIN1,OTOP1,KCNG3,TRPM6,CATSPER4,TRPC3,HCN3,HTR3B,KCNIP2,SLC24A2,LRRC52,CLCA2,FKBP1B,KCNE3,TMC5,TMC1,KCNU1,KCNK2,KCNMB2,GRIA4,GABRP,KCNJ6,KCNMA1,CHRNE,KCNT2,GABRR2,TTYH3,KCNJ12,CCDC51,CNGA2,KCNS3,TRPC7,SLC1A4,GABRB2,ANO10,CACNA1G,CAT…
GO:MF	ligand-gated monoatomic ion channel activity	GO:0015276	false	0.0042139834374021095	2.375307175671204	171	3601	54	20212	CHRNA9,GABRB3,CHRNB2,GABRE,CNGB3,KCNMB1,HTR3E,CATSPER1,RASA3,GRIN1,CATSPER4,TRPC3,HTR3B,CLCA2,FKBP1B,KCNMB2,GRIA4,GABRP,KCNJ6,KCNMA1,CHRNE,KCNT2,GABRR2,KCNJ12,CCDC51,CNGA2,GABRB2,ANO10,GRIA3,P2RX4,TMEM63C,KCNN2,BNIP1,AQP1,SCNN1G,GABRG2,GABRB1,GABRA1,GLRA3,KCNH2,GABRG1,CNGA1,CHRNA3,GABRA2,GRIA1,SHROOM2,GRID2,KCNN4,P2RX2,KCNJ13,TRPM4,KCNJ2,CFTR,GRID1
GO:MF	ligand-gated channel activity	GO:0022834	false	0.00508986307180827	2.2932939009555744	172	3601	54	20212	CHRNA9,GABRB3,CHRNB2,GABRE,CNGB3,KCNMB1,HTR3E,CATSPER1,RASA3,GRIN1,CATSPER4,TRPC3,HTR3B,CLCA2,FKBP1B,KCNMB2,GRIA4,GABRP,KCNJ6,KCNMA1,CHRNE,KCNT2,GABRR2,KCNJ12,CCDC51,CNGA2,GABRB2,ANO10,GRIA3,P2RX4,TMEM63C,KCNN2,BNIP1,AQP1,SCNN1G,GABRG2,GABRB1,GABRA1,GLRA3,KCNH2,GABRG1,CNGA1,CHRNA3,GABRA2,GRIA1,SHROOM2,GRID2,KCNN4,P2RX2,KCNJ13,TRPM4,KCNJ2,CFTR,GRID1
GO:MF	passive transmembrane transporter activity	GO:0022803	false	0.007791283811537211	2.1083909754046557	508	3601	128	20212	KCNB2,CACNA1A,CHRNA9,GJA8,GABRB3,KCNQ4,KCNG4,OTOP3,TMEM150C,SLC17A7,PKD1L2,KCNA4,KCNK7,CHRNB2,SCN3B,SLC5A8,NMUR2,GJC1,GJB6,GABRE,TTYH1,CNGB3,KCNMB1,CLCN5,HTR3E,AQP6,CATSPER1,RASA3,TMEM175,GRIN1,OTOP1,KCNG3,TRPM6,CATSPER4,TRPC3,HCN3,HTR3B,KCNIP2,SLC24A2,LRRC52,CLCA2,FKBP1B,KCNE3,SLC12A5,TMC5,TMC1,KCNU1,KCNK2,KCNMB2,GRIA4,GABRP,KCNJ6,KCNMA1,CHRNE,KCNT2,GABRR2,TTYH3,GJD2,KCNJ12,CCDC51,CNGA2,KCNS3,TR…
GO:MF	gated channel activity	GO:0022836	false	0.008813323425668214	2.0548602921261856	315	3601	86	20212	KCNB2,CACNA1A,CHRNA9,GABRB3,KCNQ4,KCNG4,TMEM150C,KCNA4,KCNK7,CHRNB2,GABRE,CNGB3,KCNMB1,CLCN5,HTR3E,CATSPER1,RASA3,GRIN1,KCNG3,CATSPER4,TRPC3,HCN3,HTR3B,KCNIP2,LRRC52,CLCA2,FKBP1B,KCNE3,TMC5,TMC1,KCNK2,KCNMB2,GRIA4,GABRP,KCNJ6,KCNMA1,CHRNE,KCNT2,GABRR2,KCNJ12,CCDC51,CNGA2,KCNS3,GABRB2,ANO10,CACNA1G,CATSPER3,GRIA3,P2RX4,TMEM63C,KCNN2,CACNB3,BNIP1,AQP1,SCN10A,CACNB4,KCNQ3,SCNN1G,GABRG2,PIEZO2,KCNA2,…
GO:MF	metal ion transmembrane transporter activity	GO:0046873	false	0.01029441930513561	1.987398146344451	445	3601	114	20212	SLC13A2,KCNB2,CACNA1A,CHRNA9,SLC34A1,KCNQ4,SLC5A2,SLC39A1,KCNG4,SLC34A2,ATP2A1,SLC17A7,PKD1L2,KCNA4,NIPAL1,KCNK7,SCN3B,SLC5A8,TTYH1,KCNMB1,CATSPER1,RASA3,SLC10A2,TMEM175,GRIN1,SLC5A1,KCNG3,TRPM6,SLC6A8,CATSPER4,SLC6A15,TRPC3,HCN3,KCNIP2,SLC24A2,LRRC52,FKBP1B,KCNE3,SLC17A4,SLC12A5,ATP12A,MRS2,SLC13A4,TMC1,SLC30A4,KCNU1,KCNK2,KCNMB2,SLC30A10,KCNJ6,KCNMA1,KCNT2,SLC39A8,KCNJ12,CCDC51,SLC6A5,SLC5A12,K…
GO:MF	channel activity	GO:0015267	false	0.011276905524421952	1.9478100579804731	507	3601	127	20212	KCNB2,CACNA1A,CHRNA9,GJA8,GABRB3,KCNQ4,KCNG4,OTOP3,TMEM150C,SLC17A7,PKD1L2,KCNA4,KCNK7,CHRNB2,SCN3B,NMUR2,GJC1,GJB6,GABRE,TTYH1,CNGB3,KCNMB1,CLCN5,HTR3E,AQP6,CATSPER1,RASA3,TMEM175,GRIN1,OTOP1,KCNG3,TRPM6,CATSPER4,TRPC3,HCN3,HTR3B,KCNIP2,SLC24A2,LRRC52,CLCA2,FKBP1B,KCNE3,SLC12A5,TMC5,TMC1,KCNU1,KCNK2,KCNMB2,GRIA4,GABRP,KCNJ6,KCNMA1,CHRNE,KCNT2,GABRR2,TTYH3,GJD2,KCNJ12,CCDC51,CNGA2,KCNS3,TRPC7,SLC…
GO:MF	chloride transmembrane transporter activity	GO:0015108	false	0.018884761611976175	1.723888493031677	117	3601	39	20212	SLC26A2,GABRB3,SLC17A7,NMUR2,GABRE,TTYH1,CLCN5,SLC6A8,CLCA2,SLC12A5,GABRP,SLC4A2,GABRR2,TTYH3,SLC1A4,GABRB2,ANO10,TTYH2,SLC4A1,GABRG2,GABRB1,CLCA4,GABRA1,GLRA3,GABRG1,SLC4A8,SLC25A14,SLC18A2,GABRA2,SLC6A12,ANO4,MFSD8,SLC1A1,SLC26A6,SLC6A3,ANO5,CFTR,UCP2,SLC25A27
GO:MF	inorganic anion transmembrane transporter activity	GO:0015103	false	0.019563088558132824	1.7085625791054209	150	3601	47	20212	SLC26A2,GABRB3,SLC17A7,NMUR2,GABRE,SLC37A4,TTYH1,CLCN5,AQP6,SLC6A8,CLCA2,SLC12A5,SLC13A4,ABCC11,SLC25A30,GABRP,SLC4A2,GABRR2,TTYH3,SLC1A4,GABRB2,ANO10,TTYH2,SLC4A1,ABCC4,GABRG2,GABRB1,CLCA4,SLC37A2,GABRA1,GLRA3,GABRG1,SLC4A8,SLC25A14,SLC18A2,GABRA2,SLC6A12,ANO4,MFSD8,SLC1A1,SLC4A4,SLC26A6,SLC6A3,ANO5,CFTR,UCP2,SLC25A27
GO:MF	transferase activity	GO:0016740	false	0.03236518249948528	1.4899219397569439	2350	3601	487	20212	MARCHF5,RAG2,MAP2K2,POLM,ST6GALNAC5,FN3K,EPHB1,TRAIP,FBXO40,MID1,HEMK1,DAPK2,B4GALT7,FKRP,TTBK1,POMGNT1,UBL4A,TST,LIPT2,RYK,PLA2G15,GGT6,AKTIP,GRK7,PEX10,PLK2,TRAF4,A4GALT,SGMS1,GAPDHS,RNF167,PDK3,GALNT18,HS6ST3,CDS1,CHST4,ALG6,IPPK,ACSM3,TSSK4,ALG12,HYAL1,FBXO27,FBXL6,MAP3K11,RNF11,BAAT,MGAT5B,CDKN1A,CERS3,CDK15,B3GALT6,SPTSSB,GLYATL3,PIGH,PIP4K2C,EPHB2,MAPK7,AADAT,GBA,FBXO2,ASB1,PELI3,HKDC1,DYR…
GO:MF	organic hydroxy compound transmembrane transporter activity	GO:1901618	false	0.040298351152342225	1.3947127230918621	51	3601	21	20212	SLC16A3,SLC51A,SLC5A8,SLC10A2,SLC5A1,ABCG4,ABCB11,ABCC11,SLC51B,SLC5A12,SLC5A11,SLCO1A2,AQP1,ABCC4,SLC16A7,SLC18A2,SLC2A13,AQP9,SLC5A3,SLC6A3,STRA6
GO:MF	monoatomic cation transmembrane transporter activity	GO:0008324	false	0.04237063588086649	1.3729350182392934	608	3601	145	20212	UQCR10,SLC13A2,SLC2A9,KCNB2,CACNA1A,CHRNA9,SLC34A1,KCNQ4,SLC5A2,SLC39A1,KCNG4,OTOP3,SLC34A2,ATP2A1,SLC17A7,SLC16A3,PKD1L2,KCNA4,NIPAL1,SLC46A1,KCNK7,CHRNB2,SCN3B,SLC5A8,TTYH1,CNGB3,KCNMB1,HTR3E,CATSPER1,RASA3,SLC10A2,TMEM175,GRIN1,SLC5A1,OTOP1,KCNG3,TRPM6,SLC6A8,CATSPER4,SLC6A15,TRPC3,HCN3,HTR3B,KCNIP2,SLC24A2,LRRC52,FKBP1B,KCNE3,SLC17A4,SLC12A5,ATP12A,MRS2,ATP6V1G2,SLC13A4,TMC1,SLC30A4,KCNU1,KCN…
GO:BP	multicellular organismal process	GO:0032501	true	9.812943137806717e-37	36.00820071771587	7669	3437	1599	21031	RRAS,WDPCP,TMEM203,ORMDL1,ROM1,SLC26A2,RAG2,MAP2K2,A1CF,CATSPERD,GREM1,SHLD1,TAF6L,MSX1,PLLP,EPHB1,HAMP,FKBP10,APLP1,MCHR1,TRAIP,CLEC14A,RAD51B,CLRN3,DKK4,MID1,ITGA11,TMEM135,TSPAN12,OR10V1,FOXC2,BLOC1S6,KCNB2,CXCL8,WIF1,SLC25A44,SPATA2,C1QTNF1,TMBIM1,CHRNA9,GATA2,CASQ2,CSRP3,EMC10,FKRP,TTBK1,SLC34A1,POMGNT1,SLC27A4,GJA8,OAZ3,AVIL,P2RY2,OR2C1,VDR,HOATZ,USP2,LMX1B,TBC1D10C,OR13A1,GAD1,CELF3,RYK,S1…
GO:BP	anatomical structure development	GO:0048856	false	2.4894540843953527e-35	34.60389587946188	5899	3437	1284	21031	RRAS,WDPCP,NEDD8,ORMDL1,MARCHF5,ROM1,SLC26A2,RAG2,MAP2K2,A1CF,CATSPERD,GREM1,SHLD1,MSX1,PLLP,FN3K,EPHB1,CFAP410,FKBP10,APLP1,CLEC14A,RAD51B,FBXO40,DKK4,MID1,ITGA11,TMEM135,TSPAN12,PTER,MYORG,FOXC2,BLOC1S6,CXCL8,WIF1,SPATA2,TMBIM1,CHRNA9,GATA2,CSRP3,EMC10,ACTL8,FKRP,TTBK1,SLC34A1,POMGNT1,SLC27A4,GJA8,AVIL,TST,VDR,USP2,LMX1B,RYK,FZD1,EHD1,PDE2A,RFX2,ANKS1A,ANTXR1,VKORC1,LDOC1,ADAMTS4,ADAMTS9,CDC42E…
GO:BP	developmental process	GO:0032502	false	2.9575505128718287e-34	33.52906782919398	6453	3437	1377	21031	RRAS,WDPCP,NEDD8,TMEM203,ORMDL1,MARCHF5,ROM1,SLC26A2,RAG2,MAP2K2,A1CF,CATSPERD,GREM1,SHLD1,TAF6L,MSX1,PLLP,FN3K,EPHB1,CFAP410,FKBP10,APLP1,CLEC14A,RAD51B,FBXO40,DKK4,MID1,ITGA11,TMEM135,TSPAN12,PTER,MYORG,FOXC2,BLOC1S6,CXCL8,WIF1,SPATA2,TMBIM1,CHRNA9,GATA2,CSRP3,EMC10,ACTL8,FKRP,TTBK1,SLC34A1,POMGNT1,SLC27A4,GJA8,OAZ3,AVIL,TST,VDR,HOATZ,USP2,LMX1B,CELF3,RYK,FZD1,EHD1,PDE2A,RFX2,ANKS1A,ANTXR1,VKOR…
GO:BP	biological regulation	GO:0065007	false	1.5157912433402207e-28	27.819360606163166	12680	3437	2376	21031	RRAS,WDPCP,NEDD8,RFX1,ORMDL1,ZNF862,MARCHF5,ROM1,RAG2,MAP2K2,GLS2,A1CF,GREM1,SHLD1,DHRS11,CDA,TAF6L,TMEM8B,AMER3,MSX1,PHF13,EPHB1,HAMP,SLAIN1,CFAP410,KDM4D,APLP1,MCHR1,TRAIP,CLEC14A,RAD51B,UBQLN4,EXOSC5,OTUB2,DKK4,MID1,ITGA11,TMEM135,ASB11,TIMP4,PPP6C,MOB3C,TSPAN12,NUDT6,MYORG,OR10V1,FOXC2,SERTAD3,BLOC1S6,KCNB2,CXCL8,WIF1,SLC25A44,SPATA2,C1QTNF1,CACNA1A,DAPK2,TMBIM1,PLB1,TEDC2,CHRNA9,MRNIP,ASB6,B…
GO:BP	multicellular organism development	GO:0007275	false	2.0983041231706822e-27	26.67813156597908	4643	3437	1022	21031	RRAS,WDPCP,ORMDL1,ROM1,SLC26A2,RAG2,MAP2K2,A1CF,GREM1,SHLD1,MSX1,PLLP,EPHB1,FKBP10,APLP1,CLEC14A,RAD51B,DKK4,MID1,TMEM135,TSPAN12,FOXC2,BLOC1S6,CXCL8,WIF1,SPATA2,CHRNA9,GATA2,CSRP3,EMC10,FKRP,TTBK1,SLC34A1,POMGNT1,GJA8,AVIL,VDR,LMX1B,RYK,FZD1,EHD1,PDE2A,ANKS1A,ANTXR1,VKORC1,ADAMTS4,ADAMTS9,GABRB3,PLK2,MMRN2,SOCS2,FZD8,TRAF4,ARHGAP44,OR10J5,SYNPO2L,HOPX,CCDC134,JAM3,PDE6A,WDR74,ACKR3,TBCB,PTH,NBL1…
GO:BP	regulation of biological process	GO:0050789	false	7.295930252398129e-27	26.13691932642627	12287	3437	2306	21031	RRAS,WDPCP,NEDD8,RFX1,ORMDL1,ZNF862,MARCHF5,ROM1,RAG2,MAP2K2,GLS2,A1CF,GREM1,SHLD1,CDA,TAF6L,TMEM8B,AMER3,MSX1,PHF13,EPHB1,HAMP,SLAIN1,CFAP410,KDM4D,APLP1,MCHR1,TRAIP,CLEC14A,RAD51B,UBQLN4,EXOSC5,OTUB2,DKK4,MID1,ITGA11,TMEM135,ASB11,TIMP4,PPP6C,MOB3C,TSPAN12,NUDT6,MYORG,OR10V1,FOXC2,SERTAD3,BLOC1S6,KCNB2,CXCL8,WIF1,SLC25A44,SPATA2,C1QTNF1,CACNA1A,DAPK2,TMBIM1,PLB1,TEDC2,CHRNA9,MRNIP,ASB6,B4GALT7,…
GO:BP	cell communication	GO:0007154	false	1.5085947494632111e-25	24.82142740814276	6537	3437	1349	21031	RRAS,WDPCP,MAP2K2,GREM1,CDA,AMER3,MSX1,EPHB1,HAMP,CFAP410,APLP1,MCHR1,TRAIP,CLEC14A,DKK4,MID1,ITGA11,ASB11,TIMP4,PPP6C,MOB3C,TSPAN12,MYORG,OR10V1,FOXC2,BLOC1S6,CXCL8,WIF1,SPATA2,C1QTNF1,CACNA1A,DAPK2,TMBIM1,TEDC2,CHRNA9,MRNIP,ASB6,GATA2,CASQ2,STAM,CSRP3,FKRP,TTBK1,SLC34A1,MUS81,RHOD,SLC27A4,GJA8,STX19,P2RY2,OR2C1,VDR,USP2,TBC1D10C,OR13A1,EFCAB7,GAD1,TNFAIP8L3,RYK,FZD1,PDE2A,ANKDD1A,GRK7,ANKS1A,RA…
GO:BP	signaling	GO:0023052	false	1.7588217109909688e-25	24.754778182064513	6447	3437	1333	21031	RRAS,WDPCP,MAP2K2,GREM1,CDA,AMER3,MSX1,EPHB1,HAMP,CFAP410,APLP1,MCHR1,TRAIP,CLEC14A,DKK4,MID1,ITGA11,ASB11,TIMP4,PPP6C,MOB3C,TSPAN12,MYORG,OR10V1,FOXC2,BLOC1S6,CXCL8,WIF1,SPATA2,C1QTNF1,CACNA1A,DAPK2,TMBIM1,TEDC2,CHRNA9,MRNIP,ASB6,GATA2,CASQ2,STAM,CSRP3,FKRP,TTBK1,MUS81,RHOD,SLC27A4,GJA8,STX19,P2RY2,OR2C1,VDR,USP2,TBC1D10C,OR13A1,EFCAB7,GAD1,TNFAIP8L3,RYK,FZD1,PDE2A,ANKDD1A,GRK7,ANKS1A,RAPSN,OR6S…
GO:BP	cellular response to stimulus	GO:0051716	false	1.1006783484534568e-24	23.95833957648766	7394	3437	1492	21031	RRAS,WDPCP,MAP2K2,ADO,GREM1,SHLD1,CDA,POLM,TAF6L,AMER3,MSX1,PHF13,EPHB1,HAMP,CFAP410,KDM4D,APLP1,SLC13A2,MCHR1,TRAIP,CLEC14A,RAD51B,UBQLN4,OTUB2,DKK4,MID1,ITGA11,ASB11,TIMP4,PPP6C,MOB3C,TSPAN12,MYORG,OR10V1,FOXC2,BLOC1S6,CXCL8,WIF1,SPATA2,C1QTNF1,CACNA1A,DAPK2,TMBIM1,TEDC2,CHRNA9,MRNIP,ASB6,GATA2,CASQ2,STAM,APEX2,CSRP3,FKRP,TTBK1,SLC34A1,MUS81,RHOD,SLC27A4,P2RY2,OR2C1,VDR,USP2,TBC1D10C,OR13A1,EFC…
GO:BP	system development	GO:0048731	false	1.062006556728473e-23	22.97387280195304	3973	3437	882	21031	RRAS,WDPCP,ORMDL1,ROM1,SLC26A2,RAG2,MAP2K2,GREM1,SHLD1,MSX1,PLLP,EPHB1,FKBP10,APLP1,CLEC14A,TMEM135,TSPAN12,FOXC2,BLOC1S6,CXCL8,WIF1,SPATA2,GATA2,CSRP3,EMC10,FKRP,TTBK1,SLC34A1,POMGNT1,GJA8,AVIL,VDR,LMX1B,RYK,FZD1,EHD1,PDE2A,ANKS1A,ANTXR1,VKORC1,ADAMTS4,ADAMTS9,GABRB3,PLK2,MMRN2,SOCS2,FZD8,ARHGAP44,OR10J5,SYNPO2L,HOPX,CCDC134,JAM3,PDE6A,ACKR3,TBCB,PTH,NBL1,POPDC2,NRG3,THBS3,BSN,NID1,HYAL1,SLC39A1…
GO:BP	transport	GO:0006810	false	1.706506380582742e-23	22.767892083566593	4350	3437	950	21031	WDPCP,MFSD4B,SLC26A2,MAP2K2,GREM1,PLLP,CYB561D1,SLC25A42,HAMP,UQCR10,APLP1,SLC13A2,MCHR1,SLC2A9,PPP6C,BLOC1S6,KCNB2,CXCL8,SLC25A44,C1QTNF1,CACNA1A,CHRNA9,GATA2,CASQ2,STAM,FKRP,SLC34A1,TVP23A,OAZ2,SLC27A4,GJA8,STX19,OAZ3,P2RY2,TST,VDR,TBC1D10C,EFCAB7,VPS37D,TNFAIP8L3,EHD1,AKTIP,BET1L,PEX10,ADAMTS9,GABRB3,TBC1D10B,SNX21,CRACR2B,SOCS2,PEX16,TIMM29,ARHGAP44,ATG4A,ARHGAP1,SNX15,ACKR3,F2RL1,PTH,SNTA1,S…
GO:BP	regulation of cellular process	GO:0050794	false	6.002784216588594e-23	22.221647268043295	11738	3437	2198	21031	RRAS,WDPCP,NEDD8,RFX1,ORMDL1,ZNF862,MARCHF5,ROM1,RAG2,MAP2K2,GLS2,A1CF,GREM1,SHLD1,CDA,TAF6L,TMEM8B,AMER3,MSX1,PHF13,EPHB1,HAMP,SLAIN1,CFAP410,KDM4D,APLP1,MCHR1,TRAIP,CLEC14A,RAD51B,UBQLN4,EXOSC5,OTUB2,DKK4,MID1,ITGA11,TMEM135,ASB11,TIMP4,PPP6C,MOB3C,TSPAN12,NUDT6,MYORG,OR10V1,FOXC2,SERTAD3,BLOC1S6,CXCL8,WIF1,SPATA2,C1QTNF1,CACNA1A,DAPK2,TMBIM1,TEDC2,CHRNA9,MRNIP,ASB6,B4GALT7,GATA2,CASQ2,STAM,CSR…
GO:BP	cell differentiation	GO:0030154	false	6.641599671354979e-23	22.17772730545567	4366	3437	950	21031	RRAS,WDPCP,ROM1,SLC26A2,RAG2,MAP2K2,CATSPERD,GREM1,MSX1,FN3K,EPHB1,APLP1,FBXO40,ITGA11,PTER,MYORG,FOXC2,BLOC1S6,WIF1,GATA2,CSRP3,ACTL8,FKRP,TTBK1,AVIL,TST,VDR,LMX1B,RYK,FZD1,EHD1,PDE2A,RFX2,ANKS1A,ADAMTS9,SOCS2,TM2D3,FZD8,ARHGAP44,OR10J5,SYNPO2L,HOPX,CCDC134,JAM3,ACKR3,TBCB,F2RL1,PTH,NBL1,POPDC2,NRG3,CDS1,UPK2,TMEFF2,EYA4,TSSK4,NID1,MYF6,RXFP1,COL2A1,TNP2,SLIT3,BRINP3,ZNHIT1,SPRED1,TMOD2,ZMPSTE24…
GO:BP	cellular developmental process	GO:0048869	false	7.225786315911538e-23	22.141114885722974	4367	3437	950	21031	RRAS,WDPCP,ROM1,SLC26A2,RAG2,MAP2K2,CATSPERD,GREM1,MSX1,FN3K,EPHB1,APLP1,FBXO40,ITGA11,PTER,MYORG,FOXC2,BLOC1S6,WIF1,GATA2,CSRP3,ACTL8,FKRP,TTBK1,AVIL,TST,VDR,LMX1B,RYK,FZD1,EHD1,PDE2A,RFX2,ANKS1A,ADAMTS9,SOCS2,TM2D3,FZD8,ARHGAP44,OR10J5,SYNPO2L,HOPX,CCDC134,JAM3,ACKR3,TBCB,F2RL1,PTH,NBL1,POPDC2,NRG3,CDS1,UPK2,TMEFF2,EYA4,TSSK4,NID1,MYF6,RXFP1,COL2A1,TNP2,SLIT3,BRINP3,ZNHIT1,SPRED1,TMOD2,ZMPSTE24…
GO:BP	localization	GO:0051179	false	1.8393684705451855e-21	20.735331262227387	5520	3437	1149	21031	WDPCP,MFSD4B,NEDD8,MARCHF5,ROM1,SLC26A2,MAP2K2,A1CF,GREM1,MSX1,PLLP,CYB561D1,SLC25A42,HAMP,UQCR10,APLP1,SLC13A2,MCHR1,SLC2A9,MID1,PPP6C,BLOC1S6,KCNB2,CXCL8,SLC25A44,C1QTNF1,CACNA1A,TMBIM1,CHRNA9,MRNIP,GATA2,CASQ2,STAM,CSRP3,EMC10,FKRP,SLC34A1,POMGNT1,TVP23A,OAZ2,UBL4A,SLC27A4,GJA8,STX19,OAZ3,P2RY2,TST,VDR,TBC1D10C,EFCAB7,VPS37D,TNFAIP8L3,EHD1,AKTIP,RAPSN,BET1L,PEX10,ADAMTS9,GABRB3,TBC1D10B,SNX21,…
GO:BP	response to stimulus	GO:0050896	false	5.931317380592707e-21	20.226848836554723	8976	3437	1737	21031	RRAS,WDPCP,RFX1,ROM1,RAG2,MAP2K2,ADO,GREM1,SHLD1,CDA,POLM,TAF6L,AMER3,MSX1,PHF13,EPHB1,HAMP,CFAP410,KDM4D,FKBP10,TMEM45B,APLP1,SLC13A2,MCHR1,TRAIP,CLEC14A,RAD51B,UBQLN4,EXOSC5,OTUB2,DKK4,MID1,ITGA11,TMEM135,ASB11,TIMP4,PPP6C,MORN4,MOB3C,TSPAN12,MYORG,OR10V1,FOXC2,BLOC1S6,CXCL8,WIF1,SPATA2,C1QTNF1,CACNA1A,DAPK2,TMBIM1,TEDC2,CHRNA9,MRNIP,ASB6,GATA2,CASQ2,STAM,APEX2,CSRP3,FKRP,TTBK1,SLC34A1,MUS81,PO…
GO:BP	positive regulation of biological process	GO:0048518	false	1.9768845230406634e-20	19.704018698653424	6250	3437	1271	21031	RRAS,MARCHF5,RAG2,MAP2K2,A1CF,GREM1,SHLD1,TAF6L,MSX1,EPHB1,HAMP,SLAIN1,KDM4D,MCHR1,RAD51B,EXOSC5,MID1,ASB11,PPP6C,MOB3C,MYORG,FOXC2,SERTAD3,BLOC1S6,CXCL8,WIF1,C1QTNF1,DAPK2,TMBIM1,PLB1,TEDC2,MRNIP,GATA2,CASQ2,STAM,CSRP3,EMC10,TTBK1,SLC34A1,OAZ2,RHOD,SLC27A4,OAZ3,AVIL,P2RY2,VDR,USP2,LMX1B,DBP,EFCAB7,LIPT2,CELF3,TNFAIP8L3,RYK,FZD1,EHD1,PDE2A,AKTIP,RFX2,F12,RAPSN,VKORC1,ADAMTS9,CDC42EP2,PLK2,MMRN2,R…
GO:BP	establishment of localization	GO:0051234	false	1.0579540526216811e-19	18.975533193478693	4881	3437	1026	21031	WDPCP,MFSD4B,SLC26A2,MAP2K2,GREM1,PLLP,CYB561D1,SLC25A42,HAMP,UQCR10,APLP1,SLC13A2,MCHR1,SLC2A9,PPP6C,BLOC1S6,KCNB2,CXCL8,SLC25A44,C1QTNF1,CACNA1A,CHRNA9,GATA2,CASQ2,STAM,EMC10,FKRP,SLC34A1,TVP23A,OAZ2,UBL4A,SLC27A4,GJA8,STX19,OAZ3,P2RY2,TST,VDR,TBC1D10C,EFCAB7,VPS37D,TNFAIP8L3,EHD1,AKTIP,RAPSN,BET1L,PEX10,ADAMTS9,GABRB3,TBC1D10B,SNX21,CRACR2B,SOCS2,PEX16,TIMM29,ARHGAP44,ATG4A,ARHGAP1,SNX15,ACKR3…
GO:BP	anatomical structure morphogenesis	GO:0009653	false	1.2540556601176315e-19	18.90168318731272	2684	3437	622	21031	RRAS,WDPCP,NEDD8,MARCHF5,ROM1,MAP2K2,GREM1,MSX1,EPHB1,CFAP410,FKBP10,APLP1,CLEC14A,DKK4,TMEM135,TSPAN12,FOXC2,CXCL8,TMBIM1,CHRNA9,GATA2,CSRP3,EMC10,ACTL8,FKRP,SLC34A1,VDR,RYK,FZD1,EHD1,RFX2,ADAMTS9,CDC42EP2,PLK2,MMRN2,FZD8,ARHGAP44,OR10J5,SYNPO2L,HOPX,CCDC134,JAM3,CDC42EP1,WDR74,ACKR3,NBL1,NRG3,THBS3,TMEFF2,EYA4,KCNQ4,MYF6,HYAL1,SLC39A1,RXFP1,COL2A1,SLIT3,SPRED1,TMOD2,ZMPSTE24,HES7,MYO19,CX3CL1,C…
GO:BP	organonitrogen compound metabolic process	GO:1901564	true	7.10624763981472e-19	18.148359662209614	5986	3437	1216	21031	NEDD8,RIMKLB,ORMDL1,MARCHF5,MAP2K2,GLS2,GREM1,CDA,HMGCL,ST6GALNAC5,MRPS34,FN3K,MINDY4,EPHB1,HAMP,KDM4D,FKBP10,APLP1,TRAIP,UBQLN4,SLC2A9,OTUB2,RUSC1,ASB11,TIMP4,PPP6C,MOB3C,SLC25A44,SPATA2,HEMK1,DAPK2,PLB1,MRNIP,ASB6,B4GALT7,STAM,PDRG1,FKRP,TTBK1,SLC34A1,POMGNT1,PRSS38,PARS2,OAZ2,UBL4A,GJA8,OAZ3,TST,USP2,VPS37D,LIPT2,GAD1,RYK,PLA2G15,FZD1,GGT6,PDE2A,AKTIP,PPM1J,GRK7,F12,VKORC1,MARS2,ADAMTS4,AEBP1,…
GO:BP	signal transduction	GO:0007165	false	3.746343026213731e-18	17.426392459856856	5959	3437	1207	21031	RRAS,WDPCP,MAP2K2,GREM1,CDA,AMER3,MSX1,EPHB1,HAMP,CFAP410,APLP1,MCHR1,TRAIP,CLEC14A,DKK4,MID1,ITGA11,ASB11,TIMP4,PPP6C,MOB3C,TSPAN12,MYORG,OR10V1,FOXC2,CXCL8,WIF1,SPATA2,C1QTNF1,DAPK2,TMBIM1,TEDC2,CHRNA9,MRNIP,ASB6,GATA2,CASQ2,STAM,CSRP3,FKRP,TTBK1,MUS81,RHOD,SLC27A4,P2RY2,OR2C1,VDR,USP2,TBC1D10C,OR13A1,EFCAB7,TNFAIP8L3,RYK,FZD1,PDE2A,ANKDD1A,GRK7,ANKS1A,OR6S1,GPR84,CDC42EP2,GPR19,GABRB3,PLK2,MMR…
GO:BP	positive regulation of cellular process	GO:0048522	false	2.338970595192604e-17	16.630975237971036	5717	3437	1160	21031	RRAS,MARCHF5,MAP2K2,A1CF,GREM1,SHLD1,TAF6L,MSX1,EPHB1,HAMP,SLAIN1,KDM4D,RAD51B,EXOSC5,MID1,MOB3C,MYORG,FOXC2,SERTAD3,BLOC1S6,CXCL8,WIF1,C1QTNF1,DAPK2,TEDC2,MRNIP,GATA2,CASQ2,STAM,CSRP3,EMC10,TTBK1,SLC34A1,OAZ2,RHOD,SLC27A4,OAZ3,AVIL,VDR,USP2,LMX1B,DBP,EFCAB7,LIPT2,CELF3,TNFAIP8L3,RYK,FZD1,EHD1,PDE2A,AKTIP,RFX2,F12,RAPSN,ADAMTS9,CDC42EP2,PLK2,RAP2B,TXNDC15,SOCS2,TM2D3,FZD8,TRAF4,SYNPO2L,HOPX,JAM3,…
GO:BP	regulation of cell communication	GO:0010646	false	3.7454068702843255e-17	16.426500997211168	3443	3437	752	21031	RRAS,MAP2K2,GREM1,AMER3,MSX1,EPHB1,APLP1,TRAIP,DKK4,MID1,PPP6C,MYORG,CXCL8,WIF1,SPATA2,C1QTNF1,CACNA1A,DAPK2,TMBIM1,TEDC2,GATA2,CASQ2,RHOD,SLC27A4,VDR,USP2,TBC1D10C,EFCAB7,TNFAIP8L3,RYK,FZD1,PDE2A,GRK7,RAPSN,PLK2,MMRN2,TXNDC15,SOCS2,TM2D3,TRAF4,ARHGAP44,SYNPO2L,BPIFB1,SGMS1,ARHGAP1,RNF167,ACKR3,PARL,F2RL1,PTH,DENND2B,NBL1,NRG3,IGFBP2,ARHGEF11,DDIT4L,EYA4,NID1,COL2A1,SLIT3,ZNHIT1,SPRED1,MAP3K11,TM…
GO:BP	animal organ development	GO:0048513	false	1.0283254143585368e-16	15.987869430772086	3039	3437	675	21031	WDPCP,ROM1,SLC26A2,MAP2K2,GREM1,MSX1,EPHB1,APLP1,DKK4,ITGA11,TMEM135,TSPAN12,MYORG,FOXC2,CXCL8,WIF1,SPATA2,CHRNA9,GATA2,CSRP3,FKRP,TTBK1,SLC34A1,POMGNT1,SLC27A4,GJA8,VDR,USP2,RYK,FZD1,PDE2A,VKORC1,LDOC1,ADAMTS9,SOCS2,TRAF4,OR10J5,SYNPO2L,HOPX,CCDC134,PDE6A,PTH,NBL1,POPDC2,NRG3,THBS3,EYA4,KCNQ4,NID1,MYF6,HYAL1,SLC39A1,RXFP1,COL2A1,SLIT3,SPRED1,ZMPSTE24,BAAT,CDKN1A,COMP,CERS3,LHX4,MOSPD3,FZD5,SMTNL…
GO:BP	regulation of signaling	GO:0023051	false	1.3403490581865134e-16	15.872782086483522	3437	3437	748	21031	RRAS,MAP2K2,GREM1,AMER3,MSX1,EPHB1,APLP1,TRAIP,DKK4,MID1,PPP6C,MYORG,CXCL8,WIF1,SPATA2,C1QTNF1,CACNA1A,DAPK2,TMBIM1,TEDC2,GATA2,RHOD,SLC27A4,VDR,USP2,TBC1D10C,EFCAB7,TNFAIP8L3,RYK,FZD1,PDE2A,GRK7,RAPSN,PLK2,MMRN2,TXNDC15,SOCS2,TM2D3,TRAF4,ARHGAP44,SYNPO2L,BPIFB1,SGMS1,ARHGAP1,RNF167,ACKR3,PARL,F2RL1,PTH,DENND2B,NBL1,NRG3,IGFBP2,ARHGEF11,DDIT4L,EYA4,NID1,COL2A1,SLIT3,ZNHIT1,SPRED1,MAP3K11,TMOD2,PR…
GO:BP	cell development	GO:0048468	false	3.967339465641191e-16	15.401500637502346	2819	3437	631	21031	RRAS,WDPCP,ROM1,RAG2,MAP2K2,CATSPERD,EPHB1,APLP1,MYORG,FOXC2,BLOC1S6,GATA2,CSRP3,ACTL8,TTBK1,AVIL,RYK,FZD1,EHD1,PDE2A,RFX2,ANKS1A,FZD8,ARHGAP44,SYNPO2L,CCDC134,JAM3,F2RL1,NBL1,TSSK4,MYF6,TNP2,SLIT3,ZNHIT1,TMOD2,ZMPSTE24,HES7,OSBP2,ETV5,CX3CL1,CDKN1A,COMP,ARHGEF40,TDRKH,WASF3,LHX4,CPEB3,FZD5,PTX3,PFN4,MYO16,KLHL41,LGR6,GHRL,LOXL3,CSF1,STRA8,MLF1,PEX5,REC114,EPHB2,LZTS3,GBA,KLF7,EDN1,LRRC27,FBXO45,…
GO:BP	regulation of response to stimulus	GO:0048583	false	8.863046884195698e-16	15.052416953336586	3939	3437	835	21031	RRAS,MAP2K2,GREM1,SHLD1,TAF6L,AMER3,MSX1,PHF13,EPHB1,HAMP,KDM4D,APLP1,TRAIP,UBQLN4,OTUB2,DKK4,MID1,PPP6C,MYORG,FOXC2,CXCL8,WIF1,SPATA2,C1QTNF1,DAPK2,TMBIM1,TEDC2,MRNIP,GATA2,TTBK1,RHOD,SLC27A4,VDR,USP2,TBC1D10C,EFCAB7,TNFAIP8L3,RYK,FZD1,PDE2A,GRK7,F12,VKORC1,PLK2,MMRN2,TXNDC15,SOCS2,TM2D3,TRAF4,ARHGAP44,SYNPO2L,RAD52,HOPX,BPIFB1,SGMS1,JAM3,ARHGAP1,RNF167,ACKR3,PSMA6,PARL,F2RL1,PTH,DENND2B,NBL1,IG…
GO:BP	organelle organization	GO:0006996	false	1.8898019922919696e-15	14.723583697498656	3613	3437	774	21031	WDPCP,MARCHF5,MAP2K2,SHLD1,HMGCL,MSX1,PHF13,SLAIN1,CFAP410,RAD51B,UBQLN4,MID1,TMEM135,PPP6C,BLOC1S6,SDHAF1,NDUFAF8,STAM,CSRP3,EMC10,ACTL8,MUS81,UBL4A,RHOD,STX19,AVIL,HOATZ,VPS37D,CCDC28B,CELF3,EHD1,PDE2A,AKTIP,RFX2,RAPSN,TMEM242,EML2,ANTXR1,HAUS5,PEX10,CDC42EP2,PLK2,TXNDC15,PEX16,TIMM29,ARHGAP44,SYNPO2L,ATG4A,JAM3,CDC42EP1,TBCB,PARL,F2RL1,CDS1,ARHGEF11,TPM2,TMEFF2,MCMDC2,PLEK2,TNP2,COG5,STX18,TIM…
GO:BP	regulation of developmental process	GO:0050793	false	3.254588579999944e-15	14.487503903786667	2455	3437	558	21031	RRAS,WDPCP,MARCHF5,RAG2,MAP2K2,GREM1,SHLD1,TAF6L,MSX1,EPHB1,CFAP410,DKK4,TMEM135,TSPAN12,FOXC2,BLOC1S6,CXCL8,WIF1,TMBIM1,GATA2,CSRP3,EMC10,TTBK1,VDR,RYK,FZD1,EHD1,ADAMTS9,CDC42EP2,PLK2,MMRN2,SOCS2,ARHGAP44,OR10J5,HOPX,CDC42EP1,PTH,NBL1,CDS1,NID1,MYF6,HYAL1,BRINP3,ZNHIT1,SPRED1,ZMPSTE24,HES7,MYO19,ETV5,CX3CL1,CDKN1A,COMP,WASF3,CPEB3,LRRN1,KLHL41,GHRL,LOXL3,CSF1,SERPINF2,PEX5,EPHB2,MAPK7,BRMS1,LZTS…
GO:BP	cell-cell signaling	GO:0007267	false	4.3846515935572e-13	12.358064910167274	1704	3437	404	21031	GREM1,AMER3,EPHB1,DKK4,BLOC1S6,WIF1,C1QTNF1,CACNA1A,CHRNA9,CASQ2,GJA8,STX19,GAD1,RYK,FZD1,RAPSN,GABRB3,PLK2,TM2D3,FZD8,ARHGAP44,RNF167,F2RL1,PTH,NRG3,GAD2,IGFBP2,CHST4,BSN,NID1,TMOD2,PRNP,CX3CL1,CPEB3,FZD5,SLC17A7,PRRT1,CPE,LGR6,GHRL,PRICKLE2,GNAZ,CYP19A1,EPHB2,RBMS3,FBXO2,KLF7,EDN1,FBXO45,CHRNB2,SCN3B,NMUR2,SNAI2,EFNB1,NTF4,RELA,GJC1,HAPLN4,TSHZ3,GJB6,GABRE,APBA3,SLC2A2,MKS1,PTPRN,CLN3,CARTPT,LB…
GO:BP	protein modification process	GO:0036211	false	7.693534265341878e-13	12.113874107620326	3031	3437	653	21031	NEDD8,RIMKLB,MARCHF5,MAP2K2,GREM1,ST6GALNAC5,FN3K,MINDY4,EPHB1,KDM4D,FKBP10,TRAIP,OTUB2,RUSC1,ASB11,PPP6C,MOB3C,SPATA2,HEMK1,DAPK2,MRNIP,ASB6,B4GALT7,FKRP,TTBK1,POMGNT1,UBL4A,USP2,LIPT2,RYK,FZD1,AKTIP,PPM1J,GRK7,VKORC1,PEX10,PLK2,RAP2B,ASB16,NAA35,SOCS2,FZD8,TRAF4,A4GALT,ATG4A,FANCE,RNF167,PDK3,GALNT18,SNTA1,CHST4,PTPN4,ALG6,TSSK4,ALG12,SPRED1,MAP3K11,RNF11,PRNP,LZTR1,JMJD4,MGAT5B,CX3CL1,CDKN1A,B…
GO:BP	protein metabolic process	GO:0019538	false	8.816732328531349e-13	12.05469234396517	4912	3437	990	21031	NEDD8,RIMKLB,MARCHF5,MAP2K2,GREM1,ST6GALNAC5,MRPS34,FN3K,MINDY4,EPHB1,HAMP,KDM4D,FKBP10,APLP1,TRAIP,UBQLN4,OTUB2,RUSC1,ASB11,TIMP4,PPP6C,MOB3C,SPATA2,HEMK1,DAPK2,MRNIP,ASB6,B4GALT7,STAM,PDRG1,FKRP,TTBK1,SLC34A1,POMGNT1,PRSS38,PARS2,OAZ2,UBL4A,GJA8,OAZ3,USP2,VPS37D,LIPT2,RYK,FZD1,AKTIP,PPM1J,GRK7,F12,VKORC1,MARS2,ADAMTS4,AEBP1,PEX10,ADAMTS9,PLK2,RAP2B,ASB16,NAA35,SOCS2,FZD8,TRAF4,A4GALT,ATG4A,FANC…
GO:BP	macromolecule modification	GO:0043412	false	1.2871026702099253e-12	11.890386808707753	3262	3437	694	21031	NEDD8,RIMKLB,MARCHF5,MAP2K2,A1CF,GREM1,ST6GALNAC5,FN3K,MINDY4,EPHB1,KDM4D,FKBP10,TRAIP,EXOSC5,OTUB2,RUSC1,ASB11,PPP6C,MOB3C,SPATA2,HEMK1,DAPK2,MRNIP,ASB6,B4GALT7,FKRP,TTBK1,POMGNT1,UBL4A,USP2,LIPT2,RYK,FZD1,AKTIP,PPM1J,GRK7,VKORC1,PEX10,PLK2,RAP2B,ASB16,NAA35,SOCS2,FZD8,TRAF4,A4GALT,ATG4A,FANCE,RNF167,PDK3,GALNT18,SNTA1,CHST4,PTPN4,ALG6,TSSK4,ALG12,SPRED1,MAP3K11,RNF11,PRNP,ZMPSTE24,LZTR1,JMJD4,A…
GO:BP	regulation of multicellular organismal process	GO:0051239	false	1.7708612261934739e-12	11.751815471028914	2955	3437	637	21031	RRAS,WDPCP,RAG2,MAP2K2,GREM1,SHLD1,TAF6L,MSX1,EPHB1,HAMP,TRAIP,DKK4,TSPAN12,FOXC2,BLOC1S6,KCNB2,CXCL8,SLC25A44,C1QTNF1,TMBIM1,GATA2,CASQ2,CSRP3,EMC10,TTBK1,GJA8,P2RY2,VDR,TBC1D10C,RYK,F12,VKORC1,ADAMTS9,PLK2,MMRN2,SOCS2,OR10J5,HOPX,CCDC134,ACKR1,F2RL1,PTH,POPDC2,SNTA1,IGFBP2,HYAL1,SPRED1,PRNP,ZMPSTE24,HES7,PLA2G2F,ETV5,CX3CL1,CDKN1A,COMP,WASF3,FZD5,ATP2A1,LRRN1,SMTNL1,RHBDD3,USP50,TMEM161B,GHRL,L…
GO:BP	transmembrane transport	GO:0055085	false	1.854235275165049e-12	11.731835161117548	1534	3437	368	21031	MFSD4B,SLC26A2,PLLP,CYB561D1,SLC25A42,HAMP,UQCR10,SLC13A2,SLC2A9,KCNB2,SLC25A44,CACNA1A,CHRNA9,CASQ2,SLC34A1,OAZ2,SLC27A4,GJA8,OAZ3,TST,VDR,PEX10,GABRB3,PEX16,PTH,SNTA1,SLC2A11,SVOPL,KCNQ4,SLC5A2,SLC39A1,KCNG4,PRNP,OTOP3,TMEM150C,CX3CL1,SLC34A2,CEMIP,ATP2A1,SLC17A7,SLC16A3,PRRT1,SLC43A3,PKD1L2,KCNA4,PEX5,SLC51A,NIPAL1,SLC46A1,SLC25A15,EPHB2,KCNK7,EDN1,SLC35E1,SLC25A41,CHRNB2,SCN3B,SLC5A8,NMUR2,GJ…
GO:BP	intracellular signal transduction	GO:0035556	false	6.211136751929743e-12	11.20682890869445	2668	3437	581	21031	RRAS,MAP2K2,GREM1,MSX1,EPHB1,MID1,ASB11,MYORG,CXCL8,C1QTNF1,DAPK2,MRNIP,ASB6,CASQ2,CSRP3,FKRP,MUS81,RHOD,USP2,TBC1D10C,TNFAIP8L3,RYK,FZD1,PDE2A,CDC42EP2,PLK2,RAP2B,ASB16,SOCS2,TRAF4,ARHGAP44,SYNPO2L,SGMS1,CDC42EP1,ARHGAP1,RNF167,ACKR3,PARL,F2RL1,PTH,DENND2B,IRAG1,NRG3,ARHGEF11,TSSK4,PLEK2,SELE,ZNHIT1,SPRED1,MAP3K11,PRNP,ZMPSTE24,LZTR1,CA8,CX3CL1,CDKN1A,ARHGEF40,DNA2,ATP2A1,RHBDD3,USP50,MYO16,GHRL…
GO:BP	phosphorus metabolic process	GO:0006793	false	1.240929559687554e-11	10.906252870159	2596	3437	566	21031	ORMDL1,MAP2K2,LHPP,GREM1,CDA,FN3K,EPHB1,KDM4D,PPP6C,MOB3C,DAPK2,PLB1,MRNIP,ENTPD8,FKRP,TTBK1,TNFAIP8L3,RYK,PLA2G15,FZD1,PDE2A,AKTIP,PPM1J,GRK7,PLK2,RAP2B,SOCS2,FZD8,TRAF4,SGMS1,GAPDHS,PDK3,PTH,CDS1,PTPN4,IPPK,ACSM3,TSSK4,SPRED1,MAP3K11,PRNP,BAAT,PLA2G2F,CX3CL1,CDKN1A,CEMIP,CDK15,LIPE,PRRT1,BRAT1,CSF1,PIGH,PIP4K2C,PLPPR1,SPPL3,EPHB2,MAPK7,AADAT,GBA,PPM1F,EDN1,HKDC1,CDK5RAP3,CARD10,DYRK1B,SPTLC1,AD…
GO:BP	phosphate-containing compound metabolic process	GO:0006796	false	2.1928488160671473e-11	10.658991309321618	2571	3437	560	21031	ORMDL1,MAP2K2,LHPP,GREM1,CDA,FN3K,EPHB1,KDM4D,PPP6C,MOB3C,DAPK2,PLB1,MRNIP,ENTPD8,FKRP,TTBK1,TNFAIP8L3,RYK,PLA2G15,FZD1,PDE2A,AKTIP,PPM1J,GRK7,PLK2,RAP2B,SOCS2,FZD8,TRAF4,SGMS1,GAPDHS,PDK3,PTH,CDS1,PTPN4,IPPK,ACSM3,TSSK4,SPRED1,MAP3K11,PRNP,BAAT,PLA2G2F,CX3CL1,CDKN1A,CEMIP,CDK15,LIPE,PRRT1,BRAT1,CSF1,PIGH,PIP4K2C,PLPPR1,SPPL3,EPHB2,MAPK7,AADAT,GBA,PPM1F,EDN1,HKDC1,CDK5RAP3,CARD10,DYRK1B,SPTLC1,AD…
GO:BP	regulation of signal transduction	GO:0009966	false	4.449219811251093e-11	10.351716137642555	3010	3437	639	21031	RRAS,MAP2K2,GREM1,AMER3,MSX1,EPHB1,APLP1,TRAIP,DKK4,MID1,PPP6C,MYORG,CXCL8,WIF1,SPATA2,C1QTNF1,DAPK2,TMBIM1,TEDC2,GATA2,RHOD,SLC27A4,VDR,USP2,TBC1D10C,EFCAB7,TNFAIP8L3,RYK,FZD1,PDE2A,GRK7,PLK2,MMRN2,TXNDC15,SOCS2,TM2D3,TRAF4,ARHGAP44,SYNPO2L,BPIFB1,SGMS1,ARHGAP1,RNF167,ACKR3,PARL,F2RL1,PTH,DENND2B,NBL1,IGFBP2,ARHGEF11,DDIT4L,EYA4,NID1,COL2A1,SLIT3,ZNHIT1,SPRED1,MAP3K11,TMOD2,PRNP,ZMPSTE24,LZTR1,C…
GO:BP	regulation of biological quality	GO:0065008	false	9.714189690101462e-11	10.012593420261789	2846	3437	607	21031	WDPCP,A1CF,DHRS11,MSX1,EPHB1,CFAP410,MCHR1,EXOSC5,FOXC2,BLOC1S6,C1QTNF1,CACNA1A,PLB1,CHRNA9,GATA2,CASQ2,PDRG1,CSRP3,SLC34A1,UBL4A,AVIL,P2RY2,VDR,USP2,RYK,FZD1,PDE2A,F12,RAPSN,VKORC1,CDC42EP2,PLK2,RAP2B,SOCS2,ARHGAP44,JAM3,CDC42EP1,ACKR3,F2RL1,POPDC2,SNTA1,ACSM3,TMOD2,PRNP,ZMPSTE24,ALKBH5,CX3CL1,COMP,WASF3,CPEB3,LRRN1,SMTNL1,LIPE,SLC17A7,ECSIT,PRRT1,TMEM161B,KCNA4,PFN4,CPE,GHRL,HACD3,SERPINF2,GNAZ…
GO:BP	nervous system development	GO:0007399	false	2.1774774965974265e-10	9.662046324565564	2531	3437	547	21031	RRAS,WDPCP,ORMDL1,ROM1,MAP2K2,MSX1,PLLP,EPHB1,APLP1,BLOC1S6,GATA2,FKRP,TTBK1,POMGNT1,AVIL,LMX1B,RYK,FZD1,EHD1,ANKS1A,GABRB3,SOCS2,FZD8,ARHGAP44,CCDC134,JAM3,ACKR3,TBCB,NBL1,NRG3,BSN,COL2A1,SLIT3,BRINP3,TMOD2,HES7,ETV5,CX3CL1,ARHGEF40,WASF3,LHX4,CPEB3,FZD5,LRRN1,MYO16,LGR6,GHRL,LOXL3,CSF1,PEX5,PLPPR1,EPHB2,LZTS3,GBA,KLF7,EDN1,RFX8,FBXO45,CHRNB2,CDK5RAP3,SCN3B,NMUR2,HOXB8,C1QL2,PLAA,ADD2,EFNB1,NTF4…
GO:BP	homeostatic process	GO:0042592	false	3.5159428361764516e-10	9.453958194501265	1712	3437	392	21031	TMEM203,ORMDL1,RAG2,HAMP,TSPAN12,FOXC2,SLC25A44,GATA2,CASQ2,CSRP3,SLC34A1,P2RY2,VDR,EHD1,OR10J5,JAM3,PDK3,PTH,ACSM3,COL2A1,ZNHIT1,PRNP,CX3CL1,COMP,SLC34A2,CEMIP,ATP2A1,SLC17A7,TXNDC2,GHRL,CSF1,SLC46A1,GBA,KLF7,EDN1,HKDC1,CDK5RAP3,ADCK1,NMUR2,PLAA,CYP7B1,SERPINA3,PNPLA3,GJB6,FATE1,GPR137,ACTN3,SLC2A2,MKS1,PTPRN,CLN3,CARTPT,JPH3,SLC7A11,CPS1,SLC37A4,PLCH2,TMTC2,BAD,IL15,FOXO1,APPL2,APOM,LCN2,LCA5,C…
GO:BP	negative regulation of biological process	GO:0048519	false	1.06473811872517e-9	8.972757197463077	5874	3437	1135	21031	RRAS,ORMDL1,RAG2,A1CF,GREM1,SHLD1,CDA,MSX1,EPHB1,HAMP,APLP1,TRAIP,UBQLN4,EXOSC5,OTUB2,DKK4,MID1,TIMP4,PPP6C,NUDT6,FOXC2,SERTAD3,CXCL8,WIF1,C1QTNF1,TMBIM1,MRNIP,B4GALT7,GATA2,CASQ2,TTBK1,MUS81,OAZ2,SLC27A4,OAZ3,AVIL,VDR,USP2,TBC1D10C,RYK,MAGEB10,FZD1,PDE2A,F12,EML2,ANTXR1,LDOC1,AEBP1,ADAMTS9,PLK2,MMRN2,RAP2B,NAA35,SOCS2,ANKRD34C,ARHGAP44,HOPX,BPIFB1,JAM3,ARHGAP1,RNF167,ACKR3,PARL,F2RL1,SPON1,PTH,N…
GO:BP	negative regulation of response to stimulus	GO:0048585	false	2.0137879018819563e-9	8.69598627255744	1648	3437	376	21031	GREM1,SHLD1,HAMP,APLP1,TRAIP,UBQLN4,OTUB2,DKK4,PPP6C,CXCL8,WIF1,C1QTNF1,TMBIM1,GATA2,SLC27A4,TBC1D10C,RYK,FZD1,PDE2A,F12,PLK2,MMRN2,SOCS2,ARHGAP44,BPIFB1,RNF167,ACKR3,PARL,F2RL1,NBL1,IGFBP2,DDIT4L,EYA4,COL2A1,SLIT3,SPRED1,PRNP,LZTR1,CX3CL1,GHRL,LOXL3,PIP4K2C,SERPINF2,PEG10,HAVCR2,CYP19A1,ZNF366,EPHB2,MAPK7,BRMS1,RBMS3,GBA,KLF7,PELI3,EDN1,RFX8,PDE3A,CDK5RAP3,TRIB1,TCF21,PLAUR,SNAI2,CYP7B1,BMPER,RE…
GO:BP	regulation of cell differentiation	GO:0045595	false	2.2086539213992586e-9	8.655872329308014	1576	3437	362	21031	RRAS,RAG2,MAP2K2,GREM1,MSX1,EPHB1,BLOC1S6,WIF1,GATA2,CSRP3,TTBK1,VDR,RYK,FZD1,ADAMTS9,SOCS2,OR10J5,HOPX,PTH,NBL1,CDS1,NID1,MYF6,BRINP3,ZNHIT1,SPRED1,HES7,ETV5,CX3CL1,KLHL41,LOXL3,CSF1,SERPINF2,EPHB2,KLF7,EDN1,PDE3A,CDK5RAP3,TRIB1,HOXB8,SNAI2,NTF4,RELA,HAPLN4,COL5A2,GPR137,ACTN3,CARTPT,EYA1,POFUT2,MYCL,BAD,IL15,FOXO1,PROC,VASN,APPL2,ZBTB16,VEGFC,ZNF703,CAPN3,TNFRSF1B,GRM5,RET,RASGRP1,CLCF1,OLIG2,R…
GO:BP	tissue development	GO:0009888	false	2.586277708330909e-9	8.587324843446265	2010	3437	444	21031	WDPCP,SLC26A2,MAP2K2,GREM1,MSX1,FN3K,EPHB1,RAD51B,DKK4,TMEM135,PTER,MYORG,FOXC2,GATA2,CSRP3,ACTL8,FKRP,TST,VDR,FZD1,PDE2A,ADAMTS9,MMRN2,HOPX,F2RL1,PTH,POPDC2,THBS3,UPK2,TMEFF2,MYF6,HYAL1,RXFP1,COL2A1,SPRED1,ZMPSTE24,HES7,CDKN1A,COMP,CERS3,FZD5,DNAAF1,FBXL15,CASP14,KLHL41,GHRL,LOXL3,CSF1,COL8A1,B9D1,CRYGS,GBA,ARID5A,KLF7,EDN1,LRRC27,DYRK1B,ABHD15,TCF21,SNAI2,CYP7B1,BMPER,EFNB1,NTF4,RELA,GJC1,GJB6,…
GO:BP	cell adhesion	GO:0007155	false	3.0572488954415917e-9	8.514669203237704	1512	3437	349	21031	RRAS,WDPCP,ROM1,RAG2,GREM1,TMEM8B,EPHB1,APLP1,ITGA11,FOXC2,CXCL8,C1QTNF1,RHOD,ANTXR1,ADAMTS9,MMRN2,RAP2B,JAM3,CDC42EP1,ACKR3,SPON1,ISLR,IGFBP2,THBS3,CHST4,NID1,HYAL1,SELE,TIMM10B,PRNP,PLA2G2F,CX3CL1,COMP,LOXL3,CSF1,SERPINF2,HAVCR2,EPHB2,MAPK7,COL8A1,PPM1F,PODXL2,PLAUR,ADD2,SNAI2,EFNB1,RELA,CCDC80,HAPLN4,ACTN3,SLC7A11,DSC1,BAD,IL15,GLDN,FUT4,BTNL2,TTYH1,ZBTB16,ZNF703,RET,LAMC2,RASGRP1,COL4A3,RREB1…
GO:BP	positive regulation of developmental process	GO:0051094	false	3.5959602921428754e-9	8.444185112544607	1328	3437	313	21031	RRAS,MARCHF5,RAG2,MAP2K2,GREM1,SHLD1,MSX1,EPHB1,FOXC2,BLOC1S6,CXCL8,WIF1,GATA2,CSRP3,EMC10,TTBK1,VDR,FZD1,EHD1,ADAMTS9,MMRN2,SOCS2,HOPX,PTH,NBL1,CDS1,NID1,MYF6,HYAL1,BRINP3,ZNHIT1,ETV5,CX3CL1,CPEB3,LRRN1,GHRL,CSF1,SERPINF2,PEX5,EPHB2,BRMS1,EDN1,PDE3A,TRIB1,PLAA,SNAI2,BMPER,RELA,HAPLN4,ACTN3,LBX2,WNT5B,OTX2,BAD,IL15,PROC,LINGO4,ZBTB16,SHANK1,RBM19,VEGFC,ZNF703,CAPN3,TNFRSF1B,GRM5,RET,RASGRP1,CLCF1…
GO:BP	negative regulation of cellular process	GO:0048523	false	4.196549449935314e-9	8.377107655022577	5541	3437	1073	21031	RRAS,ORMDL1,RAG2,A1CF,GREM1,SHLD1,CDA,MSX1,EPHB1,HAMP,APLP1,TRAIP,UBQLN4,EXOSC5,OTUB2,DKK4,MID1,TIMP4,PPP6C,NUDT6,FOXC2,SERTAD3,CXCL8,WIF1,C1QTNF1,TMBIM1,MRNIP,B4GALT7,GATA2,CASQ2,TTBK1,MUS81,OAZ2,SLC27A4,OAZ3,AVIL,VDR,USP2,TBC1D10C,RYK,MAGEB10,FZD1,PDE2A,EML2,ANTXR1,LDOC1,AEBP1,ADAMTS9,PLK2,MMRN2,RAP2B,NAA35,SOCS2,ANKRD34C,ARHGAP44,HOPX,BPIFB1,JAM3,ARHGAP1,RNF167,ACKR3,PARL,F2RL1,PTH,NBL1,NRG3,I…
GO:BP	cell surface receptor signaling pathway	GO:0007166	false	7.316981624699821e-9	8.135668035618718	2799	3437	587	21031	WDPCP,MAP2K2,GREM1,CDA,AMER3,MSX1,EPHB1,HAMP,CFAP410,MCHR1,TRAIP,CLEC14A,DKK4,ITGA11,TIMP4,TSPAN12,MYORG,FOXC2,CXCL8,WIF1,SPATA2,TMBIM1,TEDC2,CHRNA9,GATA2,CSRP3,FKRP,SLC27A4,P2RY2,EFCAB7,RYK,FZD1,ANKS1A,MMRN2,TXNDC15,SOCS2,TM2D3,FZD8,BPIFB1,ACKR1,ACKR3,F2RL1,NBL1,NRG3,IGFBP2,EYA4,NID1,COL2A1,SLIT3,SPRED1,PRNP,HES7,CX3CL1,COMP,FZD5,ECSIT,FBXL15,CPE,LGR6,GHRL,LOXL3,CSF1,PIP4K2C,PEG10,PRICKLE2,SPPL3…
GO:BP	small molecule metabolic process	GO:0044281	true	3.251186200572301e-8	7.487958157060202	1813	3437	401	21031	RIMKLB,GLS2,CDA,HMGCL,FN3K,SLC2A9,SLC25A44,C1QTNF1,PLB1,ENTPD8,FKRP,SLC34A1,SLC27A4,TST,LIPT2,GAD1,PLA2G15,GGT6,PDE2A,VKORC1,AMDHD1,GAPDHS,PDK3,PTH,GAD2,ENOSF1,ALG6,IPPK,ACSM3,ALG12,ZMPSTE24,BAAT,CA8,PLA2G2F,BLMH,MAN2A2,OSBPL1A,LIPE,SLC16A3,SPTSSB,CYP2F1,COQ6,BRAT1,GHRL,HACD3,PEX5,SLC46A1,SLC25A15,CYP19A1,AADAT,GBA,EDN1,HKDC1,SPTLC1,SLC5A8,PLAA,SNAI2,CYP7B1,PMM1,SORD,SMUG1,PNPLA3,ADCY7,PC,ACTN3,A…
GO:BP	regulation of anatomical structure morphogenesis	GO:0022603	false	4.405316642220435e-8	7.356022870219739	838	3437	211	21031	RRAS,WDPCP,MARCHF5,MAP2K2,GREM1,MSX1,CFAP410,DKK4,TMEM135,TSPAN12,FOXC2,CXCL8,TMBIM1,GATA2,EMC10,RYK,FZD1,ADAMTS9,CDC42EP2,PLK2,MMRN2,ARHGAP44,OR10J5,CDC42EP1,HYAL1,SPRED1,ZMPSTE24,MYO19,WASF3,GHRL,CSF1,EPHB2,MAPK7,LZTS3,VAT1,EDN1,SHROOM3,CHRNB2,ADCK1,PLAA,SNAI2,BMPER,RELA,APOH,LBX2,WNT5B,SEC24B,OTX2,RHOJ,COL4A2,VEGFC,SP6,APCDD1,RET,COL4A3,RREB1,THBS4,KIF3A,PGAM5,NTRK2,SMAD1,SRCIN1,QKI,FGF7,TIAM2…
GO:BP	regulation of establishment of protein localization	GO:0070201	false	5.766217946562315e-8	7.239108946547094	537	3437	148	21031	OAZ2,OAZ3,EFCAB7,ARHGAP44,PARL,F2RL1,PRNP,FZD5,CEMIP,RHBDD3,VPS28,GHRL,GNAZ,KLF7,PPM1F,SLC2A2,CLN3,CARTPT,SLC7A11,BAD,FOXO1,VEGFC,CEP135,EDEM2,KIF3A,LLGL1,OR51E2,PDE8B,FFAR2,MAVS,DERL3,TGFB1,LEP,TNF,IL13,NNAT,FKBP1B,HAX1,RANGAP1,CDK5R1,TGFB3,NOS2,HNF4A,EIPR1,IL12B,ALOX5,CPLX1,SAA1,SYT7,PRKCZ,APBB1,SLC51B,G6PC2,BAG3,USP36,IL12A,GAS6,GPER1,HADH,CIB1,SYTL4,PFKM,PER2,NDFIP2,ABLIM3,MYH10,PLCB1,CDC42,D…
GO:BP	regulation of cellular component organization	GO:0051128	false	5.981731433400386e-8	7.223173089735087	2425	3437	513	21031	WDPCP,MARCHF5,MAP2K2,GREM1,CDA,MSX1,EPHB1,SLAIN1,UBQLN4,MID1,TMEM135,SERTAD3,GATA2,STAM,TTBK1,AVIL,RYK,FZD1,EHD1,PDE2A,RAPSN,EML2,ANTXR1,HAUS5,AEBP1,CDC42EP2,PLK2,SOCS2,ARHGAP44,SYNPO2L,HOPX,JAM3,CDC42EP1,PARL,F2RL1,NRG3,ARHGEF11,TMEFF2,NID1,PLEK2,HYAL1,SELE,SLIT3,STX18,TMOD2,PRNP,ZMPSTE24,JMJD4,MYO19,CX3CL1,CDKN1A,WASF3,FZD5,LRRN1,SLC17A7,USP50,PTX3,PFN4,BRAT1,VPS28,GHRL,STRA8,PIP4K2C,SERPINF2,P…
GO:BP	regulation of transport	GO:0051049	false	6.488386061834121e-8	7.1878633173147675	1594	3437	358	21031	MAP2K2,GREM1,HAMP,MCHR1,C1QTNF1,GATA2,CASQ2,STAM,SLC34A1,OAZ2,OAZ3,P2RY2,EFCAB7,EHD1,BET1L,CRACR2B,ARHGAP44,ARHGAP1,F2RL1,PTH,SNTA1,BSN,SELE,STX18,PRNP,CX3CL1,CEMIP,ATP2A1,RHBDD3,SLC17A7,PRRT1,PTX3,VPS28,GHRL,GNAZ,CYP19A1,EPHB2,KLF7,PPM1F,EDN1,FBXO45,CHRNB2,SCN3B,PLAA,GABRE,SLC2A2,PTPRN,CLN3,CARTPT,JPH3,SLC7A11,SEC24B,POFUT2,BAD,IL15,FOXO1,APPL2,SHANK1,NPVF,VEGFC,CAPN3,TNFRSF1B,KCNMB1,EDEM2,GRM5,…
GO:BP	cytoskeleton organization	GO:0007010	false	7.719844122012454e-8	7.112391468787749	1512	3437	342	21031	WDPCP,SLAIN1,CFAP410,MID1,CSRP3,ACTL8,RHOD,AVIL,HOATZ,EML2,ANTXR1,HAUS5,CDC42EP2,PLK2,ARHGAP44,SYNPO2L,JAM3,CDC42EP1,TBCB,F2RL1,ARHGEF11,TPM2,TMEFF2,PLEK2,TMOD2,MYO19,CX3CL1,WASF3,SMTNL1,PADI6,DNAAF1,PFN4,KLHL41,GHRL,SERPINF2,DNAAF5,CEP126,PPM1F,EDN1,SHROOM3,CDCA8,ADD2,MEIG1,KPTN,ACTN3,CLN3,NCKIPSD,CCDC78,CEP97,ODAD3,SHANK1,EFHC1,PARD6G,RHOJ,GAS2L3,CAPZA3,MYO7A,CAPN3,CEP135,CCDC63,EFCAB1,BMERB1,S…
GO:BP	organic substance transport	GO:0071702	false	7.795119104288693e-8	7.10817724469064	2358	3437	500	21031	MFSD4B,SLC26A2,SLC25A42,SLC13A2,SLC2A9,BLOC1S6,SLC25A44,C1QTNF1,STAM,FKRP,TVP23A,OAZ2,SLC27A4,STX19,OAZ3,TST,EFCAB7,VPS37D,TNFAIP8L3,EHD1,AKTIP,BET1L,PEX10,ADAMTS9,SNX21,PEX16,TIMM29,ARHGAP44,ATG4A,ARHGAP1,SNX15,F2RL1,PTH,SLC2A11,SLC5A2,COG5,STX18,TIMM10B,OSBP2,PLA2G2F,ALKBH5,CDKN1A,COMP,AP5S1,OSBPL1A,VTI1B,ARL5B,RHBDD3,SLC17A7,SLC16A3,SLC43A3,CPE,VPS28,GHRL,PEX5,TMED7,PEG10,SLC51A,SLC46A1,SLC25A…
GO:BP	regulation of localization	GO:0032879	false	8.438549614245123e-8	7.073732191841028	2018	3437	437	21031	WDPCP,MAP2K2,GREM1,HAMP,MCHR1,C1QTNF1,TMBIM1,GATA2,CASQ2,STAM,CSRP3,SLC34A1,OAZ2,OAZ3,P2RY2,EFCAB7,EHD1,BET1L,CRACR2B,ARHGAP44,ARHGAP1,PARL,F2RL1,PTH,SNTA1,BSN,SELE,STX18,PRNP,CX3CL1,FZD5,VTI1B,CEMIP,ATP2A1,RHBDD3,SLC17A7,PRRT1,PTX3,VPS28,GHRL,GNAZ,CYP19A1,EPHB2,B9D1,KLF7,PPM1F,EDN1,FBXO45,CHRNB2,CDK5RAP3,CARD10,SCN3B,CDCA8,PLAA,BMPER,GABRE,SLC2A2,PTPRN,CLN3,CARTPT,JPH3,SLC7A11,PLCH2,SEC24B,POFUT…
GO:BP	carbohydrate derivative metabolic process	GO:1901135	false	9.989691089943607e-8	7.000447941204163	1091	3437	260	21031	CDA,ST6GALNAC5,FN3K,B4GALT7,FKRP,SLC34A1,POMGNT1,PDE2A,LYG1,A4GALT,GAPDHS,PDK3,PTH,GALNT18,HS6ST3,CHST4,ALG6,ACSM3,ALG12,HYAL1,COL2A1,FBXO27,CTBS,BAAT,MGAT5B,MAN2A2,CEMIP,B3GALT6,PTX3,PIGH,AADAT,GBA,FBXO2,HKDC1,PMM1,SORD,SMUG1,ADCY7,ACTN3,GCNT3,ALG14,PGAP2,GPAT2,TMTC2,POFUT2,BAD,IL15,GLDC,ITM2C,FUT4,NDUFS3,PAPSS2,HAS3,EDEM2,ST6GALNAC1,LIPA,DOLPP1,ST3GAL3,PFKP,FA2H,PDE8B,PIGS,ST3GAL4,NUDT14,MAN1C1…
GO:BP	animal organ morphogenesis	GO:0009887	false	1.6416569685771893e-7	6.784717585473353	1035	3437	248	21031	WDPCP,ROM1,MAP2K2,GREM1,MSX1,EPHB1,APLP1,TSPAN12,FOXC2,CHRNA9,GATA2,FKRP,SLC34A1,VDR,RYK,FZD1,SYNPO2L,NBL1,NRG3,THBS3,KCNQ4,MYF6,HYAL1,SLC39A1,RXFP1,COL2A1,SLIT3,ZMPSTE24,COMP,LHX4,FZD5,SMTNL1,DNAAF1,CPE,CSF1,EPHB2,COL8A1,GBA,EDN1,TCF21,HOXB8,SNAI2,CYP7B1,NTF4,RELA,GJB6,COL5A2,ACTN3,GCNT3,MKS1,TMEM59L,SEC24B,EYA1,FOXF2,LRIG3,VEGFC,MYO7A,SP6,APCDD1,TBX15,PCGF2,LIPA,AQP6,NTRK2,ASB2,OTOP1,TMEM176B,A…
GO:BP	regulation of multicellular organismal development	GO:2000026	false	2.601337667226348e-7	6.584803270451211	1411	3437	320	21031	RRAS,WDPCP,RAG2,MAP2K2,GREM1,MSX1,EPHB1,DKK4,TSPAN12,FOXC2,CXCL8,GATA2,EMC10,TTBK1,VDR,RYK,ADAMTS9,PLK2,MMRN2,OR10J5,HOPX,PTH,HYAL1,SPRED1,ZMPSTE24,HES7,ETV5,CX3CL1,COMP,WASF3,LRRN1,GHRL,LOXL3,CSF1,EPHB2,MAPK7,KLF7,EDN1,TRIB1,HOXB8,SNAI2,BMPER,RELA,HAPLN4,APOH,GPR137,ACTN3,CARTPT,OTX2,MYCL,BAD,IL15,PROC,LINGO4,APPL2,ZBTB16,RHOJ,COL4A2,RBM19,VEGFC,CAPN3,TNFRSF1B,GRM5,RASGRP1,COL4A3,CLCF1,OLIG2,BCA…
GO:BP	negative regulation of cell communication	GO:0010648	false	3.276490924235586e-7	6.484591030686589	1398	3437	317	21031	GREM1,APLP1,TRAIP,DKK4,PPP6C,CXCL8,WIF1,TMBIM1,GATA2,SLC27A4,TBC1D10C,FZD1,PDE2A,PLK2,MMRN2,SOCS2,ARHGAP44,BPIFB1,RNF167,ACKR3,PARL,F2RL1,NBL1,IGFBP2,DDIT4L,EYA4,COL2A1,SLIT3,SPRED1,PRNP,LZTR1,CX3CL1,PRRT1,GHRL,PIP4K2C,PEG10,GNAZ,ZNF366,EPHB2,MAPK7,BRMS1,RBMS3,GBA,KLF7,PELI3,EDN1,RFX8,PDE3A,CDK5RAP3,TRIB1,TCF21,PLAUR,SNAI2,CYP7B1,BMPER,RELA,KPTN,ACTN3,STYXL2,CARTPT,EYA1,FOXO1,VASN,IGFBP6,NDUFS3,B…
GO:BP	negative regulation of signaling	GO:0023057	false	3.276490924235586e-7	6.484591030686589	1398	3437	317	21031	GREM1,APLP1,TRAIP,DKK4,PPP6C,CXCL8,WIF1,TMBIM1,GATA2,SLC27A4,TBC1D10C,FZD1,PDE2A,PLK2,MMRN2,SOCS2,ARHGAP44,BPIFB1,RNF167,ACKR3,PARL,F2RL1,NBL1,IGFBP2,DDIT4L,EYA4,COL2A1,SLIT3,SPRED1,PRNP,LZTR1,CX3CL1,PRRT1,GHRL,PIP4K2C,PEG10,GNAZ,ZNF366,EPHB2,MAPK7,BRMS1,RBMS3,GBA,KLF7,PELI3,EDN1,RFX8,PDE3A,CDK5RAP3,TRIB1,TCF21,PLAUR,SNAI2,CYP7B1,BMPER,RELA,KPTN,ACTN3,STYXL2,CARTPT,EYA1,FOXO1,VASN,IGFBP6,NDUFS3,B…
GO:BP	lipid metabolic process	GO:0006629	true	3.4078077335469204e-7	6.467524915846388	1388	3437	315	21031	ORMDL1,DHRS11,HMGCL,ST6GALNAC5,PLB1,FKRP,SLC27A4,AVIL,TNFAIP8L3,PLA2G15,GGT6,GPX5,SOCS2,A4GALT,SGMS1,ATG4A,PDK3,CDS1,ALG6,ACSM3,ALG12,ZMPSTE24,BAAT,PLA2G2F,CERS3,OSBPL1A,LIPE,SPTSSB,CYP2F1,GLYATL3,PIGH,HACD3,PIP4K2C,PEX5,PLPPR1,CYP19A1,GBA,EDN1,PDE3A,SPTLC1,ABHD15,PLAA,SNAI2,CYP7B1,SERPINA3,HDHD5,PNPLA3,APOH,PC,APOF,CLN3,ALG14,PGAP2,GPAT2,CPS1,SLC37A4,PLCH2,APPL2,ALOX5AP,CPNE7,MTMR7,ADGRF1,PPM1L,…
GO:BP	secretion	GO:0046903	false	4.1089632118880486e-7	6.386267747018864	963	3437	232	21031	BLOC1S6,C1QTNF1,GATA2,STAM,TVP23A,STX19,P2RY2,VDR,SOCS2,ARHGAP44,F2RL1,PLA2G2F,COMP,VTI1B,RHBDD3,CPE,GHRL,SLC51A,GNAZ,CYP19A1,KLF7,EDN1,FBXO45,CHRNB2,NMUR2,SLC2A2,PTPRN,CARTPT,POFUT2,BAD,FOXO1,NPVF,VEGFC,TNFRSF1B,RASGRP1,TMEM79,SDC4,LLGL1,NTRK2,OR51E2,PTGES2,PDE8B,SLC16A2,SRCIN1,CA2,ABCB11,TANGO2,APBA1,FFAR2,CA9,CLNK,FGF7,RASL10B,CCKAR,FFAR4,BRAF,LEP,HFE,PRLR,TNF,MAOB,PFN2,SV2B,IL13,TMEM167B,CREB…
GO:BP	response to organic substance	GO:0010033	false	4.45260585972274e-7	6.351385746486409	2637	3437	546	21031	CDA,APLP1,TRAIP,TIMP4,FOXC2,CXCL8,SPATA2,CACNA1A,GATA2,CASQ2,CSRP3,FKRP,SLC34A1,SLC27A4,P2RY2,VDR,S100P,OVCA2,PDE2A,RFX2,F12,VKORC1,LDOC1,PCOLCE2,CDC42EP2,GABRB3,SOCS2,ACKR1,ACKR3,PDK3,F2RL1,PTH,IGFBP2,HYAL1,RXFP1,SELE,SLIT3,BRINP3,PRNP,CX3CL1,CDKN1A,COMP,HSPB3,SLC34A2,CPEB3,FZD5,GHRL,CSF1,STRA8,PIP4K2C,SERPINF2,HAVCR2,CYP19A1,ZNF366,EPHB2,MAPK7,GBA,ARID5A,KLF7,PELI3,EDN1,PDE3A,CHRNB2,CDK5RAP3,TR…
GO:BP	cellular response to chemical stimulus	GO:0070887	false	4.979873527578893e-7	6.302781686752746	2683	3437	554	21031	ADO,GREM1,EPHB1,APLP1,SLC13A2,TRAIP,FOXC2,CXCL8,SPATA2,CACNA1A,DAPK2,CASQ2,CSRP3,SLC34A1,SLC27A4,P2RY2,VDR,RYK,PDE2A,RFX2,VKORC1,LDOC1,PCOLCE2,PEX10,GPX5,CDC42EP2,GABRB3,CD300H,SOCS2,RAD52,JAM3,ACKR1,ACKR3,PDK3,F2RL1,PTH,NBL1,IGFBP2,HYAL1,RXFP1,SLIT3,BRINP3,PRNP,ETV5,CX3CL1,CPEB3,CYP2F1,TXNDC2,GHRL,CSF1,STRA8,PIP4K2C,PEX5,HAVCR2,CYP19A1,ZNF366,EPHB2,MAPK7,GBA,ARID5A,KLF7,PPM1F,PELI3,EDN1,PDE3A,CH…
GO:BP	circulatory system development	GO:0072359	false	6.068778077842611e-7	6.216898743433992	1130	3437	264	21031	RRAS,WDPCP,ROM1,MAP2K2,GREM1,MSX1,EPHB1,FKBP10,CLEC14A,TSPAN12,FOXC2,CXCL8,WIF1,GATA2,CSRP3,EMC10,FKRP,FZD1,PDE2A,ANTXR1,ADAMTS9,PLK2,MMRN2,FZD8,OR10J5,SYNPO2L,HOPX,CCDC134,JAM3,ACKR3,POPDC2,HYAL1,COL2A1,SLIT3,SPRED1,ZMPSTE24,CX3CL1,CDKN1A,COMP,MOSPD3,FZD5,DNAAF1,CPE,GHRL,SERPINF2,EPHB2,MAPK7,COL8A1,B9D1,EDN1,LRRC27,CARD10,TCF21,SNAI2,BMPER,RELA,GJC1,APOH,GJB6,MKS1,SEC24B,ZBTB14,EYA1,FOXO1,ODAD3,…
GO:BP	cell projection organization	GO:0030030	true	7.066306857086691e-7	6.150807507087153	1613	3437	356	21031	WDPCP,MAP2K2,EPHB1,CFAP410,APLP1,BLOC1S6,RHOD,AVIL,HOATZ,CCDC28B,RYK,FZD1,EHD1,RFX2,CDC42EP2,TXNDC15,ARHGAP44,CDC42EP1,F2RL1,NBL1,PLEK2,SLIT3,PRNP,CX3CL1,ARHGEF40,WASF3,LHX4,CPEB3,DNAAF1,PFN4,MYO16,KLHL41,LGR6,GHRL,DNAAF5,EPHB2,LZTS3,B9D1,CEP126,KLF7,EDN1,FBXO45,CHRNB2,PLAA,EFNB1,NTF4,MEIG1,MKS1,ETV1,CLN3,NCKIPSD,CCDC78,CEP97,SEC24B,OTX2,GLDN,ITM2C,ODAD3,TTYH1,SHANK1,EVI5L,LCA5,KLC3,MYO7A,CEP135,…
GO:BP	positive regulation of cell differentiation	GO:0045597	false	8.253065120765505e-7	6.083384728078884	864	3437	211	21031	RRAS,MAP2K2,BLOC1S6,WIF1,GATA2,CSRP3,TTBK1,VDR,FZD1,ADAMTS9,SOCS2,HOPX,NBL1,CDS1,NID1,MYF6,BRINP3,ZNHIT1,ETV5,CX3CL1,CSF1,SERPINF2,EPHB2,EDN1,PDE3A,TRIB1,SNAI2,RELA,HAPLN4,ACTN3,BAD,IL15,PROC,ZBTB16,VEGFC,ZNF703,TNFRSF1B,GRM5,RET,RASGRP1,CLCF1,OLIG2,RREB1,BCAN,IL17A,NTRK2,TESC,SMAD1,SOX10,NLRP3,QKI,TIAM2,SAV1,KDR,TGFB1,HGF,FFAR4,BRAF,SOX12,ITPKB,TNF,SOX6,CLEC7A,IL13,SIRT2,HAP1,CUX2,NKX2-5,FRZB,HA…
GO:BP	positive regulation of multicellular organismal process	GO:0051240	false	8.737675403434785e-7	6.0586040929653775	1637	3437	360	21031	RRAS,RAG2,MAP2K2,GREM1,SHLD1,MSX1,EPHB1,HAMP,FOXC2,BLOC1S6,CXCL8,C1QTNF1,TMBIM1,GATA2,EMC10,TTBK1,P2RY2,VDR,F12,VKORC1,MMRN2,F2RL1,PTH,IGFBP2,HYAL1,ETV5,CX3CL1,CDKN1A,WASF3,FZD5,ATP2A1,LRRN1,SMTNL1,USP50,GHRL,CSF1,SERPINF2,PEX5,HAVCR2,CYP19A1,EPHB2,BRMS1,GBA,ARID5A,EDN1,CHRNB2,SCN3B,TRIB1,BMPER,EFNB1,RELA,HAPLN4,APOH,ACTN3,CD320,CARTPT,OTX2,BAD,IL15,LINGO4,BTNL2,APPL2,ZBTB16,LCN2,RBM19,VEGFC,ZNF7…
GO:BP	monoatomic ion transmembrane transport	GO:0034220	false	0.0000010623240281666996	5.973742995325209	1013	3437	240	21031	SLC26A2,PLLP,HAMP,UQCR10,SLC13A2,SLC2A9,KCNB2,CACNA1A,CHRNA9,CASQ2,SLC34A1,GABRB3,SNTA1,KCNQ4,SLC5A2,SLC39A1,KCNG4,PRNP,OTOP3,TMEM150C,CX3CL1,SLC34A2,CEMIP,ATP2A1,SLC17A7,PKD1L2,KCNA4,NIPAL1,SLC46A1,EPHB2,KCNK7,EDN1,CHRNB2,SCN3B,NMUR2,GJC1,SLC6A17,GABRE,JPH3,PLCH2,TTYH1,CNGB3,CAPN3,KCNMB1,SFXN3,GRM5,CLCN5,HTR3E,CATSPER1,RASA3,TMEM175,GRIN1,SLC5A1,TESC,OTOP1,KCNG3,SMDT1,TRPM6,SLC6A8,CATSPER4,SLC6A…
GO:BP	response to chemical	GO:0042221	false	0.0000011737492519870343	5.930424671495167	3957	3437	778	21031	ADO,GREM1,CDA,EPHB1,HAMP,APLP1,SLC13A2,TRAIP,TMEM135,TIMP4,OR10V1,FOXC2,CXCL8,SPATA2,CACNA1A,DAPK2,GATA2,CASQ2,CSRP3,FKRP,SLC34A1,SLC27A4,P2RY2,OR2C1,VDR,OR13A1,RYK,S100P,OVCA2,FZD1,PDE2A,RFX2,F12,VKORC1,LDOC1,OR6S1,PCOLCE2,PEX10,GPX5,CDC42EP2,GABRB3,CD300H,SOCS2,OR10J5,RAD52,JAM3,ACKR1,ACKR3,PDK3,F2RL1,PTH,NBL1,OR6F1,NRG3,GAD2,IGFBP2,OR4C5,OR13G1,SNN,HYAL1,RXFP1,SELE,SLIT3,BRINP3,OR2AE1,OR10T2,P…
GO:BP	cell morphogenesis	GO:0000902	false	0.0000024854786049811895	5.6045899709191085	986	3437	233	21031	WDPCP,MAP2K2,GREM1,MSX1,EPHB1,CFAP410,APLP1,VDR,RYK,CDC42EP2,ARHGAP44,CDC42EP1,NBL1,SLIT3,ZMPSTE24,ARHGEF40,WASF3,LHX4,MYO16,LGR6,EPHB2,LZTS3,KLF7,EDN1,FBXO45,SHROOM3,CHRNB2,PLAA,EFNB1,NTF4,ETV1,SEC24B,OTX2,SHANK1,RHOJ,MYO7A,RET,RREB1,LIPA,KIF3A,LLGL1,SLITRK4,NTRK2,BARHL2,ARX,SRCIN1,TIAM2,KDR,CCKAR,TGFB1,HGF,PALM,DOCK7,BRAF,WASF1,SARM1,NPR2,ERMN,CUX2,LRTM1,WHRN,FGFR4,CDK5R1,CPNE5,MYPN,LRTM2,PTPRO…
GO:BP	response to stress	GO:0006950	false	0.0000028545636592814557	5.544460267400202	3855	3437	757	21031	RAG2,MAP2K2,ADO,SHLD1,POLM,TAF6L,MSX1,PHF13,HAMP,CFAP410,KDM4D,FKBP10,TMEM45B,TRAIP,RAD51B,UBQLN4,EXOSC5,OTUB2,MID1,TMEM135,PPP6C,MORN4,FOXC2,BLOC1S6,CXCL8,SPATA2,C1QTNF1,MRNIP,GATA2,APEX2,CSRP3,FKRP,TTBK1,SLC34A1,MUS81,POMGNT1,PDE2A,F12,VKORC1,PEX10,GPX5,CDC42EP2,PLK2,MMRN2,RAP2B,LYG1,TRAF4,RAD52,BPIFB1,JAM3,FANCE,ACKR1,RNF167,ACKR3,PDK3,PSMA6,F2RL1,CHST4,TMEFF2,EYA4,MCMDC2,HYAL1,SELE,ZNHIT1,SPR…
GO:BP	export from cell	GO:0140352	false	0.000003908922751705862	5.40794291202858	894	3437	214	21031	BLOC1S6,C1QTNF1,GATA2,STAM,TVP23A,STX19,ARHGAP44,F2RL1,MYO19,COMP,VTI1B,RHBDD3,CPE,GHRL,GNAZ,CYP19A1,KLF7,EDN1,FBXO45,CHRNB2,SLC2A2,PTPRN,CARTPT,BAD,FOXO1,NPVF,VEGFC,TNFRSF1B,RASGRP1,TMEM79,SDC4,LLGL1,NTRK2,OR51E2,PDE8B,SLC16A2,SRCIN1,ABCB11,TANGO2,APBA1,FFAR2,CLNK,FGF7,RASL10B,CCKAR,FFAR4,BRAF,LEP,KCNIP2,HFE,TNF,MAOB,PFN2,SV2B,IL13,TMEM167B,CREB3L1,HAP1,NNAT,PCSK6,CBLN1,FKBP1B,GRM2,KCNE3,ATP12A,…
GO:BP	inflammatory response	GO:0006954	false	0.000004147331081215252	5.382231293547135	829	3437	201	21031	HAMP,KDM4D,CXCL8,SPATA2,CSRP3,FKRP,TTBK1,POMGNT1,PDE2A,F12,PLK2,JAM3,ACKR1,PSMA6,F2RL1,CHST4,HYAL1,SELE,CX3CL1,RHBDD3,USP50,PTX3,GHRL,LOXL3,CSF1,SERPINF2,HAVCR2,CYP19A1,EPHB2,MAPK7,GBA,PLAA,SERPINA3,RELA,ADCY7,RELB,IL17RE,IL15,PROC,FUT4,APPL2,IRAK2,ALOX5AP,TNFRSF1B,CCL16,RASGRP1,CCRL2,LIPA,GPS2,IL17A,TNFAIP8L2,SMAD1,PBK,MARK4,FFAR2,NLRP3,MAVS,CUEDC2,TGFB1,C5,HGF,GRN,FFAR4,LEP,TNF,ASS1,CLEC7A,IL13…
GO:BP	monoatomic ion transport	GO:0006811	false	0.0000044273097129994815	5.353860095834158	1256	3437	284	21031	MFSD4B,SLC26A2,PLLP,HAMP,UQCR10,SLC13A2,MCHR1,SLC2A9,KCNB2,CACNA1A,CHRNA9,CASQ2,SLC34A1,VDR,GABRB3,CRACR2B,ARHGAP1,SNTA1,KCNQ4,SLC5A2,SLC39A1,KCNG4,PRNP,ZMPSTE24,OTOP3,TMEM150C,CX3CL1,SLC34A2,CEMIP,ATP2A1,SLC17A7,PKD1L2,KCNA4,NIPAL1,SLC46A1,EPHB2,KCNK7,EDN1,CHRNB2,SCN3B,SLC5A8,NMUR2,GJC1,SLC6A17,GABRE,JPH3,PLCH2,TTYH1,CNGB3,LCN2,CAPN3,KCNMB1,SFXN3,GRM5,CLCN5,CUTC,NKAIN1,HTR3E,CATSPER1,RASA3,SLC10…
GO:BP	cell motility	GO:0048870	true	0.000005174195651527933	5.286157153359628	1709	3437	369	21031	RRAS,WDPCP,MAP2K2,CATSPERD,GREM1,EPHB1,CLEC14A,ITGA11,FOXC2,CXCL8,DAPK2,GATA2,EMC10,FKRP,RHOD,HOATZ,CELF3,S100P,ANKS1A,ADAMTS9,PLK2,MMRN2,CD300H,RAP2B,JAM3,GAPDHS,ACKR3,F2RL1,NBL1,NRG3,CHST4,TMEFF2,TSSK4,HYAL1,SELE,SPRED1,CX3CL1,CEMIP,PFN4,BRAT1,LGR6,CSF1,PEX5,CYP19A1,EPHB2,BRMS1,GBA,PPM1F,EDN1,PODXL2,FBXO45,CARD10,TRIB1,PLAA,ADD2,SNAI2,CYP7B1,BMPER,EFNB1,MEIG1,SLC22A14,SORD,APOH,CLN3,WNT5B,SLC37…
GO:BP	plasma membrane bounded cell projection organization	GO:0120036	false	0.000005255593836197773	5.279378205380156	1570	3437	343	21031	WDPCP,MAP2K2,EPHB1,CFAP410,APLP1,BLOC1S6,RHOD,AVIL,HOATZ,CCDC28B,RYK,FZD1,EHD1,RFX2,CDC42EP2,TXNDC15,ARHGAP44,CDC42EP1,F2RL1,NBL1,PLEK2,SLIT3,PRNP,CX3CL1,ARHGEF40,WASF3,LHX4,CPEB3,DNAAF1,PFN4,MYO16,KLHL41,LGR6,GHRL,DNAAF5,EPHB2,LZTS3,B9D1,CEP126,KLF7,EDN1,FBXO45,CHRNB2,PLAA,EFNB1,NTF4,MEIG1,MKS1,ETV1,CLN3,NCKIPSD,CEP97,SEC24B,OTX2,GLDN,ITM2C,ODAD3,TTYH1,SHANK1,EVI5L,LCA5,KLC3,MYO7A,CEP135,PLK5,RE…
GO:BP	lipid biosynthetic process	GO:0008610	false	0.000005685714306884728	5.2452149663234975	727	3437	180	21031	ORMDL1,DHRS11,HMGCL,ST6GALNAC5,AVIL,PLA2G15,GGT6,SOCS2,A4GALT,SGMS1,CDS1,ACSM3,BAAT,CERS3,OSBPL1A,SPTSSB,PIGH,HACD3,PIP4K2C,CYP19A1,GBA,EDN1,SPTLC1,SNAI2,CYP7B1,HDHD5,PNPLA3,CLN3,PGAP2,GPAT2,MTMR7,PPM1L,SORBS1,LIPA,DOLPP1,ST3GAL3,CAPN2,HSD17B6,SMPD2,FA2H,SCD5,MBTPS1,DHRS9,PTGES2,ABCG4,PDE8B,ABHD4,PIGS,ST3GAL4,PNPLA2,ABCB11,APOA4,QKI,ABHD6,LEP,ITPKB,PRLR,FAR1,TNF,MLXIPL,SIRT2,PTGS1,CYP11A1,PEX7,ZB…
GO:BP	cellular localization	GO:0051641	false	0.000006464339554691076	5.189475839291708	3621	3437	713	21031	WDPCP,NEDD8,MARCHF5,ROM1,MAP2K2,A1CF,MSX1,HAMP,MID1,PPP6C,BLOC1S6,KCNB2,TMBIM1,MRNIP,GATA2,CASQ2,STAM,CSRP3,EMC10,FKRP,TVP23A,OAZ2,UBL4A,SLC27A4,STX19,OAZ3,TBC1D10C,EFCAB7,VPS37D,EHD1,AKTIP,RAPSN,BET1L,PEX10,ADAMTS9,TBC1D10B,SNX21,PEX16,TIMM29,ARHGAP44,ATG4A,JAM3,ARHGAP1,SNX15,PARL,F2RL1,NBL1,BSN,TMEM87B,COG5,STX18,TIMM10B,PRNP,TOMM34,ZMPSTE24,MYO19,ALKBH5,CX3CL1,CDKN1A,COMP,AP5S1,FZD5,VTI1B,CEMI…
GO:BP	inorganic ion transmembrane transport	GO:0098660	false	0.000007130378022899892	5.14688744505592	900	3437	214	21031	SLC26A2,HAMP,UQCR10,SLC13A2,SLC2A9,KCNB2,CACNA1A,CHRNA9,CASQ2,SLC34A1,VDR,GABRB3,SNTA1,KCNQ4,SLC5A2,SLC39A1,KCNG4,PRNP,OTOP3,CX3CL1,SLC34A2,CEMIP,ATP2A1,SLC17A7,PKD1L2,KCNA4,NIPAL1,SLC46A1,KCNK7,EDN1,SCN3B,SLC5A8,NMUR2,SLC6A17,GABRE,JPH3,PLCH2,TTYH1,CAPN3,KCNMB1,CLCN5,HTR3E,AQP6,CATSPER1,RASA3,TMEM175,GRIN1,SLC5A1,TESC,OTOP1,KCNG3,SMDT1,TRPM6,SLC6A8,CATSPER4,SLC6A15,TRPC3,HCN3,TGFB1,HTR3B,KCNIP2,…
GO:BP	system process	GO:0003008	false	0.0000073540713537968574	5.133472160650199	2258	3437	469	21031	ROM1,EPHB1,HAMP,CLRN3,OR10V1,FOXC2,KCNB2,C1QTNF1,CHRNA9,CASQ2,CSRP3,FKRP,TTBK1,POMGNT1,SLC27A4,P2RY2,OR2C1,VDR,OR13A1,PDE2A,GRK7,EML2,OR6S1,PLK2,OR10J5,HOPX,JAM3,PDE6A,F2RL1,POPDC2,OR6F1,SNTA1,OR4C5,ARHGEF11,TPM2,EYA4,OR13G1,KCNQ4,ECEL1,SLC5A2,ACSM3,COL2A1,ZNHIT1,OR2AE1,OR10T2,TMOD2,PRNP,ZMPSTE24,TMEM150C,COMP,WASF3,CPEB3,CEMIP,ATP2A1,SMTNL1,PRRT1,TMEM161B,OR8B4,KLHL41,GHRL,SERPINF2,PEX5,SLC46A1,…
GO:BP	neurogenesis	GO:0022008	false	0.000007983879634773532	5.097786019108925	1742	3437	374	21031	RRAS,WDPCP,ROM1,MAP2K2,EPHB1,APLP1,BLOC1S6,GATA2,FKRP,TTBK1,AVIL,LMX1B,RYK,FZD1,EHD1,ANKS1A,SOCS2,FZD8,ARHGAP44,NBL1,NRG3,SLIT3,BRINP3,HES7,ETV5,CX3CL1,ARHGEF40,WASF3,LHX4,CPEB3,FZD5,MYO16,LGR6,GHRL,CSF1,PEX5,EPHB2,LZTS3,GBA,KLF7,EDN1,FBXO45,CHRNB2,CDK5RAP3,PLAA,EFNB1,NTF4,RELA,HAPLN4,MKS1,ETV1,NCKIPSD,WNT5B,SEC24B,OTX2,EYA1,MYCL,GLDN,ITM2C,APPL2,SHANK1,VEGFC,MYO7A,PLK5,APCDD1,TNFRSF1B,GRM5,RET,A…
GO:BP	intracellular signaling cassette	GO:0141124	false	0.000008058961867484507	5.093720899170177	1861	3437	396	21031	RRAS,MAP2K2,GREM1,EPHB1,MID1,MYORG,CXCL8,C1QTNF1,CASQ2,FKRP,RHOD,TBC1D10C,TNFAIP8L3,RYK,PDE2A,CDC42EP2,PLK2,RAP2B,TRAF4,ARHGAP44,SYNPO2L,CDC42EP1,ARHGAP1,ACKR3,F2RL1,PTH,DENND2B,IRAG1,ARHGEF11,SELE,SPRED1,MAP3K11,PRNP,ZMPSTE24,LZTR1,CA8,CX3CL1,CDKN1A,ARHGEF40,RHBDD3,USP50,MYO16,GHRL,CSF1,HACD3,SERPINF2,HAVCR2,SPPL3,EPHB2,MAPK7,GBA,EDN1,PDE3A,CDK5RAP3,CARD10,TRIB1,NMUR2,BMPER,RELA,TAGAP,RELB,ACTN3…
GO:BP	regulation of protein transport	GO:0051223	false	0.000008922064537047802	5.0495346396482725	440	3437	120	21031	OAZ2,OAZ3,EFCAB7,ARHGAP44,F2RL1,RHBDD3,VPS28,GHRL,GNAZ,KLF7,PPM1F,SLC2A2,CLN3,CARTPT,SLC7A11,BAD,FOXO1,VEGFC,EDEM2,KIF3A,LLGL1,OR51E2,PDE8B,FFAR2,MAVS,DERL3,TGFB1,LEP,TNF,IL13,NNAT,FKBP1B,RANGAP1,TGFB3,NOS2,HNF4A,EIPR1,IL12B,ALOX5,CPLX1,SAA1,SYT7,PRKCZ,APBB1,SLC51B,G6PC2,BAG3,IL12A,GAS6,GPER1,HADH,SYTL4,PFKM,PER2,NDFIP2,MYH10,PLCB1,CDC42,DOC2B,RFX3,ZC3H12A,SYT4,CNST,TCF7L2,IRS2,TFAP2B,MAPK14,BARD…
GO:BP	regulation of primary metabolic process	GO:0080090	false	0.000009207047440293359	5.035879619094138	5591	3437	1053	21031	NEDD8,RFX1,ORMDL1,ZNF862,MAP2K2,A1CF,GREM1,SHLD1,CDA,TAF6L,MSX1,PHF13,HAMP,KDM4D,APLP1,UBQLN4,EXOSC5,OTUB2,ASB11,TIMP4,MOB3C,FOXC2,SERTAD3,CXCL8,C1QTNF1,MRNIP,GATA2,CSRP3,TTBK1,OAZ2,GJA8,OAZ3,AVIL,VDR,USP2,LMX1B,DBP,ZNF408,EFCAB7,CELF3,MAGEB10,FZD1,PDE2A,AKTIP,RFX2,F12,ZNF687,AEBP1,PLK2,RAP2B,FZD8,TRAF4,RAD52,HOPX,GAPDHS,PDK3,PSMA6,PARL,F2RL1,SPON1,PTH,ZNF768,SNTA1,ZBTB22,ARHGEF11,SPZ1,IPPK,EYA4,…
GO:BP	embryo development	GO:0009790	false	0.000013305609641150088	4.875965221997838	1128	3437	257	21031	WDPCP,GREM1,MSX1,FKBP10,RAD51B,FOXC2,CXCL8,CHRNA9,GATA2,FKRP,FZD1,HOPX,CCDC134,WDR74,KCNQ4,MYF6,HYAL1,SLC39A1,COL2A1,HES7,TDRKH,SLC34A2,FZD5,PADI6,DNAAF1,LOXL3,EPHB2,MAPK7,COL8A1,B9D1,EDN1,TCF21,HOXB8,EFNB1,GJB6,COL5A2,APBA3,MKS1,LBX2,WNT5B,SEC24B,OTX2,EYA1,POFUT2,HOXC6,FOXF2,ZBTB16,LRIG3,COL4A2,RBM19,VEGFC,MYO7A,TBX15,RET,PCGF2,SDC4,GPR161,CAPN2,ASB2,CHEK1,TEAD1,SMAD1,TFPT,OTOP1,SOX10,AHDC1,APBA…
GO:BP	regulation of inflammatory response	GO:0050727	false	0.000018663327222570956	4.7290109294217215	375	3437	105	21031	HAMP,SPATA2,TTBK1,PDE2A,F12,PLK2,PSMA6,SELE,CX3CL1,RHBDD3,GHRL,CYP19A1,MAPK7,GBA,RELA,IL15,PROC,ALOX5AP,TNFRSF1B,GPS2,IL17A,TNFAIP8L2,PBK,FFAR2,NLRP3,HGF,GRN,FFAR4,TNF,IL13,NLRX1,PPARA,NLRP10,NLRP8,FOXF1,IL12B,GPR31,ALOX5,SAA1,ZFP36,SLAMF8,MKRN2,EXTL3,CST7,SLC39A8,MEFV,ADAMTS12,OSM,GPER1,FANCD2,SPHK1,TLR9,AOAH,CCL3,ALOX15,NLRP9,BAP1,NLRP14,MCPH1,MAPK14,S100A8,STAP1,TNFRSF11A,OSMR,BST1,SELENOS,ELF…
GO:BP	regulation of cellular localization	GO:0060341	false	0.000024570544715875853	4.609585215336086	995	3437	230	21031	WDPCP,MAP2K2,TMBIM1,CSRP3,OAZ2,OAZ3,EFCAB7,EHD1,ARHGAP44,ARHGAP1,PARL,F2RL1,STX18,PRNP,FZD5,VTI1B,CEMIP,ATP2A1,RHBDD3,VPS28,GHRL,GNAZ,EPHB2,B9D1,KLF7,PPM1F,CDK5RAP3,CARD10,BMPER,SLC2A2,CLN3,CARTPT,SLC7A11,SEC24B,BAD,FOXO1,PARD6G,VEGFC,CEP135,EDEM2,NHLRC1,SORBS1,KIF3A,LLGL1,OR51E2,LRRC15,GRIN1,PDE8B,MRAP2,CLIP3,YIPF5,MARK4,FFAR2,MAVS,ZDHHC1,DERL3,GPC6,SYCP1,TRPC3,TGFB1,LEP,HFE,TNF,IL13,HAP1,NNAT,G…
GO:BP	anatomical structure formation involved in morphogenesis	GO:0048646	false	0.000026124183815063257	4.582957269116348	1183	3437	266	21031	RRAS,MAP2K2,GREM1,MSX1,EPHB1,CLEC14A,DKK4,TSPAN12,FOXC2,CXCL8,GATA2,CSRP3,EMC10,ACTL8,SLC34A1,FZD1,EHD1,RFX2,ADAMTS9,PLK2,MMRN2,FZD8,OR10J5,SYNPO2L,HOPX,CCDC134,JAM3,WDR74,ACKR3,NRG3,THBS3,MYF6,HYAL1,COL2A1,SPRED1,TMOD2,HES7,CX3CL1,FZD5,PFN4,KLHL41,GHRL,CYP19A1,EPHB2,MAPK7,COL8A1,GBA,EDN1,CARD10,DYRK1B,TCF21,SNAI2,BMPER,NTF4,RELA,APOH,COL5A2,MKS1,SEC24B,OTX2,EYA1,POFUT2,RHOJ,COL4A2,VEGFC,CAPN3,RE…
GO:BP	negative regulation of nitrogen compound metabolic process	GO:0051172	false	0.00002669999355550835	4.573488843459676	2202	3437	455	21031	ORMDL1,A1CF,GREM1,SHLD1,CDA,MSX1,HAMP,UBQLN4,OTUB2,TIMP4,FOXC2,GATA2,VDR,USP2,MAGEB10,FZD1,PDE2A,AEBP1,HOPX,SPON1,SNTA1,MYF6,SAMD7,SPRED1,PRNP,ZMPSTE24,HES7,ETV5,CDKN1A,HDAC10,CPEB3,SMTNL1,PTX3,VPS28,LOXL3,SERPINF2,ZFP69B,ZNF366,EPHB2,BRMS1,RCOR2,GBA,ARID5A,KLF7,PPM1F,EDN1,CDK5RAP3,TRIB1,TCF21,HOXB8,PLAUR,PLAA,SNAI2,LIN37,RELA,MAGEE2,TSHZ3,ZNF599,RELB,DBNDD2,ACTN3,CLN3,TFAP2C,ZBTB14,ITM2C,FOXO1,F…
GO:BP	regulation of cell adhesion	GO:0030155	false	0.00003136535181210387	4.503549836798782	778	3437	187	21031	RRAS,WDPCP,RAG2,GREM1,FOXC2,CXCL8,C1QTNF1,RHOD,JAM3,IGFBP2,CHST4,NID1,HYAL1,SELE,PRNP,PLA2G2F,CX3CL1,LOXL3,CSF1,SERPINF2,HAVCR2,EPHB2,MAPK7,COL8A1,PPM1F,PLAUR,SNAI2,EFNB1,RELA,CCDC80,BAD,IL15,FUT4,BTNL2,ZBTB16,ZNF703,RET,RASGRP1,RREB1,SDC4,MUC1,TNFAIP8L2,TESC,ST3GAL4,NLRP3,DAPL1,KDR,TGFB1,BRAF,LEP,SOX12,TSPAN32,ITPKB,HFE,PRLR,TNF,ASS1,CCL28,PPARA,CHRD,LAG3,ARG2,FOXF1,IL12B,PTPRO,ALOX5,SAA1,IL7,IL…
GO:BP	macromolecule localization	GO:0033036	false	0.00004118059084721061	4.3853074265416305	3210	3437	634	21031	WDPCP,NEDD8,MARCHF5,ROM1,A1CF,MSX1,MID1,BLOC1S6,KCNB2,C1QTNF1,TMBIM1,MRNIP,STAM,CSRP3,EMC10,FKRP,TVP23A,OAZ2,UBL4A,SLC27A4,STX19,OAZ3,TST,EFCAB7,VPS37D,TNFAIP8L3,EHD1,AKTIP,RAPSN,BET1L,PEX10,ADAMTS9,SNX21,PEX16,TIMM29,ARHGAP44,ATG4A,JAM3,ARHGAP1,SNX15,PARL,F2RL1,NBL1,CDS1,BSN,COG5,STX18,TIMM10B,PRNP,TOMM34,OSBP2,PLA2G2F,ALKBH5,CDKN1A,COMP,AP5S1,OSBPL1A,FZD5,VTI1B,CEMIP,ARL5B,PADI6,RHBDD3,PRRT1,SL…
GO:BP	negative regulation of DNA-templated transcription	GO:0045892	false	0.00004748946689482612	4.323402705674558	1333	3437	293	21031	GREM1,MSX1,HAMP,FOXC2,GATA2,VDR,USP2,MAGEB10,FZD1,PDE2A,AEBP1,HOPX,MYF6,SAMD7,HES7,ETV5,HDAC10,CPEB3,SMTNL1,LOXL3,ZFP69B,ZNF366,BRMS1,RCOR2,ARID5A,KLF7,PPM1F,EDN1,TCF21,HOXB8,SNAI2,LIN37,RELA,MAGEE2,TSHZ3,ZNF599,RELB,TFAP2C,ZBTB14,FOXO1,FOXF2,ZBTB16,ZNF703,CAPN3,TBX15,VSX2,CIPC,OLIG2,PCGF2,RREB1,GPS2,MUC1,ZNF202,ARX,ZBTB25,SOX10,THRA,CREBRF,YBX3,RFC1,TGFB1,ZNF423,LEP,SOX12,PPHLN1,EPC1,LDB2,CBFA2T…
GO:BP	glycoprotein metabolic process	GO:0009100	false	0.00004887680059916878	4.310897230089604	372	3437	103	21031	ST6GALNAC5,B4GALT7,FKRP,SLC34A1,POMGNT1,A4GALT,GALNT18,HS6ST3,CHST4,ALG6,ALG12,HYAL1,COL2A1,FBXO27,MGAT5B,MAN2A2,B3GALT6,PTX3,FBXO2,PMM1,GCNT3,ALG14,TMTC2,POFUT2,IL15,ITM2C,FUT4,EDEM2,ST6GALNAC1,DOLPP1,ST3GAL3,ST3GAL4,NUDT14,MAN1C1,POMGNT2,DERL3,LEP,GCNT7,PPP6R3,PCSK6,COL11A1,GFPT1,NECAB1,A4GNT,B3GALT1,SGSH,PXYLP1,B4GALT2,SULF2,GALNT10,EXTL3,SLC51B,SLC39A8,BPNT2,ADAMTS12,B4GALT1,B3GALNT2,GXYLT1,C…
GO:BP	nitrogen compound transport	GO:0071705	false	0.00005165533978329811	4.286884777366946	1911	3437	400	21031	SLC25A42,SLC2A9,BLOC1S6,SLC25A44,STAM,FKRP,TVP23A,OAZ2,STX19,OAZ3,TST,EFCAB7,VPS37D,EHD1,AKTIP,BET1L,PEX10,ADAMTS9,SNX21,PEX16,TIMM29,ARHGAP44,ATG4A,ARHGAP1,SNX15,F2RL1,COG5,STX18,TIMM10B,ALKBH5,CDKN1A,COMP,AP5S1,VTI1B,ARL5B,RHBDD3,SLC17A7,SLC43A3,CPE,VPS28,GHRL,PEX5,TMED7,PEG10,SLC46A1,SLC25A15,GNAZ,NUP43,KLF7,PPM1F,EDN1,SLC25A41,CHRNB2,SLC5A8,RAB28,NECAP1,IPO4,TBC1D13,SLC22A14,SLC6A17,MON1B,APB…
GO:BP	cell death	GO:0008219	false	0.00005305097636015358	4.2753066188517055	1988	3437	414	21031	GLS2,GREM1,MSX1,APLP1,TRAIP,FOXC2,SPATA2,DAPK2,TMBIM1,GATA2,SLC27A4,VDR,TNFAIP8L3,FZD1,AKTIP,RAPSN,PLK2,NAA35,SOCS2,TRAF4,SGMS1,ACKR3,PARL,F2RL1,PTH,EYA4,COL2A1,SLIT3,MAP3K11,PRNP,ZMPSTE24,CX3CL1,CDKN1A,COMP,CERS3,LHX4,FZD5,ATP2A1,CASP14,BRAT1,GHRL,PEG10,MAPK7,BRMS1,GBA,PPP2R2B,PPM1F,PELI3,EDN1,PDE3A,CDK5RAP3,CARD10,SPTLC1,SLC5A8,PLAUR,SNAI2,NTF4,RELA,APOH,FATE1,ACTN3,CLN3,SLC7A11,DDAH2,EYA1,BAD,…
GO:BP	regulation of response to stress	GO:0080134	false	0.000053986859434482255	4.267711935909855	1340	3437	294	21031	MAP2K2,SHLD1,TAF6L,MSX1,PHF13,HAMP,KDM4D,UBQLN4,OTUB2,MID1,PPP6C,FOXC2,SPATA2,C1QTNF1,MRNIP,TTBK1,PDE2A,F12,VKORC1,PLK2,MMRN2,RAD52,BPIFB1,ACKR3,PSMA6,F2RL1,EYA4,SELE,ZNHIT1,SPRED1,ZMPSTE24,CX3CL1,HDAC10,RHBDD3,ECSIT,USP50,GHRL,SERPINF2,HAVCR2,CYP19A1,EPHB2,MAPK7,GBA,EDN1,PLAUR,PNKP,SNAI2,WDFY1,RELA,APOH,CLN3,SLC7A11,TMEM126A,EYA1,BAD,IL15,FOXO1,PROC,IGFBP6,APPL2,IRAK2,ALOX5AP,TNFRSF1B,RASGRP1,RR…
GO:BP	programmed cell death	GO:0012501	false	0.00005815922091429968	4.235381419805257	1984	3437	413	21031	GLS2,GREM1,MSX1,APLP1,TRAIP,FOXC2,SPATA2,DAPK2,TMBIM1,GATA2,SLC27A4,VDR,TNFAIP8L3,FZD1,AKTIP,RAPSN,PLK2,NAA35,SOCS2,TRAF4,SGMS1,ACKR3,PARL,F2RL1,PTH,EYA4,COL2A1,SLIT3,MAP3K11,PRNP,ZMPSTE24,CX3CL1,CDKN1A,COMP,CERS3,LHX4,FZD5,ATP2A1,CASP14,BRAT1,GHRL,PEG10,MAPK7,BRMS1,GBA,PPP2R2B,PPM1F,PELI3,EDN1,PDE3A,CDK5RAP3,CARD10,SPTLC1,SLC5A8,PLAUR,SNAI2,NTF4,RELA,APOH,FATE1,ACTN3,CLN3,SLC7A11,DDAH2,EYA1,BAD,…
GO:BP	carbohydrate metabolic process	GO:0005975	false	0.00006046581797912222	4.2184900676334705	565	3437	143	21031	ST6GALNAC5,MYORG,C1QTNF1,B4GALT7,FKRP,GAPDHS,PDK3,PTH,ENOSF1,CHST4,SLC5A2,HYAL1,CTBS,ZMPSTE24,MAN2A2,BRAT1,GHRL,HKDC1,PMM1,SORD,PC,ACTN3,SLC2A2,GCNT3,SLC37A4,POFUT2,BAD,FOXO1,FUT4,SLC3A1,HAS3,LALBA,EDEM2,NHLRC1,ST6GALNAC1,SORBS1,LIPA,ST3GAL3,PFKP,ST3GAL4,MAN1C1,BRAF,LEP,ANGPTL3,KHK,GAA,CBFA2T3,BRS3,TNF,MLXIPL,PPP1R3B,ZBTB20,IGFBP4,OVGP1,PPARA,A4GNT,SLC2A8,B3GALT1,RBKS,MDH1,B4GALT2,SLC2A5,G6PC2,ON…
GO:BP	catabolic process	GO:0009056	false	0.00006642595390779407	4.177662200200837	2556	3437	516	21031	NEDD8,GLS2,A1CF,CDA,HMGCL,HAMP,UBQLN4,EXOSC5,ASB11,TIMP4,PTER,SLC25A44,DAPK2,PLB1,ENTPD8,STAM,FKRP,MUS81,OAZ2,UBL4A,SLC27A4,OAZ3,TST,VPS37D,GAD1,PLA2G15,PDE2A,PEX10,PLK2,LYG1,TRAF4,AMDHD1,ATG4A,GAPDHS,RNF167,PSMA6,PARL,GAD2,ENOSF1,FBXO39,HYAL1,FBXO27,FBXL6,CTBS,RNF11,ZMPSTE24,PLA2G2F,ALKBH5,BLMH,ALLC,HDAC10,CPEB3,DNA2,FZD5,VTI1B,CEMIP,LIPE,RHBDD3,SLC16A3,FBXL15,CYP2F1,PSMA4,VPS28,PIP4K2C,PEX5,CYP…
GO:BP	multicellular organismal-level homeostasis	GO:0048871	false	0.00006803339163956079	4.167277877802778	806	3437	191	21031	HAMP,TSPAN12,FOXC2,SLC25A44,GATA2,JAM3,PTH,COL2A1,ZNHIT1,COMP,GHRL,CSF1,GBA,CDK5RAP3,NMUR2,SERPINA3,GJB6,GPR137,ACTN3,MKS1,CARTPT,SLC7A11,SLC37A4,IL15,FOXO1,APPL2,LCN2,LCA5,ST6GALNAC1,LIPA,IL17A,PGAM5,AQP6,IL20RA,PBLD,MRAP2,THRA,QKI,KDR,ABHD6,TGFB1,DOCK7,ZNF423,FFAR4,LEP,POC1B,LDB2,CRISPLD1,ITPKB,HFE,PRLR,TNF,CEBPG,IL13,MLXIPL,JAM2,GLIS2,WHRN,GATM,ASCL3,MUC13,IL7,USP45,CRB1,ZFP36,ZBTB7B,TRAF6,ITG…
GO:BP	cell-cell adhesion	GO:0098609	false	0.0000788527884204691	4.103182944386938	946	3437	218	21031	RAG2,ITGA11,C1QTNF1,RAP2B,JAM3,CDC42EP1,IGFBP2,CHST4,SELE,PRNP,PLA2G2F,CX3CL1,COMP,LOXL3,SERPINF2,HAVCR2,MAPK7,PPM1F,PODXL2,PLAUR,ADD2,EFNB1,RELA,SLC7A11,DSC1,BAD,IL15,GLDN,FUT4,BTNL2,TTYH1,ZBTB16,ZNF703,RET,RASGRP1,SDC4,THBS4,TNFAIP8L2,PCDH9,ST3GAL4,NLRP3,DCHS2,APOA4,DAPL1,TGFB1,LEP,SOX12,TSPAN32,ITPKB,HFE,TNF,ASS1,JAM2,CBLN1,CCL28,CDK5R1,MYPN,PPARA,SELPLG,LAG3,PCDHGA1,ARG2,FOXF1,IL12B,PALLD,ALO…
GO:BP	regulation of intracellular signal transduction	GO:1902531	false	0.00008422929149280108	4.074536852425653	1766	3437	372	21031	RRAS,MAP2K2,GREM1,MSX1,EPHB1,MID1,MYORG,C1QTNF1,DAPK2,RHOD,USP2,TBC1D10C,TNFAIP8L3,RYK,FZD1,PDE2A,PLK2,TRAF4,ARHGAP44,SYNPO2L,SGMS1,ARHGAP1,RNF167,ACKR3,PARL,F2RL1,DENND2B,ARHGEF11,ZNHIT1,SPRED1,MAP3K11,PRNP,ZMPSTE24,LZTR1,CA8,CX3CL1,ARHGEF40,GHRL,CSF1,MLF1,SERPINF2,HAVCR2,SPPL3,EPHB2,MAPK7,GBA,EDN1,PDE3A,CDK5RAP3,NMUR2,PLAUR,CDCA8,SNAI2,BMPER,RELA,TAGAP,KPTN,GPR137,ACTN3,STYXL2,CARTPT,BAD,FOXO1,…
GO:BP	cell migration	GO:0016477	false	0.00008605391202850428	4.065229381771354	1496	3437	322	21031	RRAS,WDPCP,GREM1,EPHB1,CLEC14A,ITGA11,FOXC2,CXCL8,DAPK2,GATA2,EMC10,FKRP,RHOD,S100P,ANKS1A,ADAMTS9,PLK2,MMRN2,CD300H,RAP2B,JAM3,ACKR3,F2RL1,NBL1,NRG3,CHST4,TMEFF2,HYAL1,SELE,SPRED1,CX3CL1,CEMIP,BRAT1,LGR6,CSF1,PEX5,CYP19A1,EPHB2,BRMS1,GBA,PPM1F,EDN1,PODXL2,FBXO45,CARD10,TRIB1,PLAA,ADD2,SNAI2,CYP7B1,BMPER,EFNB1,APOH,CLN3,WNT5B,SLC37A4,FUT4,IGFBP6,APPL2,EFHC1,RHOJ,VEGFC,ZNF703,APCDD1,RET,CCL16,LAMC…
GO:BP	regulation of response to external stimulus	GO:0032101	false	0.000086352687695447	4.063724140631133	1077	3437	243	21031	MAP2K2,GREM1,HAMP,PPP6C,CXCL8,SPATA2,C1QTNF1,DAPK2,TTBK1,VDR,RYK,PDE2A,GRK7,F12,VKORC1,PLK2,MMRN2,HOPX,BPIFB1,JAM3,PSMA6,F2RL1,NBL1,SELE,ZMPSTE24,CX3CL1,RHBDD3,ECSIT,USP50,GHRL,CSF1,SERPINF2,HAVCR2,CYP19A1,EPHB2,MAPK7,GBA,PPM1F,EDN1,TRIB1,PLAUR,SNAI2,WDFY1,RELA,APOH,CARTPT,TMEM126A,IL15,PROC,APPL2,IRAK2,ALOX5AP,VEGFC,CAPN3,TNFRSF1B,RASGRP1,PPM1B,THBS4,GPS2,IL17A,TNFAIP8L2,ST3GAL4,OTOP1,CLEC12B,PB…
GO:BP	negative regulation of nucleobase-containing compound metabolic process	GO:0045934	false	0.00008888984613166481	4.05114784556344	1588	3437	339	21031	A1CF,GREM1,SHLD1,CDA,MSX1,HAMP,UBQLN4,OTUB2,FOXC2,GATA2,VDR,USP2,MAGEB10,FZD1,PDE2A,AEBP1,HOPX,MYF6,SAMD7,ZMPSTE24,HES7,ETV5,CDKN1A,HDAC10,CPEB3,SMTNL1,LOXL3,ZFP69B,ZNF366,BRMS1,RCOR2,ARID5A,KLF7,PPM1F,EDN1,TCF21,HOXB8,SNAI2,LIN37,RELA,MAGEE2,TSHZ3,ZNF599,RELB,ACTN3,TFAP2C,ZBTB14,FOXO1,FOXF2,ZBTB16,ZNF703,CAPN3,TBX15,VSX2,CIPC,OLIG2,PCGF2,RREB1,GPS2,SRSF12,MUC1,ZNF202,CHEK1,ARX,ZBTB25,SOX10,THRA,…
GO:BP	negative regulation of RNA biosynthetic process	GO:1902679	false	0.00009122385070334345	4.039891599449641	1347	3437	294	21031	GREM1,MSX1,HAMP,FOXC2,GATA2,VDR,USP2,MAGEB10,FZD1,PDE2A,AEBP1,HOPX,MYF6,SAMD7,HES7,ETV5,HDAC10,CPEB3,SMTNL1,LOXL3,ZFP69B,ZNF366,BRMS1,RCOR2,ARID5A,KLF7,PPM1F,EDN1,TCF21,HOXB8,SNAI2,LIN37,RELA,MAGEE2,TSHZ3,ZNF599,RELB,TFAP2C,ZBTB14,FOXO1,FOXF2,ZBTB16,ZNF703,CAPN3,TBX15,VSX2,CIPC,OLIG2,PCGF2,RREB1,GPS2,MUC1,ZNF202,ARX,ZBTB25,SOX10,THRA,CREBRF,YBX3,RFC1,TGFB1,ZNF423,LEP,SOX12,PPHLN1,EPC1,LDB2,CBFA2T…
GO:BP	organic substance catabolic process	GO:1901575	false	0.00009259347041877902	4.033419638167723	2074	3437	428	21031	NEDD8,GLS2,A1CF,CDA,HMGCL,HAMP,UBQLN4,EXOSC5,ASB11,TIMP4,SLC25A44,PLB1,ENTPD8,STAM,FKRP,MUS81,OAZ2,UBL4A,SLC27A4,OAZ3,TST,VPS37D,GAD1,PLA2G15,PDE2A,PEX10,PLK2,LYG1,TRAF4,AMDHD1,GAPDHS,RNF167,PSMA6,GAD2,ENOSF1,FBXO39,HYAL1,FBXO27,FBXL6,CTBS,RNF11,ZMPSTE24,PLA2G2F,ALKBH5,BLMH,ALLC,CPEB3,DNA2,CEMIP,LIPE,RHBDD3,SLC16A3,FBXL15,CYP2F1,PSMA4,VPS28,PEX5,CYP19A1,AADAT,GBA,FBXO2,HKDC1,FBXO45,CDK5RAP3,FBXO3…
GO:BP	cellular lipid metabolic process	GO:0044255	false	0.00009392294914363985	4.027228279206548	1005	3437	229	21031	ORMDL1,ST6GALNAC5,PLB1,SLC27A4,AVIL,TNFAIP8L3,PLA2G15,SOCS2,A4GALT,SGMS1,PDK3,CDS1,ALG6,ACSM3,ALG12,ZMPSTE24,BAAT,PLA2G2F,CERS3,LIPE,SPTSSB,CYP2F1,PIGH,HACD3,PIP4K2C,PEX5,PLPPR1,GBA,EDN1,SPTLC1,ABHD15,PLAA,HDHD5,PNPLA3,APOH,CLN3,ALG14,PGAP2,GPAT2,CPS1,SLC37A4,PLCH2,APPL2,ALOX5AP,MTMR7,PPM1L,PLPP5,LIPA,DOLPP1,ST3GAL3,CAPN2,HSD17B6,SMPD2,FA2H,SCD5,DHRS9,PTGES2,ABHD4,PIGS,ST3GAL4,PNPLA2,ABCB11,APOA4…
GO:BP	positive regulation of metabolic process	GO:0009893	false	0.00009467037470309402	4.023785903951979	3711	3437	719	21031	MAP2K2,A1CF,GREM1,SHLD1,TAF6L,MSX1,HAMP,KDM4D,EXOSC5,ASB11,MOB3C,FOXC2,SERTAD3,CXCL8,C1QTNF1,MRNIP,GATA2,CSRP3,TTBK1,OAZ2,OAZ3,VDR,LMX1B,DBP,EFCAB7,LIPT2,CELF3,FZD1,PDE2A,AKTIP,RFX2,F12,PLK2,RAP2B,FZD8,TRAF4,GAPDHS,F2RL1,SPON1,PTH,ARHGEF11,IPPK,EYA4,MYF6,TNP2,ZNHIT1,MAP3K11,PRNP,ZMPSTE24,JMJD4,ETV5,ALKBH5,CX3CL1,CDKN1A,LHX4,HDAC10,CPEB3,DNA2,FZD5,CEMIP,RHBDD3,USP50,PTX3,BRAT1,VPS28,GHRL,CSF1,STRA…
GO:BP	negative regulation of multicellular organismal process	GO:0051241	false	0.00009837721476173988	4.007105477270997	1110	3437	249	21031	RAG2,GREM1,HAMP,TRAIP,DKK4,FOXC2,C1QTNF1,GATA2,TBC1D10C,RYK,F12,ADAMTS9,PLK2,MMRN2,SOCS2,F2RL1,PTH,SPRED1,PRNP,PLA2G2F,CX3CL1,ATP2A1,RHBDD3,GHRL,LOXL3,SERPINF2,HAVCR2,EPHB2,BRMS1,GBA,ASB1,KLF7,EDN1,CARD10,TRIB1,PLAUR,SNAI2,RELA,ADCY7,APOH,RELB,GPR137,ACTN3,CARTPT,SLC37A4,PTGDR2,IL15,FOXO1,PROC,VASN,APPL2,APOM,COL4A2,NPVF,TNFRSF1B,COL4A3,SDC4,PPM1B,THBS4,PGAM5,TNFAIP8L2,SOX10,TMEM176B,APOA4,QKI,CL…
GO:BP	negative regulation of signal transduction	GO:0009968	false	0.0001022441229138772	3.990361646249013	1290	3437	283	21031	GREM1,APLP1,TRAIP,DKK4,PPP6C,CXCL8,WIF1,TMBIM1,GATA2,SLC27A4,TBC1D10C,FZD1,PDE2A,MMRN2,SOCS2,ARHGAP44,BPIFB1,RNF167,ACKR3,PARL,F2RL1,NBL1,IGFBP2,DDIT4L,EYA4,COL2A1,SLIT3,SPRED1,PRNP,LZTR1,CX3CL1,PIP4K2C,PEG10,ZNF366,EPHB2,MAPK7,BRMS1,RBMS3,GBA,PELI3,RFX8,PDE3A,CDK5RAP3,TRIB1,TCF21,PLAUR,SNAI2,CYP7B1,BMPER,RELA,KPTN,ACTN3,STYXL2,EYA1,FOXO1,VASN,IGFBP6,NDUFS3,BTNL2,ARR3,APCDD1,GRM5,PCGF2,WFIKKN1,PP…
GO:BP	regulation of nitrogen compound metabolic process	GO:0051171	false	0.00010481718725267395	3.979567498678767	5440	3437	1017	21031	NEDD8,RFX1,ORMDL1,ZNF862,MAP2K2,A1CF,GREM1,SHLD1,CDA,TAF6L,MSX1,PHF13,HAMP,KDM4D,APLP1,UBQLN4,EXOSC5,OTUB2,ASB11,TIMP4,MOB3C,FOXC2,SERTAD3,CXCL8,MRNIP,GATA2,CSRP3,TTBK1,OAZ2,GJA8,OAZ3,VDR,USP2,LMX1B,DBP,ZNF408,EFCAB7,CELF3,MAGEB10,FZD1,PDE2A,AKTIP,RFX2,F12,ZNF687,AEBP1,PLK2,RAP2B,FZD8,TRAF4,RAD52,HOPX,GAPDHS,PDK3,PSMA6,PARL,F2RL1,SPON1,PTH,ZNF768,SNTA1,ZBTB22,ARHGEF11,SPZ1,IPPK,EYA4,TSSK4,MYF6,SA…
GO:BP	secretion by cell	GO:0032940	false	0.00011781484855574763	3.9287999706742367	827	3437	194	21031	BLOC1S6,C1QTNF1,GATA2,STAM,TVP23A,STX19,ARHGAP44,F2RL1,COMP,VTI1B,RHBDD3,CPE,GHRL,GNAZ,CYP19A1,KLF7,EDN1,FBXO45,CHRNB2,SLC2A2,PTPRN,CARTPT,BAD,FOXO1,NPVF,VEGFC,TNFRSF1B,RASGRP1,TMEM79,SDC4,LLGL1,NTRK2,OR51E2,PDE8B,SLC16A2,SRCIN1,TANGO2,APBA1,FFAR2,CLNK,FGF7,RASL10B,CCKAR,FFAR4,BRAF,LEP,HFE,TNF,MAOB,PFN2,SV2B,IL13,TMEM167B,CREB3L1,HAP1,NNAT,PCSK6,CBLN1,FKBP1B,GRM2,SYT6,TGFB3,MICAL1,NOS2,HNF4A,EIPR…
GO:BP	organophosphate metabolic process	GO:0019637	false	0.00012082381252901874	3.917847464466581	1034	3437	234	21031	ORMDL1,CDA,PLB1,ENTPD8,FKRP,TNFAIP8L3,PLA2G15,PDE2A,SOCS2,SGMS1,GAPDHS,PDK3,PTH,CDS1,IPPK,ACSM3,BAAT,PLA2G2F,PIGH,PIP4K2C,PLPPR1,AADAT,HKDC1,SPTLC1,SLC5A8,PLAA,SORD,HDHD5,SMUG1,PNPLA3,ADCY7,PC,ACTN3,CLN3,PGAP2,GPAT2,CPS1,PLCH2,BAD,NDUFS3,PAPSS2,MTMR7,PLPP5,LIPA,DOLPP1,PFKP,CAPN2,SMPD2,ACMSD,PDE8B,ABHD4,PIGS,NUDT14,APOA4,ABHD6,ANGPTL3,SARM1,CBFA2T3,ITPKB,TMEM86B,NPR2,FAR1,MLXIPL,ZBTB20,FHIT,DLD,HT…
GO:BP	regulation of protein localization	GO:0032880	false	0.00012258587872078622	3.911559555485303	889	3437	206	21031	WDPCP,TMBIM1,CSRP3,OAZ2,OAZ3,EFCAB7,ARHGAP44,PARL,F2RL1,PRNP,FZD5,VTI1B,CEMIP,RHBDD3,VPS28,GHRL,GNAZ,EPHB2,B9D1,KLF7,PPM1F,CDK5RAP3,CARD10,BMPER,SLC2A2,CLN3,CARTPT,SLC7A11,BAD,FOXO1,VEGFC,CEP135,EDEM2,NHLRC1,SORBS1,KIF3A,LLGL1,OR51E2,LRRC15,PDE8B,MRAP2,CLIP3,MARK4,FFAR2,MAVS,ZDHHC1,DERL3,GPC6,SYCP1,TGFB1,LEP,HFE,TNF,IL13,NNAT,GLIS2,FKBP1B,HAX1,RANGAP1,ZDHHC8,CDK5R1,TGFB3,NOS2,HNF4A,EIPR1,IL12B,AL…
GO:BP	positive regulation of cellular metabolic process	GO:0031325	false	0.00012402882312790092	3.906477377170142	3346	3437	654	21031	MAP2K2,A1CF,GREM1,SHLD1,TAF6L,MSX1,HAMP,KDM4D,EXOSC5,MOB3C,FOXC2,SERTAD3,CXCL8,C1QTNF1,MRNIP,GATA2,CSRP3,TTBK1,VDR,LMX1B,DBP,EFCAB7,LIPT2,CELF3,FZD1,PDE2A,AKTIP,RFX2,F12,PLK2,RAP2B,FZD8,TRAF4,GAPDHS,F2RL1,SPON1,PTH,ARHGEF11,IPPK,EYA4,MYF6,TNP2,ZNHIT1,MAP3K11,PRNP,ZMPSTE24,JMJD4,ETV5,ALKBH5,CX3CL1,CDKN1A,LHX4,HDAC10,CPEB3,DNA2,FZD5,CEMIP,USP50,PTX3,BRAT1,CSF1,STRA8,PIP4K2C,SERPINF2,HAVCR2,STPG4,SP…
GO:BP	positive regulation of nitrogen compound metabolic process	GO:0051173	false	0.00012870556197810585	3.8904026847645667	3001	3437	593	21031	MAP2K2,A1CF,GREM1,SHLD1,TAF6L,MSX1,HAMP,KDM4D,EXOSC5,ASB11,MOB3C,FOXC2,SERTAD3,MRNIP,GATA2,CSRP3,TTBK1,OAZ2,OAZ3,VDR,LMX1B,DBP,EFCAB7,CELF3,FZD1,AKTIP,RFX2,F12,PLK2,RAP2B,FZD8,TRAF4,GAPDHS,F2RL1,SPON1,PTH,ARHGEF11,IPPK,EYA4,MYF6,TNP2,ZNHIT1,MAP3K11,PRNP,JMJD4,ETV5,ALKBH5,CX3CL1,CDKN1A,LHX4,HDAC10,CPEB3,DNA2,FZD5,CEMIP,RHBDD3,USP50,PTX3,BRAT1,VPS28,CSF1,STRA8,SERPINF2,STPG4,SPPL3,MAPK7,BRMS1,GBA,A…
GO:BP	regulation of system process	GO:0044057	false	0.0001292698491877569	3.8885027578598987	542	3437	137	21031	HAMP,KCNB2,C1QTNF1,CASQ2,CSRP3,HOPX,F2RL1,POPDC2,SNTA1,ZMPSTE24,WASF3,ATP2A1,SMTNL1,TMEM161B,GHRL,CYP19A1,GBA,EDN1,SCN3B,NMUR2,GJC1,TSHZ3,ACTN3,CARTPT,FOXO1,SHANK1,NPVF,TNFRSF1B,ZFHX2,OR51E2,GRIN1,SOX10,APOA4,THRA,QKI,TRPC3,LEP,KCNIP2,GAA,TNF,JAM2,CUX2,AVPR2,CBLN1,FKBP1B,KCNE3,NKX2-5,MYMK,ADRA1B,PPARA,HRH2,PTPRO,RELN,KCNMB2,PRKCZ,CST7,CTNNA3,ACP3,MC3R,KCNJ12,TBX2,TRDN,NPPA,CACNA1G,GAS6,GPER1,P2RX…
GO:BP	synaptic signaling	GO:0099536	false	0.00017340756362788448	3.76093196354831	780	3437	184	21031	EPHB1,BLOC1S6,CACNA1A,CHRNA9,STX19,GAD1,RAPSN,GABRB3,PLK2,ARHGAP44,RNF167,NRG3,GAD2,BSN,TMOD2,PRNP,CX3CL1,CPEB3,SLC17A7,PRRT1,GHRL,EPHB2,FBXO2,EDN1,FBXO45,CHRNB2,NTF4,RELA,GJC1,HAPLN4,TSHZ3,GABRE,APBA3,CLN3,CARTPT,JPH3,SLC7A11,SHANK1,GABBR2,KCNMB1,GRM5,HTR3E,NTRK2,GRIN1,STAU1,CA2,RASD2,APBA1,CALB1,ABHD6,BRAF,HTR1F,HTR3B,KCNIP2,SLC24A2,NPR2,TNF,PFN2,SV2B,HAP1,CUX2,CBLN1,GRM2,SLC12A5,TAC1,CDK5R1,HT…
GO:BP	response to oxygen-containing compound	GO:1901700	false	0.00017383141348446278	3.7598717384156446	1663	3437	351	21031	CDA,APLP1,FOXC2,CXCL8,CACNA1A,CSRP3,FKRP,SLC34A1,SLC27A4,P2RY2,VDR,OVCA2,PDE2A,LDOC1,PEX10,SOCS2,PDK3,PTH,IGFBP2,HYAL1,SELE,SLIT3,BRINP3,PRNP,CX3CL1,CDKN1A,CPEB3,GHRL,STRA8,PIP4K2C,PEX5,HAVCR2,CYP19A1,EPHB2,MAPK7,GBA,ARID5A,KLF7,EDN1,PDE3A,CHRNB2,TRIB1,PLAA,SNAI2,RELA,PNPLA3,ADCY7,GJB6,COL5A2,SLC2A2,PTPRN,WNT5B,CPS1,SLC37A4,BAD,GLDC,FOXO1,APPL2,IRAK2,ZNF703,TNFRSF1B,KCNMB1,ALAD,EDEM2,GRM5,RET,HTR…
GO:BP	chemical homeostasis	GO:0048878	false	0.00022481695022835983	3.6481709479378157	1031	3437	232	21031	TMEM203,ORMDL1,HAMP,CASQ2,CSRP3,SLC34A1,P2RY2,VDR,EHD1,OR10J5,PDK3,PTH,ACSM3,ZNHIT1,PRNP,CX3CL1,SLC34A2,CEMIP,ATP2A1,SLC17A7,GHRL,SLC46A1,KLF7,EDN1,HKDC1,ADCK1,CYP7B1,PNPLA3,GJB6,FATE1,SLC2A2,PTPRN,CLN3,CARTPT,JPH3,SLC7A11,CPS1,SLC37A4,PLCH2,TMTC2,BAD,FOXO1,APPL2,APOM,CAPN3,GRM5,CUTC,ANKRD9,LIPA,AQP6,RASA3,TMEM175,GRIN1,ABCG4,PDE8B,ABHD4,SMDT1,PNPLA2,CA2,TMEM97,ABCB11,FFAR2,APOA4,CALB1,KDR,TRPC3,…
GO:BP	protein transport	GO:0015031	false	0.0002291447083378321	3.6398901675102486	1424	3437	306	21031	BLOC1S6,STAM,FKRP,TVP23A,OAZ2,STX19,OAZ3,EFCAB7,VPS37D,EHD1,AKTIP,BET1L,PEX10,ADAMTS9,SNX21,PEX16,TIMM29,ARHGAP44,ATG4A,ARHGAP1,SNX15,F2RL1,COG5,STX18,TIMM10B,CDKN1A,COMP,AP5S1,VTI1B,ARL5B,RHBDD3,VPS28,GHRL,PEX5,TMED7,GNAZ,NUP43,KLF7,PPM1F,RAB28,NECAP1,IPO4,TBC1D13,MON1B,APBA3,SLC2A2,PTPRN,CLN3,CARTPT,SLC7A11,SEC24B,SELENBP1,BAD,FOXO1,APPL2,LCA5,VEGFC,MYO7A,EDEM2,AUP1,KIF3A,E2F3,PEX5L,LLGL1,OR51E…
GO:BP	microtubule-based process	GO:0007017	false	0.00022942059599556354	3.639367596348837	953	3437	217	21031	WDPCP,CATSPERD,SLAIN1,MID1,BLOC1S6,HOATZ,CELF3,EML2,HAUS5,PLK2,GAPDHS,TBCB,TSSK4,MAP3K11,DNAAF1,PFN4,DNAAF5,CEP126,CDCA8,MEIG1,SLC22A14,SORD,CLN3,CCDC78,CEP97,ODAD3,EFHC1,PARD6G,GAS2L3,LCA5,KLC3,CEP135,DNAH3,CCDC63,EFCAB1,RASGRP1,CABYR,BMERB1,CATSPERE,KIF3A,LLGL1,CATSPER1,CHEK1,DNAAF6,TMEM67,STAU1,TEX43,CLIP3,APBA1,MARK4,CATSPER4,DOCK7,NUBP1,CFAP73,POC1B,PEX1,HAP1,CCDC42,CDK5R1,DNAI1,ROPN1L,KIFC3…
GO:BP	negative regulation of RNA metabolic process	GO:0051253	false	0.00025151861736051937	3.599429863022792	1463	3437	313	21031	A1CF,GREM1,MSX1,HAMP,FOXC2,GATA2,VDR,USP2,MAGEB10,FZD1,PDE2A,AEBP1,HOPX,MYF6,SAMD7,ZMPSTE24,HES7,ETV5,HDAC10,CPEB3,SMTNL1,LOXL3,ZFP69B,ZNF366,BRMS1,RCOR2,ARID5A,KLF7,PPM1F,EDN1,TCF21,HOXB8,SNAI2,LIN37,RELA,MAGEE2,TSHZ3,ZNF599,RELB,TFAP2C,ZBTB14,FOXO1,FOXF2,ZBTB16,ZNF703,CAPN3,TBX15,VSX2,CIPC,OLIG2,PCGF2,RREB1,GPS2,SRSF12,MUC1,ZNF202,ARX,ZBTB25,SOX10,THRA,QKI,CREBRF,YBX3,RFC1,TGFB1,ZNF423,LEP,SOX1…
GO:BP	establishment of localization in cell	GO:0051649	false	0.00028867845040548136	3.539585634613543	1972	3437	406	21031	WDPCP,MAP2K2,HAMP,PPP6C,BLOC1S6,GATA2,STAM,OAZ2,SLC27A4,STX19,OAZ3,TBC1D10C,EFCAB7,VPS37D,EHD1,AKTIP,BET1L,PEX10,TBC1D10B,PEX16,TIMM29,ARHGAP44,ARHGAP1,SNX15,F2RL1,BSN,TMEM87B,STX18,TIMM10B,ZMPSTE24,MYO19,ALKBH5,CDKN1A,AP5S1,VTI1B,ATP2A1,ARL5B,SLC17A7,VPS28,GHRL,PEX5,TMED7,NUP43,KLF7,FBXO45,RAB28,CDCA8,PLAA,IPO4,TBC1D13,MON1B,COX18,SLC2A2,PTPRN,CLN3,SEC24B,BAD,APPL2,LCA5,KLC3,MYO7A,EDEM2,RASGRP1,…
GO:BP	positive regulation of establishment of protein localization	GO:1904951	false	0.00029225875549127245	3.5342324693719793	328	3437	91	21031	OAZ2,OAZ3,EFCAB7,F2RL1,PRNP,FZD5,CEMIP,VPS28,GHRL,SLC2A2,CLN3,BAD,VEGFC,CEP135,EDEM2,KIF3A,OR51E2,FFAR2,MAVS,LEP,TNF,IL13,NNAT,CDK5R1,TGFB3,PRKCZ,APBB1,SLC51B,BAG3,USP36,GAS6,GPER1,CIB1,SYTL4,PFKM,ABLIM3,MYH10,PLCB1,CDC42,DOC2B,ZC3H12A,CNST,STOM,TCF7L2,IRS2,BAP1,MAPK14,RPH3AL,MCU,SIRT6,GPR68,AKAP5,PTPN23,PRR5L,ADCY10,CORO2B,SFN,FGB,UBE2J2,MTCL1,ITGAM,ATG13,PRKD1,HPS4,HYAL2,PTGS2,PLK3,FGA,JUP,ANKR…
GO:BP	anterograde trans-synaptic signaling	GO:0098916	false	0.00029938965664297047	3.523763207802177	750	3437	177	21031	EPHB1,BLOC1S6,CACNA1A,CHRNA9,STX19,GAD1,RAPSN,GABRB3,PLK2,ARHGAP44,RNF167,NRG3,GAD2,BSN,TMOD2,PRNP,CX3CL1,CPEB3,SLC17A7,PRRT1,GHRL,EPHB2,FBXO2,EDN1,FBXO45,CHRNB2,NTF4,GJC1,HAPLN4,TSHZ3,GABRE,APBA3,CLN3,CARTPT,JPH3,SLC7A11,SHANK1,GABBR2,KCNMB1,GRM5,HTR3E,NTRK2,GRIN1,STAU1,CA2,RASD2,APBA1,CALB1,ABHD6,BRAF,HTR1F,HTR3B,KCNIP2,SLC24A2,NPR2,TNF,PFN2,SV2B,HAP1,CUX2,CBLN1,GRM2,SLC12A5,TAC1,HTR2B,HRH2,REL…
GO:BP	chemical synaptic transmission	GO:0007268	false	0.00029938965664297047	3.523763207802177	750	3437	177	21031	EPHB1,BLOC1S6,CACNA1A,CHRNA9,STX19,GAD1,RAPSN,GABRB3,PLK2,ARHGAP44,RNF167,NRG3,GAD2,BSN,TMOD2,PRNP,CX3CL1,CPEB3,SLC17A7,PRRT1,GHRL,EPHB2,FBXO2,EDN1,FBXO45,CHRNB2,NTF4,GJC1,HAPLN4,TSHZ3,GABRE,APBA3,CLN3,CARTPT,JPH3,SLC7A11,SHANK1,GABBR2,KCNMB1,GRM5,HTR3E,NTRK2,GRIN1,STAU1,CA2,RASD2,APBA1,CALB1,ABHD6,BRAF,HTR1F,HTR3B,KCNIP2,SLC24A2,NPR2,TNF,PFN2,SV2B,HAP1,CUX2,CBLN1,GRM2,SLC12A5,TAC1,HTR2B,HRH2,REL…
GO:BP	cell population proliferation	GO:0008283	false	0.0003050145564690333	3.5156794339537893	2006	3437	412	21031	SLC26A2,RAG2,MAP2K2,GREM1,MSX1,EPHB1,RAD51B,NUDT6,FOXC2,CXCL8,B4GALT7,GATA2,EMC10,MUS81,VDR,RYK,LDOC1,MMRN2,NAA35,ACKR3,F2RL1,PTH,IGFBP2,HYAL1,SLIT3,PRNP,ZMPSTE24,PLA2G2F,ETV5,ALKBH5,CX3CL1,CDKN1A,COMP,FZD5,BRAT1,MYO16,KLHL41,LGR6,GHRL,CSF1,SERPINF2,HAVCR2,EPHB2,COL8A1,GBA,FBXO2,EDN1,CHRNB2,CDK5RAP3,TRIB1,SNAI2,CYP7B1,BMPER,EFNB1,RELA,HAPLN4,APOH,GJB6,MKS1,PTPRN,CD320,SLC7A11,WDR6,TFAP2C,EYA1,PTG…
GO:BP	apoptotic process	GO:0006915	false	0.0003159276170872037	3.5004124082058583	1913	3437	395	21031	GLS2,GREM1,MSX1,APLP1,TRAIP,FOXC2,DAPK2,TMBIM1,GATA2,SLC27A4,VDR,TNFAIP8L3,FZD1,AKTIP,RAPSN,PLK2,NAA35,SOCS2,TRAF4,SGMS1,ACKR3,PARL,PTH,EYA4,COL2A1,SLIT3,MAP3K11,PRNP,ZMPSTE24,CX3CL1,CDKN1A,COMP,LHX4,FZD5,ATP2A1,BRAT1,GHRL,PEG10,MAPK7,BRMS1,GBA,PPP2R2B,PPM1F,PELI3,EDN1,PDE3A,CDK5RAP3,CARD10,SPTLC1,SLC5A8,PLAUR,SNAI2,NTF4,RELA,APOH,FATE1,ACTN3,CLN3,SLC7A11,DDAH2,EYA1,BAD,ITM2C,FOXO1,PROC,NDUFS3,ZB…
GO:BP	trans-synaptic signaling	GO:0099537	false	0.0003265533490134677	3.486045857912685	756	3437	178	21031	EPHB1,BLOC1S6,CACNA1A,CHRNA9,STX19,GAD1,RAPSN,GABRB3,PLK2,ARHGAP44,RNF167,NRG3,GAD2,BSN,TMOD2,PRNP,CX3CL1,CPEB3,SLC17A7,PRRT1,GHRL,EPHB2,FBXO2,EDN1,FBXO45,CHRNB2,NTF4,GJC1,HAPLN4,TSHZ3,GABRE,APBA3,CLN3,CARTPT,JPH3,SLC7A11,SHANK1,GABBR2,KCNMB1,GRM5,HTR3E,NTRK2,GRIN1,STAU1,CA2,RASD2,APBA1,CALB1,ABHD6,BRAF,HTR1F,HTR3B,KCNIP2,SLC24A2,NPR2,TNF,PFN2,SV2B,HAP1,CUX2,CBLN1,GRM2,SLC12A5,TAC1,HTR2B,HRH2,REL…
GO:BP	regulation of membrane potential	GO:0042391	false	0.0003305711316625082	3.4807350754684245	433	3437	113	21031	CHRNA9,CASQ2,SLC34A1,POPDC2,SNTA1,ZMPSTE24,TMEM161B,KCNA4,GHRL,GBA,KCNK7,EDN1,CHRNB2,SCN3B,GJC1,GABRE,CLN3,BAD,SHANK1,GRM5,HTR3E,LIPA,NTRK2,GRIN1,KDR,HCN3,HTR3B,KCNIP2,NPR2,TNF,CUX2,CBLN1,FKBP1B,KCNE3,DLD,PYCR1,RELN,KCNK2,KCNMB2,GRIA4,PRKCZ,KCNMA1,CHRNE,GABRR2,PID1,CTNNA3,SLC39A8,GJD2,TRDN,NPPA,MYH14,GABRB2,CACNA1G,GPER1,TRPC5,GRIA3,P2RX4,CAMK2D,PKP2,WNT7A,MPP2,KCNN2,CACNB3,SCN10A,CACNB4,KCNQ3,GN…
GO:BP	signal release	GO:0023061	false	0.0003659038564378291	3.4366330132495415	492	3437	125	21031	BLOC1S6,C1QTNF1,STX19,F2RL1,CPE,GHRL,GNAZ,CYP19A1,KLF7,EDN1,FBXO45,CHRNB2,SLC2A2,PTPRN,CARTPT,BAD,FOXO1,NPVF,OR51E2,PDE8B,SLC16A2,FFAR2,RASL10B,CCKAR,FFAR4,BRAF,LEP,HFE,TNF,MAOB,PFN2,SV2B,NNAT,FKBP1B,GRM2,SYT6,NOS2,HNF4A,EIPR1,ALOX5,CPLX1,SYT7,SYT1,G6PC2,MC4R,OSM,GPER1,PPFIA3,GNRHR,MCTP1,HADH,SYTL4,GRM4,P2RX4,PIP5K1C,PFKM,PER2,WNT7A,PORCN,PLCB1,DOC2B,RFX3,SYT4,TCF7L2,IRS2,AQP1,CACNB4,TPRG1L,ABCC4…
GO:BP	carbohydrate derivative biosynthetic process	GO:1901137	false	0.0003724071065592724	3.4289820400697786	661	3437	159	21031	CDA,ST6GALNAC5,B4GALT7,FKRP,POMGNT1,A4GALT,PDK3,GALNT18,HS6ST3,CHST4,ALG6,ALG12,HYAL1,MGAT5B,MAN2A2,CEMIP,B3GALT6,PIGH,PMM1,SORD,ADCY7,GCNT3,ALG14,PGAP2,TMTC2,POFUT2,IL15,ITM2C,FUT4,NDUFS3,PAPSS2,HAS3,ST6GALNAC1,LIPA,DOLPP1,ST3GAL3,FA2H,PIGS,ST3GAL4,NUDT14,MAN1C1,POMGNT2,DERL3,NPR2,GCNT7,DLD,GFPT1,PPARA,NECAB1,A4GNT,SLC27A2,B3GALT1,UCK2,PXYLP1,B4GALT2,GALNT10,PIGU,EXTL3,SLC51B,PID1,SLC39A8,HACD2,…
GO:BP	cellular response to organic substance	GO:0071310	false	0.0003762455533799533	3.4245286240332122	1971	3437	405	21031	APLP1,TRAIP,FOXC2,CXCL8,SPATA2,CACNA1A,CASQ2,CSRP3,SLC34A1,SLC27A4,P2RY2,VDR,PDE2A,RFX2,LDOC1,PCOLCE2,CDC42EP2,GABRB3,SOCS2,ACKR1,ACKR3,PDK3,F2RL1,PTH,IGFBP2,HYAL1,RXFP1,SLIT3,BRINP3,PRNP,CX3CL1,CPEB3,GHRL,CSF1,STRA8,PIP4K2C,HAVCR2,ZNF366,EPHB2,GBA,ARID5A,KLF7,PELI3,EDN1,PDE3A,CDK5RAP3,TRIB1,TCF21,PLAA,SNAI2,CYP7B1,RHBDD2,PMM1,RELA,PNPLA3,ADCY7,GJB6,COL5A2,SLC2A2,PTPRN,IL17RE,WNT5B,CPS1,BAD,IL15,…
GO:BP	cellular response to endogenous stimulus	GO:0071495	false	0.00039826377606041487	3.39982919289395	1432	3437	306	21031	GREM1,MSX1,APLP1,FOXC2,CXCL8,CACNA1A,CASQ2,CSRP3,SLC34A1,MUS81,SLC27A4,P2RY2,FZD1,EHD1,PDE2A,LDOC1,GABRB3,MMRN2,SOCS2,PTH,NBL1,IGFBP2,HYAL1,RXFP1,COL2A1,SLIT3,SPRED1,PRNP,ZMPSTE24,COMP,CPEB3,FBXL15,GHRL,PIP4K2C,PEG10,ZNF366,EPHB2,MAPK7,BRMS1,FRS3,ARID5A,EDN1,PDE3A,TCF21,SNAI2,CYP7B1,BMPER,NTF4,RELA,PNPLA3,COL5A2,CPS1,OTX2,FOXO1,VASN,APPL2,COL4A2,VEGFC,ZNF703,PLK5,TNFRSF1B,GRM5,HTR3E,WFIKKN1,SORBS…
GO:BP	cellular catabolic process	GO:0044248	false	0.0004053763198032935	3.3921416243631164	1600	3437	337	21031	GLS2,A1CF,CDA,HMGCL,UBQLN4,EXOSC5,TIMP4,SLC25A44,DAPK2,PLB1,ENTPD8,STAM,FKRP,MUS81,SLC27A4,TST,VPS37D,GAD1,PLA2G15,PDE2A,PLK2,AMDHD1,ATG4A,GAPDHS,PARL,GAD2,ENOSF1,HYAL1,ZMPSTE24,ALKBH5,BLMH,ALLC,HDAC10,CPEB3,DNA2,FZD5,VTI1B,LIPE,SLC16A3,CYP2F1,VPS28,PIP4K2C,PEX5,EPHB2,AADAT,GBA,HKDC1,SPTLC1,PLAA,EFNB1,SORD,SMUG1,PNPLA3,GPR137,ACTN3,CLN3,WDR6,CPS1,BAD,GLDC,FOXO1,PATL2,CPQ,CSAD,TNFRSF1B,NHLRC1,RNF5…
GO:BP	regulation of organelle organization	GO:0033043	false	0.0005001417205267747	3.3009069162205393	1173	3437	257	21031	WDPCP,MARCHF5,MAP2K2,MSX1,SLAIN1,UBQLN4,MID1,TMEM135,STAM,AVIL,PDE2A,EML2,HAUS5,CDC42EP2,PLK2,ARHGAP44,SYNPO2L,JAM3,CDC42EP1,PARL,F2RL1,TMEFF2,STX18,TMOD2,MYO19,CX3CL1,WASF3,FZD5,PFN4,STRA8,PIP4K2C,SERPINF2,EPHB2,VAT1,PPM1F,EDN1,PDE3A,ADCK1,PLAUR,CDCA8,PNKP,ADD2,EFNB1,CLN3,CEP97,BAD,PATL2,ODAD3,SHANK1,CAPZA3,EVI5L,CEP135,RNF5,BMERB1,SDC4,SPC24,TMEM39A,PGAM5,CAPN2,CHEK1,TMEM67,TFPT,CLIP3,MARK4,MAV…
GO:BP	positive regulation of macromolecule metabolic process	GO:0010604	false	0.0005971407495611056	3.2239232910595996	3420	3437	661	21031	MAP2K2,A1CF,GREM1,SHLD1,TAF6L,MSX1,HAMP,KDM4D,EXOSC5,ASB11,MOB3C,FOXC2,SERTAD3,CXCL8,C1QTNF1,MRNIP,GATA2,CSRP3,TTBK1,OAZ2,OAZ3,VDR,LMX1B,DBP,EFCAB7,CELF3,FZD1,PDE2A,AKTIP,RFX2,F12,PLK2,RAP2B,FZD8,TRAF4,F2RL1,SPON1,PTH,ARHGEF11,IPPK,EYA4,MYF6,TNP2,ZNHIT1,MAP3K11,PRNP,ZMPSTE24,JMJD4,ETV5,ALKBH5,CX3CL1,CDKN1A,LHX4,HDAC10,CPEB3,DNA2,FZD5,CEMIP,RHBDD3,USP50,BRAT1,VPS28,CSF1,STRA8,SERPINF2,HAVCR2,STPG4…
GO:BP	connective tissue development	GO:0061448	false	0.000599029515341271	3.222551778555517	291	3437	82	21031	SLC26A2,GREM1,MSX1,FOXC2,FKRP,PTH,THBS3,HYAL1,RXFP1,COL2A1,ZMPSTE24,COMP,GHRL,CSF1,ARID5A,KLF7,EDN1,DYRK1B,ABHD15,SNAI2,WNT5B,ZBTB16,LIPA,SMAD1,CHRDL2,THRA,BMP3,TGFB1,LEP,NPR2,SERPINH1,SOX6,HOXA3,RARB,FRZB,COL11A1,OSR2,BMP1,SULF2,EVC,HOXC4,BPNT2,RUNX2,ADAMTS12,COL1A1,RFLNB,LOXL2,BARX2,NCOA2,MAF,COL5A1,CNMD,FOXA1,BMP7,MEF2D,WNT7A,HOXA11,HSD17B1,HMGCS2,MAPK14,PPARGC1A,MBOAT2,ARID5B,EGR1,BMPR2,HOXA5…
GO:BP	phosphorylation	GO:0016310	false	0.0006029907805479725	3.219689327972205	1579	3437	332	21031	MAP2K2,GREM1,FN3K,EPHB1,KDM4D,MOB3C,DAPK2,MRNIP,TTBK1,RYK,FZD1,AKTIP,GRK7,PLK2,RAP2B,FZD8,TRAF4,SGMS1,PDK3,IPPK,TSSK4,SPRED1,MAP3K11,PRNP,CX3CL1,CDKN1A,CEMIP,CDK15,LIPE,PRRT1,BRAT1,CSF1,PIP4K2C,EPHB2,MAPK7,GBA,PPM1F,EDN1,HKDC1,CDK5RAP3,CARD10,DYRK1B,ADCK1,TRIB1,PLAUR,CDCA8,PNKP,NTF4,DBNDD2,CLN3,CARTPT,HUNK,CNKSR1,BAD,IL15,SPEG,PAPSS2,IRAK2,ARR3,VEGFC,PLK5,NHLRC1,GRM5,RET,RASGRP1,CLCF1,TNKS1BP1,TH…
GO:BP	muscle structure development	GO:0061061	false	0.0007434188359878409	3.1287664393904855	678	3437	161	21031	GREM1,MSX1,EPHB1,FBXO40,ITGA11,MYORG,FOXC2,CSRP3,ACTL8,FKRP,USP2,FZD1,EHD1,OR10J5,SYNPO2L,HOPX,POPDC2,NID1,MYF6,ZNHIT1,TMOD2,ZMPSTE24,COMP,SMTNL1,KLHL41,EDN1,LRRC27,DYRK1B,TCF21,ACTN3,ETV1,LBX2,WNT5B,SPEG,CAPN3,WFIKKN1,CAPN2,ASB2,SMAD1,QKI,YBX3,TGFB1,TMOD4,TNF,SOX6,ASS1,SIRT2,JAM2,RARB,NKX2-5,MYMK,COL11A1,MYPN,PPARA,COPS2,USP19,SMYD1,IGSF8,FOXF1,ANKRD2,CAV2,UNC45B,EVC,TBX2,MYH14,GPER1,MSC,BARX2,E…
GO:BP	microtubule cytoskeleton organization	GO:0000226	false	0.0008432964512159478	3.074019727279412	659	3437	157	21031	SLAIN1,MID1,HOATZ,EML2,HAUS5,PLK2,TBCB,DNAAF1,DNAAF5,CEP126,CDCA8,MEIG1,CCDC78,CEP97,ODAD3,EFHC1,PARD6G,GAS2L3,CEP135,CCDC63,EFCAB1,BMERB1,KIF3A,LLGL1,CHEK1,DNAAF6,TMEM67,CLIP3,MARK4,DOCK7,NUBP1,CFAP73,POC1B,CCDC42,CDK5R1,DNAI1,CCDC103,FBXO5,KIF24,PRKCZ,ANKFN1,CFAP91,JHY,KIFC2,ZMYND10,CCDC8,EML1,TBC1D21,TRDN,TOGARAM2,HOOK3,DNAI3,CFAP206,NINL,SUGT1,AUNIP,STIL,CIB1,TTC12,KIF2B,CRIPT,DAW1,NTMT1,GPSM…
GO:BP	positive regulation of nucleobase-containing compound metabolic process	GO:0045935	false	0.0008684994740209825	3.06123044023341	2052	3437	417	21031	MAP2K2,A1CF,GREM1,SHLD1,TAF6L,MSX1,HAMP,KDM4D,EXOSC5,FOXC2,SERTAD3,MRNIP,GATA2,CSRP3,VDR,LMX1B,DBP,EFCAB7,CELF3,FZD1,RFX2,GAPDHS,F2RL1,PTH,ARHGEF11,IPPK,EYA4,MYF6,ZNHIT1,ETV5,ALKBH5,CX3CL1,LHX4,HDAC10,CPEB3,DNA2,FZD5,STRA8,SERPINF2,STPG4,MAPK7,ARID5A,KLF7,EDN1,CDK5RAP3,DYRK1B,TCF21,PNKP,MYRFL,RELA,RELB,PTPRN,ETV1,TFAP2C,OTX2,EYA1,FOXO1,FOXF2,PATL2,ZBTB16,PCGF5,HAS3,MED4,CAPN3,TNFRSF1B,TBX15,RET,Z…
GO:BP	negative regulation of transcription by RNA polymerase II	GO:0000122	false	0.0009637371113616485	3.0160414169845087	986	3437	220	21031	MSX1,HAMP,FOXC2,GATA2,VDR,USP2,MAGEB10,PDE2A,AEBP1,HOPX,HES7,ETV5,HDAC10,CPEB3,ZFP69B,ZNF366,BRMS1,ARID5A,KLF7,EDN1,TCF21,HOXB8,SNAI2,LIN37,RELA,MAGEE2,ZNF599,TFAP2C,ZBTB14,FOXO1,ZBTB16,TBX15,VSX2,OLIG2,PCGF2,RREB1,GPS2,ZNF202,ARX,ZBTB25,SOX10,THRA,CREBRF,YBX3,RFC1,TGFB1,LEP,SOX12,EPC1,LDB2,MYC,TNF,ZNF750,MLXIPL,CREB3L1,SIRT2,ESR2,CUX2,GLIS2,CC2D1A,RARB,NKX2-5,ZBTB20,CBFA2T2,NRIP2,MDM4,ZNF296,PPA…
GO:BP	regulation of programmed cell death	GO:0043067	false	0.001040418188022988	2.982792064310673	1506	3437	317	21031	GLS2,GREM1,MSX1,FOXC2,SPATA2,DAPK2,TMBIM1,GATA2,SLC27A4,VDR,TNFAIP8L3,FZD1,RAPSN,PLK2,NAA35,SOCS2,TRAF4,SGMS1,ACKR3,PARL,F2RL1,PTH,EYA4,COL2A1,MAP3K11,PRNP,CX3CL1,CDKN1A,COMP,LHX4,GHRL,MAPK7,BRMS1,GBA,PELI3,EDN1,PDE3A,CARD10,SPTLC1,PLAUR,SNAI2,NTF4,RELA,APOH,FATE1,ACTN3,CLN3,SLC7A11,DDAH2,EYA1,BAD,ITM2C,FOXO1,PROC,NDUFS3,ZBTB16,CAPN3,PLK5,TNFRSF1B,RET,RBCK1,CLCF1,PCGF2,PLEKHN1,E2F3,NTRK2,MUC1,TNF…
GO:BP	regulation of apoptotic process	GO:0042981	false	0.0010678733945234335	2.9714802335613357	1463	3437	309	21031	GLS2,GREM1,MSX1,FOXC2,DAPK2,TMBIM1,GATA2,SLC27A4,VDR,TNFAIP8L3,FZD1,RAPSN,PLK2,NAA35,SOCS2,TRAF4,SGMS1,ACKR3,PARL,PTH,EYA4,COL2A1,MAP3K11,PRNP,CX3CL1,CDKN1A,COMP,LHX4,GHRL,MAPK7,BRMS1,GBA,PELI3,EDN1,PDE3A,CARD10,SPTLC1,PLAUR,SNAI2,NTF4,RELA,APOH,FATE1,ACTN3,CLN3,SLC7A11,DDAH2,EYA1,BAD,ITM2C,FOXO1,PROC,NDUFS3,ZBTB16,CAPN3,PLK5,TNFRSF1B,RET,RBCK1,CLCF1,PCGF2,PLEKHN1,E2F3,NTRK2,MUC1,TNFAIP8L2,CAPN2,…
GO:BP	regulation of secretion by cell	GO:1903530	false	0.0015163194424709754	2.8192092964031192	564	3437	137	21031	C1QTNF1,GATA2,STAM,F2RL1,RHBDD3,GHRL,GNAZ,CYP19A1,KLF7,EDN1,FBXO45,CHRNB2,SLC2A2,CARTPT,BAD,FOXO1,NPVF,VEGFC,TNFRSF1B,SDC4,LLGL1,OR51E2,PDE8B,FFAR2,RASL10B,CCKAR,FFAR4,BRAF,LEP,HFE,TNF,MAOB,PFN2,SV2B,IL13,HAP1,NNAT,FKBP1B,GRM2,SYT6,TGFB3,MICAL1,NOS2,HNF4A,EIPR1,FOXF1,IL12B,ALOX5,CPLX1,SAA1,SYT7,APBB1,SYT1,RAB3B,G6PC2,IL12A,OSM,GPER1,MCTP1,HADH,CPB2,SYTL4,P2RX4,PFKM,PER2,WNT7A,MYH10,PLCB1,DOC2B,RF…
GO:BP	regulation of immune system process	GO:0002682	false	0.0015246381069817082	2.8168332296236716	1512	3437	317	21031	RAG2,GREM1,SHLD1,HAMP,PPP6C,BLOC1S6,CXCL8,DAPK2,GATA2,TTBK1,TBC1D10C,PLK2,BPIFB1,JAM3,F2RL1,NBL1,IGFBP2,CHST4,SELE,PRNP,PLA2G2F,CX3CL1,CDKN1A,FZD5,RHBDD3,MASP2,ECSIT,USP50,LOXL3,CSF1,HAVCR2,C1RL,SPPL3,CYP19A1,EPHB2,ARID5A,EDN1,CHRNB2,TRIB1,HOXB8,SNAI2,EFNB1,WDFY1,RELA,ADCY7,GPR137,CD320,CARTPT,SLC7A11,TMEM126A,BAD,IL15,FUT4,BTNL2,APPL2,ZBTB16,IRAK2,VEGFC,TNFRSF1B,RBCK1,RASGRP1,CLEC4D,CLCF1,SDC4,L…
GO:BP	monoatomic cation transmembrane transport	GO:0098655	false	0.001577439287158092	2.802047346986921	830	3437	189	21031	HAMP,UQCR10,SLC13A2,SLC2A9,KCNB2,CACNA1A,CHRNA9,CASQ2,SLC34A1,SNTA1,KCNQ4,SLC5A2,SLC39A1,KCNG4,PRNP,OTOP3,CX3CL1,SLC34A2,CEMIP,ATP2A1,SLC17A7,PKD1L2,KCNA4,NIPAL1,SLC46A1,KCNK7,EDN1,SCN3B,SLC6A17,JPH3,PLCH2,TTYH1,CNGB3,CAPN3,KCNMB1,CATSPER1,RASA3,TMEM175,GRIN1,SLC5A1,TESC,OTOP1,KCNG3,SMDT1,TRPM6,SLC6A8,CATSPER4,SLC6A15,TRPC3,HCN3,TGFB1,KCNIP2,SLC24A2,IL13,HAP1,LRRC52,FKBP1B,KCNE3,SLC17A4,SLC12A5,D…
GO:BP	metal ion transport	GO:0030001	false	0.0015976549570635213	2.796517008766473	877	3437	198	21031	MFSD4B,HAMP,SLC13A2,MCHR1,KCNB2,CACNA1A,CHRNA9,CASQ2,SLC34A1,VDR,CRACR2B,ARHGAP1,SNTA1,KCNQ4,SLC5A2,SLC39A1,KCNG4,PRNP,ZMPSTE24,CX3CL1,SLC34A2,CEMIP,ATP2A1,SLC17A7,PKD1L2,KCNA4,NIPAL1,SLC46A1,KCNK7,EDN1,CHRNB2,SCN3B,SLC5A8,SLC6A17,JPH3,PLCH2,TTYH1,LCN2,CAPN3,KCNMB1,CUTC,NKAIN1,CATSPER1,RASA3,SLC10A2,TMEM175,GRIN1,SLC5A1,TESC,KCNG3,SMDT1,TRPM6,SLC6A8,CATSPER4,SLC6A15,TRPC3,HCN3,TGFB1,KCNIP2,SLC24A…
GO:BP	cellular macromolecule localization	GO:0070727	false	0.0016066877111961908	2.794068528018246	2742	3437	538	21031	WDPCP,NEDD8,MARCHF5,ROM1,A1CF,MSX1,MID1,BLOC1S6,KCNB2,TMBIM1,MRNIP,STAM,CSRP3,EMC10,FKRP,TVP23A,OAZ2,UBL4A,STX19,OAZ3,EFCAB7,VPS37D,EHD1,AKTIP,RAPSN,BET1L,PEX10,ADAMTS9,SNX21,PEX16,TIMM29,ARHGAP44,ATG4A,JAM3,ARHGAP1,SNX15,PARL,F2RL1,NBL1,BSN,COG5,STX18,TIMM10B,PRNP,TOMM34,CDKN1A,COMP,AP5S1,FZD5,VTI1B,CEMIP,ARL5B,PADI6,RHBDD3,PRRT1,PFN4,CPE,VPS28,GHRL,PEX5,TMED7,GNAZ,EPHB2,NUP43,B9D1,KLF7,PPM1F,SH…
GO:BP	response to endogenous stimulus	GO:0009719	false	0.0017349371509952337	2.760716253132672	1678	3437	347	21031	GREM1,MSX1,APLP1,TIMP4,FOXC2,CXCL8,CACNA1A,CASQ2,CSRP3,FKRP,SLC34A1,MUS81,SLC27A4,P2RY2,FZD1,EHD1,PDE2A,LDOC1,GABRB3,MMRN2,SOCS2,PTH,NBL1,IGFBP2,HYAL1,RXFP1,COL2A1,SLIT3,SPRED1,PRNP,ZMPSTE24,CDKN1A,COMP,SLC34A2,CPEB3,FBXL15,GHRL,PIP4K2C,PEG10,ZNF366,EPHB2,MAPK7,BRMS1,FRS3,GBA,ARID5A,EDN1,PDE3A,TCF21,SNAI2,CYP7B1,BMPER,NTF4,RELA,PNPLA3,COL5A2,CPS1,OTX2,FOXO1,VASN,APPL2,COL4A2,VEGFC,ZNF703,PLK5,TNF…
GO:BP	embryonic morphogenesis	GO:0048598	false	0.001987875228007623	2.7016108782326387	617	3437	147	21031	WDPCP,GREM1,MSX1,FOXC2,CHRNA9,GATA2,FZD1,KCNQ4,HYAL1,SLC39A1,COL2A1,FZD5,DNAAF1,EPHB2,MAPK7,COL8A1,B9D1,EDN1,TCF21,HOXB8,GJB6,COL5A2,MKS1,LBX2,WNT5B,SEC24B,OTX2,EYA1,POFUT2,FOXF2,ZBTB16,LRIG3,COL4A2,VEGFC,MYO7A,TBX15,RET,PCGF2,SDC4,ASB2,SMAD1,OTOP1,AHDC1,TGFB1,WNT6,WHRN,HOXA3,RARB,NKX2-5,FRZB,DLD,COL11A1,HTR2B,TGFB3,CDK20,HNF4A,FOXF1,PFN1,CCDC103,TRAF6,OSR2,MYO15A,LAMB3,HMX2,LIAS,TEAD2,TBX2,HOXC4…
GO:BP	regulation of cell development	GO:0060284	false	0.0021025264240014815	2.6772585373964377	849	3437	192	21031	RAG2,MAP2K2,GATA2,TTBK1,RYK,MYF6,HES7,ETV5,CX3CL1,LOXL3,CSF1,EPHB2,PDE3A,TRIB1,HOXB8,SNAI2,RELA,HAPLN4,GPR137,ACTN3,CARTPT,BAD,IL15,PROC,APPL2,ZBTB16,VEGFC,TNFRSF1B,GRM5,RET,RASGRP1,CLCF1,OLIG2,BCAN,IL17A,NTRK2,TESC,SOX10,TMEM176B,NLRP3,QKI,TIAM2,TGFB1,DOCK7,GRN,BRAF,SOX12,ITPKB,NPR2,MYC,TNF,CLEC7A,SIRT2,HAP1,CUX2,ING5,FRZB,HAX1,LAG3,IL12B,RELN,ZNF365,IL7,ZFP36,ZBTB7B,TRAF6,SLAMF8,PRKCZ,SLC4A2,SP…
GO:BP	protein localization	GO:0008104	false	0.002130100925306681	2.67159981897188	2731	3437	535	21031	WDPCP,NEDD8,MARCHF5,ROM1,MSX1,MID1,BLOC1S6,KCNB2,TMBIM1,MRNIP,STAM,CSRP3,EMC10,FKRP,TVP23A,OAZ2,UBL4A,STX19,OAZ3,EFCAB7,VPS37D,EHD1,AKTIP,RAPSN,BET1L,PEX10,ADAMTS9,SNX21,PEX16,TIMM29,ARHGAP44,ATG4A,JAM3,ARHGAP1,SNX15,PARL,F2RL1,NBL1,BSN,COG5,STX18,TIMM10B,PRNP,TOMM34,CDKN1A,COMP,AP5S1,FZD5,VTI1B,CEMIP,ARL5B,PADI6,RHBDD3,PRRT1,PFN4,CPE,VPS28,GHRL,PEX5,TMED7,GNAZ,EPHB2,NUP43,B9D1,KLF7,PPM1F,SHROOM3…
GO:BP	regulation of secretion	GO:0051046	false	0.002422459992777445	2.6157433866443656	619	3437	147	21031	C1QTNF1,GATA2,STAM,P2RY2,F2RL1,RHBDD3,GHRL,GNAZ,CYP19A1,KLF7,EDN1,FBXO45,CHRNB2,SLC2A2,PTPRN,CARTPT,POFUT2,BAD,FOXO1,NPVF,VEGFC,TNFRSF1B,SDC4,LLGL1,OR51E2,PDE8B,ABCB11,FFAR2,RASL10B,CCKAR,FFAR4,BRAF,LEP,HFE,TNF,MAOB,PFN2,SV2B,IL13,HAP1,NNAT,FKBP1B,GRM2,SYT6,TGFB3,MICAL1,NOS2,HNF4A,EIPR1,FOXF1,IL12B,ALOX5,CPLX1,SAA1,SYT7,APBB1,SYT1,RAB3B,G6PC2,IL12A,OSM,GPER1,MCTP1,HADH,ERBB3,CPB2,SYTL4,P2RX4,PFKM…
GO:BP	generation of neurons	GO:0048699	false	0.0024289130459182653	2.6145880324792787	1514	3437	316	21031	WDPCP,ROM1,MAP2K2,EPHB1,APLP1,BLOC1S6,GATA2,FKRP,AVIL,LMX1B,RYK,FZD1,EHD1,ANKS1A,SOCS2,FZD8,ARHGAP44,NBL1,NRG3,SLIT3,BRINP3,ETV5,CX3CL1,ARHGEF40,LHX4,CPEB3,FZD5,MYO16,LGR6,GHRL,PEX5,EPHB2,LZTS3,GBA,KLF7,EDN1,FBXO45,CHRNB2,CDK5RAP3,PLAA,EFNB1,NTF4,HAPLN4,MKS1,ETV1,NCKIPSD,WNT5B,SEC24B,OTX2,EYA1,MYCL,GLDN,ITM2C,SHANK1,VEGFC,MYO7A,PLK5,RET,ADGRF1,OLIG2,SDC4,BCAN,ZFHX2,LLGL1,SLITRK4,NTRK2,BARHL2,ARX,…
GO:BP	monoatomic cation transport	GO:0006812	false	0.003136658160376939	2.50353280905214	1033	3437	226	21031	MFSD4B,HAMP,UQCR10,SLC13A2,MCHR1,SLC2A9,KCNB2,CACNA1A,CHRNA9,CASQ2,SLC34A1,VDR,CRACR2B,ARHGAP1,SNTA1,KCNQ4,SLC5A2,SLC39A1,KCNG4,PRNP,ZMPSTE24,OTOP3,CX3CL1,SLC34A2,CEMIP,ATP2A1,SLC17A7,PKD1L2,KCNA4,NIPAL1,SLC46A1,KCNK7,EDN1,CHRNB2,SCN3B,SLC5A8,SLC6A17,JPH3,PLCH2,TTYH1,CNGB3,LCN2,CAPN3,KCNMB1,CUTC,NKAIN1,CATSPER1,RASA3,SLC10A2,TMEM175,GRIN1,SLC5A1,TESC,OTOP1,KCNG3,SMDT1,TRPM6,SLC6A8,CATSPER4,SLC6A1…
GO:BP	developmental maturation	GO:0021700	false	0.0032041253092369025	2.494290507554737	340	3437	90	21031	CATSPERD,GREM1,BLOC1S6,GATA2,ANKS1A,PTH,THBS3,CX3CL1,CDKN1A,TDRKH,FZD5,GBA,EDN1,PDE3A,C1QL2,SLC22A14,ACTN3,PTPRN,IL15,GLDN,ZBTB16,SHANK1,RET,CABYR,TMEM79,BCAN,CATSPERE,SOX10,CATSPER4,KDR,TGFB1,PALM,LEP,KCNIP2,NPR2,NTN4,CLEC7A,SIRT2,DLD,CDK5R1,ATP6V1G2,ROPN1L,RELN,PFN1,FBXO5,DCHS1,PCSK4,SPINK5,RUNX2,SEZ6L,ADAMTS12,CATSPER3,RFLNB,CDH3,ADGRL1,FOXA1,ARHGEF15,MAP3K13,RFX3,ERCC2,KCNQ3,BAP1,DAG1,CDC25B,…
GO:BP	regulation of cell population proliferation	GO:0042127	false	0.003217621500744848	2.4924650447011976	1683	3437	346	21031	GREM1,MSX1,EPHB1,RAD51B,NUDT6,CXCL8,B4GALT7,GATA2,EMC10,VDR,RYK,LDOC1,MMRN2,ACKR3,PTH,IGFBP2,HYAL1,SLIT3,PRNP,ZMPSTE24,PLA2G2F,ETV5,CX3CL1,CDKN1A,COMP,FZD5,MYO16,KLHL41,GHRL,CSF1,SERPINF2,HAVCR2,EPHB2,FBXO2,EDN1,CHRNB2,TRIB1,SNAI2,CYP7B1,EFNB1,RELA,HAPLN4,APOH,GJB6,MKS1,PTPRN,CD320,SLC7A11,WDR6,TFAP2C,EYA1,PTGDR2,BAD,IL15,FOXO1,SPEG,IGFBP6,BTNL2,APPL2,ZBTB16,GKN2,BRICD5,VEGFC,ZNF703,TNFRSF1B,LAMC…
GO:BP	leukocyte cell-cell adhesion	GO:0007159	false	0.003351248876894781	2.4747933185543025	403	3437	103	21031	RAG2,IGFBP2,CHST4,SELE,PRNP,PLA2G2F,LOXL3,HAVCR2,PODXL2,ADD2,EFNB1,RELA,BAD,IL15,FUT4,BTNL2,ZBTB16,RASGRP1,SDC4,TNFAIP8L2,ST3GAL4,NLRP3,APOA4,DAPL1,TGFB1,LEP,SOX12,TSPAN32,ITPKB,HFE,TNF,ASS1,JAM2,CCL28,PPARA,SELPLG,LAG3,ARG2,IL12B,ALOX5,IL7,ZBTB7B,TRAF6,PRKCZ,SLC4A2,KLRK1,SLC39A8,IL12A,MAP3K8,BMP7,SOX13,ARG1,IRF1,NFKBID,AIF1,BTN2A2,ZC3H12A,VTCN1,KAT5,VSIR,S100A8,PDE5A,CD27,PDCD1LG2,NT5E,VSIG4,PEC…
GO:BP	inorganic anion transmembrane transport	GO:0098661	false	0.003351871683108102	2.474712615454874	128	3437	43	21031	SLC26A2,SLC34A1,VDR,GABRB3,SLC17A7,SLC5A8,NMUR2,GABRE,TTYH1,CLCN5,AQP6,CLCA2,SLC12A5,SLC13A4,GABRP,SLC4A2,KCNT2,GABRR2,TTYH3,SLC1A4,GABRB2,ANO10,TTYH2,SLC4A1,GABRG2,GABRB1,CLCA4,SLC37A2,GABRA1,GLRA3,GABRG1,SLC4A8,SLC25A14,GABRA2,ANO4,MFSD8,SLC1A3,SLC1A1,SLC26A6,ANO5,CFTR,UCP2,SLC25A27
GO:BP	inorganic cation transmembrane transport	GO:0098662	false	0.00344452310982995	2.462870897154261	808	3437	183	21031	HAMP,UQCR10,SLC13A2,SLC2A9,KCNB2,CACNA1A,CHRNA9,CASQ2,SLC34A1,SNTA1,KCNQ4,SLC5A2,SLC39A1,KCNG4,PRNP,OTOP3,CX3CL1,SLC34A2,CEMIP,ATP2A1,SLC17A7,PKD1L2,KCNA4,NIPAL1,SLC46A1,KCNK7,EDN1,SCN3B,SLC6A17,JPH3,PLCH2,TTYH1,CAPN3,KCNMB1,HTR3E,CATSPER1,RASA3,TMEM175,GRIN1,SLC5A1,TESC,OTOP1,KCNG3,SMDT1,TRPM6,SLC6A8,CATSPER4,SLC6A15,TRPC3,HCN3,TGFB1,HTR3B,KCNIP2,SLC24A2,IL13,HAP1,LRRC52,FKBP1B,KCNE3,SLC17A4,SLC…
GO:BP	regulation of cell-cell adhesion	GO:0022407	false	0.0034795715168475356	2.4584742328712057	477	3437	118	21031	RAG2,C1QTNF1,IGFBP2,CHST4,SELE,PRNP,PLA2G2F,CX3CL1,LOXL3,SERPINF2,HAVCR2,MAPK7,PPM1F,PLAUR,EFNB1,RELA,BAD,IL15,FUT4,BTNL2,ZBTB16,ZNF703,RASGRP1,SDC4,TNFAIP8L2,ST3GAL4,NLRP3,DAPL1,TGFB1,LEP,SOX12,TSPAN32,ITPKB,HFE,TNF,ASS1,CCL28,PPARA,LAG3,ARG2,IL12B,ALOX5,IL7,ZBTB7B,TRAF6,PRKCZ,SLC4A2,KLRK1,IL12A,MYO10,MAP3K8,FOXA1,BMP7,SOX13,ARG1,IRF1,NFKBID,AIF1,BTN2A2,ZC3H12A,VTCN1,MEGF10,KAT5,VSIR,MAPK14,PDE5…
GO:BP	positive regulation of response to stimulus	GO:0048584	false	0.0035755239406370745	2.446660309707641	2274	3437	452	21031	MAP2K2,GREM1,SHLD1,MSX1,KDM4D,MID1,PPP6C,MYORG,FOXC2,CXCL8,C1QTNF1,DAPK2,TEDC2,MRNIP,TTBK1,VDR,TNFAIP8L3,RYK,PDE2A,F12,PLK2,MMRN2,TXNDC15,TM2D3,TRAF4,SYNPO2L,BPIFB1,RNF167,ACKR3,F2RL1,PTH,DENND2B,EYA4,NID1,ZNHIT1,SPRED1,MAP3K11,TMOD2,PRNP,CA8,CX3CL1,HDAC10,FZD5,MASP2,ECSIT,USP50,FBXL15,LGR6,GHRL,LOXL3,CSF1,SERPINF2,HAVCR2,C1RL,SPPL3,ARID5A,PPM1F,EDN1,CDK5RAP3,NMUR2,PLAUR,CDCA8,PNKP,BMPER,WDFY1,RE…
GO:BP	anatomical structure maturation	GO:0071695	false	0.004080230780122352	2.3893152722779676	271	3437	75	21031	CATSPERD,GREM1,GATA2,ANKS1A,PTH,THBS3,CX3CL1,CDKN1A,TDRKH,FZD5,GBA,EDN1,PDE3A,SLC22A14,ACTN3,PTPRN,IL15,GLDN,ZBTB16,RET,CABYR,TMEM79,CATSPERE,SOX10,CATSPER4,KDR,TGFB1,LEP,KCNIP2,NPR2,NTN4,CLEC7A,SIRT2,DLD,CDK5R1,ROPN1L,FBXO5,DCHS1,PCSK4,SPINK5,RUNX2,ADAMTS12,CATSPER3,RFLNB,CDH3,FOXA1,MAP3K13,RFX3,ERCC2,KCNQ3,BAP1,DAG1,CDC25B,ELSPBP1,RHEX,WEE2,MTCH1,G6PD,EPHA8,SLFN14,HOXA5,ABHD2,GATA3,SLC26A6,CTNN…
GO:BP	heart development	GO:0007507	false	0.0040997521621809795	2.387242396414533	599	3437	142	21031	MAP2K2,GREM1,MSX1,FOXC2,WIF1,CSRP3,FKRP,FZD1,PDE2A,ADAMTS9,SYNPO2L,HOPX,POPDC2,COL2A1,SLIT3,SPRED1,ZMPSTE24,CDKN1A,MOSPD3,DNAAF1,CPE,EDN1,LRRC27,SNAI2,GJC1,GJB6,MKS1,SEC24B,ZBTB14,EYA1,ODAD3,TNFRSF1B,ASB2,SMAD1,SAV1,KDR,TGFB1,GAA,SOX6,RARB,NKX2-5,COL11A1,MDM4,HTR2B,PPARA,DNAI1,SMG9,SMYD1,FOXF1,KCNK2,CCDC103,ILK,DCHS1,ADAM15,TEAD2,TBX2,NPPA,CACNA1G,GPER1,MSC,STIL,ERBB3,COL5A1,BMP7,MEF2D,MMP21,TRAF…
GO:BP	actin filament-based process	GO:0030029	false	0.004145296945438018	2.3824443536188937	805	3437	182	21031	CSRP3,ACTL8,RHOD,AVIL,ANTXR1,CDC42EP2,ARHGAP44,SYNPO2L,JAM3,CDC42EP1,F2RL1,SNTA1,ARHGEF11,TPM2,TMEFF2,PLEK2,SELE,TMOD2,MYO19,CX3CL1,WASF3,ATP2A1,SMTNL1,PFN4,KLHL41,GHRL,SERPINF2,PPM1F,EDN1,SHROOM3,SCN3B,ADD2,GJC1,KPTN,ACTN3,CLN3,SHANK1,RHOJ,GAS2L3,CAPZA3,MYO7A,CAPN3,SORBS1,SDC4,LLGL1,DAAM1,ASB2,FHDC1,SRCIN1,QKI,FGF7,TGFB1,TMOD4,BRAF,WASF1,TNF,PFN2,ERMN,MYO1D,KCNE3,NKX2-5,HAX1,CDK5R1,MYPN,TGFB3,MI…
GO:BP	glycosylation	GO:0070085	false	0.004280601535922623	2.3684951970206525	239	3437	68	21031	ST6GALNAC5,B4GALT7,FKRP,POMGNT1,A4GALT,GALNT18,CHST4,ALG6,ALG12,COG5,MGAT5B,MAN2A2,B3GALT6,GBA,PMM1,GCNT3,ALG14,TMTC2,POFUT2,IL15,FUT4,ST6GALNAC1,DOLPP1,ST3GAL3,ST3GAL4,NUDT14,MAN1C1,POMGNT2,DERL3,GCNT7,GFPT1,A4GNT,B3GALT1,B4GALT2,GALNT10,EXTL3,SLC51B,SLC39A8,B4GALT1,B3GALNT2,GXYLT1,B4GALT4,GALNT15,MGAT4B,MPDU1,MGAT2,ST6GALNAC2,KRTCAP2,GALNT13,GCNT4,COG6,SLC35C2,POGLUT1,TET3,MGAT5,COG1,UGGT2,MAN1…
GO:BP	hormone transport	GO:0009914	false	0.004373700079093043	2.3591510014677457	328	3437	87	21031	C1QTNF1,F2RL1,CPE,GHRL,GNAZ,CYP19A1,KLF7,EDN1,SLC2A2,PTPRN,CARTPT,BAD,FOXO1,NPVF,PDE8B,SLC16A2,FFAR2,RASL10B,SLC7A8,CCKAR,FFAR4,LEP,HFE,TNF,NNAT,FKBP1B,SLC17A4,NOS2,HNF4A,EIPR1,ALOX5,CPLX1,SYT7,G6PC2,MC4R,OSM,GPER1,GNRHR,HADH,SYTL4,PFKM,PER2,PLCB1,DOC2B,RFX3,TCF7L2,IRS2,AQP1,TFAP2B,RPH3AL,MCU,SIRT6,GPR68,PTPRN2,INHBA,SLC8B1,AGTR1,SLC18A2,JAGN1,FGB,PRKD1,FGA,STXBP5L,P2RY1,RAB8B,SLC16A10,PRKCB,GATA…
GO:BP	organonitrogen compound catabolic process	GO:1901565	false	0.00460622823399535	2.3366545469820665	1399	3437	293	21031	NEDD8,GLS2,CDA,HMGCL,HAMP,UBQLN4,ASB11,TIMP4,SLC25A44,PLB1,STAM,FKRP,OAZ2,UBL4A,OAZ3,TST,VPS37D,GAD1,PLA2G15,PDE2A,PEX10,PLK2,LYG1,TRAF4,AMDHD1,GAPDHS,RNF167,PSMA6,GAD2,ENOSF1,FBXO39,HYAL1,FBXO27,FBXL6,CTBS,RNF11,ZMPSTE24,BLMH,ALLC,CEMIP,RHBDD3,SLC16A3,FBXL15,PSMA4,VPS28,AADAT,GBA,FBXO2,HKDC1,FBXO45,CDK5RAP3,FBXO31,TRIB1,UBE2A,PLAA,RELA,SMUG1,SLC6A17,ACTN3,CLN3,RCHY1,GLDC,FOXO1,FOXF2,CPQ,PSME3IP1…
GO:BP	neuron development	GO:0048666	false	0.004753961142704519	2.322944372371822	1167	3437	250	21031	WDPCP,ROM1,MAP2K2,EPHB1,APLP1,BLOC1S6,GATA2,AVIL,RYK,FZD1,EHD1,ANKS1A,ARHGAP44,NBL1,SLIT3,CX3CL1,ARHGEF40,LHX4,CPEB3,MYO16,LGR6,GHRL,EPHB2,LZTS3,KLF7,EDN1,FBXO45,CHRNB2,PLAA,EFNB1,NTF4,MKS1,ETV1,NCKIPSD,SEC24B,OTX2,GLDN,ITM2C,SHANK1,MYO7A,PLK5,RET,ADGRF1,OLIG2,SDC4,LLGL1,SLITRK4,NTRK2,BARHL2,ARX,SRCIN1,TMEM132E,APOA4,TIAM2,CCKAR,DOCK7,GRN,BRAF,WASF1,LEP,KCNIP2,SARM1,NPR2,NTN4,ZNF804A,CUX2,LRTM1,W…
GO:BP	positive regulation of RNA metabolic process	GO:0051254	false	0.005282561171150877	2.2771554651910373	1852	3437	375	21031	MAP2K2,GREM1,TAF6L,MSX1,HAMP,EXOSC5,FOXC2,SERTAD3,GATA2,CSRP3,VDR,LMX1B,DBP,EFCAB7,CELF3,FZD1,RFX2,F2RL1,PTH,ARHGEF11,IPPK,MYF6,ZNHIT1,ETV5,ALKBH5,CX3CL1,LHX4,CPEB3,FZD5,STRA8,SERPINF2,MAPK7,ARID5A,KLF7,EDN1,CDK5RAP3,DYRK1B,TCF21,MYRFL,RELA,RELB,PTPRN,ETV1,TFAP2C,OTX2,EYA1,FOXO1,FOXF2,PATL2,ZBTB16,PCGF5,HAS3,MED4,CAPN3,TNFRSF1B,TBX15,RET,ZNF615,RBCK1,OLIG2,RREB1,TNKS1BP1,GPS2,PLEKHN1,IL17A,E2F3,F…
GO:BP	extracellular structure organization	GO:0043062	true	0.005554062498562708	2.2553892375443145	325	3437	86	21031	GREM1,FKBP10,APLP1,FOXC2,FKRP,POMGNT1,ANTXR1,ADAMTS4,AEBP1,ADAMTS9,NID1,RXFP1,COL2A1,COMP,MATN4,PTX3,LOXL3,SERPINF2,COL8A1,COL23A1,CCDC80,COL5A2,COL9A2,FOXF2,HAS3,COL4A2,TNFRSF1B,VWA1,COL4A3,TGFB1,SERPINH1,TNF,NTN4,CREB3L1,FGFR4,COL11A1,SERPINB5,MMP11,FOXF1,CAV2,BMP1,SULF2,ADAM15,GAS2,SLC39A8,COL24A1,SPINK5,ADAMTS12,B4GALT1,GAS6,COL1A1,LOXL2,CPB2,COL5A1,SMOC1,TLL1,MMP21,WDR72,LAMB2,ADAMTS19,FBLN5…
GO:BP	circulatory system process	GO:0003013	false	0.005575823445638539	2.2536909863086985	592	3437	140	21031	FOXC2,CASQ2,CSRP3,SLC27A4,P2RY2,PDE2A,HOPX,F2RL1,POPDC2,SNTA1,ACSM3,ZNHIT1,ZMPSTE24,COMP,ATP2A1,SMTNL1,TMEM161B,GHRL,SERPINF2,EDN1,PDE3A,SCN3B,GJC1,SLC6A17,CARTPT,CPS1,VEGFC,KCNMB1,COL4A3,OR51E2,SLC5A1,SLC16A2,THRA,RASL10B,SLC7A8,LEP,KCNIP2,GAA,NPR2,BRS3,TNF,SLC7A2,PTGS1,AVPR2,FKBP1B,KCNE3,NKX2-5,HTR2B,ADRA1B,PPARA,HRH2,NOS2,PTPRO,CPA3,KCNMB2,SLC22A2,KCNMA1,SLC2A5,CTNNA3,MC3R,KCNJ12,TBX2,TRDN,NPP…
GO:BP	enzyme-linked receptor protein signaling pathway	GO:0007167	false	0.005810465718936981	2.2357890567562233	967	3437	212	21031	MAP2K2,GREM1,MSX1,EPHB1,CLEC14A,MYORG,FOXC2,WIF1,CSRP3,SLC27A4,RYK,FZD1,ANKS1A,MMRN2,SOCS2,NBL1,NRG3,IGFBP2,SPRED1,COMP,ECSIT,FBXL15,GHRL,CSF1,PIP4K2C,PEG10,EPHB2,BRMS1,FRS3,PLAUR,BMPER,EFNB1,NTF4,RELA,OTX2,CNKSR1,FOXO1,SAMD12,VASN,IGFBP6,APPL2,SAMD10,COL4A2,VEGFC,ZNF703,RET,COL4A3,WFIKKN1,PPM1L,SORBS1,KCP,NTRK2,PBLD,SMAD1,AFP,CHRDL2,CLNK,FGF7,KDR,TGFB1,HGF,ZNF423,BRAF,WASF1,LEP,NUP93,HFE,NPR2,PR…
GO:BP	protein glycosylation	GO:0006486	false	0.0062085274073506586	2.207011397359878	223	3437	64	21031	ST6GALNAC5,B4GALT7,FKRP,POMGNT1,A4GALT,GALNT18,CHST4,ALG6,ALG12,MGAT5B,MAN2A2,B3GALT6,PMM1,GCNT3,ALG14,TMTC2,POFUT2,IL15,FUT4,ST6GALNAC1,DOLPP1,ST3GAL3,ST3GAL4,NUDT14,MAN1C1,POMGNT2,DERL3,GCNT7,GFPT1,A4GNT,B3GALT1,B4GALT2,GALNT10,EXTL3,SLC51B,SLC39A8,B4GALT1,B3GALNT2,GXYLT1,B4GALT4,GALNT15,MGAT4B,MPDU1,MGAT2,ST6GALNAC2,KRTCAP2,GALNT13,GCNT4,SLC35C2,POGLUT1,TET3,MGAT5,UGGT2,MAN1A1,EXT2,LARGE1,MLEC…
GO:BP	macromolecule glycosylation	GO:0043413	false	0.0062085274073506586	2.207011397359878	223	3437	64	21031	ST6GALNAC5,B4GALT7,FKRP,POMGNT1,A4GALT,GALNT18,CHST4,ALG6,ALG12,MGAT5B,MAN2A2,B3GALT6,PMM1,GCNT3,ALG14,TMTC2,POFUT2,IL15,FUT4,ST6GALNAC1,DOLPP1,ST3GAL3,ST3GAL4,NUDT14,MAN1C1,POMGNT2,DERL3,GCNT7,GFPT1,A4GNT,B3GALT1,B4GALT2,GALNT10,EXTL3,SLC51B,SLC39A8,B4GALT1,B3GALNT2,GXYLT1,B4GALT4,GALNT15,MGAT4B,MPDU1,MGAT2,ST6GALNAC2,KRTCAP2,GALNT13,GCNT4,SLC35C2,POGLUT1,TET3,MGAT5,UGGT2,MAN1A1,EXT2,LARGE1,MLEC…
GO:BP	peptide transport	GO:0015833	false	0.006687569552687804	2.1747316881570424	279	3437	76	21031	F2RL1,CPE,GHRL,GNAZ,KLF7,EDN1,SLC2A2,PTPRN,CARTPT,SLC7A11,BAD,FOXO1,PDE8B,SLC16A2,CA2,FFAR2,RASL10B,FFAR4,LEP,HFE,TNF,NNAT,FKBP1B,SLC15A5,NOS2,HNF4A,EIPR1,ALOX5,CPLX1,SYT7,G6PC2,MC4R,GPER1,HADH,SYTL4,PFKM,PER2,PLCB1,DOC2B,RFX3,TCF7L2,IRS2,AQP1,ABCC4,TFAP2B,S100A8,RPH3AL,MCU,SIRT6,GPR68,PTPRN2,SLC8B1,JAGN1,FGB,PRKD1,FGA,STXBP5L,RAB8B,SLC16A10,PRKCB,KALRN,TRPV4,DISP1,PARK7,SLC26A6,EPHA5,TRPM4,MYRIP…
GO:BP	positive regulation of transcription by RNA polymerase II	GO:0045944	false	0.00670819938980037	2.1733940372103904	1253	3437	265	21031	GREM1,MSX1,HAMP,FOXC2,GATA2,CSRP3,VDR,LMX1B,DBP,EFCAB7,RFX2,F2RL1,PTH,MYF6,ZNHIT1,ETV5,CX3CL1,LHX4,FZD5,STRA8,SERPINF2,MAPK7,ARID5A,KLF7,EDN1,CDK5RAP3,TCF21,RELA,RELB,PTPRN,ETV1,TFAP2C,OTX2,EYA1,FOXO1,FOXF2,ZBTB16,PCGF5,MED4,ZNF615,OLIG2,RREB1,GPS2,IL17A,E2F3,FIZ1,TFAP2D,GLMP,GRIN1,TEAD1,SMAD1,BARHL2,ARX,SOX10,RPRD1B,NLRP3,MAVS,THRA,CREB3L4,CREBRF,TGFB1,HGF,SSBP2,SOX12,EPC1,LDB2,MYC,TNF,CEBPG,ZNF…
GO:BP	regulation of protein secretion	GO:0050708	false	0.006721011860866313	2.1725653381799015	265	3437	73	21031	F2RL1,RHBDD3,GHRL,GNAZ,KLF7,SLC2A2,CARTPT,BAD,FOXO1,VEGFC,LLGL1,OR51E2,PDE8B,FFAR2,LEP,TNF,IL13,NNAT,FKBP1B,TGFB3,NOS2,HNF4A,EIPR1,IL12B,ALOX5,SAA1,SYT7,APBB1,G6PC2,IL12A,GPER1,HADH,SYTL4,PFKM,PER2,MYH10,PLCB1,DOC2B,RFX3,SYT4,TCF7L2,IRS2,TFAP2B,RPH3AL,MCU,SIRT6,GPR68,PTPN23,SLC8B1,DNAJC1,JAGN1,FGB,FGA,STXBP5L,LLGL2,ANKRD1,CYP51A1,PRKCB,WLS,KCNN4,DISP1,RAP1GDS1,PPID,EPHA5,TRPM4,MYRIP,STXBP4,NADK,S…
GO:BP	cell junction organization	GO:0034330	true	0.006898794374030398	2.1612267994735817	759	3437	172	21031	WDPCP,GREM1,EPHB1,FKRP,RHOD,RYK,FZD1,RAPSN,GABRB3,ARHGAP44,HOPX,JAM3,F2RL1,NRG3,SNTA1,BSN,PRNP,CX3CL1,WASF3,FZD5,LRRN1,PRRT1,GHRL,EPHB2,LZTS3,PPM1F,FBXO45,CHRNB2,C1QL2,ADD2,SNAI2,GJC1,HAPLN4,GJB6,ACTN3,CLN3,SLC7A11,LINGO4,SHANK1,FILIP1,ZNF703,GRM5,ADGRF1,SORBS1,SDC4,BCAN,IL17A,SLITRK4,NTRK2,STAU1,SRCIN1,KDR,PALM,WASF1,TNF,PFN2,ZNF804A,CUX2,WHRN,CBLN1,CDK5R1,TGFB3,LRTM2,PTPRO,RELN,ZNF365,PFN1,KIFC…
GO:BP	negative regulation of response to external stimulus	GO:0032102	false	0.007654216467245375	2.1160992597492485	405	3437	102	21031	GREM1,HAMP,C1QTNF1,RYK,F12,PLK2,NBL1,CX3CL1,GHRL,SERPINF2,HAVCR2,CYP19A1,MAPK7,GBA,EDN1,TRIB1,PLAUR,APOH,CARTPT,PROC,TNFRSF1B,PPM1B,GPS2,IL17A,TNFAIP8L2,OTOP1,CLEC12B,PBK,TRAFD1,C5,HGF,GRN,FFAR4,LEP,TNF,IL13,NLRX1,PPARA,ARG2,FOXF1,IL12B,PTPRO,GPR31,ALOX5,SAA1,ZFP36,SLAMF8,MKRN2,EXTL3,CST7,KREMEN1,KLRK1,SLC39A8,MEFV,SPINK5,SIGIRR,GPER1,CPB2,SEMA3A,ARG1,AIF1,TRIM38,PDGFA,GPR18,AOAH,SEMA3D,CEP63,ANX…
GO:BP	protein secretion	GO:0009306	false	0.007680170361072805	2.1146291463678035	366	3437	94	21031	BLOC1S6,TVP23A,F2RL1,COMP,RHBDD3,GHRL,GNAZ,KLF7,SLC2A2,PTPRN,CARTPT,BAD,FOXO1,VEGFC,LLGL1,OR51E2,PDE8B,TANGO2,FFAR2,LEP,TNF,IL13,NNAT,CBLN1,FKBP1B,TGFB3,NOS2,HNF4A,EIPR1,IL12B,ALOX5,CPLX1,SAA1,SYT7,APBB1,RAB3B,G6PC2,MC4R,IL12A,GPER1,HADH,SYTL4,PFKM,PER2,RCN3,STEAP3,PORCN,MYH10,PLCB1,DOC2B,RFX3,SYT4,TCF7L2,IRS2,TFAP2B,RPH3AL,MCU,RAB3D,SIRT6,GPR68,PTPRN2,PTPN23,SLC4A8,SLC8B1,DNAJC1,JAGN1,FGB,FGA,ST…
GO:BP	muscle tissue development	GO:0060537	false	0.007884509147417116	2.1032253386323085	420	3437	105	21031	GREM1,MSX1,EPHB1,MYORG,FOXC2,CSRP3,FKRP,ADAMTS9,HOPX,POPDC2,MYF6,ZMPSTE24,KLHL41,EDN1,LRRC27,TCF21,GJC1,GJB6,ACTN3,EYA1,ASB2,SMAD1,YBX3,SAV1,TGFB1,NPR2,SOX6,SIRT2,RARB,NKX2-5,COL11A1,PPARA,COPS2,USP19,SMYD1,IGSF8,CAV2,KCNK2,TBX2,NPPA,TIPARP,MYH14,CACNA1G,MSC,BARX2,ERBB3,LMOD3,BMP7,MEF2D,PKP2,FOXH1,CDC42,HSD17B1,MAML1,MEGF10,MAFF,TFAP2B,MAPK14,PPARGC1A,SEMA3C,NRG1,SIRT6,PTCD2,PI16,GLI1,COL14A1,NUP…
GO:BP	skeletal system development	GO:0001501	false	0.008098100259749589	2.0916168506860964	535	3437	128	21031	SLC26A2,GREM1,MSX1,FOXC2,VDR,RYK,VKORC1,ADAMTS4,PTH,THBS3,HYAL1,SLC39A1,COL2A1,ZMPSTE24,HES7,COMP,GHRL,ARID5A,EDN1,HOXB8,SNAI2,HAPLN4,COL5A2,ACTN3,MKS1,WNT5B,COL9A2,EYA1,HOXC6,ZBTB16,PAPSS2,TBX15,PCGF2,WFIKKN1,BCAN,LIPA,SMAD1,CHRDL2,THRA,KDR,BMP3,TGFB1,TTC9,LEP,NPR2,SERPINH1,SOX6,HOXA3,CSRNP1,RARB,PEX7,FRZB,COL11A1,TGFB3,CHRD,CDK20,OSR2,BMP1,ITGB6,SULF2,DCHS1,EVC,HOXC4,BPNT2,TIPARP,RUNX2,ADAMTS12…
GO:BP	positive regulation of cell development	GO:0010720	false	0.008189679635622307	2.0867330866648186	450	3437	111	21031	MAP2K2,TTBK1,MYF6,ETV5,CX3CL1,CSF1,EPHB2,PDE3A,TRIB1,RELA,HAPLN4,ACTN3,BAD,IL15,PROC,ZBTB16,VEGFC,TNFRSF1B,GRM5,RET,RASGRP1,CLCF1,OLIG2,BCAN,IL17A,NTRK2,TESC,SOX10,NLRP3,QKI,TIAM2,TGFB1,BRAF,SOX12,ITPKB,TNF,CLEC7A,SIRT2,HAP1,CUX2,HAX1,IL12B,RELN,ZNF365,IL7,ZBTB7B,TRAF6,PRKCZ,GAS6,DCSTAMP,GPER1,PPARGC1B,ASPA,CAPRIN2,TRPC5,CRABP2,LMOD3,SOX13,MAP3K13,NFKBID,BTN2A2,HOXA11,TLR9,RFX3,IL15RA,KAT5,DAG1,V…
GO:BP	establishment of protein localization to extracellular region	GO:0035592	false	0.008691931747880147	2.0608836925718776	367	3437	94	21031	BLOC1S6,TVP23A,F2RL1,COMP,RHBDD3,GHRL,GNAZ,KLF7,SLC2A2,PTPRN,CARTPT,BAD,FOXO1,VEGFC,LLGL1,OR51E2,PDE8B,TANGO2,FFAR2,LEP,TNF,IL13,NNAT,CBLN1,FKBP1B,TGFB3,NOS2,HNF4A,EIPR1,IL12B,ALOX5,CPLX1,SAA1,SYT7,APBB1,RAB3B,G6PC2,MC4R,IL12A,GPER1,HADH,SYTL4,PFKM,PER2,RCN3,STEAP3,PORCN,MYH10,PLCB1,DOC2B,RFX3,SYT4,TCF7L2,IRS2,TFAP2B,RPH3AL,MCU,RAB3D,SIRT6,GPR68,PTPRN2,PTPN23,SLC4A8,SLC8B1,DNAJC1,JAGN1,FGB,FGA,ST…
GO:BP	epithelium development	GO:0060429	false	0.008961273153379815	2.0476302845110994	1225	3437	259	21031	WDPCP,MAP2K2,GREM1,MSX1,FN3K,RAD51B,DKK4,TMEM135,PTER,FOXC2,GATA2,ACTL8,TST,VDR,FZD1,PDE2A,MMRN2,F2RL1,UPK2,TMEFF2,MYF6,COL2A1,SPRED1,ZMPSTE24,HES7,CDKN1A,CERS3,FZD5,DNAAF1,CASP14,LOXL3,CSF1,B9D1,CRYGS,GBA,KLF7,EDN1,TCF21,SNAI2,CYP7B1,BMPER,RELA,MKS1,LBX2,WNT5B,TMEM59L,SLC7A11,CPS1,CCDC78,SEC24B,EYA1,MYCL,BAD,FOXF2,PROC,VEGFC,ZNF703,MYO7A,APCDD1,RET,TMEM79,RREB1,SDC4,LIPA,IL17A,GPR161,ASB2,FA2H,D…
GO:BP	extracellular matrix organization	GO:0030198	false	0.009193504774321647	2.0365188940566665	324	3437	85	21031	GREM1,FKBP10,APLP1,FOXC2,FKRP,POMGNT1,ANTXR1,ADAMTS4,AEBP1,ADAMTS9,NID1,RXFP1,COL2A1,COMP,MATN4,PTX3,LOXL3,SERPINF2,COL8A1,COL23A1,CCDC80,COL5A2,COL9A2,FOXF2,HAS3,COL4A2,TNFRSF1B,VWA1,COL4A3,TGFB1,SERPINH1,TNF,NTN4,CREB3L1,FGFR4,COL11A1,SERPINB5,MMP11,FOXF1,CAV2,BMP1,SULF2,ADAM15,GAS2,SLC39A8,COL24A1,SPINK5,ADAMTS12,B4GALT1,GAS6,COL1A1,LOXL2,CPB2,COL5A1,SMOC1,TLL1,MMP21,WDR72,LAMB2,ADAMTS19,FBLN5…
GO:BP	carboxylic acid metabolic process	GO:0019752	false	0.00920995171989211	2.0357426464415225	899	3437	198	21031	RIMKLB,GLS2,HMGCL,FN3K,SLC25A44,FKRP,SLC34A1,SLC27A4,TST,LIPT2,GAD1,PLA2G15,GGT6,AMDHD1,GAPDHS,PDK3,GAD2,ENOSF1,ACSM3,BAAT,PLA2G2F,BLMH,OSBPL1A,SLC16A3,CYP2F1,HACD3,PEX5,SLC46A1,AADAT,EDN1,HKDC1,PLAA,CYP7B1,SORD,PNPLA3,PC,ACTN3,CLN3,SLC7A11,GPAT2,DDAH2,CPS1,SLC37A4,GLDC,APPL2,ALOX5AP,CSAD,LIPA,PFKP,FA2H,ACMSD,SCD5,DHRS9,PTGES2,DAO,ABCB11,APOA4,QKI,SLC6A8,ABHD6,LEP,ANGPTL3,CES2,CBFA2T3,ASS1,LIPF,M…
GO:BP	tube development	GO:0035295	false	0.009372660528915534	2.0281371125254926	1091	3437	234	21031	RRAS,WDPCP,MAP2K2,GREM1,EPHB1,FKBP10,CLEC14A,TSPAN12,FOXC2,CXCL8,SPATA2,GATA2,EMC10,VDR,FZD1,ADAMTS9,PLK2,MMRN2,FZD8,TRAF4,OR10J5,HOPX,CCDC134,JAM3,ACKR3,HYAL1,RXFP1,COL2A1,SPRED1,CX3CL1,CDKN1A,COMP,FZD5,DNAAF1,GHRL,LOXL3,CSF1,SERPINF2,EPHB2,MAPK7,COL8A1,EDN1,CARD10,TCF21,BMPER,RELA,GJC1,APOH,MKS1,TMEM59L,SLC7A11,CPS1,SEC24B,EYA1,FOXF2,RHOJ,COL4A2,VEGFC,RET,COL4A3,SDC4,LIPA,THBS4,BRIP1,GPR161,NTR…
GO:BP	regulation of defense response	GO:0031347	false	0.009461233629800054	2.0240522331875144	768	3437	173	21031	HAMP,PPP6C,SPATA2,TTBK1,PDE2A,F12,PLK2,MMRN2,BPIFB1,PSMA6,F2RL1,SELE,ZMPSTE24,CX3CL1,RHBDD3,ECSIT,USP50,GHRL,HAVCR2,CYP19A1,EPHB2,MAPK7,GBA,WDFY1,RELA,TMEM126A,IL15,PROC,APPL2,IRAK2,ALOX5AP,TNFRSF1B,RASGRP1,PPM1B,GPS2,IL17A,TNFAIP8L2,OTOP1,CLEC12B,PBK,MARK4,FFAR2,NLRP3,MAVS,CLNK,ZDHHC1,TRAFD1,HGF,GRN,FFAR4,LEP,SARM1,TSPAN32,TNF,CLEC7A,IL13,SIRT2,NLRX1,PPARA,LAG3,TRIM3,ARG2,NLRP10,NLRP8,FOXF1,IL12…
GO:BP	regulation of hormone levels	GO:0010817	false	0.009773329143619901	2.0099574749275653	547	3437	130	21031	DHRS11,C1QTNF1,PLB1,F2RL1,ZMPSTE24,LIPE,CPE,GHRL,GNAZ,CYP19A1,KLF7,EDN1,SLC2A2,PTPRN,CARTPT,BAD,FOXO1,CPQ,PAPSS2,NPVF,HSD17B6,DHRS9,PDE8B,SLC16A2,PNPLA2,AFP,YIPF5,FFAR2,RASL10B,SLC7A8,CCKAR,FFAR4,RDH16,LEP,HFE,TNF,NNAT,PCSK6,FKBP1B,CYP11A1,TG,SLC17A4,CEL,NOS2,HNF4A,EIPR1,ALOX5,CPLX1,CPA3,SYT7,PCSK4,G6PC2,BCAT2,MC4R,TIPARP,OSM,GPER1,GNRHR,CHST10,HADH,SYTL4,CRABP2,FOXA1,PFKM,PER2,MEP1A,PLCB1,DOC2B,…
GO:BP	protein phosphorylation	GO:0006468	false	0.009910830040489992	2.003889971457328	1346	3437	281	21031	MAP2K2,GREM1,EPHB1,KDM4D,MOB3C,DAPK2,MRNIP,TTBK1,RYK,FZD1,AKTIP,GRK7,PLK2,RAP2B,FZD8,TRAF4,PDK3,TSSK4,SPRED1,MAP3K11,PRNP,CX3CL1,CDKN1A,CEMIP,CDK15,LIPE,PRRT1,BRAT1,CSF1,EPHB2,MAPK7,GBA,PPM1F,EDN1,CDK5RAP3,CARD10,DYRK1B,TRIB1,PLAUR,CDCA8,NTF4,DBNDD2,CLN3,CARTPT,HUNK,IL15,SPEG,IRAK2,ARR3,VEGFC,PLK5,NHLRC1,GRM5,RET,RASGRP1,CLCF1,TNKS1BP1,THBS4,FIZ1,NTRK2,CHEK1,FASTK,CDK14,CLIP3,SRCIN1,PBK,MARK4,TRP…
GO:BP	positive regulation of cell adhesion	GO:0045785	false	0.010268292757044502	1.9885017577492816	477	3437	116	21031	RRAS,FOXC2,RHOD,IGFBP2,CHST4,NID1,HYAL1,SELE,CX3CL1,CSF1,SERPINF2,HAVCR2,COL8A1,PPM1F,PLAUR,EFNB1,RELA,CCDC80,BAD,IL15,FUT4,BTNL2,ZBTB16,RET,RASGRP1,RREB1,SDC4,ST3GAL4,NLRP3,KDR,TGFB1,BRAF,LEP,SOX12,ITPKB,TNF,CCL28,CHRD,FOXF1,IL12B,ALOX5,SAA1,IL7,ILK,ZBTB7B,TRAF6,PRKCZ,RIN2,KLRK1,IL12A,MYO10,MAP3K8,CIB1,FOXA1,BMP7,TNFRSF18,SOX13,NFKBID,AIF1,LAMB2,BTN2A2,CDC42,BAG4,VTCN1,ALOX15,MEGF10,KAT5,DAG1,VS…
GO:BP	regulation of blood circulation	GO:1903522	false	0.010516538811732947	1.978127171047249	254	3437	70	21031	CASQ2,CSRP3,HOPX,POPDC2,SNTA1,ZMPSTE24,ATP2A1,SMTNL1,TMEM161B,GHRL,EDN1,SCN3B,GJC1,THRA,LEP,KCNIP2,GAA,TNF,AVPR2,FKBP1B,KCNE3,NKX2-5,ADRA1B,HRH2,KCNMB2,CTNNA3,MC3R,KCNJ12,TBX2,TRDN,NPPA,CACNA1G,P2RX4,CAMK2D,PER2,PKP2,HRC,KCNN2,ZC3H12A,SCN10A,PDE5A,FOXN4,KCNH2,ADCY10,CYP2J2,AGTR1,BMPR2,FGB,PTGS2,FGA,JUP,SLC1A1,ASB3,ZDHHC21,PDE4B,IRX3,CALM3,ITGA9,CACNA1D,TRPM4,GJA1,TBX18,ADORA3,ASPH,EHD3,KCNJ2,GJA5…
GO:BP	chloride transmembrane transport	GO:1902476	false	0.01068222348456004	1.9713383403253233	108	3437	37	21031	SLC26A2,GABRB3,SLC17A7,NMUR2,GABRE,TTYH1,CLCN5,CLCA2,SLC12A5,GABRP,SLC4A2,KCNT2,GABRR2,TTYH3,SLC1A4,GABRB2,ANO10,TTYH2,SLC4A1,GABRG2,GABRB1,CLCA4,GABRA1,GLRA3,GABRG1,SLC4A8,SLC25A14,GABRA2,ANO4,MFSD8,SLC1A3,SLC1A1,SLC26A6,ANO5,CFTR,UCP2,SLC25A27
GO:BP	protein localization to extracellular region	GO:0071692	false	0.011268384135107784	1.9481383564933255	374	3437	95	21031	BLOC1S6,TVP23A,F2RL1,NBL1,COMP,RHBDD3,GHRL,GNAZ,KLF7,SLC2A2,PTPRN,CARTPT,BAD,FOXO1,VEGFC,LLGL1,OR51E2,PDE8B,TANGO2,FFAR2,LEP,TNF,IL13,NNAT,CBLN1,FKBP1B,TGFB3,NOS2,HNF4A,EIPR1,IL12B,ALOX5,CPLX1,SAA1,SYT7,APBB1,RAB3B,G6PC2,MC4R,IL12A,GPER1,HADH,SYTL4,PFKM,PER2,RCN3,STEAP3,PORCN,MYH10,PLCB1,DOC2B,RFX3,SYT4,TCF7L2,IRS2,TFAP2B,RPH3AL,MCU,RAB3D,SIRT6,GPR68,PTPRN2,PTPN23,SLC4A8,SLC8B1,DNAJC1,JAGN1,FGB,F…
GO:BP	external encapsulating structure organization	GO:0045229	false	0.011939315135189093	1.9230205845583048	326	3437	85	21031	GREM1,FKBP10,APLP1,FOXC2,FKRP,POMGNT1,ANTXR1,ADAMTS4,AEBP1,ADAMTS9,NID1,RXFP1,COL2A1,COMP,MATN4,PTX3,LOXL3,SERPINF2,COL8A1,COL23A1,CCDC80,COL5A2,COL9A2,FOXF2,HAS3,COL4A2,TNFRSF1B,VWA1,COL4A3,TGFB1,SERPINH1,TNF,NTN4,CREB3L1,FGFR4,COL11A1,SERPINB5,MMP11,FOXF1,CAV2,BMP1,SULF2,ADAM15,GAS2,SLC39A8,COL24A1,SPINK5,ADAMTS12,B4GALT1,GAS6,COL1A1,LOXL2,CPB2,COL5A1,SMOC1,TLL1,MMP21,WDR72,LAMB2,ADAMTS19,FBLN5…
GO:BP	muscle system process	GO:0003012	false	0.0124769402743772	1.9038919038262392	429	3437	106	21031	KCNB2,CASQ2,CSRP3,FKRP,SNTA1,ARHGEF11,TPM2,TMOD2,COMP,ATP2A1,KLHL41,GHRL,EDN1,CHRNB2,SCN3B,NMUR2,GJC1,ACTN3,CCDC78,FOXO1,TNFRSF1B,ASB2,SLC6A8,TRPC3,TMOD4,LEP,KCNIP2,GAA,TNF,FKBP1B,KCNE3,NKX2-5,MYMK,HTR2B,ADRA1B,PPARA,ARG2,GATM,ANKRD2,SULF2,APBB1,KCNMA1,CHRNE,CTNNA3,KCNJ12,TBX2,TRDN,NPPA,MYH14,CACNA1G,STAC2,GPER1,LMOD3,P2RX4,MLIP,SPHK1,CAMK2D,PKP2,HRC,KCNN2,ZC3H12A,PDE9A,TRIM63,SCN10A,FBXO32,PIK3C…
GO:BP	organic cyclic compound biosynthetic process	GO:1901362	true	0.012499231306674609	1.9031166949547207	4264	3437	794	21031	NEDD8,RFX1,ZNF862,MAP2K2,GREM1,DHRS11,CDA,POLM,TAF6L,MSX1,HAMP,FOXC2,SERTAD3,CXCL8,ENTPD8,GATA2,CSRP3,VDR,USP2,LMX1B,DBP,ZNF408,EFCAB7,CELF3,MAGEB10,FZD1,PDE2A,RFX2,ZNF687,AEBP1,HOPX,PDK3,PSMA6,F2RL1,PTH,ZNF768,ZBTB22,ARHGEF11,SPZ1,IPPK,TSSK4,MYF6,SAMD7,ZNHIT1,PRNP,ZMPSTE24,ZNF783,HES7,BAAT,ETV5,CX3CL1,CDKN1A,LHX4,HDAC10,OSBPL1A,CPEB3,PURG,FZD5,SMTNL1,ZNF483,LOXL3,STRA8,MLF1,SERPINF2,HAVCR2,ZFP69…
GO:BP	regulation of peptide transport	GO:0090087	false	0.012507723210882664	1.9028217380236334	209	3437	60	21031	F2RL1,GHRL,GNAZ,KLF7,SLC2A2,CARTPT,BAD,FOXO1,PDE8B,CA2,FFAR2,RASL10B,FFAR4,LEP,HFE,TNF,NNAT,FKBP1B,NOS2,HNF4A,EIPR1,ALOX5,SYT7,G6PC2,GPER1,HADH,SYTL4,PFKM,PER2,PLCB1,DOC2B,RFX3,TCF7L2,IRS2,TFAP2B,S100A8,RPH3AL,MCU,SIRT6,GPR68,SLC8B1,JAGN1,FGB,PRKD1,FGA,STXBP5L,RAB8B,PRKCB,KALRN,SLC26A6,EPHA5,TRPM4,MYRIP,STXBP4,NADK,TNFSF11,SIDT2,CFTR,UCP2,TARDBP
GO:BP	phosphatidylinositol 3-kinase/protein kinase B signal transduction	GO:0043491	false	0.012722205838097501	1.8954375820634692	293	3437	78	21031	RRAS,MYORG,C1QTNF1,FKRP,F2RL1,CX3CL1,MYO16,EDN1,RET,RASGRP1,NTRK2,RASD2,KDR,HCST,HGF,LEP,TNF,GRM2,CRYBA1,HAX1,HTR2B,OSBPL8,PPARA,RELN,CRNN,ILK,MKRN2,EXTL3,NYAP2,GAS6,OSM,GPER1,CIB1,ERBB3,P2RX4,THEM4,PIP5K1C,MYDGF,INPP5E,RNF41,RCN3,BTN2A2,CDC42,PDGFA,BAG4,TCF7L2,IRS2,CCL3,FLT3,PIK3C2A,DAG1,CASS4,SPRY2,RPS6KB2,PRR5L,EPHA8,LRP2,PRKD1,GPX1,NOX4,HYAL2,PLK3,SIRT1,PDGFB,PHLPP1,GATA3,AMBRA1,PREX2,PARK7,F…
GO:BP	hormone secretion	GO:0046879	false	0.012924534809207402	1.8885850794471748	317	3437	83	21031	C1QTNF1,F2RL1,CPE,GHRL,GNAZ,CYP19A1,KLF7,EDN1,SLC2A2,PTPRN,CARTPT,BAD,FOXO1,NPVF,PDE8B,SLC16A2,FFAR2,RASL10B,CCKAR,FFAR4,LEP,HFE,TNF,NNAT,FKBP1B,NOS2,HNF4A,EIPR1,ALOX5,CPLX1,SYT7,G6PC2,MC4R,OSM,GPER1,GNRHR,HADH,SYTL4,PFKM,PER2,PLCB1,DOC2B,RFX3,TCF7L2,IRS2,AQP1,TFAP2B,RPH3AL,MCU,SIRT6,GPR68,PTPRN2,INHBA,SLC8B1,AGTR1,SLC18A2,JAGN1,FGB,PRKD1,FGA,STXBP5L,P2RY1,RAB8B,SLC16A10,PRKCB,GATA3,KALRN,TRPV4,P…
GO:BP	positive regulation of protein localization	GO:1903829	false	0.014000467589468693	1.8538574594549828	490	3437	118	21031	OAZ2,OAZ3,EFCAB7,F2RL1,PRNP,FZD5,CEMIP,VPS28,GHRL,EPHB2,CDK5RAP3,CARD10,SLC2A2,CLN3,BAD,VEGFC,CEP135,EDEM2,SORBS1,KIF3A,OR51E2,CLIP3,MARK4,FFAR2,MAVS,ZDHHC1,TGFB1,LEP,TNF,IL13,NNAT,GLIS2,ZDHHC8,CDK5R1,TGFB3,PRKCZ,APBB1,SLC51B,BAG3,USP36,STAC2,GAS6,GPER1,CIB1,SYTL4,PFKM,WNT7A,ABLIM3,MYH10,PLCB1,CDC42,DOC2B,ZC3H12A,CNST,STOM,TCF7L2,IRS2,CACNB4,BAP1,AGR2,MAPK14,RPH3AL,MCU,SIRT6,EIF4G1,GPR68,AKAP5,PT…
GO:BP	synapse organization	GO:0050808	false	0.014037771860706368	1.8527018199407195	485	3437	117	21031	EPHB1,RYK,FZD1,RAPSN,GABRB3,ARHGAP44,NRG3,SNTA1,BSN,PRNP,CX3CL1,WASF3,FZD5,LRRN1,PRRT1,GHRL,EPHB2,LZTS3,FBXO45,CHRNB2,C1QL2,ADD2,HAPLN4,CLN3,SLC7A11,LINGO4,SHANK1,FILIP1,GRM5,ADGRF1,BCAN,SLITRK4,NTRK2,STAU1,SRCIN1,PALM,WASF1,TNF,PFN2,ZNF804A,CUX2,CBLN1,CDK5R1,LRTM2,PTPRO,RELN,ZNF365,PFN1,KIRREL3,CDH6,SEZ6L,GABRB2,PPFIA3,OPHN1,CAPRIN2,ADGRL1,GNPAT,ABI3,ARHGEF15,SLITRK2,CRIPT,WNT7A,INA,MPP2,LAMB2,C…
GO:BP	regulation of phosphate metabolic process	GO:0019220	false	0.016837739694274795	1.7737162088095704	1132	3437	240	21031	MAP2K2,GREM1,CDA,KDM4D,MOB3C,MRNIP,TTBK1,FZD1,AKTIP,RAP2B,FZD8,TRAF4,GAPDHS,PDK3,PTH,SPRED1,MAP3K11,PRNP,CX3CL1,CDKN1A,CEMIP,BRAT1,CSF1,SPPL3,EPHB2,GBA,PPM1F,EDN1,CDK5RAP3,CARD10,TRIB1,PLAUR,CDCA8,NTF4,DBNDD2,ACTN3,CLN3,CARTPT,BAD,IL15,ARR3,VEGFC,NHLRC1,GRM5,RET,RASGRP1,CLCF1,TNKS1BP1,THBS4,FIZ1,NTRK2,CAPN2,ACMSD,CLIP3,SRCIN1,PBK,MAVS,FGF7,TMEM225B,KDR,HGF,DOCK7,BRAF,LEP,LDB2,CBFA2T3,ITPKB,PRLR,T…
GO:BP	skeletal system morphogenesis	GO:0048705	false	0.01722888892291963	1.7637427289480117	234	3437	65	21031	GREM1,MSX1,FOXC2,RYK,THBS3,HYAL1,SLC39A1,COL2A1,ZMPSTE24,COMP,HOXB8,ACTN3,EYA1,TBX15,PCGF2,THRA,TGFB1,NPR2,SERPINH1,SOX6,HOXA3,CSRNP1,RARB,PEX7,COL11A1,TGFB3,OSR2,BMP1,HOXC4,BPNT2,TIPARP,RUNX2,PPARGC1B,COL1A1,RFLNB,BARX2,LHX1,BMP7,MEF2D,HOXA9,SLC39A3,HOXA2,WNT7A,HOXA11,FREM1,CHAD,MAPK14,MMP16,ARID5B,SPEF2,BMPR2,TMEM119,HOXA5,HYAL2,TCF15,MEGF8,NDST1,CYP26B1,TRPV4,CTNNB1,EXT2,HAS2,TBX1,WWOX,PAX5
GO:BP	regulation of phosphorus metabolic process	GO:0051174	false	0.017978513360140735	1.7452462228464287	1133	3437	240	21031	MAP2K2,GREM1,CDA,KDM4D,MOB3C,MRNIP,TTBK1,FZD1,AKTIP,RAP2B,FZD8,TRAF4,GAPDHS,PDK3,PTH,SPRED1,MAP3K11,PRNP,CX3CL1,CDKN1A,CEMIP,BRAT1,CSF1,SPPL3,EPHB2,GBA,PPM1F,EDN1,CDK5RAP3,CARD10,TRIB1,PLAUR,CDCA8,NTF4,DBNDD2,ACTN3,CLN3,CARTPT,BAD,IL15,ARR3,VEGFC,NHLRC1,GRM5,RET,RASGRP1,CLCF1,TNKS1BP1,THBS4,FIZ1,NTRK2,CAPN2,ACMSD,CLIP3,SRCIN1,PBK,MAVS,FGF7,TMEM225B,KDR,HGF,DOCK7,BRAF,LEP,LDB2,CBFA2T3,ITPKB,PRLR,T…
GO:BP	positive regulation of protein transport	GO:0051222	false	0.018124732132881	1.7417284031884892	253	3437	69	21031	OAZ2,OAZ3,EFCAB7,F2RL1,VPS28,GHRL,SLC2A2,CLN3,BAD,VEGFC,EDEM2,KIF3A,OR51E2,FFAR2,MAVS,LEP,TNF,IL13,NNAT,TGFB3,PRKCZ,APBB1,SLC51B,BAG3,GAS6,GPER1,SYTL4,PFKM,MYH10,PLCB1,CDC42,DOC2B,ZC3H12A,CNST,TCF7L2,IRS2,MAPK14,RPH3AL,MCU,SIRT6,GPR68,AKAP5,PTPN23,PRR5L,SFN,FGB,PRKD1,HYAL2,PTGS2,PLK3,FGA,JUP,ANKRD1,PRKCB,WLS,KCNN4,SAR1B,CDH1,PPID,PCNT,XPO4,TRPM4,MYRIP,SAR1A,TM9SF4,NADK,ASPH,CFTR,TARDBP
GO:BP	MAPK cascade	GO:0000165	false	0.018736820701459714	1.7273040990912507	745	3437	167	21031	RRAS,MAP2K2,EPHB1,MID1,C1QTNF1,TBC1D10C,TNFAIP8L3,RYK,TRAF4,ACKR3,F2RL1,DENND2B,SPRED1,MAP3K11,CX3CL1,RHBDD3,GHRL,HACD3,SERPINF2,HAVCR2,EPHB2,MAPK7,GBA,EDN1,CDK5RAP3,TRIB1,BMPER,STYXL2,CARTPT,FOXO1,IGFBP6,GRM5,RET,CCL16,RASGRP1,PPM1L,GPS2,NTRK2,SMAD1,PBK,KLHDC10,KDR,HGF,FFAR4,BRAF,LEP,ITPKB,NPR2,MYC,TNF,PRDM15,CRYBA1,FGFR4,IGFBP4,HTR2B,TGFB3,ADRA1B,CAV2,ZFP36,TRAF6,SLC30A10,PRKCZ,RIT2,IL31RA,FZD1…
GO:BP	response to external stimulus	GO:0009605	false	0.018998175364038077	1.7212881078567528	2723	3437	525	21031	ROM1,RAG2,MAP2K2,GREM1,CDA,EPHB1,HAMP,TMEM45B,EXOSC5,TMEM135,PPP6C,BLOC1S6,CXCL8,SPATA2,C1QTNF1,DAPK2,CHRNA9,CSRP3,TTBK1,SLC34A1,SLC27A4,VDR,USP2,RYK,PDE2A,GRK7,F12,VKORC1,LDOC1,ADAMTS9,CDC42EP2,PLK2,MMRN2,CD300H,LYG1,TRAF4,OR10J5,HOPX,BPIFB1,JAM3,RNF167,ACKR3,PSMA6,F2RL1,PTH,NBL1,NRG3,IGFBP2,CDS1,HYAL1,SELE,SLIT3,ZMPSTE24,PLA2G2F,TMEM150C,CX3CL1,CDKN1A,FZD5,RHBDD3,MASP2,ECSIT,USP50,PKD1L2,PTX3,L…
GO:BP	peptide hormone secretion	GO:0030072	false	0.020044326069676606	1.6980085410168966	249	3437	68	21031	F2RL1,CPE,GHRL,GNAZ,KLF7,EDN1,SLC2A2,PTPRN,CARTPT,BAD,FOXO1,PDE8B,SLC16A2,FFAR2,RASL10B,FFAR4,LEP,HFE,TNF,NNAT,FKBP1B,NOS2,HNF4A,EIPR1,ALOX5,CPLX1,SYT7,G6PC2,MC4R,GPER1,HADH,SYTL4,PFKM,PER2,PLCB1,DOC2B,RFX3,TCF7L2,IRS2,AQP1,TFAP2B,RPH3AL,MCU,SIRT6,GPR68,PTPRN2,SLC8B1,JAGN1,FGB,PRKD1,FGA,STXBP5L,RAB8B,SLC16A10,PRKCB,KALRN,TRPV4,PARK7,EPHA5,TRPM4,MYRIP,STXBP4,NADK,TNFSF11,SIDT2,CFTR,UCP2,TARDBP
GO:BP	glycoprotein biosynthetic process	GO:0009101	false	0.020682568909917185	1.6843955200214058	311	3437	81	21031	ST6GALNAC5,B4GALT7,FKRP,POMGNT1,A4GALT,GALNT18,HS6ST3,CHST4,ALG6,ALG12,MGAT5B,MAN2A2,B3GALT6,PMM1,GCNT3,ALG14,TMTC2,POFUT2,IL15,ITM2C,FUT4,ST6GALNAC1,DOLPP1,ST3GAL3,ST3GAL4,NUDT14,MAN1C1,POMGNT2,DERL3,GCNT7,GFPT1,NECAB1,A4GNT,B3GALT1,PXYLP1,B4GALT2,GALNT10,EXTL3,SLC51B,SLC39A8,B4GALT1,B3GALNT2,GXYLT1,CHST10,B4GALT4,CHSY3,GALNT15,MGAT4B,MPDU1,ACOT8,PLCB1,GLCE,TCF7L2,MGAT2,ST6GALNAC2,KRTCAP2,GALNT1…
GO:BP	peptide secretion	GO:0002790	false	0.020962382614822868	1.678559356341847	254	3437	69	21031	F2RL1,CPE,GHRL,GNAZ,KLF7,EDN1,SLC2A2,PTPRN,CARTPT,BAD,FOXO1,PDE8B,SLC16A2,FFAR2,RASL10B,FFAR4,LEP,HFE,TNF,NNAT,FKBP1B,NOS2,HNF4A,EIPR1,ALOX5,CPLX1,SYT7,G6PC2,MC4R,GPER1,HADH,SYTL4,PFKM,PER2,PLCB1,DOC2B,RFX3,TCF7L2,IRS2,AQP1,TFAP2B,S100A8,RPH3AL,MCU,SIRT6,GPR68,PTPRN2,SLC8B1,JAGN1,FGB,PRKD1,FGA,STXBP5L,RAB8B,SLC16A10,PRKCB,KALRN,TRPV4,PARK7,EPHA5,TRPM4,MYRIP,STXBP4,NADK,TNFSF11,SIDT2,CFTR,UCP2,TAR…
GO:BP	regulation of nucleobase-containing compound metabolic process	GO:0019219	false	0.021034286311296363	1.6770722189131608	4063	3437	757	21031	NEDD8,RFX1,ZNF862,MAP2K2,A1CF,GREM1,SHLD1,CDA,TAF6L,MSX1,PHF13,HAMP,KDM4D,UBQLN4,EXOSC5,OTUB2,FOXC2,SERTAD3,CXCL8,MRNIP,GATA2,CSRP3,VDR,USP2,LMX1B,DBP,ZNF408,EFCAB7,CELF3,MAGEB10,FZD1,PDE2A,RFX2,ZNF687,AEBP1,RAD52,HOPX,GAPDHS,PDK3,PSMA6,F2RL1,PTH,ZNF768,ZBTB22,ARHGEF11,SPZ1,IPPK,EYA4,TSSK4,MYF6,SAMD7,ZNHIT1,PRNP,ZMPSTE24,ZNF783,HES7,ETV5,ALKBH5,CX3CL1,CDKN1A,LHX4,HDAC10,CPEB3,DNA2,PURG,FZD5,SMTNL…
GO:BP	glucose transmembrane transport	GO:1904659	true	0.021040665263028464	1.6769405327932654	115	3437	38	21031	MFSD4B,SLC2A9,SLC27A4,PTH,SLC2A11,SLC5A2,EDN1,SLC2A2,APPL2,SORBS1,SLC5A1,CLIP3,FFAR4,BRAF,LEP,TNF,OSBPL8,SLC2A8,CREBL2,PID1,SLC2A5,SLC5A11,SLC2A3,SLC5A4,IRS2,ACACB,NFE2L2,MAPK14,SIRT6,SELENOS,OCLN,PRKCB,TSC1,SLC5A3,PPBP,STXBP4,ACE,SLC25A27
GO:BP	carbohydrate transmembrane transport	GO:0034219	false	0.021114580196390804	1.6754175488686442	132	3437	42	21031	MFSD4B,SLC2A9,SLC27A4,PTH,SLC2A11,SLC5A2,EDN1,SLC2A2,APPL2,SORBS1,SLC5A1,CLIP3,ABCB11,FFAR4,BRAF,LEP,TNF,OSBPL8,SLC2A8,CREBL2,PID1,SLC2A5,SLC5A11,SLC2A3,SLC5A4,IRS2,AQP1,ACACB,NFE2L2,MAPK14,SIRT6,SELENOS,AQP9,OCLN,PRKCB,TSC1,SLC5A3,SLC26A6,PPBP,STXBP4,ACE,SLC25A27
GO:BP	oxoacid metabolic process	GO:0043436	false	0.021415778200340393	1.669266139713684	921	3437	200	21031	RIMKLB,GLS2,HMGCL,FN3K,SLC25A44,FKRP,SLC34A1,SLC27A4,TST,LIPT2,GAD1,PLA2G15,GGT6,AMDHD1,GAPDHS,PDK3,GAD2,ENOSF1,ACSM3,BAAT,PLA2G2F,BLMH,OSBPL1A,SLC16A3,CYP2F1,HACD3,PEX5,SLC46A1,AADAT,EDN1,HKDC1,PLAA,CYP7B1,SORD,PNPLA3,PC,ACTN3,CLN3,SLC7A11,GPAT2,DDAH2,CPS1,SLC37A4,GLDC,APPL2,PAPSS2,ALOX5AP,CSAD,LIPA,PFKP,FA2H,ACMSD,SCD5,DHRS9,PTGES2,DAO,ABCB11,APOA4,QKI,SLC6A8,ABHD6,LEP,ANGPTL3,CES2,CBFA2T3,ASS1…
GO:BP	vasculature development	GO:0001944	false	0.021597989953891547	1.6655866651709783	752	3437	168	21031	RRAS,ROM1,GREM1,EPHB1,FKBP10,CLEC14A,TSPAN12,FOXC2,CXCL8,WIF1,GATA2,EMC10,PDE2A,ANTXR1,ADAMTS9,PLK2,MMRN2,FZD8,OR10J5,CCDC134,JAM3,ACKR3,HYAL1,SPRED1,CX3CL1,COMP,FZD5,GHRL,SERPINF2,EPHB2,MAPK7,COL8A1,B9D1,EDN1,CARD10,TCF21,BMPER,RELA,GJC1,APOH,SEC24B,ZBTB14,EYA1,FOXO1,RHOJ,COL4A2,VEGFC,COL4A3,LIPA,THBS4,NTRK2,SMAD1,QKI,KDR,TGFB1,GRN,LEP,ANGPTL3,GAA,NPR2,TNF,CREB3L1,E2F2,ANGPT4,HOXA3,NKX2-5,FOXF1,…
GO:BP	cellular homeostasis	GO:0019725	false	0.0216962349369926	1.6636156250435314	831	3437	183	21031	TMEM203,ORMDL1,HAMP,CASQ2,CSRP3,SLC34A1,P2RY2,VDR,PDK3,PTH,PRNP,CX3CL1,SLC34A2,CEMIP,ATP2A1,TXNDC2,GHRL,SLC46A1,KLF7,EDN1,HKDC1,PLAA,GJB6,FATE1,SLC2A2,PTPRN,CLN3,CARTPT,JPH3,SLC7A11,SLC37A4,PLCH2,BAD,FOXO1,CAPN3,GRM5,ANKRD9,RASA3,TMEM175,PDE8B,SMDT1,CA2,CALB1,TRPC3,TGFB1,NUBP1,GRN,SLC24A2,GAA,HFE,MYC,SV2B,IL13,MLXIPL,HAP1,FKBP1B,GRM2,KCNE3,COX19,ZBTB20,SLC12A5,ATP12A,HTR2B,SPNS1,ATP6V1G2,TMPRSS3,…
GO:BP	blood vessel development	GO:0001568	false	0.022305803731457872	1.6515821234715307	721	3437	162	21031	RRAS,GREM1,EPHB1,FKBP10,CLEC14A,TSPAN12,FOXC2,CXCL8,WIF1,GATA2,EMC10,PDE2A,ANTXR1,ADAMTS9,PLK2,MMRN2,FZD8,OR10J5,CCDC134,JAM3,ACKR3,HYAL1,SPRED1,CX3CL1,COMP,FZD5,GHRL,SERPINF2,EPHB2,MAPK7,COL8A1,EDN1,CARD10,TCF21,BMPER,RELA,GJC1,APOH,SEC24B,ZBTB14,EYA1,FOXO1,RHOJ,COL4A2,VEGFC,COL4A3,LIPA,THBS4,NTRK2,SMAD1,QKI,KDR,TGFB1,GRN,LEP,ANGPTL3,GAA,NPR2,TNF,CREB3L1,E2F2,ANGPT4,HOXA3,NKX2-5,FOXF1,IL12B,ALOX…
GO:BP	neuron differentiation	GO:0030182	false	0.02268213505828179	1.6443160679277888	1431	3437	294	21031	WDPCP,ROM1,MAP2K2,EPHB1,APLP1,BLOC1S6,GATA2,AVIL,LMX1B,RYK,FZD1,EHD1,ANKS1A,SOCS2,FZD8,ARHGAP44,NBL1,SLIT3,BRINP3,ETV5,CX3CL1,ARHGEF40,LHX4,CPEB3,FZD5,MYO16,LGR6,GHRL,PEX5,EPHB2,LZTS3,GBA,KLF7,EDN1,FBXO45,CHRNB2,CDK5RAP3,PLAA,EFNB1,NTF4,MKS1,ETV1,NCKIPSD,WNT5B,SEC24B,OTX2,EYA1,MYCL,GLDN,ITM2C,SHANK1,MYO7A,PLK5,RET,ADGRF1,OLIG2,SDC4,ZFHX2,LLGL1,SLITRK4,NTRK2,BARHL2,ARX,SRCIN1,TMEM132E,APOA4,TIAM2,…
GO:BP	positive regulation of DNA-templated transcription	GO:0045893	false	0.024361975990933375	1.613287489144453	1703	3437	343	21031	MAP2K2,GREM1,TAF6L,MSX1,HAMP,FOXC2,SERTAD3,GATA2,CSRP3,VDR,LMX1B,DBP,EFCAB7,FZD1,RFX2,F2RL1,PTH,ARHGEF11,IPPK,MYF6,ZNHIT1,ETV5,CX3CL1,LHX4,FZD5,STRA8,SERPINF2,MAPK7,ARID5A,KLF7,EDN1,CDK5RAP3,DYRK1B,TCF21,MYRFL,RELA,RELB,PTPRN,ETV1,TFAP2C,OTX2,EYA1,FOXO1,FOXF2,ZBTB16,PCGF5,HAS3,MED4,CAPN3,TBX15,RET,ZNF615,RBCK1,OLIG2,RREB1,GPS2,IL17A,E2F3,FIZ1,TFAP2D,GLMP,GRIN1,PTGES2,TEAD1,TESC,SMAD1,BARHL2,TFPT,…
GO:BP	cell projection assembly	GO:0030031	false	0.02536139780260077	1.5958268138334086	598	3437	138	21031	WDPCP,CFAP410,RHOD,AVIL,HOATZ,CCDC28B,EHD1,RFX2,CDC42EP2,TXNDC15,ARHGAP44,CDC42EP1,F2RL1,PLEK2,WASF3,DNAAF1,PFN4,KLHL41,DNAAF5,EPHB2,B9D1,CEP126,MEIG1,MKS1,CLN3,CEP97,ODAD3,TTYH1,EVI5L,KLC3,CEP135,CCDC63,EFCAB1,KIF3A,DNAAF6,TMEM67,FHDC1,MARK4,EMP1,PALM,ZNF423,CFAP73,POC1B,RO60,PFN2,HAP1,CIBAR2,CCDC42,TGFB3,DNAI1,PTPRO,PFN1,CCDC103,KIF24,CFAP91,JHY,CFAP161,IFT27,MTSS2,ZMYND10,ONECUT1,TBC1D21,DZIP1…
GO:BP	inorganic anion transport	GO:0015698	false	0.025454602864869825	1.5942336743069037	168	3437	50	21031	SLC26A2,SLC34A1,VDR,GABRB3,SLC34A2,SLC17A7,SLC5A8,NMUR2,GABRE,TTYH1,CLCN5,AQP6,CA2,CLCA2,TG,SLC17A4,SLC12A5,SLC13A4,SLC25A30,GABRP,SLC4A2,KCNT2,GABRR2,TTYH3,SLC1A4,GABRB2,ANO10,TTYH2,SLC4A1,ROS1,GABRG2,GABRB1,CLCA4,SLC37A2,GABRA1,GLRA3,GABRG1,SLC4A8,SLC25A14,GABRA2,ANO4,MFSD8,SLC1A3,SLC1A1,SLC4A4,SLC26A6,ANO5,CFTR,UCP2,SLC25A27
GO:BP	intracellular chemical homeostasis	GO:0055082	false	0.02575684546579692	1.5891073276743444	728	3437	163	21031	TMEM203,ORMDL1,HAMP,CASQ2,CSRP3,SLC34A1,P2RY2,VDR,PDK3,PTH,PRNP,CX3CL1,SLC34A2,CEMIP,ATP2A1,GHRL,SLC46A1,KLF7,EDN1,HKDC1,GJB6,FATE1,SLC2A2,PTPRN,CLN3,CARTPT,JPH3,SLC7A11,SLC37A4,PLCH2,BAD,FOXO1,CAPN3,GRM5,ANKRD9,RASA3,TMEM175,PDE8B,SMDT1,CA2,CALB1,TRPC3,TGFB1,NUBP1,GRN,SLC24A2,HFE,MYC,SV2B,IL13,MLXIPL,HAP1,FKBP1B,GRM2,KCNE3,COX19,ZBTB20,SLC12A5,ATP12A,HTR2B,SPNS1,TMPRSS3,CAV2,CYB561,SLAMF8,SLC30A…
GO:BP	multicellular organismal reproductive process	GO:0048609	true	0.025928749283080664	1.5862184316516617	929	3437	201	21031	TMEM203,CATSPERD,SPATA2,OAZ3,VDR,HOATZ,CELF3,RFX2,LDOC1,JAM3,TSSK4,TNP2,SLIT3,OSBP2,ETV5,ALKBH5,TDRKH,PTX3,PFN4,TXNDC2,GHRL,STRA8,REC114,HAVCR2,EDN1,PDE3A,BRME1,MEIG1,SLC22A14,ADCY7,PTPRN,ZSCAN2,PTGDR2,ODAD3,ZBTB16,PCGF5,KLC3,CCDC63,CABYR,CATSPERE,BRIP1,CATSPER1,MEA1,STAU1,SMAD1,AFP,CREB3L4,QKI,YBX3,CATSPER4,SYCP1,TGFB1,CFAP73,SYCP2,LEP,EPC1,NPR2,DEDD,ASZ1,SIRT2,JAM2,CCDC42,KLK14,RNF17,DLD,CTCFL,…
GO:BP	glycerolipid metabolic process	GO:0046486	false	0.025987003038949328	1.5852438027881588	391	3437	97	21031	PLB1,AVIL,TNFAIP8L3,PLA2G15,SOCS2,CDS1,PLA2G2F,LIPE,PIGH,PIP4K2C,HDHD5,PNPLA3,APOH,CLN3,PGAP2,GPAT2,CPS1,SLC37A4,PLCH2,MTMR7,LIPA,CAPN2,ABHD4,PIGS,PNPLA2,APOA4,ABHD6,ITPKB,TMEM86B,FAR1,LIPF,HTR2B,OSBPL8,ITPKC,PIGU,PNPLA5,PI4KA,PIGQ,SELENOI,BPNT2,PLAAT5,SLA2,TTC7A,IMPA2,GNPAT,PIP5K1C,DGKG,PNPLA1,INPP5E,PLCE1,PLCB1,PDGFA,PLD2,ALOX15,KAT5,PIK3C2A,AGMO,PIP4P2,CIDEC,PGS1,ABHD12B,APOC1,LPCAT1,APOBEC1,M…
GO:BP	positive regulation of transport	GO:0051050	false	0.026037134629656986	1.584406811309667	844	3437	185	21031	GREM1,MCHR1,C1QTNF1,GATA2,STAM,SLC34A1,OAZ2,OAZ3,P2RY2,EFCAB7,EHD1,F2RL1,PTH,SELE,STX18,CX3CL1,CEMIP,ATP2A1,PTX3,VPS28,GHRL,CYP19A1,EPHB2,EDN1,CHRNB2,SCN3B,PLAA,SLC2A2,CLN3,CARTPT,BAD,IL15,APPL2,VEGFC,CAPN3,KCNMB1,EDEM2,SORBS1,SDC4,KIF3A,GPS2,OR51E2,GRIN1,ABCG4,TESC,CLIP3,CA2,ABCB11,FFAR2,MAVS,RASL10B,TRPC3,FFAR4,BRAF,LEP,KCNIP2,HFE,TNF,CLEC7A,IL13,HAP1,LRRC52,NNAT,NKX2-5,ZDHHC8,TGFB3,OSBPL8,EIPR…
GO:BP	muscle contraction	GO:0006936	false	0.02633461892399492	1.5794729617342056	342	3437	87	21031	KCNB2,CASQ2,CSRP3,FKRP,SNTA1,ARHGEF11,TPM2,TMOD2,COMP,ATP2A1,KLHL41,GHRL,EDN1,CHRNB2,SCN3B,NMUR2,GJC1,ACTN3,CCDC78,SLC6A8,TMOD4,KCNIP2,GAA,TNF,FKBP1B,KCNE3,NKX2-5,HTR2B,ADRA1B,ARG2,ANKRD2,SULF2,APBB1,KCNMA1,CHRNE,CTNNA3,KCNJ12,TBX2,TRDN,NPPA,MYH14,CACNA1G,STAC2,GPER1,LMOD3,P2RX4,SPHK1,CAMK2D,PKP2,HRC,KCNN2,ZC3H12A,TRIM63,SCN10A,PIK3C2A,CNN1,PDE5A,APBB2,KCNH2,MYH11,ADCY10,CHRNA3,PRKD1,SSTR2,PTGS2,…
GO:BP	positive regulation of cell communication	GO:0010647	false	0.026590499836534522	1.5752734989148214	1777	3437	356	21031	MAP2K2,GREM1,MSX1,MID1,MYORG,C1QTNF1,TEDC2,VDR,TNFAIP8L3,RYK,RAPSN,PLK2,TXNDC15,TM2D3,TRAF4,SYNPO2L,RNF167,ACKR3,F2RL1,PTH,DENND2B,NID1,ZNHIT1,SPRED1,MAP3K11,TMOD2,PRNP,CA8,CX3CL1,USP50,PRRT1,FBXL15,LGR6,GHRL,LOXL3,CSF1,SERPINF2,HAVCR2,SPPL3,CYP19A1,EPHB2,GBA,EDN1,CDK5RAP3,NMUR2,PLAUR,CDCA8,BMPER,WDFY1,RELA,TSHZ3,GPR137,SLC2A2,CARTPT,LBX2,WNT5B,PTGDR2,BAD,ITM2C,IGFBP6,APPL2,SHANK1,GRM5,RET,CCL16,…
GO:BP	regulation of vesicle-mediated transport	GO:0060627	false	0.02726580566554516	1.5643816650070148	522	3437	123	21031	MAP2K2,GREM1,GATA2,STAM,EHD1,BET1L,ARHGAP44,ARHGAP1,F2RL1,BSN,SELE,STX18,SLC17A7,PTX3,VPS28,FBXO45,CLN3,IL15,APPL2,SDC4,KIF3A,MBTPS1,CLIP3,YIPF5,TGFB1,BRAF,HFE,PFN2,SV2B,CLEC7A,IL13,HAP1,SYT6,CDK5R1,MICAL1,EIPR1,FOXF1,CPLX1,SYT7,RIT2,SYT1,RAB3B,LRPAP1,GAS6,COLEC10,LRSAM1,MCTP1,OPHN1,SYTL4,SPHK1,WNT7A,RAB4A,CD151,PROM2,CDC42,DOC2B,SYT4,CNST,PLD2,ALOX15,IL15RA,CACNB4,PIP4P2,ANXA2,STAP1,RPH3AL,NRG1,…
GO:BP	positive regulation of RNA biosynthetic process	GO:1902680	false	0.028509395317786075	1.545011993947424	1706	3437	343	21031	MAP2K2,GREM1,TAF6L,MSX1,HAMP,FOXC2,SERTAD3,GATA2,CSRP3,VDR,LMX1B,DBP,EFCAB7,FZD1,RFX2,F2RL1,PTH,ARHGEF11,IPPK,MYF6,ZNHIT1,ETV5,CX3CL1,LHX4,FZD5,STRA8,SERPINF2,MAPK7,ARID5A,KLF7,EDN1,CDK5RAP3,DYRK1B,TCF21,MYRFL,RELA,RELB,PTPRN,ETV1,TFAP2C,OTX2,EYA1,FOXO1,FOXF2,ZBTB16,PCGF5,HAS3,MED4,CAPN3,TBX15,RET,ZNF615,RBCK1,OLIG2,RREB1,GPS2,IL17A,E2F3,FIZ1,TFAP2D,GLMP,GRIN1,PTGES2,TEAD1,TESC,SMAD1,BARHL2,TFPT,…
GO:BP	cell maturation	GO:0048469	false	0.028996052504034867	1.537661122528853	205	3437	58	21031	CATSPERD,GATA2,ANKS1A,CX3CL1,CDKN1A,TDRKH,FZD5,GBA,EDN1,PDE3A,SLC22A14,IL15,GLDN,RET,CABYR,TMEM79,CATSPERE,SOX10,CATSPER4,KDR,TGFB1,KCNIP2,NPR2,NTN4,CLEC7A,SIRT2,DLD,ROPN1L,FBXO5,PCSK4,RUNX2,CATSPER3,FOXA1,MAP3K13,RFX3,ERCC2,KCNQ3,BAP1,CDC25B,ELSPBP1,RHEX,WEE2,MTCH1,G6PD,EPHA8,SLFN14,HOXA5,ABHD2,GATA3,SLC26A6,CTNNB1,GJA1,TDRD6,L3MBTL3,CFTR,TYMS,AURKA,PPP2R1A
GO:BP	regulation of hormone secretion	GO:0046883	false	0.029014140915945008	1.5373902839996072	261	3437	70	21031	C1QTNF1,F2RL1,GHRL,GNAZ,CYP19A1,KLF7,EDN1,SLC2A2,CARTPT,BAD,FOXO1,NPVF,PDE8B,FFAR2,RASL10B,CCKAR,FFAR4,LEP,HFE,TNF,NNAT,FKBP1B,NOS2,HNF4A,EIPR1,ALOX5,SYT7,G6PC2,OSM,GPER1,HADH,SYTL4,PFKM,PER2,PLCB1,DOC2B,RFX3,TCF7L2,IRS2,TFAP2B,RPH3AL,MCU,SIRT6,GPR68,INHBA,SLC8B1,AGTR1,JAGN1,FGB,PRKD1,FGA,STXBP5L,P2RY1,RAB8B,PRKCB,KALRN,EPHA5,VAMP8,TRPM4,MYRIP,GJA1,STXBP4,NADK,TNFSF11,SIDT2,RAB11FIP3,CFTR,UCP2,SN…
GO:BP	positive regulation of intracellular signal transduction	GO:1902533	false	0.030140025007281402	1.5208563916856268	1033	3437	220	21031	MAP2K2,GREM1,MSX1,MID1,MYORG,C1QTNF1,TNFAIP8L3,RYK,PLK2,TRAF4,SYNPO2L,RNF167,ACKR3,F2RL1,DENND2B,ZNHIT1,SPRED1,MAP3K11,CA8,CX3CL1,GHRL,CSF1,SERPINF2,HAVCR2,SPPL3,EDN1,CDK5RAP3,NMUR2,CDCA8,BMPER,RELA,GPR137,CARTPT,BAD,IGFBP6,GRM5,RET,CCL16,RBCK1,RASGRP1,CLEC4D,NTRK2,OR51E2,IL20RA,RASD2,MAVS,KLHDC10,KDR,HCST,TGFB1,HGF,FFAR4,BRAF,LEP,NUP93,ITPKB,HFE,MYC,TNF,CLEC7A,CC2D1A,GRM2,HAX1,FGFR4,IGFBP4,HTR2B…
GO:BP	reproduction	GO:0000003	false	0.030460875297811964	1.5162576213037169	1552	3437	315	21031	TMEM203,A1CF,CATSPERD,MSX1,RAD51B,SPATA2,PLB1,FKRP,MUS81,OAZ3,VDR,HOATZ,CELF3,RFX2,ANTXR1,LDOC1,JAM3,GAPDHS,IGFBP2,MCMDC2,TSSK4,RXFP1,TNP2,SLIT3,OSBP2,ETV5,ALKBH5,TDRKH,FZD5,PTX3,PFN4,TXNDC2,GHRL,CSF1,STRA8,REC114,HAVCR2,CYP19A1,ASB1,EDN1,PDE3A,BRME1,TCF21,CYP7B1,MEIG1,SLC22A14,SORD,ADCY7,PTPRN,TFAP2C,ZSCAN2,PTGDR2,FOXF2,DCST2,ODAD3,ZBTB16,PCGF5,KLC3,CCDC63,EFCAB1,CABYR,EXD1,CATSPERE,BRIP1,FETUB,…
GO:BP	reproductive process	GO:0022414	false	0.03055350206295469	1.5149390034427574	1541	3437	313	21031	TMEM203,A1CF,CATSPERD,MSX1,RAD51B,SPATA2,PLB1,FKRP,MUS81,OAZ3,VDR,HOATZ,CELF3,RFX2,ANTXR1,LDOC1,JAM3,GAPDHS,IGFBP2,MCMDC2,TSSK4,RXFP1,TNP2,SLIT3,OSBP2,ETV5,ALKBH5,TDRKH,FZD5,PTX3,PFN4,TXNDC2,GHRL,CSF1,STRA8,REC114,HAVCR2,CYP19A1,ASB1,EDN1,PDE3A,BRME1,TCF21,CYP7B1,MEIG1,SLC22A14,SORD,ADCY7,PTPRN,TFAP2C,ZSCAN2,PTGDR2,FOXF2,DCST2,ODAD3,ZBTB16,PCGF5,KLC3,CCDC63,EFCAB1,CABYR,EXD1,CATSPERE,BRIP1,FETUB,…
GO:BP	amide transport	GO:0042886	false	0.030936894248536434	1.5095232872243696	319	3437	82	21031	F2RL1,CPE,GHRL,SLC46A1,GNAZ,KLF7,EDN1,SLC2A2,PTPRN,CARTPT,SLC7A11,BAD,FOXO1,PDE8B,SLC16A2,CA2,FFAR2,RASL10B,FFAR4,LEP,HFE,TNF,NNAT,FKBP1B,SLC15A5,NOS2,HNF4A,EIPR1,ALOX5,CPLX1,SYT7,G6PC2,MC4R,GPER1,HADH,SYTL4,PFKM,PER2,PLEKHA8,PLCB1,DOC2B,RFX3,TCF7L2,IRS2,AQP1,ABCC4,TFAP2B,S100A8,RPH3AL,MCU,SIRT6,GPR68,ABCA13,PTPRN2,SLC8B1,LRP2,JAGN1,FGB,PRKD1,FGA,STXBP5L,RAB8B,SLC16A10,AQP9,PRKCB,KALRN,TRPV4,DISP…
GO:BP	plasma membrane bounded cell projection assembly	GO:0120031	false	0.031569781501674506	1.500728423902697	585	3437	135	21031	WDPCP,CFAP410,RHOD,AVIL,HOATZ,CCDC28B,EHD1,RFX2,CDC42EP2,TXNDC15,ARHGAP44,CDC42EP1,F2RL1,PLEK2,WASF3,DNAAF1,PFN4,KLHL41,DNAAF5,EPHB2,B9D1,CEP126,MEIG1,MKS1,CLN3,CEP97,ODAD3,TTYH1,EVI5L,KLC3,CEP135,CCDC63,EFCAB1,KIF3A,DNAAF6,TMEM67,FHDC1,MARK4,EMP1,PALM,ZNF423,CFAP73,POC1B,RO60,PFN2,HAP1,CIBAR2,CCDC42,TGFB3,DNAI1,PTPRO,PFN1,CCDC103,KIF24,CFAP91,JHY,CFAP161,IFT27,ZMYND10,ONECUT1,TBC1D21,DZIP1L,DNAI…
GO:BP	regulation of animal organ morphogenesis	GO:2000027	false	0.032724057441929605	1.4851328536745039	92	3437	32	21031	GREM1,MSX1,FZD1,CSF1,EDN1,SNAI2,SEC24B,SP6,APCDD1,FGF7,TGFB1,HGF,TNF,NTN4,JHY,RUNX2,CELSR1,LHX1,BMP7,HOXA11,PDGFA,PTK7,DKK1,SPRY1,PAX9,PRKCB,GATA3,GRHL3,CTNNB1,DVL2,TBX1,BTBD7
GO:BP	organic acid metabolic process	GO:0006082	false	0.03283374487961545	1.4836795806334448	927	3437	200	21031	RIMKLB,GLS2,HMGCL,FN3K,SLC25A44,FKRP,SLC34A1,SLC27A4,TST,LIPT2,GAD1,PLA2G15,GGT6,AMDHD1,GAPDHS,PDK3,GAD2,ENOSF1,ACSM3,BAAT,PLA2G2F,BLMH,OSBPL1A,SLC16A3,CYP2F1,HACD3,PEX5,SLC46A1,AADAT,EDN1,HKDC1,PLAA,CYP7B1,SORD,PNPLA3,PC,ACTN3,CLN3,SLC7A11,GPAT2,DDAH2,CPS1,SLC37A4,GLDC,APPL2,PAPSS2,ALOX5AP,CSAD,LIPA,PFKP,FA2H,ACMSD,SCD5,DHRS9,PTGES2,DAO,ABCB11,APOA4,QKI,SLC6A8,ABHD6,LEP,ANGPTL3,CES2,CBFA2T3,ASS1…
GO:BP	cellular response to stress	GO:0033554	false	0.03286647287825115	1.483246900472801	1770	3437	354	21031	MAP2K2,ADO,SHLD1,POLM,TAF6L,MSX1,PHF13,CFAP410,KDM4D,TRAIP,RAD51B,UBQLN4,OTUB2,MID1,CXCL8,MRNIP,APEX2,SLC34A1,MUS81,PEX10,GPX5,PLK2,RAD52,FANCE,RNF167,ACKR3,PDK3,EYA4,MCMDC2,ZNHIT1,SPRED1,ZMPSTE24,ETV5,CDKN1A,COMP,AP5S1,HDAC10,DNA2,ATP2A1,BRAT1,PEX5,MAPK7,GBA,EDN1,FBXO45,CDK5RAP3,FBXO31,DYRK1B,BRME1,UBE2A,PNKP,SNAI2,RHBDD2,RELA,SMUG1,KPTN,GNL1,RELB,CLN3,CARTPT,SLC7A11,EYA1,RCHY1,BAD,FOXO1,VASN,IG…
GO:BP	sensory perception of mechanical stimulus	GO:0050954	true	0.03582702628739904	1.44578923762147	188	3437	54	21031	CLRN3,CHRNA9,POMGNT1,EML2,KCNQ4,COL2A1,CEMIP,CHRNB2,SNAI2,GJB6,EYA1,MYO7A,COL4A3,OTOA,NPR2,TNF,WHRN,COL11A1,TMPRSS3,TMC1,MYO15A,MYH14,TECTA,COL1A1,STRC,P2RX4,MYO1A,PCDH15,KCNQ3,SPRY2,PTPRQ,PIEZO2,DRGX,BACE1,ADGRV1,GRXCR2,LRP2,MYO7B,OTOG,GPX1,ANKRD24,EPYC,SLC1A3,P2RX2,SCN9A,SLC52A3,ESPN,CACNA1D,ITGA2,LARGE1,CRYM,TBX1,TIMM10,TMTC4
GO:BP	cellular anatomical entity morphogenesis	GO:0032989	false	0.036448784972746534	1.4383169443947472	785	3437	173	21031	MAP2K2,EPHB1,APLP1,CSRP3,ACTL8,RYK,RFX2,ARHGAP44,SYNPO2L,NBL1,SLIT3,TMOD2,ARHGEF40,LHX4,PFN4,MYO16,KLHL41,LGR6,EPHB2,LZTS3,KLF7,EDN1,FBXO45,CHRNB2,PLAA,EFNB1,NTF4,ETV1,OTX2,SHANK1,CAPN3,RET,RREB1,LLGL1,SLITRK4,NTRK2,BARHL2,ARX,SRCIN1,TIAM2,CCKAR,DOCK7,TMOD4,BRAF,WASF1,SARM1,NPR2,CUX2,LRTM1,CCDC42,NKX2-5,FGFR4,CDK5R1,CPNE5,MYPN,LRTM2,PTPRO,PALLD,RELN,ZNF365,KIRREL3,PRKCZ,APBB1,SYT1,NYAP2,LHX9,CNTN…
GO:BP	cell morphogenesis involved in neuron differentiation	GO:0048667	false	0.036684240810509305	1.4355204643285622	597	3437	137	21031	WDPCP,MAP2K2,EPHB1,APLP1,RYK,ARHGAP44,SLIT3,ARHGEF40,LHX4,LGR6,EPHB2,LZTS3,KLF7,EDN1,FBXO45,CHRNB2,EFNB1,ETV1,SEC24B,OTX2,SHANK1,MYO7A,RET,LLGL1,SLITRK4,NTRK2,BARHL2,ARX,SRCIN1,TIAM2,CCKAR,DOCK7,BRAF,SARM1,NPR2,CUX2,LRTM1,WHRN,FGFR4,CDK5R1,MYPN,LRTM2,PTPRO,PALLD,RELN,ZNF365,APBB1,LHX9,CNTN4,TECTA,OPHN1,CAPRIN2,FAT3,TRPC5,STRC,CRABP2,ABI3,LHX1,BMP7,MAP3K13,SLC11A2,SEMA3A,HOXA2,SLITRK2,WNT7A,UNC5A,…
GO:BP	response to abiotic stimulus	GO:0009628	false	0.037028201561973534	1.4314673808665241	1128	3437	237	21031	ROM1,ADO,EPHB1,KDM4D,TMEM135,CHRNA9,MRNIP,CSRP3,USP2,PDE2A,GRK7,PDK3,IGFBP2,CDS1,HYAL1,IKBIP,ZMPSTE24,ALKBH5,TMEM150C,CDKN1A,PKD1L2,BRAT1,GHRL,GBA,EDN1,CHRNB2,UBE2A,PNKP,SNAI2,RELA,GJB6,RELB,ETV1,CLN3,SLC7A11,EYA1,BAD,FOXO1,VASN,APPL2,VEGFC,CAPN3,KCNMB1,ALAD,LIPA,TNKS1BP1,BRIP1,PLEKHN1,CAPN2,CHEK1,GRIN1,PDE8B,OTOP1,PBK,CA9,THRA,YBX3,TRPC3,TGFB1,PALM,BRAF,LEP,RO60,SLC24A2,CBFA2T3,MYC,TNF,IL13,SIRT…
GO:BP	actin cytoskeleton organization	GO:0030036	false	0.03761074043888365	1.4246881165814298	717	3437	160	21031	CSRP3,ACTL8,RHOD,AVIL,ANTXR1,CDC42EP2,ARHGAP44,SYNPO2L,JAM3,CDC42EP1,F2RL1,ARHGEF11,TPM2,TMEFF2,PLEK2,TMOD2,MYO19,CX3CL1,WASF3,SMTNL1,PFN4,KLHL41,GHRL,SERPINF2,PPM1F,EDN1,SHROOM3,ADD2,KPTN,ACTN3,CLN3,SHANK1,RHOJ,GAS2L3,CAPZA3,MYO7A,CAPN3,SORBS1,SDC4,LLGL1,DAAM1,ASB2,FHDC1,SRCIN1,FGF7,TGFB1,TMOD4,BRAF,WASF1,TNF,PFN2,ERMN,MYO1D,NKX2-5,HAX1,CDK5R1,MYPN,TGFB3,MICAL1,IQSEC3,PALLD,PFN1,MYO15A,RHPN1,KAN…
GO:BP	positive regulation of biosynthetic process	GO:0009891	false	0.03919797166416002	1.4067364053737705	2706	3437	519	21031	MAP2K2,A1CF,GREM1,SHLD1,TAF6L,MSX1,HAMP,FOXC2,SERTAD3,CXCL8,C1QTNF1,GATA2,CSRP3,TTBK1,VDR,LMX1B,DBP,EFCAB7,CELF3,FZD1,PDE2A,RFX2,F12,F2RL1,SPON1,PTH,ARHGEF11,IPPK,MYF6,TNP2,ZNHIT1,ZMPSTE24,JMJD4,ETV5,CX3CL1,LHX4,CPEB3,FZD5,USP50,PTX3,CSF1,STRA8,SERPINF2,HAVCR2,EPHB2,MAPK7,RBMS3,GBA,ARID5A,KLF7,PPM1F,EDN1,CDK5RAP3,DYRK1B,TCF21,PNKP,MYRFL,RELA,RELB,PTPRN,ETV1,DDAH2,TFAP2C,OTX2,EYA1,IL15,FOXO1,FOXF2…
GO:BP	regulation of leukocyte cell-cell adhesion	GO:1903037	false	0.03921985905765342	1.4064939713666889	365	3437	91	21031	RAG2,IGFBP2,CHST4,SELE,PRNP,PLA2G2F,LOXL3,HAVCR2,EFNB1,RELA,BAD,IL15,FUT4,BTNL2,ZBTB16,RASGRP1,SDC4,TNFAIP8L2,ST3GAL4,NLRP3,DAPL1,TGFB1,LEP,SOX12,TSPAN32,ITPKB,HFE,TNF,ASS1,CCL28,PPARA,LAG3,ARG2,IL12B,ALOX5,IL7,ZBTB7B,TRAF6,PRKCZ,SLC4A2,KLRK1,IL12A,MAP3K8,SOX13,ARG1,IRF1,NFKBID,AIF1,BTN2A2,ZC3H12A,VTCN1,KAT5,VSIR,PDE5A,CD27,PDCD1LG2,VSIG4,B2M,PAG1,DLG5,CD40LG,DNAJA3,IL4R,ZDHHC21,PNP,GATA3,SPTA1,A…
GO:BP	cell cycle process	GO:0022402	true	0.03929503048073993	1.405662370012848	1276	3437	264	21031	MSX1,PHF13,RAD51B,PPP6C,MRNIP,MUS81,HAUS5,PLK2,HYAL1,MAP3K11,ZMPSTE24,MYO19,CDKN1A,TDRKH,DNA2,FBXL15,MYO16,STRA8,MLF1,REC114,NUP43,CEP126,EDN1,PDE3A,CDK5RAP3,FBXO31,BRME1,UBE2A,CDCA8,WDR6,CEP97,APPL2,EFHC1,PARD6G,CAPN3,CEP135,PLK5,SPC24,KIF3A,BRIP1,DCDC1,E2F3,LLGL1,MUC1,CHEK1,MBTPS1,TMEM67,MBLAC1,CDK14,SHOC1,RPRD1B,MARK4,ANKRD31,SYCP1,TGFB1,NUBP1,GINS1,SYCP2,POC1B,HORMAD2,NPR2,MYC,TNF,ASZ1,SIRT2,…
GO:BP	regulation of peptide secretion	GO:0002791	false	0.03982631573061172	1.3998298676271346	207	3437	58	21031	F2RL1,GHRL,GNAZ,KLF7,SLC2A2,CARTPT,BAD,FOXO1,PDE8B,FFAR2,RASL10B,FFAR4,LEP,HFE,TNF,NNAT,FKBP1B,NOS2,HNF4A,EIPR1,ALOX5,SYT7,G6PC2,GPER1,HADH,SYTL4,PFKM,PER2,PLCB1,DOC2B,RFX3,TCF7L2,IRS2,TFAP2B,S100A8,RPH3AL,MCU,SIRT6,GPR68,SLC8B1,JAGN1,FGB,PRKD1,FGA,STXBP5L,RAB8B,PRKCB,KALRN,EPHA5,TRPM4,MYRIP,STXBP4,NADK,TNFSF11,SIDT2,CFTR,UCP2,TARDBP
GO:BP	hexose transmembrane transport	GO:0008645	false	0.04109057220715556	1.3862578109240653	118	3437	38	21031	MFSD4B,SLC2A9,SLC27A4,PTH,SLC2A11,SLC5A2,EDN1,SLC2A2,APPL2,SORBS1,SLC5A1,CLIP3,FFAR4,BRAF,LEP,TNF,OSBPL8,SLC2A8,CREBL2,PID1,SLC2A5,SLC5A11,SLC2A3,SLC5A4,IRS2,ACACB,NFE2L2,MAPK14,SIRT6,SELENOS,OCLN,PRKCB,TSC1,SLC5A3,PPBP,STXBP4,ACE,SLC25A27
GO:BP	monosaccharide metabolic process	GO:0005996	false	0.04543018919734642	1.3426554545304665	250	3437	67	21031	C1QTNF1,FKRP,GAPDHS,PDK3,PTH,ZMPSTE24,MAN2A2,BRAT1,GHRL,HKDC1,PMM1,SORD,PC,ACTN3,SLC37A4,POFUT2,BAD,FOXO1,FUT4,SORBS1,LIPA,PFKP,LEP,KHK,GAA,BRS3,TNF,IGFBP4,PPARA,RBKS,MDH1,G6PC2,ONECUT1,MPI,B4GALT1,SLC2A3,NCOA2,MAN2C1,ADPGK,GSTO2,PFKM,PER2,PDK2,UXS1,TCF7L2,IRS2,IGFBP3,ACACB,TFAP2B,MAPK14,PPARGC1A,GNMT,SIRT6,ENO3,SELENOS,CRTC2,G6PD,PDK1,ADCY10,OTOG,NPY1R,SIRT1,GALT,ENO1,SOGA1,FOXK1,MAN2A1
GO:BP	chloride transport	GO:0006821	false	0.04788900299298957	1.3197642044932099	123	3437	39	21031	SLC26A2,GABRB3,SLC17A7,SLC5A8,NMUR2,GABRE,TTYH1,CLCN5,CA2,CLCA2,SLC12A5,GABRP,SLC4A2,KCNT2,GABRR2,TTYH3,SLC1A4,GABRB2,ANO10,TTYH2,SLC4A1,GABRG2,GABRB1,CLCA4,GABRA1,GLRA3,GABRG1,SLC4A8,SLC25A14,GABRA2,ANO4,MFSD8,SLC1A3,SLC1A1,SLC26A6,ANO5,CFTR,UCP2,SLC25A27
GO:BP	muscle organ development	GO:0007517	false	0.048524496998828354	1.3140389577791762	357	3437	89	21031	MSX1,EPHB1,ITGA11,MYORG,FOXC2,CSRP3,FKRP,USP2,FZD1,OR10J5,POPDC2,MYF6,SMTNL1,KLHL41,TCF21,ACTN3,ETV1,SPEG,CAPN3,ASB2,YBX3,TGFB1,SOX6,ASS1,SIRT2,NKX2-5,MYMK,COL11A1,COPS2,USP19,SMYD1,IGSF8,ANKRD2,CAV2,UNC45B,EVC,MYH14,MSC,BARX2,ERBB3,LMOD3,MEF2D,TAGLN,PKP2,ID3,FOXH1,HSD17B1,COL6A3,MEGF10,MAFF,DAG1,CAVIN4,MAPK14,NRG1,PTCD2,NUPR1,ARID5B,EGR1,XK,LRP2,METTL21C,AKIRIN1,GPX1,TCF15,SIRT1,ANKRD1,DPF3,HLF,…
GO:BP	supramolecular fiber organization	GO:0097435	true	0.04905787960896079	1.309291226900702	842	3437	183	21031	GREM1,SLAIN1,FKBP10,MID1,FOXC2,B4GALT7,CSRP3,ACTL8,RHOD,AVIL,EML2,HAUS5,AEBP1,CDC42EP2,SYNPO2L,CDC42EP1,TBCB,F2RL1,TPM2,TMEFF2,COL2A1,TMOD2,MYO19,CX3CL1,COMP,WASF3,PFN4,KLHL41,GHRL,LOXL3,SERPINF2,CEP126,PPM1F,EDN1,SHROOM3,ADD2,KPTN,COL5A2,SHANK1,RHOJ,GAS2L3,CAPZA3,MYO7A,CAPN3,BMERB1,SORBS1,SDC4,FHDC1,CLIP3,TMOD4,BRAF,WASF1,SERPINH1,PFN2,ERMN,MYO1D,NKX2-5,HAX1,COL11A1,CDK5R1,MYPN,TGFB3,MICAL1,MMP1…
GO:BP	positive regulation of macromolecule biosynthetic process	GO:0010557	false	0.0491621393945409	1.3083692261308446	2603	3437	500	21031	MAP2K2,A1CF,GREM1,SHLD1,TAF6L,MSX1,HAMP,FOXC2,SERTAD3,CXCL8,C1QTNF1,GATA2,CSRP3,TTBK1,VDR,LMX1B,DBP,EFCAB7,CELF3,FZD1,PDE2A,RFX2,F12,F2RL1,SPON1,PTH,ARHGEF11,IPPK,MYF6,TNP2,ZNHIT1,ZMPSTE24,JMJD4,ETV5,CX3CL1,LHX4,CPEB3,FZD5,USP50,CSF1,STRA8,SERPINF2,HAVCR2,EPHB2,MAPK7,RBMS3,ARID5A,KLF7,PPM1F,EDN1,CDK5RAP3,DYRK1B,TCF21,PNKP,MYRFL,RELA,RELB,PTPRN,ETV1,TFAP2C,OTX2,EYA1,IL15,FOXO1,FOXF2,BTNL2,ZBTB16,P…
GO:CC	cytoplasm	GO:0005737	true	6.256596528962921e-70	69.2036618505994	12345	3594	2491	22097	WDPCP,NEDD8,TMEM203,RIMKLB,ORMDL1,MARCHF5,MAP2K2,ADO,LHPP,GLS2,A1CF,CDA,HMGCL,ST6GALNAC5,TMEM8B,TMEM160,MRPS34,CCDC184,FN3K,SLC25A42,EPHB1,SLAIN1,CFAP410,FKBP10,UQCR10,TMEM45B,APLP1,TRAIP,UBQLN4,EXOSC5,RUSC1,FBXO40,MID1,TMEM135,ASB11,PPP6C,ZFYVE21,MORN4,MOB3C,NUDT6,MYORG,BLOC1S6,SLC25A44,SPATA2,HEMK1,FAM168B,CACNA1A,DAPK2,TMBIM1,SDHAF1,TEDC2,ASB6,B4GALT7,NDUFAF8,GATA2,CASQ2,STAM,PDRG1,APEX2,CSRP3…
GO:CC	membrane	GO:0016020	false	2.0549218231734234e-32	31.68720469564203	9864	3594	1941	22097	RRAS,WDPCP,TMEM41A,MFSD4B,TMEM203,PRRG2,ORMDL1,MARCHF5,ROM1,SLC26A2,MAP2K2,CATSPERD,ST6GALNAC5,TMEM8B,AMER3,TMEM160,PLLP,MRPS34,CYB561D1,SLC25A42,EPHB1,CFAP410,FKBP10,UQCR10,TMEM45B,APLP1,SLC13A2,TMEM81,MCHR1,CLEC14A,UBQLN4,SLC2A9,CLRN3,MID1,ITGA11,TMEM135,ASB11,TSPAN12,MYORG,OR10V1,BLOC1S6,KCNB2,SLC25A44,C1QTNF1,FAM168B,CACNA1A,DAPK2,TMBIM1,PLB1,CHRNA9,ENTPD8,B4GALT7,CASQ2,STAM,EMC10,FKRP,SLC34A…
GO:CC	endomembrane system	GO:0012505	false	2.57009451953203e-23	22.590050904467788	4777	3594	1020	22097	TMEM203,ORMDL1,MARCHF5,MAP2K2,A1CF,CDA,ST6GALNAC5,TMEM8B,EPHB1,FKBP10,TMEM45B,APLP1,UBQLN4,RUSC1,MID1,ASB11,ZFYVE21,MYORG,BLOC1S6,DAPK2,TMBIM1,B4GALT7,CASQ2,STAM,EMC10,FKRP,SLC34A1,POMGNT1,RHOD,SLC27A4,STX19,ANTXR2,TBC1D10C,VPS37D,S100P,EHD1,PDE2A,F12,RAPSN,ANTXR1,VKORC1,BET1L,ADAMTS9,GPR84,CDC42EP2,RAP2B,SNX21,FZD8,PEX16,ARHGAP44,A4GALT,CCDC134,SGMS1,JAM3,CDC42EP1,ACKR1,ARHGAP1,RNF167,ACKR3,F2RL…
GO:CC	organelle membrane	GO:0031090	false	1.0166414748893135e-22	21.992832176801183	3770	3594	834	22097	TMEM203,ORMDL1,MARCHF5,ROM1,MAP2K2,ST6GALNAC5,TMEM160,MRPS34,SLC25A42,EPHB1,UQCR10,TMEM45B,MCHR1,UBQLN4,TMEM135,MYORG,SLC25A44,TMBIM1,B4GALT7,CASQ2,STAM,EMC10,FKRP,POMGNT1,RHOD,SLC27A4,ANTXR2,TBC1D10C,EFCAB7,VPS37D,GAD1,EHD1,PDE2A,GRK7,TMEM242,ANTXR1,VKORC1,BET1L,PEX10,GPR84,GABRB3,RAP2B,TXNDC15,SNX21,TM6SF1,PEX16,TIMM29,A4GALT,SGMS1,PDE6A,ARHGAP1,RNF167,SNX15,PARL,TEPSIN,GALNT18,IRAG1,GAD2,CDS1,…
GO:CC	plasma membrane bounded cell projection	GO:0120025	false	4.181983070083613e-16	15.37861772966855	2277	3594	523	22097	WDPCP,ROM1,SLC26A2,CATSPERD,EPHB1,CFAP410,MCHR1,MORN4,BLOC1S6,KCNB2,FAM168B,PLB1,TEDC2,CHRNA9,SLC34A1,SLC27A4,AVIL,HOATZ,TBC1D10C,EFCAB7,GAD1,S100P,EHD1,GRK7,ANKS1A,ANTXR1,GPR19,GABRB3,PLK2,TXNDC15,ARHGAP44,JAM3,PDE6A,F2RL1,GAD2,BSN,TSSK4,PLEK2,BRINP3,PRNP,OSBP2,CX3CL1,WASF3,SLC34A2,CPEB3,FZD5,SLC17A7,USP50,DNAAF1,KCNA4,KLHL41,GHRL,MLF1,PLPPR1,SLC46A1,GNAZ,EPHB2,LZTS3,B9D1,CEP126,FBXO2,AGBL2,CHRN…
GO:CC	cell projection	GO:0042995	false	4.760442417917545e-16	15.322352683680425	2389	3594	544	22097	WDPCP,ROM1,SLC26A2,CATSPERD,EPHB1,CFAP410,MCHR1,MORN4,BLOC1S6,KCNB2,FAM168B,CACNA1A,PLB1,TEDC2,CHRNA9,SLC34A1,SLC27A4,AVIL,HOATZ,TBC1D10C,EFCAB7,GAD1,S100P,EHD1,GRK7,ANKS1A,ANTXR1,GPR19,GABRB3,PLK2,TXNDC15,ARHGAP44,JAM3,PDE6A,F2RL1,GAD2,BSN,TSSK4,PLEK2,BRINP3,PRNP,OSBP2,CX3CL1,WASF3,SLC34A2,CPEB3,FZD5,SLC17A7,USP50,DNAAF1,COQ6,KCNA4,KLHL41,GHRL,MLF1,PLPPR1,SLC46A1,GNAZ,EPHB2,LZTS3,B9D1,CEP126,FBX…
GO:CC	cell periphery	GO:0071944	false	4.555727240912283e-14	13.341442285759037	6228	3594	1219	22097	RRAS,WDPCP,MFSD4B,PRRG2,ROM1,SLC26A2,MAP2K2,CATSPERD,GREM1,TMEM8B,AMER3,EPHB1,CFAP410,APLP1,SLC13A2,MCHR1,CLEC14A,SLC2A9,ITGA11,TIMP4,TSPAN12,OR10V1,KCNB2,C1QTNF1,FAM168B,CACNA1A,TMBIM1,PLB1,CHRNA9,ENTPD8,FKRP,SLC34A1,RHOD,SLC27A4,GJA8,STX19,P2RY2,OR2C1,ANTXR2,TBC1D10C,OR13A1,EFCAB7,GAD1,TNFAIP8L3,RYK,S100P,FZD1,EHD1,PDE2A,AKTIP,F12,RAPSN,ANTXR1,OR6S1,ADAMTS4,AEBP1,ADAMTS9,GPR84,CDC42EP2,GPR19,GA…
GO:CC	bounding membrane of organelle	GO:0098588	false	4.9718572266676865e-14	13.303481351180968	2203	3594	499	22097	MARCHF5,ROM1,MAP2K2,ST6GALNAC5,EPHB1,TMEM45B,MCHR1,TMEM135,TMBIM1,B4GALT7,CASQ2,STAM,FKRP,POMGNT1,RHOD,ANTXR2,TBC1D10C,EFCAB7,VPS37D,GAD1,EHD1,PDE2A,ANTXR1,BET1L,PEX10,GPR84,RAP2B,TXNDC15,SNX21,TM6SF1,PEX16,A4GALT,SGMS1,PDE6A,ARHGAP1,RNF167,TEPSIN,GALNT18,IRAG1,GAD2,CHST4,BSN,SNN,TMEM87B,COG5,STX18,TOMM34,ZMPSTE24,LZTR1,MYO19,TMEM150C,MGAT5B,AP5S1,MAN2A2,FZD5,VTI1B,CEMIP,ATP2A1,B3GALT6,SLC17A7,PR…
GO:CC	cellular anatomical entity	GO:0110165	false	1.7222480530193491e-12	11.763904297540211	21548	3594	3564	22097	RRAS,WDPCP,LUZP2,TMEM41A,MFSD4B,NEDD8,TMEM203,RFX1,RIMKLB,PRRG2,ORMDL1,ZNF862,HDHD3,MARCHF5,ROM1,SLC26A2,RAG2,MAP2K2,ADO,LHPP,GLS2,A1CF,CATSPERD,GREM1,SHLD1,DHRS11,CDA,POLM,HMGCL,ST6GALNAC5,TAF6L,TMEM8B,AMER3,TMEM160,MSX1,PLLP,MRPS34,PHF13,CCDC184,FN3K,CYB561D1,SLC25A42,EPHB1,HAMP,SLAIN1,CFAP410,KDM4D,FKBP10,UQCR10,TMEM45B,APLP1,SLC13A2,TMEM81,MCHR1,TRAIP,CLEC14A,RAD51B,UBQLN4,SLC2A9,EXOSC5,OTUB2…
GO:CC	plasma membrane	GO:0005886	false	7.067325860250894e-11	10.150744883774255	5742	3594	1112	22097	RRAS,WDPCP,MFSD4B,PRRG2,ROM1,SLC26A2,MAP2K2,CATSPERD,TMEM8B,AMER3,EPHB1,CFAP410,APLP1,SLC13A2,MCHR1,CLEC14A,SLC2A9,ITGA11,TSPAN12,OR10V1,KCNB2,C1QTNF1,FAM168B,CACNA1A,TMBIM1,PLB1,CHRNA9,ENTPD8,FKRP,SLC34A1,RHOD,SLC27A4,GJA8,STX19,P2RY2,OR2C1,ANTXR2,TBC1D10C,OR13A1,EFCAB7,GAD1,TNFAIP8L3,RYK,S100P,FZD1,EHD1,PDE2A,AKTIP,F12,RAPSN,ANTXR1,OR6S1,GPR84,CDC42EP2,GPR19,GABRB3,TBC1D10B,CD300H,RAP2B,TXNDC15…
GO:CC	endoplasmic reticulum	GO:0005783	false	1.6807248128287168e-10	9.774503388317454	2055	3594	453	22097	TMEM203,ORMDL1,MARCHF5,MAP2K2,A1CF,TMEM8B,EPHB1,FKBP10,UBQLN4,ASB11,MYORG,TMBIM1,CASQ2,EMC10,FKRP,SLC27A4,ANTXR2,PDE2A,F12,VKORC1,ADAMTS9,PEX16,CCDC134,SGMS1,SPON1,IRAG1,CDS1,ALG6,ALG12,SLC39A1,COL2A1,IKBIP,STX18,PRNP,ZMPSTE24,OSBP2,CERS3,OSBPL1A,VTI1B,CEMIP,ATP2A1,SPTSSB,CYP2F1,KLHL41,GHRL,CSF1,PIGH,HACD3,PIP4K2C,TMED7,SLC51A,GNAZ,SPPL3,CYP19A1,COL8A1,GBA,FBXO2,EDN1,SPTLC1,PLAUR,CYP7B1,RHBDD2,CO…
GO:CC	plasma membrane region	GO:0098590	false	3.1284909348124073e-10	9.504665099106358	1266	3594	301	22097	WDPCP,MFSD4B,ROM1,SLC26A2,SLC13A2,MCHR1,SLC2A9,PLB1,CHRNA9,SLC34A1,SLC27A4,STX19,TBC1D10C,EFCAB7,S100P,EHD1,PDE2A,RAPSN,ANTXR1,GABRB3,TXNDC15,PDE6A,SNTA1,GAD2,IGFBP2,UPK2,KCNQ4,SLC5A2,PLEK2,SELE,SPRED1,SLC34A2,LIPE,SLC16A3,PRRT1,SLC43A3,SLC51A,SLC46A1,EPHB2,FBXO2,FBXO45,SHROOM3,CHRNB2,SLC5A8,ADD2,GJB6,GABRE,SLC2A2,CD320,CLN3,SLC7A11,APPL2,TTYH1,SHANK1,PARD6G,SLC3A1,GABBR2,MYO7A,GRM5,HTR3E,SORBS1,…
GO:CC	vesicle	GO:0031982	false	1.297012163555868e-9	8.887055951024307	4004	3594	800	22097	RRAS,NEDD8,SLC26A2,MAP2K2,CDA,TAF6L,EPHB1,TMEM45B,SLC13A2,UBQLN4,RUSC1,CLRN3,ZFYVE21,PTER,BLOC1S6,FAM168B,DAPK2,TMBIM1,STAM,SLC34A1,RHOD,STX19,ANTXR2,TBC1D10C,VPS37D,GAD1,S100P,PLA2G15,EHD1,GGT6,F12,ANTXR1,BET1L,AEBP1,GPR84,CDC42EP2,GABRB3,MMRN2,RAP2B,SNX21,FZD8,ARHGAP44,BPIFB1,ACKR1,ARHGAP1,RNF167,SNX15,ACKR3,PSMA6,F2RL1,TEPSIN,DENND2B,ISLR,GAD2,IGFBP2,UPK2,BSN,SLC5A2,TSSK4,NID1,HYAL1,SPRED1,RNF…
GO:CC	cell junction	GO:0030054	false	5.277118138505788e-9	8.277603183191294	2230	3594	477	22097	RRAS,MAP2K2,EPHB1,RUSC1,ITGA11,ZFYVE21,BLOC1S6,CACNA1A,CHRNA9,GJA8,STX19,AVIL,GAD1,FZD1,PDE2A,RAPSN,GABRB3,RAP2B,TRAF4,ARHGAP44,JAM3,CDC42EP1,NRG3,SNTA1,GAD2,SLC2A11,BSN,TMOD2,PRNP,WASF3,CPEB3,PURG,FZD5,VTI1B,CEP112,SLC17A7,SLC16A3,USP50,PRRT1,KCNA4,GHRL,HACD3,HAVCR2,EPHB2,LZTS3,FBXO2,ZMYND19,FBXO45,SHROOM3,CHRNB2,PLAUR,C1QL2,PLAA,ADD2,EFNB1,WDFY1,NTF4,RELA,GJC1,SLC6A17,KPTN,HAPLN4,GJB6,RELB,GABR…
GO:CC	synapse	GO:0045202	false	9.350983527618788e-9	8.029142708041523	1468	3594	333	22097	EPHB1,RUSC1,BLOC1S6,CACNA1A,CHRNA9,STX19,GAD1,PDE2A,RAPSN,GABRB3,ARHGAP44,NRG3,SNTA1,GAD2,BSN,TMOD2,PRNP,WASF3,CPEB3,PURG,FZD5,VTI1B,CEP112,SLC17A7,SLC16A3,USP50,PRRT1,KCNA4,GHRL,EPHB2,LZTS3,FBXO2,ZMYND19,FBXO45,CHRNB2,C1QL2,PLAA,ADD2,EFNB1,NTF4,RELA,GJC1,SLC6A17,KPTN,HAPLN4,RELB,GABRE,APBA3,PTPRN,CLN3,CARTPT,TTYH1,SHANK1,GABBR2,ARR3,FILIP1,MYO7A,KCNMB1,GRM5,CLCN5,HTR3E,BCAN,KIF3A,BLVRB,SLITRK4,N…
GO:CC	neuron projection	GO:0043005	false	1.0891075018298562e-8	7.962929250503866	1334	3594	307	22097	ROM1,EPHB1,CFAP410,MCHR1,MORN4,BLOC1S6,KCNB2,FAM168B,CHRNA9,AVIL,GAD1,GRK7,ANKS1A,GABRB3,PLK2,ARHGAP44,PDE6A,GAD2,BSN,BRINP3,PRNP,OSBP2,CX3CL1,CPEB3,FZD5,SLC17A7,USP50,KCNA4,GHRL,PLPPR1,GNAZ,EPHB2,LZTS3,FBXO2,CHRNB2,ELMOD3,NTF4,KPTN,TSHZ3,GABRE,APBA3,PTPRN,CLN3,OTX2,PTGDR2,GLDN,SHANK1,CNGB3,GABBR2,SCRG1,ARR3,LCA5,KLC3,MYO7A,TNFRSF1B,GRM5,RET,HTR3E,KIF3A,GPR161,LLGL1,BLVRB,NTRK2,CAPN2,PCDH9,GRIN1,…
GO:CC	cytoplasmic vesicle	GO:0031410	false	1.5017244502105335e-8	7.823409748244913	2513	3594	526	22097	MAP2K2,CDA,EPHB1,TMEM45B,UBQLN4,RUSC1,ZFYVE21,BLOC1S6,DAPK2,TMBIM1,STAM,SLC34A1,RHOD,STX19,ANTXR2,TBC1D10C,VPS37D,GAD1,S100P,EHD1,ANTXR1,BET1L,GPR84,CDC42EP2,GABRB3,RAP2B,SNX21,FZD8,ARHGAP44,ACKR1,ARHGAP1,RNF167,SNX15,ACKR3,F2RL1,TEPSIN,DENND2B,ISLR,GAD2,BSN,TSSK4,HYAL1,SPRED1,RNF11,ZMPSTE24,LZTR1,AP5S1,OSBPL1A,FZD5,VTI1B,CEMIP,PADI6,SLC17A7,PRRT1,PTX3,CPE,VPS28,GHRL,SERPINF2,TMED7,HAVCR2,SLC46A1…
GO:CC	intracellular vesicle	GO:0097708	false	2.0826447559838334e-8	7.681384802867082	2518	3594	526	22097	MAP2K2,CDA,EPHB1,TMEM45B,UBQLN4,RUSC1,ZFYVE21,BLOC1S6,DAPK2,TMBIM1,STAM,SLC34A1,RHOD,STX19,ANTXR2,TBC1D10C,VPS37D,GAD1,S100P,EHD1,ANTXR1,BET1L,GPR84,CDC42EP2,GABRB3,RAP2B,SNX21,FZD8,ARHGAP44,ACKR1,ARHGAP1,RNF167,SNX15,ACKR3,F2RL1,TEPSIN,DENND2B,ISLR,GAD2,BSN,TSSK4,HYAL1,SPRED1,RNF11,ZMPSTE24,LZTR1,AP5S1,OSBPL1A,FZD5,VTI1B,CEMIP,PADI6,SLC17A7,PRRT1,PTX3,CPE,VPS28,GHRL,SERPINF2,TMED7,HAVCR2,SLC46A1…
GO:CC	Golgi apparatus	GO:0005794	false	9.926415513948338e-8	7.003207549445165	1629	3594	358	22097	MAP2K2,ST6GALNAC5,TMEM45B,APLP1,RUSC1,MID1,DAPK2,TMBIM1,B4GALT7,FKRP,POMGNT1,RHOD,PDE2A,RAPSN,BET1L,FZD8,A4GALT,SGMS1,JAM3,F2RL1,TEPSIN,GALNT18,HS6ST3,GAD2,CHST4,TMEM87B,COG5,STX18,PRNP,LZTR1,ALKBH5,MGAT5B,MAN2A2,FZD5,VTI1B,ARL5B,B3GALT6,COQ6,CPE,LGR6,CAPN8,PEX5,TMED7,NIPAL1,SPPL3,GBA,SLC35E1,SYNDIG1L,PODXL2,RHBDD2,WDFY1,RNF121,GCNT3,PTPRN,CLN3,WNT5B,TMEM59L,PGAP2,ZDHHC23,POFUT2,IL15,ITM2C,PROC,F…
GO:CC	cytosol	GO:0005829	false	1.1017592190661773e-7	6.957913306805955	5487	3594	1042	22097	NEDD8,RIMKLB,MAP2K2,ADO,LHPP,CDA,HMGCL,FN3K,EPHB1,CFAP410,UBQLN4,EXOSC5,RUSC1,FBXO40,MID1,ASB11,PPP6C,BLOC1S6,SPATA2,ASB6,STAM,CSRP3,FKRP,TTBK1,SLC34A1,OAZ2,UBL4A,RHOD,OAZ3,VDR,TBC1D10C,TNFAIP8L3,PDE2A,AKTIP,ANKS1A,RAPSN,BET1L,ZNF687,HAUS5,CDC42EP2,TBC1D10B,PLK2,RAP2B,ASB16,NAA35,SOCS2,PEX16,TRAF4,ARHGAP44,CCDC134,AMDHD1,GAPDHS,CDC42EP1,ARHGAP1,RNF167,SNX15,PSMA6,TBCB,TEPSIN,GAD2,ARHGEF11,TPM2,PT…
GO:CC	cytoskeleton	GO:0005856	true	9.508414120751552e-7	6.02189191166823	2430	3594	499	22097	WDPCP,MAP2K2,SLAIN1,CFAP410,RUSC1,MID1,TEDC2,CSRP3,ACTL8,TTBK1,SLC34A1,AVIL,USP2,CCDC28B,RAPSN,EML2,HAUS5,CDC42EP2,PLK2,TRAF4,SYNPO2L,VMAC,JAM3,CDC42EP1,FANCE,TBCB,SNTA1,TPM2,BSN,PTPN4,MYF6,PLEK2,SELE,MAP3K11,TMOD2,MYO19,WASF3,SMTNL1,CEP112,PADI6,DNAAF1,CASP14,MYO16,KLHL41,MLF1,LZTS3,B9D1,CEP126,PPP2R2B,LRRC27,SHROOM3,AGBL2,CDK5RAP3,ELMOD3,RAB28,CDCA8,ADD2,IQCD,MEIG1,KPTN,GJB6,RELB,ACTN3,MKS1,NCK…
GO:CC	somatodendritic compartment	GO:0036477	false	0.00002194301498637366	4.658703700280666	848	3594	197	22097	EPHB1,KCNB2,CACNA1A,TTBK1,PLK2,ARHGAP44,BSN,BRINP3,PRNP,OSBP2,CX3CL1,CPEB3,FZD5,VTI1B,USP50,KCNA4,GNAZ,EPHB2,LZTS3,FBXO2,FBXO31,NTF4,PMM1,GABRE,APBA3,PTPRN,SHANK1,EFHC1,TNFRSF1B,GRM5,RET,KIF3A,NTRK2,CAPN2,GRIN1,STAU1,SRCIN1,ADAM11,APBA1,MARK4,CALB1,TIAM2,HCN3,TGFB1,PALM,HTR1F,KCNIP2,SARM1,TNF,ASS1,ZNF804A,ERMN,SIRT2,HAP1,JAM2,MYO1D,WHRN,GRM2,KCNE3,SLC12A5,RANGAP1,TAC1,CDK5R1,CPNE5,HTR2B,TGFB3,TRI…
GO:CC	organelle subcompartment	GO:0031984	false	0.000022982936138101195	4.638594489698213	1521	3594	324	22097	TMEM203,ORMDL1,MARCHF5,UBQLN4,MYORG,B4GALT7,CASQ2,EMC10,SLC27A4,ANTXR2,VKORC1,PEX16,SGMS1,TEPSIN,IRAG1,CDS1,CHST4,ALG6,ALG12,SLC39A1,COG5,IKBIP,STX18,ZMPSTE24,CERS3,VTI1B,ATP2A1,ARL5B,B3GALT6,SPTSSB,CYP2F1,KLHL41,LGR6,PIGH,HACD3,TMED7,SLC51A,SPPL3,CYP19A1,GBA,SPTLC1,PLAUR,CYP7B1,RHBDD2,MYRFL,RNF121,GJC1,PNPLA3,FATE1,ABCC12,CLN3,ALG14,JPH3,PGAP2,SLC37A4,SEC24B,TMTC2,POFUT2,FUT4,TTYH1,DIPK1B,ALOX5A…
GO:CC	monoatomic ion channel complex	GO:0034702	true	0.00006527268813458123	4.185268501323091	346	3594	94	22097	CATSPERD,KCNB2,CACNA1A,CHRNA9,CASQ2,GABRB3,KCNQ4,KCNG4,ATP2A1,SLC17A7,KCNA4,KCNK7,CHRNB2,SCN3B,GABRE,TTYH1,CNGB3,KCNMB1,HTR3E,CATSPERE,CATSPER1,GRIN1,KCNG3,SMDT1,CATSPER4,TRPC3,HCN3,ABHD6,HTR3B,KCNIP2,LRRC52,FKBP1B,KCNE3,DPP6,KCNU1,KCNK2,VWC2L,KCNMB2,GRIA4,GABRP,KCNJ6,KCNMA1,CHRNE,GABRR2,TTYH3,KCNJ12,CCDC51,CNGA2,KCNS3,TRPC7,GABRB2,CACNA1G,CATSPER3,TTYH2,TRPC5,GRIA3,PORCN,CACNB3,SCN10A,CACNB4,KCN…
GO:CC	cytoplasmic vesicle membrane	GO:0030659	false	0.0000766472704164669	4.115503306747952	1226	3594	266	22097	EPHB1,TMEM45B,TMBIM1,STAM,RHOD,ANTXR2,TBC1D10C,VPS37D,GAD1,EHD1,ANTXR1,GPR84,GABRB3,RAP2B,SNX21,ARHGAP1,RNF167,SNX15,TEPSIN,GAD2,BSN,ZMPSTE24,LZTR1,AP5S1,FZD5,VTI1B,CEMIP,SLC17A7,PRRT1,CPE,VPS28,TMED7,SLC46A1,SPPL3,PLAUR,NECAP1,SLC6A17,PTPRN,CLN3,WNT5B,DSC1,SEC24B,DCST2,APPL2,LRIG3,IRAK2,TNFRSF1B,RET,CLCN5,CLEC4D,GPR161,LLGL1,AQP6,NTRK2,OR51E2,HSD17B6,TMEM175,TMEM67,ABCG4,CD59,CLIP3,ABCB11,ZDHHC1…
GO:CC	vesicle membrane	GO:0012506	false	0.0000972824744040561	4.011965391542137	1240	3594	268	22097	EPHB1,TMEM45B,TMBIM1,STAM,RHOD,ANTXR2,TBC1D10C,VPS37D,GAD1,EHD1,ANTXR1,GPR84,GABRB3,RAP2B,SNX21,ARHGAP1,RNF167,SNX15,TEPSIN,GAD2,BSN,ZMPSTE24,LZTR1,AP5S1,FZD5,VTI1B,CEMIP,SLC17A7,PRRT1,CPE,VPS28,TMED7,SLC46A1,SPPL3,PLAUR,NECAP1,SLC6A17,PTPRN,CLN3,WNT5B,DSC1,SEC24B,DCST2,APPL2,LRIG3,IRAK2,TNFRSF1B,RET,CLCN5,CLEC4D,GPR161,LLGL1,AQP6,NTRK2,OR51E2,HSD17B6,TMEM175,TMEM67,ABCG4,CD59,CLIP3,ABCB11,ZDHHC1…
GO:CC	endoplasmic reticulum lumen	GO:0005788	false	0.00012771668950855767	3.893752347154195	313	3594	86	22097	FKBP10,CASQ2,SPON1,COL2A1,GHRL,CSF1,COL8A1,EDN1,PLAUR,COL23A1,TOR1B,COL5A2,WNT5B,COL9A2,PROC,COL4A2,EDEM2,VWA1,ERP27,COL4A3,ARSJ,MBTPS1,TSPAN33,PNPLA2,AFP,APOA4,PDIA5,CES2,SERPINH1,WNT6,COL11A1,IGFBP4,SLC27A2,IL12B,P4HA3,LRPAP1,COL24A1,TRDN,IL12A,GAS6,MXRA8,COL1A1,CHGB,COL6A1,COL5A1,SRL,MYDGF,HRC,WNT7A,RCN3,LAMB2,PDGFA,COL6A3,FLT3,FKBP7,IGFBP3,DAG1,EVA1A,BACE1,SUMF2,COL14A1,F5,SDF2L1,B2M,RDH5,PTG…
GO:CC	cilium	GO:0005929	false	0.0002886758532985484	3.539589541778355	768	3594	176	22097	WDPCP,ROM1,CATSPERD,CFAP410,MCHR1,TEDC2,HOATZ,EFCAB7,EHD1,GRK7,GPR19,TXNDC15,PDE6A,TSSK4,DNAAF1,MLF1,B9D1,CEP126,AGBL2,ELMOD3,RAB28,IQCD,SLC22A14,SORD,MKS1,ODAD3,EFHC1,CNGB3,ARR3,LCA5,KLC3,MYO7A,DNAH3,DCDC2C,CCDC63,EFCAB1,CABYR,CFAP300,CABCOCO1,CATSPERE,KIF3A,GPR161,CATSPER1,DAAM1,TMEM67,RSPH3,FAM161B,FHDC1,MARK4,CATSPER4,NUBP1,FFAR4,CFAP73,POC1B,NPR2,PTGS1,CIBAR2,GLIS2,WHRN,PCARE,DLD,DNAI1,CDK20…
GO:CC	microtubule cytoskeleton	GO:0015630	false	0.0003561285986658959	3.4483931492011313	1405	3594	295	22097	MAP2K2,SLAIN1,CFAP410,RUSC1,MID1,TEDC2,TTBK1,SLC34A1,USP2,CCDC28B,RAPSN,EML2,HAUS5,CDC42EP2,PLK2,FANCE,TBCB,MYF6,MAP3K11,SMTNL1,CEP112,DNAAF1,MLF1,B9D1,CEP126,SHROOM3,AGBL2,CDK5RAP3,RAB28,CDCA8,IQCD,MEIG1,RELB,MKS1,CCDC78,CEP97,ODAD3,PCGF5,EFHC1,GAS2L3,LCA5,KLC3,CEP135,DNAH3,DCDC2C,BMERB1,CABCOCO1,SORBS1,KIF3A,DCDC1,DAAM1,CHEK1,TMEM67,STAU1,FAM161B,FHDC1,CLIP3,MARK4,NLRP3,NUBP1,POC1B,HORMAD2,SARM…
GO:CC	apical part of cell	GO:0045177	false	0.000472532413527701	3.32556839554964	473	3594	117	22097	WDPCP,MFSD4B,SLC26A2,SLC13A2,SLC2A9,PLB1,SLC34A1,IGFBP2,UPK2,SLC5A2,SLC34A2,SLC16A3,SLC46A1,SHROOM3,SLC5A8,GJB6,SLC2A2,SLC7A11,PARD6G,SLC3A1,MYO7A,CLCN5,AQP6,MUC1,LRRC15,SLC10A2,SLC5A1,SLC16A2,CA2,ABCB11,TRPM6,SLC6A8,SLC7A8,OTOA,HFE,MPP3,SLC17A4,HAX1,ATP12A,ABCC11,PTPRO,MUC13,CRB1,KCNK2,IGSF5,PRKCZ,DCHS1,SLC22A2,KCNMA1,SLC4A2,SLC2A5,ACP3,SLC39A8,ZMYND10,SLC5A12,SLC5A11,SI,CIB1,ERBB3,SLC11A2,PFKM,…
GO:CC	endoplasmic reticulum membrane	GO:0005789	false	0.0005202262504176402	3.283807737253768	1194	3594	255	22097	TMEM203,ORMDL1,MARCHF5,UBQLN4,MYORG,CASQ2,EMC10,SLC27A4,ANTXR2,VKORC1,PEX16,IRAG1,CDS1,ALG6,ALG12,SLC39A1,IKBIP,STX18,ZMPSTE24,CERS3,VTI1B,ATP2A1,SPTSSB,CYP2F1,KLHL41,PIGH,HACD3,TMED7,SLC51A,SPPL3,CYP19A1,SPTLC1,PLAUR,CYP7B1,RHBDD2,MYRFL,RNF121,GJC1,PNPLA3,FATE1,ABCC12,CLN3,ALG14,JPH3,PGAP2,SLC37A4,SEC24B,TMTC2,POFUT2,TTYH1,DIPK1B,ALOX5AP,RNF5,RASGRP1,ERMARD,PPM1L,TMEM39A,AUP1,DOLPP1,FA2H,SCD5,MB…
GO:CC	endoplasmic reticulum subcompartment	GO:0098827	false	0.0005423026928921306	3.26575823899938	1200	3594	256	22097	TMEM203,ORMDL1,MARCHF5,UBQLN4,MYORG,CASQ2,EMC10,SLC27A4,ANTXR2,VKORC1,PEX16,IRAG1,CDS1,ALG6,ALG12,SLC39A1,IKBIP,STX18,ZMPSTE24,CERS3,VTI1B,ATP2A1,SPTSSB,CYP2F1,KLHL41,PIGH,HACD3,TMED7,SLC51A,SPPL3,CYP19A1,SPTLC1,PLAUR,CYP7B1,RHBDD2,MYRFL,RNF121,GJC1,PNPLA3,FATE1,ABCC12,CLN3,ALG14,JPH3,PGAP2,SLC37A4,SEC24B,TMTC2,POFUT2,TTYH1,DIPK1B,ALOX5AP,RNF5,RASGRP1,ERMARD,PPM1L,TMEM39A,AUP1,DOLPP1,FA2H,SCD5,MB…
GO:CC	nuclear outer membrane-endoplasmic reticulum membrane network	GO:0042175	false	0.000572892867293466	3.2419265848273158	1217	3594	259	22097	TMEM203,ORMDL1,MARCHF5,UBQLN4,MYORG,CASQ2,EMC10,SLC27A4,ANTXR2,VKORC1,PEX16,IRAG1,CDS1,ALG6,ALG12,SLC39A1,IKBIP,STX18,ZMPSTE24,CERS3,VTI1B,ATP2A1,SPTSSB,CYP2F1,KLHL41,PIGH,HACD3,TMED7,SLC51A,SPPL3,CYP19A1,SPTLC1,PLAUR,CYP7B1,RHBDD2,MYRFL,RNF121,GJC1,PNPLA3,FATE1,ABCC12,CLN3,ALG14,JPH3,PGAP2,SLC37A4,SEC24B,TMTC2,POFUT2,TTYH1,DIPK1B,ALOX5AP,RNF5,RASGRP1,ERMARD,PPM1L,TMEM39A,AUP1,DOLPP1,FA2H,SCD5,MB…
GO:CC	transmembrane transporter complex	GO:1902495	false	0.0005745750582552345	3.2406532302362083	445	3594	111	22097	CATSPERD,UQCR10,KCNB2,CACNA1A,CHRNA9,CASQ2,GABRB3,KCNQ4,KCNG4,ATP2A1,SLC17A7,KCNA4,KCNK7,CHRNB2,SCN3B,GABRE,NDUFS3,TTYH1,CNGB3,KCNMB1,HTR3E,CATSPERE,WDR93,CATSPER1,GRIN1,KCNG3,SMDT1,CATSPER4,TRPC3,HCN3,ABHD6,HTR3B,KCNIP2,LRRC52,FKBP1B,KCNE3,DPP6,ATP12A,KCNU1,KCNK2,VWC2L,KCNMB2,GRIA4,GABRP,KCNJ6,KCNMA1,CHRNE,GABRR2,TTYH3,KCNJ12,CCDC51,CNGA2,KCNS3,TRPC7,GABRB2,CACNA1G,CATSPER3,TTYH2,TRPC5,GRIA3,POR…
GO:CC	transporter complex	GO:1990351	false	0.0007349892965483764	3.1337189853835934	472	3594	116	22097	CATSPERD,UQCR10,KCNB2,CACNA1A,CHRNA9,CASQ2,GABRB3,KCNQ4,KCNG4,TIMM10B,ATP2A1,SLC17A7,KCNA4,KCNK7,CHRNB2,SCN3B,GABRE,NDUFS3,TTYH1,CNGB3,KCNMB1,HTR3E,CATSPERE,WDR93,CATSPER1,GRIN1,KCNG3,SMDT1,CATSPER4,TRPC3,HCN3,ABHD6,HTR3B,KCNIP2,LRRC52,FKBP1B,KCNE3,DPP6,ATP12A,KCNU1,KCNK2,VWC2L,KCNMB2,GRIA4,GABRP,KCNJ6,KCNMA1,ATP10A,CHRNE,GABRR2,TTYH3,KCNJ12,CCDC51,CNGA2,KCNS3,TRPC7,GABRB2,CACNA1G,CATSPER3,TTYH2,…
GO:CC	apical plasma membrane	GO:0016324	false	0.0021320223864092123	2.671208239493989	407	3594	101	22097	WDPCP,MFSD4B,SLC26A2,SLC13A2,SLC2A9,PLB1,SLC34A1,IGFBP2,UPK2,SLC5A2,SLC34A2,SLC16A3,SLC46A1,SHROOM3,SLC5A8,GJB6,SLC2A2,PARD6G,SLC3A1,MYO7A,AQP6,MUC1,LRRC15,SLC10A2,SLC5A1,SLC16A2,ABCB11,TRPM6,SLC6A8,SLC7A8,OTOA,MPP3,SLC17A4,HAX1,ATP12A,ABCC11,PTPRO,MUC13,CRB1,KCNK2,IGSF5,PRKCZ,SLC22A2,KCNMA1,SLC4A2,SLC2A5,SLC39A8,ZMYND10,SLC5A12,SLC5A11,SI,CIB1,ERBB3,SLC11A2,PFKM,SLC39A3,MYO1A,PROM2,TLR9,SLCO1A2,…
GO:CC	endosome	GO:0005768	false	0.002384212707461292	2.622655001634888	1060	3594	226	22097	MAP2K2,EPHB1,TMEM45B,RUSC1,ZFYVE21,BLOC1S6,TMBIM1,STAM,SLC34A1,RHOD,ANTXR2,VPS37D,EHD1,ANTXR1,BET1L,RAP2B,SNX21,ARHGAP44,ACKR1,ARHGAP1,RNF167,ACKR3,F2RL1,DENND2B,RNF11,ZMPSTE24,LZTR1,AP5S1,OSBPL1A,FZD5,VTI1B,VPS28,HAVCR2,SLC46A1,WDFY1,MON1B,PTPRN,CLN3,IL15,APPL2,IRAK2,HAS3,RET,CLCN5,GPR161,LLGL1,NTRK2,OR51E2,HSD17B6,TMEM175,SLC5A1,ABCG4,CLIP3,TMEM127,ABCB11,APOA4,ZDHHC1,KDR,ABHD6,GRN,FFAR4,ANGPTL…
GO:CC	cation channel complex	GO:0034703	false	0.0025284283327582924	2.5971493517521056	207	3594	59	22097	CATSPERD,KCNB2,CACNA1A,CASQ2,KCNQ4,KCNG4,ATP2A1,KCNA4,SCN3B,CNGB3,KCNMB1,HTR3E,CATSPERE,CATSPER1,KCNG3,SMDT1,CATSPER4,TRPC3,HCN3,HTR3B,KCNIP2,LRRC52,FKBP1B,KCNE3,DPP6,KCNK2,KCNMB2,KCNJ6,KCNMA1,CCDC51,CNGA2,KCNS3,TRPC7,CACNA1G,CATSPER3,TRPC5,CACNB3,SCN10A,CACNB4,KCNQ3,SCNN1G,MCU,KCNA2,KCNH2,CNGA1,LRRC55,KCNN4,SCN9A,PDE4B,SLC5A3,KCNAB1,CALM3,MICU3,CACNA1D,TRPM4,DPP10,SCN3A,ASPH,KCNJ2
GO:CC	Golgi membrane	GO:0000139	false	0.004943626642145724	2.305954335932724	671	3594	151	22097	ST6GALNAC5,B4GALT7,FKRP,POMGNT1,RHOD,BET1L,A4GALT,SGMS1,GALNT18,GAD2,CHST4,TMEM87B,COG5,STX18,MGAT5B,MAN2A2,FZD5,B3GALT6,TMED7,NIPAL1,RHBDD2,RNF121,GCNT3,CLN3,TMEM59L,PGAP2,ZDHHC23,FUT4,HAS3,LALBA,CLCN5,ST6GALNAC1,RASGRP1,ST3GAL3,LLGL1,MBTPS1,PTGES2,CD59,ST3GAL4,MAN1C1,ABCB11,CREB3L4,CBFA2T3,GCNT7,VPS45,TMEM167B,MYMK,ZDHHC8,A4GNT,B3GALT1,CAV2,PXYLP1,B4GALT2,GALNT10,SLC30A10,MANEAL,IFT27,B4GALT1,G…
GO:CC	cell projection membrane	GO:0031253	false	0.005542096448343274	2.256325920520804	356	3594	89	22097	ROM1,SLC26A2,MCHR1,PLB1,SLC34A1,SLC27A4,TBC1D10C,EFCAB7,S100P,EHD1,ANTXR1,TXNDC15,PDE6A,PLEK2,SLC34A2,SLC46A1,GABRE,SLC7A11,APPL2,TTYH1,SLC3A1,GPR161,TMEM67,SLC5A1,TESC,TRPM6,CA9,SLC7A8,PALM,FFAR4,MYO1D,SLC17A4,SLC12A5,IZUMO1R,SNTG1,EVC,MTSS2,CNGA2,B4GALT1,GPER1,MYO10,MXRA8,PHLPP2,CIB1,THEM4,PIP5K1C,SLC11A2,DDN,AIF1,MPP2,FSCN3,UNC5A,PROM2,PDE9A,IQCE,AQP1,LIMA1,TCTN3,PDE6H,GABRG2,SPRY2,KCNA2,AKAP5…
GO:CC	presynapse	GO:0098793	false	0.005932853075607044	2.22673640663359	564	3594	130	22097	BLOC1S6,STX19,GAD1,PDE2A,ARHGAP44,GAD2,BSN,PRNP,VTI1B,SLC17A7,PRRT1,EPHB2,FBXO45,CHRNB2,NTF4,SLC6A17,PTPRN,CLN3,CLCN5,BLVRB,NTRK2,GRIN1,SRCIN1,ADAM11,APBA1,CALB1,HCN3,BRAF,PFN2,SV2B,VPS45,ZNF804A,HAP1,GRM2,SYT6,CDK5R1,ATP6V1G2,MICAL1,FXYD6,CPLX1,KCNK2,SYT7,KIRREL3,CNTNAP4,SLC22A2,IL31RA,SYT1,RAB3B,TMEM163,SLC6A5,GPER1,PPFIA3,MCTP1,OPHN1,AP3S1,METTL5,ADGRL1,GRM4,P2RX4,PIP5K1C,ADAM23,SPHK1,WNT7A,SY…
GO:CC	mitochondrion	GO:0005739	false	0.007033753387053287	2.1528128627065204	1689	3594	337	22097	MARCHF5,MAP2K2,GLS2,HMGCL,TMEM8B,TMEM160,MRPS34,SLC25A42,CFAP410,FKBP10,UQCR10,TMEM135,PPP6C,NUDT6,SLC25A44,HEMK1,SDHAF1,NDUFAF8,APEX2,PARS2,RHOD,TST,LIPT2,PDE2A,PPM1J,TMEM242,MARS2,TIMM29,PDK3,PARL,ENOSF1,SNN,ACSM3,SLIT3,BRINP3,TIMM10B,TOMM34,MYO19,TDRKH,DNA2,ATP2A1,ECSIT,CASP14,LETM2,COQ6,GLYATL3,PEX5,PYROXD2,SLC25A15,AADAT,PPP2R2B,HEBP2,VAT1,HKDC1,SLC25A41,ADCK1,TMEM143,SLC22A14,SORD,HDHD5,TRM…
GO:CC	actin-based cell projection	GO:0098858	false	0.007226641332815917	2.141063499321607	223	3594	61	22097	SLC26A2,EPHB1,MORN4,SLC27A4,TBC1D10C,S100P,ANTXR1,JAM3,ELMOD3,KPTN,SLC7A11,TTYH1,MYO7A,SLC10A2,CA9,CALB1,TIAM2,SLC7A8,PALM,ERMN,MYO1D,WHRN,AOC3,TMC1,CRB1,CIB2,IZUMO1R,MYO15A,ACP3,B4GALT1,MYO10,CIB1,STRC,FOXA1,MYO1A,FSCN3,PROM2,CDC42,PDGFA,PCDH15,DAG1,ATP6V1B2,ADGRV1,GRXCR2,ARL4C,MYO7B,UNC5C,HYAL2,ANKRD24,ABI2,BAIAP2,MAP2,ESPN,TRPV4,MYO1C,IQGAP2,CTNNB1,VCAM1,ACTA1,WWOX,ICAM2
GO:CC	dendritic tree	GO:0097447	false	0.01182564772574004	1.9271750623440091	624	3594	140	22097	EPHB1,KCNB2,PLK2,ARHGAP44,BSN,BRINP3,PRNP,OSBP2,CPEB3,FZD5,USP50,KCNA4,GNAZ,EPHB2,LZTS3,FBXO2,NTF4,GABRE,APBA3,SHANK1,GRM5,RET,NTRK2,CAPN2,GRIN1,STAU1,SRCIN1,APBA1,MARK4,CALB1,HCN3,PALM,HTR1F,KCNIP2,SARM1,ZNF804A,HAP1,MYO1D,GRM2,KCNE3,SLC12A5,RANGAP1,CDK5R1,HTR2B,TRIM3,HRH2,KPNA1,PTPRO,RELN,KIRREL3,GRIA4,AMFR,RIT2,GPER1,OPHN1,FAT3,TRPC5,DMWD,TSC22D4,ABI3,GRIA3,P2RX4,ARHGEF15,HRH4,SEMA3A,CRIPT,DDN…
GO:CC	membrane-bounded organelle	GO:0043227	false	0.013326206048459036	1.8752934759983229	15671	3594	2648	22097	RRAS,WDPCP,NEDD8,TMEM203,RFX1,ORMDL1,ZNF862,HDHD3,MARCHF5,ROM1,SLC26A2,RAG2,MAP2K2,LHPP,GLS2,A1CF,CATSPERD,CDA,POLM,HMGCL,ST6GALNAC5,TAF6L,TMEM8B,TMEM160,MSX1,MRPS34,PHF13,SLC25A42,EPHB1,HAMP,CFAP410,KDM4D,FKBP10,UQCR10,TMEM45B,APLP1,SLC13A2,MCHR1,TRAIP,RAD51B,UBQLN4,EXOSC5,OTUB2,RUSC1,CLRN3,MID1,TMEM135,ASB11,PPP6C,LYSMD1,ZFYVE21,MOB3C,PTER,NUDT6,MYORG,FOXC2,SERTAD3,BLOC1S6,SLC25A44,SPATA2,HEMK1…
GO:CC	dendrite	GO:0030425	false	0.015408628125649268	1.812236026043578	622	3594	139	22097	EPHB1,KCNB2,PLK2,ARHGAP44,BSN,BRINP3,PRNP,OSBP2,CPEB3,FZD5,USP50,KCNA4,GNAZ,EPHB2,LZTS3,FBXO2,NTF4,GABRE,APBA3,SHANK1,GRM5,RET,NTRK2,CAPN2,GRIN1,STAU1,SRCIN1,APBA1,MARK4,CALB1,HCN3,PALM,HTR1F,KCNIP2,SARM1,ZNF804A,HAP1,MYO1D,GRM2,KCNE3,SLC12A5,RANGAP1,CDK5R1,HTR2B,TRIM3,HRH2,KPNA1,PTPRO,RELN,KIRREL3,GRIA4,AMFR,GPER1,OPHN1,FAT3,TRPC5,DMWD,TSC22D4,ABI3,GRIA3,P2RX4,ARHGEF15,HRH4,SEMA3A,CRIPT,DDN,GPR1…
GO:CC	nucleoplasm	GO:0005654	false	0.015813806195556234	1.8009635879563906	4220	3594	773	22097	NEDD8,RFX1,RAG2,LHPP,A1CF,POLM,TAF6L,MSX1,PHF13,KDM4D,APLP1,TRAIP,RAD51B,UBQLN4,EXOSC5,PPP6C,LYSMD1,FOXC2,SPATA2,SDHAF1,MRNIP,GATA2,APEX2,CSRP3,FKRP,TTBK1,SLC34A1,MUS81,UBL4A,OAZ3,VDR,USP2,CELF3,TNFAIP8L3,S100P,PLA2G15,ANKS1A,ZNF687,LDOC1,ADAMTS4,NAA35,TRAF4,RAD52,FANCE,WDR74,PSMA6,HSD11B1L,SLC2A11,ARHGEF11,PTPN4,IPPK,MYF6,KCNG4,COG5,ZNHIT1,SPRED1,ETV5,ALKBH5,SURF2,CDKN1A,HSPB3,AP5S1,HDAC10,CPEB3…
GO:CC	supramolecular complex	GO:0099080	false	0.015916668268532965	1.7981478350921491	1426	3594	287	22097	MAP2K2,SLAIN1,RUSC1,MID1,CASQ2,CSRP3,ACTL8,FKRP,AVIL,EML2,HAUS5,PLK2,ANKRD34C,SYNPO2L,VMAC,JAM3,PSMA6,TBCB,TPM2,COL2A1,MAP3K11,TMOD2,TDRKH,ATP2A1,SMTNL1,CASP14,KLHL41,PSMA4,NUP43,COL8A1,LRRC27,SHROOM3,CDK5RAP3,SCN3B,KPTN,GJB6,COL5A2,ACTN3,STYXL2,NCKIPSD,SNRPG,PATL2,EFHC1,GAS2L3,COL4A2,KLC3,CAPN3,DNAH3,DCDC2C,COL4A3,SDC4,EXD1,SPC24,KIF3A,DCDC1,ASB2,FASTK,STAU1,TFPT,FAM161B,FHDC1,CLIP3,QKI,TMOD4,SA…
GO:CC	protein-DNA complex	GO:0032993	true	0.020087174990831163	1.6970811370278764	1436	3594	288	22097	RFX1,RAG2,SHLD1,TAF6L,MSX1,KDM4D,EXOSC5,FOXC2,VDR,LMX1B,DBP,RFX2,PLK2,RAD52,HOPX,FANCE,ZBTB22,MYF6,TNP2,ZNHIT1,HES7,ETV5,LHX4,BRMS1,KLF7,RFX8,UBE2A,SLC5A8,TCF21,HOXB8,SNAI2,IPO4,RELA,TSHZ3,RELB,ETV1,LBX2,TFAP2C,OTX2,EYA1,MYCL,HOXC6,FOXO1,FOXF2,FANCF,SP6,TBX15,VSX2,OLIG2,PCGF2,TNKS1BP1,KLF17,ZFHX2,E2F3,FIZ1,MUC1,CAPN2,TFAP2D,CHEK1,TEAD1,SMAD1,BARHL2,TFPT,ARX,H2BW1,SOX10,RPRD1B,ANKRD31,THRA,CREB3L4…
GO:CC	postsynapse	GO:0098794	false	0.0265995027299908	1.575126482302755	650	3594	143	22097	RUSC1,CHRNA9,RAPSN,GABRB3,ARHGAP44,SNTA1,BSN,PRNP,WASF3,CPEB3,USP50,PRRT1,KCNA4,GHRL,EPHB2,LZTS3,FBXO2,FBXO45,CHRNB2,ADD2,SLC6A17,KPTN,GABRE,APBA3,SHANK1,GABBR2,GRM5,HTR3E,NTRK2,GRIN1,SRCIN1,APBA1,CALB1,ABHD6,PALM,WASF1,HTR3B,PFN2,ZNF804A,HAP1,CBLN1,CDK5R1,KPNA1,IQSEC3,PTPRO,FXYD6,CPLX1,GRIA4,GABRP,PRKCZ,KCNMA1,CHRNE,GABRR2,GABRB2,GPER1,OPHN1,METTL5,ABI3,GRIA3,P2RX4,ARHGEF15,CRIPT,DDN,GPR179,RAB4…
GO:CC	axon	GO:0030424	false	0.028072832942136725	1.55171375875649	656	3594	144	22097	EPHB1,BLOC1S6,FAM168B,AVIL,GAD1,GAD2,BSN,PRNP,FZD5,KCNA4,GHRL,EPHB2,NTF4,TSHZ3,PTPRN,OTX2,GLDN,TNFRSF1B,RET,KIF3A,LLGL1,BLVRB,NTRK2,PCDH9,GRIN1,SRCIN1,ADAM11,CALB1,TIAM2,HCN3,TGFB1,PALM,DOCK7,SARM1,ZNF804A,ERMN,SIRT2,HAP1,MYO1D,WHRN,GRM2,RANGAP1,TAC1,CDK5R1,MYPN,MICAL1,PTPRO,PALLD,CPLX1,KCNK2,SYT7,KIRREL3,PRKCZ,APBB1,NRSN1,AMFR,IL31RA,SYT1,SMIM31,MYH14,CNTN4,HEPACAM,GPER1,OPHN1,AP3S1,TRPC5,CIB1,A…
GO:CC	secretory vesicle	GO:0099503	false	0.033066962634022916	1.480605695375532	1069	3594	220	22097	CDA,TMBIM1,STX19,TBC1D10C,S100P,GPR84,RAP2B,FZD8,ISLR,GAD2,BSN,TSSK4,VTI1B,PADI6,SLC17A7,PRRT1,PTX3,CPE,GHRL,SERPINF2,HEBP2,VAT1,EDN1,PLAUR,NTF4,SERPINA3,SLC6A17,APOH,PTPRN,CLN3,CARTPT,DSC1,DCST2,SERPINA4,LCN2,VEGFC,TNFRSF1B,ALAD,CLCN5,CLEC4D,GRIN1,PTGES2,CD59,APBA1,CATSPER4,TGFB1,HGF,GRN,GAA,SV2B,VPS45,HAP1,KLK14,DLD,SYT6,ATP6V1G2,TGFB3,ADGRE5,SLC27A2,ALOX5,CAV2,CPA3,SYT7,CYB561,KIRREL3,PCSK4,GH…
GO:CC	chromatin	GO:0000785	false	0.03367851488404434	1.4726470677627996	1368	3594	274	22097	RFX1,SHLD1,TAF6L,MSX1,KDM4D,EXOSC5,FOXC2,VDR,LMX1B,DBP,RFX2,PLK2,HOPX,FANCE,ZBTB22,MYF6,TNP2,ZNHIT1,HES7,ETV5,LHX4,BRMS1,KLF7,RFX8,UBE2A,TCF21,HOXB8,SNAI2,IPO4,RELA,TSHZ3,RELB,ETV1,LBX2,TFAP2C,OTX2,MYCL,HOXC6,FOXO1,FOXF2,FANCF,SP6,TBX15,VSX2,OLIG2,PCGF2,TNKS1BP1,KLF17,ZFHX2,E2F3,FIZ1,MUC1,CAPN2,TFAP2D,CHEK1,TEAD1,SMAD1,BARHL2,TFPT,ARX,H2BW1,SOX10,ANKRD31,THRA,CREB3L4,SOX12,EPC1,MYC,SOX6,CEBPG,MLX…
GO:CC	chromosome	GO:0005694	false	0.03561876353318774	1.448321160673843	1949	3594	377	22097	RFX1,SHLD1,TAF6L,MSX1,KDM4D,TRAIP,RAD51B,UBQLN4,EXOSC5,FOXC2,MUS81,VDR,LMX1B,DBP,RFX2,PLK2,HOPX,FANCE,ZNF768,ZBTB22,MYF6,TNP2,ZNHIT1,HES7,ETV5,LHX4,DNA2,REC114,BRMS1,NUP43,KLF7,RFX8,DYRK1B,BRME1,UBE2A,SLC5A8,TCF21,HOXB8,CDCA8,PNKP,SNAI2,IPO4,RELA,TP53TG5,TSHZ3,RELB,ETV1,LBX2,TFAP2C,OTX2,MYCL,HOXC6,FOXO1,FOXF2,PCGF5,FANCF,RBM19,SP6,TBX15,VSX2,OLIG2,PCGF2,SPC24,TNKS1BP1,KLF17,ZFHX2,E2F3,FIZ1,MUC1,C…
GO:CC	cell cortex	GO:0005938	false	0.04017728819493697	1.39601937972614	314	3594	77	22097	WDPCP,OR2C1,GAD1,TBCB,DENND2B,BSN,SELE,PFN4,SHROOM3,ACTN3,CNKSR1,PARD6G,CAPZA3,MYO7A,LAMC2,FRMPD1,LLGL1,CAPN2,CRIP2,CLIP3,CALB1,ERMN,MYO1D,HAX1,OSBPL8,NOS2,PFN1,ASTN2,TRAF6,CIB2,PRKCZ,MTSS2,SPINK5,MYO10,PPFIA3,SLC4A1,MYO1A,GPSM1,MYH10,LANCL2,GYS2,TCHP,FGB,CTBP2,PRKD1,LLGL2,CLASP1,CEP85,SHROOM2,PARD3B,ENO1,PRKCB,FLNB,TSC1,SPTA1,AKAP12,MPP7,ARHGAP32,TRPV4,EXOC6B,CDH1,SPIRE2,MYO1C,IQGAP2,MYRIP,NDFIP…
GO:CC	supramolecular polymer	GO:0099081	false	0.04168346708362278	1.3800361651244855	1062	3594	218	22097	MAP2K2,SLAIN1,RUSC1,MID1,CASQ2,CSRP3,ACTL8,FKRP,AVIL,EML2,HAUS5,SYNPO2L,VMAC,JAM3,PSMA6,TBCB,TPM2,COL2A1,MAP3K11,TMOD2,ATP2A1,SMTNL1,CASP14,KLHL41,COL8A1,LRRC27,SHROOM3,CDK5RAP3,SCN3B,KPTN,GJB6,COL5A2,ACTN3,STYXL2,NCKIPSD,EFHC1,GAS2L3,COL4A2,KLC3,CAPN3,DNAH3,DCDC2C,COL4A3,SDC4,KIF3A,DCDC1,ASB2,TFPT,FAM161B,FHDC1,CLIP3,TMOD4,SARM1,ZNF804A,ACKR2,SIRT2,WHRN,FKBP1B,COL11A1,CDK5R1,MYPN,DNAI1,MICAL1,GG…
GO:CC	extracellular region	GO:0005576	false	0.04597575458511668	1.3374711340972156	4213	3594	766	22097	RRAS,LUZP2,NEDD8,PRRG2,SLC26A2,MAP2K2,GREM1,DHRS11,CDA,TAF6L,EPHB1,HAMP,KDM4D,SLC13A2,CLRN3,DKK4,TIMP4,PTER,CXCL8,WIF1,C1QTNF1,FAM168B,TMBIM1,EMC10,FKRP,PRSS38,OAZ3,TST,ANTXR2,VPS37D,S100P,PLA2G15,EHD1,GGT6,F12,ADAMTS4,PCOLCE2,AEBP1,GPX5,ADAMTS9,MMRN2,CD300H,RAP2B,LYG1,LY6G5C,CCDC134,BPIFB1,JAM3,ARHGAP1,PSMA6,SPON1,PTH,ISLR,HSD11B1L,NBL1,NRG3,SERPINE3,IGFBP2,THBS3,UPK2,TMEFF2,SLC5A2,NID1,HYAL1,CO…
GO:CC	actin cytoskeleton	GO:0015629	false	0.04640277259079537	1.333456069339325	515	3594	116	22097	ACTL8,AVIL,SYNPO2L,JAM3,TPM2,TMOD2,MYO19,SMTNL1,MYO16,SHROOM3,ADD2,KPTN,GJB6,ACTN3,GAS2L3,FILIP1,CAPZA3,MYO7A,SORBS1,LLGL1,CAPN2,DAAM1,ASB2,ARSJ,TFPT,FHDC1,SRCIN1,CALB1,TMOD4,WASF1,ACKR2,HAP1,MYO1D,WHRN,HAX1,ATP12A,MICAL1,PALLD,ILK,CIB2,MYO15A,PRKCZ,GAS2,MTSS2,BAG3,MYH14,ABRA,MYO10,OPHN1,RFLNB,BARX2,LMOD3,MYO1A,ABLIM3,AIF1,FSCN3,MYH10,LANCL2,LIMA1,DCTN5,KIF9,GYS2,ONECUT2,CNN1,SPRY2,NCKAP1,MYH11,M…
GO:CC	Schaffer collateral - CA1 synapse	GO:0098685	false	0.048857055900459134	1.3110727069227142	98	3594	31	22097	BSN,GHRL,SHANK1,GRM5,APBA1,PFN2,CPLX1,PRKCZ,WNT7A,INA,MPP2,CDC42,SLC16A7,TNR,GABRB1,ARHGDIA,NEFH,GRM1,PCDH8,SLC1A1,DGKI,BAIAP2,SYN1,AKAP12,LRRC4,FBXL20,PTPRS,CTNNB1,PTPRD,STXBP4,ADORA3
TF	Factor: SP1:SP3; motif: CCSCCCCCYCC	TF:M01219	false	6.581007040055148e-7	6.181707644611724	7026	3748	1481	20045	RRAS,NEDD8,RFX1,RIMKLB,ZSWIM9,ZNF862,MARCHF5,ROM1,LHPP,GLS2,CATSPERD,GREM1,SHLD1,DHRS11,CDA,POLM,HMGCL,TAF6L,TMEM8B,TMEM160,MSX1,PLLP,PHF13,CYB561D1,SLAIN1,CFAP410,APLP1,UBQLN4,EXOSC5,OTUB2,ITGA11,ZFYVE21,MORN4,TSPAN12,MYORG,SERTAD3,KCNB2,SLC25A44,CCDC9,FAM168B,DAPK2,ENTPD8,B4GALT7,GATA2,APEX2,EMC10,FKRP,MUS81,POMGNT1,TVP23A,SH3TC1,OAZ2,SLC27A4,P2RY2,USP2,LMX1B,ANTXR2,DBP,ZNF408,VPS37D,GAD1,CCDC2…
TF	Factor: ZF5; motif: GSGCGCGR; match class: 1	TF:M00716_1	false	7.507526719554068e-7	6.124503113456755	14519	3748	2868	20045	RRAS,WDPCP,LUZP2,TMEM41A,MFSD4B,TMEM203,RFX1,R3HCC1,RIMKLB,ORMDL1,ZSWIM9,ZNF862,HDHD3,MARCHF5,ROM1,SLC26A2,RAG2,MAP2K2,ADO,LHPP,GLS2,PSMG3,CATSPERD,GREM1,SHLD1,DHRS11,CDA,POLM,HMGCL,ST6GALNAC5,TAF6L,CEACAM18,TMEM8B,AMER3,TMEM160,MSX1,PLLP,MRPS34,PHF13,CCDC184,FN3K,MINDY4,CYB561D1,SLC25A42,EPHB1,SLAIN1,CFAP410,KDM4D,FKBP10,UQCR10,TMEM45B,APLP1,SLC13A2,TRAIP,CLEC14A,RAD51B,UBQLN4,EXOSC5,OTUB2,RUSC1…
TF	Factor: E2F-2; motif: GCGCGCGCNCS; match class: 1	TF:M11529_1	false	0.000001958146145502887	5.708154897917527	14894	3748	2931	20045	RRAS,WDPCP,LUZP2,TMEM41A,MFSD4B,NEDD8,TMEM203,RFX1,R3HCC1,RIMKLB,ORMDL1,ZSWIM9,ZNF862,HDHD3,MARCHF5,ROM1,SLC26A2,MAP2K2,ADO,LHPP,GLS2,PSMG3,CATSPERD,GREM1,SHLD1,DHRS11,CDA,POLM,HMGCL,ST6GALNAC5,TAF6L,CEACAM18,TMEM8B,AMER3,TMEM160,MSX1,PLLP,MRPS34,PHF13,FN3K,MINDY4,CYB561D1,SLC25A42,EPHB1,SLAIN1,CFAP410,KDM4D,FKBP10,UQCR10,TMEM45B,APLP1,SLC13A2,TRAIP,CLEC14A,RAD51B,UBQLN4,EXOSC5,OTUB2,RUSC1,ITGA11…
TF	Factor: ZF5; motif: GGSGCGCGS; match class: 1	TF:M10438_1	false	0.0000044794409119378625	5.348776187790335	15279	3748	2996	20045	RRAS,WDPCP,LUZP2,TMEM41A,MFSD4B,NEDD8,TMEM203,RFX1,R3HCC1,RIMKLB,PRRG2,ORMDL1,ZSWIM9,ZNF862,HDHD3,MARCHF5,ROM1,SLC26A2,MAP2K2,ADO,LHPP,GLS2,PSMG3,CATSPERD,GREM1,SHLD1,DHRS11,CDA,POLM,HMGCL,ST6GALNAC5,TAF6L,CEACAM18,TMEM8B,AMER3,TMEM160,MSX1,PLLP,MRPS34,PHF13,CCDC184,FN3K,MINDY4,CYB561D1,SLC25A42,EPHB1,SLAIN1,CFAP410,KDM4D,FKBP10,UQCR10,TMEM45B,APLP1,TRAIP,CLEC14A,RAD51B,UBQLN4,EXOSC5,OTUB2,RUSC1,…
TF	Factor: E2F-1:HES-7; motif: GGCRCGTGSYNNWNGGCGCSM; match class: 1	TF:M08525_1	false	0.000005223420223573188	5.282045033814984	15663	3748	3063	20045	RRAS,WDPCP,LUZP2,TMEM41A,MFSD4B,NEDD8,TMEM203,RFX1,R3HCC1,RIMKLB,PRRG2,ORMDL1,ZSWIM9,ZNF862,HDHD3,MARCHF5,ROM1,SLC26A2,MAP2K2,ADO,LHPP,GLS2,PSMG3,CATSPERD,GREM1,SHLD1,DHRS11,CDA,POLM,HMGCL,ST6GALNAC5,TAF6L,CEACAM18,TMEM8B,AMER3,TMEM160,MSX1,PLLP,MRPS34,PHF13,CCDC184,FN3K,MINDY4,CYB561D1,SLC25A42,EPHB1,SLAIN1,CFAP410,KDM4D,FKBP10,UQCR10,TMEM45B,APLP1,MCHR1,CLEC14A,RAD51B,UBQLN4,SLC2A9,EXOSC5,OTUB2…
TF	Factor: WT1; motif: GNGGGGGCGGGG	TF:M03893	false	0.000005491249945070382	5.260328788070922	8544	3748	1761	20045	RRAS,TMEM41A,NEDD8,RFX1,RIMKLB,ZSWIM9,ZNF862,HDHD3,MARCHF5,ROM1,ADO,LHPP,GLS2,CATSPERD,GREM1,SHLD1,DHRS11,CDA,HMGCL,ST6GALNAC5,TAF6L,TMEM8B,TMEM160,MSX1,PLLP,MRPS34,PHF13,SLC25A42,SLAIN1,CFAP410,KDM4D,FKBP10,TMEM45B,APLP1,SLC13A2,CLEC14A,UBQLN4,EXOSC5,OTUB2,RUSC1,ZFYVE21,TSPAN12,MYORG,FOXC2,SERTAD3,KCNB2,WIF1,SLC25A44,HEMK1,CCDC9,FAM168B,CACNA1A,DAPK2,TEDC2,ENTPD8,ASB6,B4GALT7,PDRG1,EMC10,FKRP,TT…
TF	Factor: ZF5; motif: NRNGNGCGCGCWN; match class: 1	TF:M00333_1	false	0.000008157535545820005	5.088441025131893	12784	3748	2546	20045	RRAS,WDPCP,LUZP2,TMEM41A,MFSD4B,TMEM203,RFX1,R3HCC1,RIMKLB,ORMDL1,ZSWIM9,ZNF862,HDHD3,MARCHF5,ROM1,SLC26A2,MAP2K2,ADO,LHPP,GLS2,PSMG3,CATSPERD,GREM1,DHRS11,CDA,POLM,ST6GALNAC5,TAF6L,CEACAM18,TMEM8B,AMER3,MSX1,PLLP,MRPS34,PHF13,CCDC184,FN3K,MINDY4,SLC25A42,EPHB1,SLAIN1,CFAP410,KDM4D,FKBP10,UQCR10,TMEM45B,APLP1,TRAIP,CLEC14A,UBQLN4,EXOSC5,OTUB2,RUSC1,ITGA11,TMEM135,PPP6C,LYSMD1,ZFYVE21,MORN4,MOB3C,…
TF	Factor: WT1; motif: CGCCCCCNCN	TF:M02036	false	0.000014213059235010156	4.847312433973455	10058	3748	2041	20045	RRAS,LUZP2,TMEM41A,RFX1,R3HCC1,RIMKLB,ZSWIM9,ZNF862,HDHD3,MARCHF5,ROM1,ADO,LHPP,GLS2,CATSPERD,GREM1,SHLD1,DHRS11,CDA,HMGCL,TAF6L,TMEM8B,AMER3,TMEM160,MSX1,PLLP,PHF13,MINDY4,SLC25A42,EPHB1,SLAIN1,CFAP410,KDM4D,FKBP10,TMEM45B,APLP1,SLC13A2,MCHR1,TRAIP,UBQLN4,EXOSC5,OTUB2,RUSC1,DKK4,ITGA11,TMEM135,PPP6C,ZFYVE21,MORN4,MOB3C,TSPAN12,PTER,NUDT6,FOXC2,SERTAD3,BLOC1S6,KCNB2,WIF1,SLC25A44,SPATA2,HEMK1,CCD…
TF	Factor: GKLF; motif: NNNRGGNGNGGSN; match class: 1	TF:M07289_1	false	0.00002234593842534085	4.650801402275073	10876	3748	2191	20045	RRAS,WDPCP,LUZP2,TMEM41A,NEDD8,TMEM203,RFX1,R3HCC1,RIMKLB,ZSWIM9,ZNF862,HDHD3,MARCHF5,ROM1,MAP2K2,ADO,GREM1,SHLD1,HMGCL,ST6GALNAC5,TAF6L,CEACAM18,TMEM8B,AMER3,TMEM160,MSX1,PLLP,PHF13,CCDC184,SLC25A42,EPHB1,HAMP,SLAIN1,CFAP410,KDM4D,FKBP10,UQCR10,TMEM45B,APLP1,SLC13A2,RAD51B,UBQLN4,EXOSC5,OTUB2,RUSC1,ITGA11,TIMP4,ZFYVE21,MOB3C,TSPAN12,MYORG,FOXC2,SERTAD3,KCNB2,WIF1,CCDC9,CACNA1A,DAPK2,TEDC2,ENTPD8…
TF	Factor: KROX; motif: CCCGCCCCCRCCCC	TF:M00982	false	0.000030058932541455585	4.522026446223728	8073	3748	1664	20045	RRAS,TMEM41A,RFX1,RIMKLB,ZSWIM9,ZNF862,HDHD3,MARCHF5,ROM1,ADO,GLS2,CATSPERD,GREM1,SHLD1,DHRS11,CDA,HMGCL,TAF6L,TMEM8B,AMER3,TMEM160,MSX1,PLLP,PHF13,SLC25A42,SLAIN1,CFAP410,KDM4D,APLP1,TRAIP,CLEC14A,UBQLN4,OTUB2,RUSC1,DKK4,ZFYVE21,MORN4,TSPAN12,NUDT6,SERTAD3,KCNB2,WIF1,SPATA2,HEMK1,CCDC9,FAM168B,CACNA1A,DAPK2,TEDC2,MRNIP,ENTPD8,ASB6,B4GALT7,GATA2,PDRG1,EMC10,FKRP,TTBK1,MUS81,POMGNT1,TVP23A,PARS2,U…
TF	Factor: sp4; motif: NNNGCYCCGCCCCCY	TF:M10530	false	0.00004062200043404043	4.391238693534036	8450	3748	1734	20045	LUZP2,TMEM41A,NEDD8,RFX1,RIMKLB,ZSWIM9,HDHD3,ROM1,SLC26A2,LHPP,GLS2,CATSPERD,GREM1,SHLD1,DHRS11,POLM,HMGCL,ST6GALNAC5,TAF6L,TMEM8B,AMER3,TMEM160,PLLP,PHF13,FN3K,CYB561D1,SLC25A42,HAMP,SLAIN1,CFAP410,KDM4D,FKBP10,TMEM45B,APLP1,UBQLN4,OTUB2,RUSC1,ZFYVE21,TSPAN12,MYORG,SERTAD3,WIF1,C1QTNF1,CCDC9,FAM168B,CACNA1A,DAPK2,TMBIM1,TEDC2,MRNIP,ENTPD8,B4GALT7,GATA2,PDRG1,EMC10,CCDC9B,TIGD6,MUS81,POMGNT1,TVP2…
TF	Factor: E2F-2; motif: NWTTTGGCGCCAWWNN	TF:M11530	false	0.00004598094962425016	4.3374220636819425	14980	3748	2934	20045	RRAS,WDPCP,LUZP2,TMEM41A,MFSD4B,NEDD8,TMEM203,RFX1,RIMKLB,PRRG2,ORMDL1,ZSWIM9,ZNF862,HDHD3,MARCHF5,ROM1,SLC26A2,MAP2K2,ADO,LHPP,GLS2,PSMG3,CATSPERD,GREM1,SHLD1,DHRS11,POLM,HMGCL,ST6GALNAC5,TAF6L,TMEM8B,AMER3,TMEM160,MSX1,PLLP,MRPS34,PHF13,CCDC184,FN3K,MINDY4,CYB561D1,SLC25A42,EPHB1,HAMP,SLAIN1,CFAP410,KDM4D,FKBP10,UQCR10,TMEM45B,APLP1,TRAIP,CLEC14A,RAD51B,UBQLN4,EXOSC5,OTUB2,RUSC1,ITGA11,TMEM135,…
TF	Factor: ETF; motif: GVGGMGG	TF:M00695	false	0.00004914350770073738	4.308533848248564	10745	3748	2163	20045	RRAS,WDPCP,LUZP2,TMEM41A,MFSD4B,NEDD8,TMEM203,RFX1,RIMKLB,ORMDL1,ZSWIM9,ZNF862,HDHD3,MARCHF5,ROM1,SLC26A2,MAP2K2,ADO,LHPP,GLS2,PSMG3,CATSPERD,GREM1,DHRS11,HMGCL,ST6GALNAC5,TAF6L,CEACAM18,TMEM8B,AMER3,TMEM160,MSX1,PLLP,MRPS34,PHF13,FN3K,MINDY4,CYB561D1,SLC25A42,SLAIN1,UQCR10,APLP1,CLEC14A,UBQLN4,OTUB2,RUSC1,ITGA11,TMEM135,PPP6C,ZFYVE21,MORN4,TSPAN12,MYORG,FOXC2,SERTAD3,KCNB2,WIF1,SPATA2,C1QTNF1,FA…
TF	Factor: Egr-1; motif: GCGCATGCG; match class: 1	TF:M04869_1	false	0.000050066653145853975	4.300451439335437	10557	3748	2128	20045	RRAS,TMEM41A,MFSD4B,TMEM203,RFX1,R3HCC1,RIMKLB,ORMDL1,ZNF862,HDHD3,MARCHF5,ROM1,SLC26A2,MAP2K2,ADO,LHPP,GLS2,CATSPERD,GREM1,DHRS11,POLM,ST6GALNAC5,AMER3,TMEM160,MSX1,PLLP,MRPS34,PHF13,CCDC184,FN3K,MINDY4,SLAIN1,KDM4D,UQCR10,APLP1,CLEC14A,UBQLN4,EXOSC5,OTUB2,TMEM135,PPP6C,ZFYVE21,MORN4,TSPAN12,NUDT6,MYORG,FOXC2,SERTAD3,WIF1,SLC25A44,SPATA2,CCDC9,FAM168B,TMBIM1,SDHAF1,TEDC2,MRNIP,ASB6,B4GALT7,NDUFA…
TF	Factor: E2F-2; motif: GCGCGCGCGYW; match class: 1	TF:M11531_1	false	0.0000511540777591307	4.291119740686888	12708	3748	2524	20045	RRAS,WDPCP,LUZP2,TMEM41A,TMEM203,RFX1,R3HCC1,RIMKLB,ORMDL1,ZSWIM9,HDHD3,MARCHF5,ROM1,MAP2K2,ADO,LHPP,GLS2,PSMG3,CATSPERD,GREM1,DHRS11,POLM,ST6GALNAC5,TAF6L,CEACAM18,TMEM8B,AMER3,TMEM160,MSX1,PLLP,MRPS34,PHF13,CCDC184,FN3K,MINDY4,CYB561D1,SLC25A42,EPHB1,SLAIN1,CFAP410,KDM4D,UQCR10,TMEM45B,APLP1,TRAIP,CLEC14A,EXOSC5,OTUB2,RUSC1,ITGA11,TMEM135,TIMP4,PPP6C,ZFYVE21,TSPAN12,NUDT6,FOXC2,SERTAD3,KCNB2,WI…
TF	Factor: E2F-2; motif: NWTTTGGCGCCAWWNN; match class: 1	TF:M11530_1	false	0.000055705682490744234	4.2541005005444665	13807	3748	2723	20045	RRAS,WDPCP,LUZP2,TMEM41A,MFSD4B,NEDD8,TMEM203,RFX1,RIMKLB,PRRG2,ORMDL1,ZSWIM9,ZNF862,HDHD3,MARCHF5,ROM1,SLC26A2,MAP2K2,ADO,LHPP,GLS2,PSMG3,CATSPERD,GREM1,SHLD1,DHRS11,POLM,HMGCL,TAF6L,TMEM8B,AMER3,TMEM160,MSX1,PLLP,MRPS34,PHF13,CCDC184,FN3K,MINDY4,CYB561D1,SLC25A42,EPHB1,HAMP,SLAIN1,CFAP410,KDM4D,FKBP10,UQCR10,TMEM45B,APLP1,TRAIP,CLEC14A,RAD51B,UBQLN4,OTUB2,RUSC1,ITGA11,TMEM135,ASB11,TIMP4,PPP6C,…
TF	Factor: SP2; motif: GNNGGGGGCGGGGSN	TF:M03807	false	0.0000637463324150944	4.195544796897239	8689	3748	1777	20045	WDPCP,LUZP2,TMEM41A,NEDD8,RFX1,RIMKLB,PRRG2,ZSWIM9,HDHD3,MARCHF5,ROM1,LHPP,GREM1,SHLD1,DHRS11,CDA,POLM,HMGCL,TAF6L,TMEM8B,AMER3,TMEM160,PLLP,MRPS34,PHF13,FN3K,CYB561D1,SLC25A42,SLAIN1,CFAP410,KDM4D,FKBP10,TMEM45B,APLP1,UBQLN4,OTUB2,RUSC1,ZFYVE21,TSPAN12,PTER,MYORG,FOXC2,SERTAD3,BLOC1S6,KCNB2,WIF1,C1QTNF1,CCDC9,FAM168B,CACNA1A,DAPK2,TMBIM1,TEDC2,MRNIP,ENTPD8,B4GALT7,PDRG1,EMC10,TIGD6,MUS81,POMGNT1…
TF	Factor: E2F-3; motif: GGCGGGN	TF:M02089	false	0.00007294753168220701	4.1369893986976445	13559	3748	2677	20045	RRAS,WDPCP,LUZP2,TMEM41A,NEDD8,TMEM203,RFX1,R3HCC1,RIMKLB,PRRG2,ZSWIM9,ZNF862,HDHD3,MARCHF5,ROM1,SLC26A2,ADO,LHPP,GLS2,PSMG3,CATSPERD,GREM1,SHLD1,DHRS11,CDA,POLM,HMGCL,ST6GALNAC5,TAF6L,CEACAM18,TMEM8B,AMER3,TMEM160,MSX1,PLLP,MRPS34,PHF13,CCDC184,FN3K,CYB561D1,SLC25A42,SLAIN1,CFAP410,KDM4D,FKBP10,UQCR10,TMEM45B,APLP1,TRAIP,UBQLN4,OTUB2,RUSC1,ITGA11,TMEM135,PPP6C,LYSMD1,ZFYVE21,MORN4,MOB3C,TSPAN12,…
TF	Factor: Egr-1; motif: GCGCATGCG	TF:M04869	false	0.00008096547948497035	4.091700107846681	11569	3748	2313	20045	RRAS,TMEM41A,MFSD4B,TMEM203,RFX1,R3HCC1,RIMKLB,ORMDL1,ZNF862,HDHD3,MARCHF5,ROM1,SLC26A2,MAP2K2,ADO,LHPP,GLS2,CATSPERD,GREM1,DHRS11,POLM,ST6GALNAC5,AMER3,TMEM160,MSX1,PLLP,MRPS34,PHF13,CCDC184,FN3K,MINDY4,SLAIN1,KDM4D,UQCR10,APLP1,MCHR1,CLEC14A,UBQLN4,EXOSC5,OTUB2,RUSC1,ITGA11,TMEM135,PPP6C,LYSMD1,ZFYVE21,MORN4,TSPAN12,NUDT6,MYORG,FOXC2,SERTAD3,WIF1,SLC25A44,SPATA2,CCDC9,FAM168B,TMBIM1,SDHAF1,TEDC…
TF	Factor: ZNF670; motif: SNGGGCRGRG; match class: 1	TF:M13124_1	false	0.00008184090741597546	4.087029564003054	8436	3748	1728	20045	RRAS,LUZP2,TMEM41A,MFSD4B,RFX1,RIMKLB,PRRG2,ZSWIM9,ZNF862,HDHD3,ROM1,MAP2K2,LHPP,GREM1,SHLD1,DHRS11,POLM,ST6GALNAC5,TMEM8B,TMEM160,MSX1,PLLP,MRPS34,PHF13,CCDC184,FN3K,CYB561D1,SLAIN1,CFAP410,FKBP10,TMEM45B,APLP1,SLC13A2,CLEC14A,UBQLN4,SLC2A9,OTUB2,ZFYVE21,MOB3C,TSPAN12,MYORG,SERTAD3,KCNB2,WIF1,C1QTNF1,CCDC9,FAM168B,CACNA1A,DAPK2,TMBIM1,SDHAF1,TEDC2,ENTPD8,ASB6,B4GALT7,NDUFAF8,PDRG1,EMC10,CCDC9B,T…
TF	Factor: WT1; motif: CGCCCCCNCN; match class: 1	TF:M02036_1	false	0.0001112343462195146	3.9537610934150957	5489	3748	1162	20045	RRAS,RFX1,RIMKLB,ZSWIM9,ZNF862,ROM1,LHPP,GLS2,CATSPERD,GREM1,DHRS11,TMEM8B,AMER3,TMEM160,PLLP,PHF13,SLC25A42,SLAIN1,CFAP410,KDM4D,TMEM45B,APLP1,SLC13A2,UBQLN4,OTUB2,RUSC1,ZFYVE21,TSPAN12,SERTAD3,KCNB2,WIF1,SLC25A44,CCDC9,FAM168B,CACNA1A,DAPK2,MRNIP,ENTPD8,ASB6,B4GALT7,GATA2,EMC10,FKRP,MUS81,TVP23A,OAZ2,UBL4A,RHOD,USP2,LMX1B,DBP,VPS37D,LIPT2,TNFAIP8L3,RYK,PDE2A,AKTIP,PPM1J,ANKS1A,ANTXR1,ZNF687,LDO…
TF	Factor: sp4; motif: NNGNARGRGGCGGRGCNNRR	TF:M10072	false	0.00012138825145112954	3.9158233443715607	10844	3748	2177	20045	RRAS,LUZP2,TMEM41A,NEDD8,RFX1,RIMKLB,PRRG2,ZSWIM9,ZNF862,HDHD3,MARCHF5,ROM1,SLC26A2,MAP2K2,ADO,LHPP,GLS2,CATSPERD,GREM1,SHLD1,DHRS11,POLM,HMGCL,ST6GALNAC5,TAF6L,TMEM8B,TMEM160,PLLP,PHF13,FN3K,CYB561D1,SLC25A42,EPHB1,SLAIN1,CFAP410,KDM4D,FKBP10,UQCR10,TMEM45B,APLP1,SLC13A2,RAD51B,UBQLN4,OTUB2,RUSC1,TMEM135,ZFYVE21,MOB3C,TSPAN12,PTER,MYORG,SERTAD3,BLOC1S6,KCNB2,WIF1,SLC25A44,C1QTNF1,CCDC9,FAM168B,C…
TF	Factor: RNF96; motif: BCCCGCRGCC	TF:M01199	false	0.00014871677338839273	3.8276400457403112	8748	3748	1784	20045	MFSD4B,RFX1,ZSWIM9,ZNF862,HDHD3,ROM1,SLC26A2,MAP2K2,ADO,LHPP,GLS2,PSMG3,GREM1,DHRS11,ST6GALNAC5,TAF6L,AMER3,MSX1,PLLP,MRPS34,PHF13,CCDC184,FN3K,SLC25A42,EPHB1,SLAIN1,CFAP410,TMEM45B,APLP1,RUSC1,ITGA11,ZFYVE21,MORN4,MOB3C,TSPAN12,FOXC2,BLOC1S6,KCNB2,SLC25A44,SPATA2,C1QTNF1,FAM168B,DAPK2,PLB1,MRNIP,ENTPD8,ASB6,NDUFAF8,GATA2,APEX2,FKRP,TTBK1,TIGD6,MUS81,POMGNT1,SH3TC1,OAZ2,UBL4A,RHOD,SLC27A4,P2RY2,T…
TF	Factor: BTEB3; motif: CCNNSCCNSCCCCKCCCCC	TF:M09826	false	0.0001623598243186477	3.7895214272825863	11837	3748	2359	20045	RRAS,LUZP2,TMEM41A,NEDD8,RFX1,RIMKLB,PRRG2,ORMDL1,ZSWIM9,ZNF862,HDHD3,MARCHF5,ROM1,MAP2K2,LHPP,GLS2,GREM1,SHLD1,DHRS11,CDA,POLM,HMGCL,ST6GALNAC5,TAF6L,CEACAM18,TMEM8B,AMER3,TMEM160,MSX1,PLLP,MRPS34,PHF13,CCDC184,FN3K,MINDY4,CYB561D1,SLC25A42,HAMP,SLAIN1,CFAP410,KDM4D,FKBP10,TMEM45B,APLP1,SLC13A2,RAD51B,UBQLN4,EXOSC5,OTUB2,RUSC1,TMEM135,ZFYVE21,MOB3C,TSPAN12,MYORG,FOXC2,SERTAD3,BLOC1S6,KCNB2,WIF1,…
TF	Factor: ZF5; motif: GSGCGCGR	TF:M00716	false	0.00016559382295546342	3.7809558674689576	16490	3748	3195	20045	RRAS,WDPCP,LUZP2,TMEM41A,MFSD4B,NEDD8,TMEM203,RFX1,R3HCC1,RIMKLB,PRRG2,ORMDL1,ZSWIM9,ZNF862,HDHD3,MARCHF5,ROM1,SLC26A2,RAG2,MAP2K2,ADO,LHPP,GLS2,PSMG3,CATSPERD,GREM1,SHLD1,DHRS11,CDA,POLM,HMGCL,ST6GALNAC5,TAF6L,CEACAM18,TMEM8B,AMER3,TMEM160,MSX1,PLLP,MRPS34,PHF13,CCDC184,FN3K,MINDY4,CYB561D1,SLC25A42,EPHB1,SLAIN1,CFAP410,KDM4D,FKBP10,UQCR10,TMEM45B,APLP1,SLC13A2,MCHR1,TRAIP,CLEC14A,RAD51B,UBQLN4,…
TF	Factor: RREB-1; motif: GGGWCSA	TF:M05439	false	0.00016803966123469214	3.774588202663992	8852	3748	1803	20045	RRAS,WDPCP,LUZP2,TMEM41A,NEDD8,TMEM203,R3HCC1,RIMKLB,PRRG2,ORMDL1,ZSWIM9,ZNF862,MAP2K2,ADO,LHPP,CATSPERD,DHRS11,POLM,TMEM8B,AMER3,TMEM160,PHF13,CCDC184,MINDY4,SLC25A42,EPHB1,HAMP,SLAIN1,CFAP410,KDM4D,UQCR10,SLC13A2,MCHR1,CLEC14A,UBQLN4,OTUB2,RUSC1,DKK4,ITGA11,TMEM135,TIMP4,PPP6C,ZFYVE21,MORN4,MOB3C,TSPAN12,NUDT6,MYORG,FOXC2,SERTAD3,BLOC1S6,KCNB2,SPATA2,FAM168B,DAPK2,SDHAF1,MRNIP,ENTPD8,NDUFAF8,GA…
TF	Factor: TIEG1; motif: NCCCNSNCCCCGCCCCC	TF:M12351	false	0.00017816702950648817	3.7491726607267544	12696	3748	2516	20045	RRAS,LUZP2,TMEM41A,NEDD8,RFX1,RIMKLB,PRRG2,ZSWIM9,ZNF862,HDHD3,MARCHF5,ROM1,SLC26A2,MAP2K2,LHPP,CATSPERD,GREM1,SHLD1,DHRS11,CDA,POLM,HMGCL,ST6GALNAC5,TAF6L,CEACAM18,TMEM8B,AMER3,TMEM160,MSX1,PLLP,MRPS34,PHF13,CCDC184,FN3K,CYB561D1,SLC25A42,HAMP,SLAIN1,CFAP410,KDM4D,FKBP10,UQCR10,TMEM45B,APLP1,SLC13A2,UBQLN4,EXOSC5,OTUB2,RUSC1,DKK4,ITGA11,TMEM135,TIMP4,LYSMD1,ZFYVE21,MORN4,MOB3C,TSPAN12,PTER,MYORG…
TF	Factor: KROX; motif: CCCGCCCCCRCCCC; match class: 1	TF:M00982_1	false	0.00018730954655765114	3.727440087485132	3647	3748	798	20045	RRAS,RFX1,RIMKLB,ZSWIM9,ROM1,GREM1,TAF6L,TMEM8B,AMER3,TMEM160,PLLP,PHF13,SLC25A42,SLAIN1,CFAP410,KDM4D,UBQLN4,OTUB2,ZFYVE21,TSPAN12,SERTAD3,KCNB2,WIF1,CCDC9,FAM168B,DAPK2,ENTPD8,EMC10,FKRP,TVP23A,PARS2,UBL4A,RHOD,USP2,LMX1B,VPS37D,CCDC28B,TNFAIP8L3,RYK,PDE2A,PPM1J,ANTXR1,ZNF687,LDOC1,AEBP1,PEX10,GABRB3,TBC1D10B,NAA35,FLYWCH2,FZD8,TIMM29,TMEM151B,SGMS1,CDC42EP1,ARHGAP1,LRRC75A,ZNF768,SNTA1,ARHGEF1…
TF	Factor: KLF3; motif: NNNNNNGGGCGGGGCNNGN	TF:M09970	false	0.00019349634017719607	3.713327244887343	7962	3748	1634	20045	RRAS,LUZP2,NEDD8,RFX1,RIMKLB,ZSWIM9,HDHD3,ROM1,SLC26A2,ADO,LHPP,GREM1,DHRS11,CDA,POLM,HMGCL,TAF6L,TMEM8B,TMEM160,MRPS34,PHF13,FN3K,CYB561D1,SLC25A42,SLAIN1,CFAP410,KDM4D,FKBP10,TMEM45B,APLP1,UBQLN4,OTUB2,RUSC1,ZFYVE21,MOB3C,TSPAN12,MYORG,SERTAD3,KCNB2,WIF1,C1QTNF1,CCDC9,FAM168B,CACNA1A,TMBIM1,TEDC2,MRNIP,ENTPD8,ASB6,B4GALT7,PDRG1,EMC10,TTBK1,TIGD6,MUS81,POMGNT1,TVP23A,PARS2,OAZ2,UBL4A,RHOD,SLC27A…
TF	Factor: EGR1; motif: NGNGKGGGYGGNGS	TF:M09761	false	0.00020431331137794683	3.6897033373829142	5323	3748	1127	20045	RFX1,RIMKLB,ZSWIM9,MARCHF5,ADO,GLS2,GREM1,SHLD1,DHRS11,CDA,HMGCL,TAF6L,TMEM8B,TMEM160,PLLP,PHF13,CCDC184,SLC25A42,SLAIN1,CFAP410,FKBP10,UQCR10,MCHR1,UBQLN4,OTUB2,RUSC1,ZFYVE21,TSPAN12,KCNB2,HEMK1,CCDC9,CACNA1A,TEDC2,ENTPD8,B4GALT7,EMC10,FKRP,MUS81,PARS2,UBL4A,RHOD,P2RY2,LMX1B,TNFAIP8L3,RYK,PLA2G15,PPM1J,ZNF687,AEBP1,PEX10,ADAMTS9,GABRB3,TBC1D10B,MMRN2,CD300H,RAP2B,NAA35,C6ORF47,TRAF4,TIMM29,TMEM1…
TF	Factor: E2F; motif: GGCGSG; match class: 1	TF:M00803_1	false	0.00020624282139338176	3.685621158819242	10535	3748	2117	20045	WDPCP,LUZP2,TMEM41A,MFSD4B,TMEM203,RFX1,R3HCC1,RIMKLB,ORMDL1,ZSWIM9,HDHD3,MARCHF5,ROM1,SLC26A2,MAP2K2,ADO,LHPP,GLS2,PSMG3,CATSPERD,GREM1,DHRS11,POLM,HMGCL,ST6GALNAC5,TAF6L,AMER3,TMEM160,MSX1,PLLP,MRPS34,PHF13,CCDC184,FN3K,MINDY4,CYB561D1,SLC25A42,EPHB1,SLAIN1,UQCR10,TMEM45B,APLP1,TRAIP,CLEC14A,RAD51B,EXOSC5,OTUB2,RUSC1,ITGA11,TMEM135,ASB11,ZFYVE21,MORN4,TSPAN12,NUDT6,FOXC2,SERTAD3,KCNB2,WIF1,SLC2…
TF	Factor: MAZ; motif: GGGMGGGGSSGGGGGGGGGGGG; match class: 1	TF:M09636_1	false	0.00024011401953950124	3.619582482046709	14493	3748	2840	20045	RRAS,LUZP2,TMEM41A,NEDD8,RFX1,R3HCC1,RIMKLB,PRRG2,ORMDL1,ZSWIM9,ZNF862,HDHD3,MARCHF5,ROM1,SLC26A2,MAP2K2,ADO,LHPP,GLS2,PSMG3,CATSPERD,GREM1,SHLD1,DHRS11,POLM,HMGCL,ST6GALNAC5,TAF6L,CEACAM18,TMEM8B,AMER3,TMEM160,MSX1,PLLP,MRPS34,PHF13,CCDC184,FN3K,MINDY4,CYB561D1,SLC25A42,EPHB1,HAMP,SLAIN1,CFAP410,KDM4D,FKBP10,UQCR10,TMEM45B,APLP1,SLC13A2,CLEC14A,RAD51B,UBQLN4,EXOSC5,OTUB2,RUSC1,ITGA11,TMEM135,TIM…
TF	Factor: BTEB3; motif: CCNNSCCNSCCCCKCCCCC; match class: 1	TF:M09826_1	false	0.0002539653205071243	3.59522558314643	7769	3748	1596	20045	NEDD8,RFX1,RIMKLB,PRRG2,ZSWIM9,HDHD3,MARCHF5,ROM1,LHPP,GREM1,DHRS11,POLM,HMGCL,TAF6L,TMEM8B,AMER3,TMEM160,MSX1,PLLP,PHF13,CCDC184,FN3K,MINDY4,CYB561D1,SLAIN1,CFAP410,FKBP10,TMEM45B,APLP1,SLC13A2,UBQLN4,OTUB2,ZFYVE21,MOB3C,TSPAN12,MYORG,SERTAD3,KCNB2,WIF1,CCDC9,CACNA1A,TMBIM1,TEDC2,MRNIP,ENTPD8,B4GALT7,PDRG1,FKRP,TTBK1,MUS81,POMGNT1,TVP23A,PRSS38,OAZ2,UBL4A,RHOD,SLC27A4,P2RY2,TST,VDR,HOATZ,USP2,LM…
TF	Factor: GKLF; motif: NNRRGRRNGNSNNN	TF:M07040	false	0.0002926202094237457	3.5336956832068536	13016	3748	2572	20045	RRAS,WDPCP,LUZP2,TMEM41A,MFSD4B,NEDD8,RFX1,R3HCC1,RIMKLB,ORMDL1,ZSWIM9,ZNF862,HDHD3,MARCHF5,ROM1,SLC26A2,MAP2K2,ADO,GLS2,SHLD1,CDA,ST6GALNAC5,TAF6L,CEACAM18,TMEM8B,AMER3,TMEM160,MSX1,PLLP,MRPS34,PHF13,CCDC184,MINDY4,SLC25A42,HAMP,SLAIN1,CFAP410,KDM4D,FKBP10,TMEM45B,APLP1,SLC13A2,TMEM81,MCHR1,RAD51B,UBQLN4,SLC2A9,OTUB2,RUSC1,DKK4,ITGA11,TMEM135,TIMP4,LYSMD1,MORN4,MOB3C,PTER,MYORG,FOXC2,SERTAD3,KCN…
TF	Factor: E2F-2; motif: GCGCGCGCGYW	TF:M11531	false	0.00034565474075476334	3.4613574822662443	13659	3748	2688	20045	RRAS,WDPCP,LUZP2,TMEM41A,MFSD4B,TMEM203,RFX1,R3HCC1,RIMKLB,PRRG2,ORMDL1,ZSWIM9,HDHD3,MARCHF5,ROM1,MAP2K2,ADO,LHPP,GLS2,PSMG3,CATSPERD,GREM1,DHRS11,CDA,POLM,ST6GALNAC5,TAF6L,CEACAM18,TMEM8B,AMER3,TMEM160,MSX1,PLLP,MRPS34,PHF13,CCDC184,FN3K,MINDY4,CYB561D1,SLC25A42,EPHB1,SLAIN1,CFAP410,KDM4D,UQCR10,TMEM45B,APLP1,TRAIP,CLEC14A,RAD51B,UBQLN4,EXOSC5,OTUB2,RUSC1,ITGA11,TMEM135,TIMP4,PPP6C,ZFYVE21,MORN4…
TF	Factor: pax-6; motif: NYACGCNYSANYGMNCN	TF:M11882	false	0.0003739670802543148	3.427166626390813	15852	3748	3080	20045	RRAS,WDPCP,TMEM41A,MFSD4B,NEDD8,TMEM203,RFX1,R3HCC1,RIMKLB,PRRG2,ORMDL1,ZSWIM9,ZNF862,HDHD3,MARCHF5,ROM1,SLC26A2,MAP2K2,ADO,LHPP,GLS2,PSMG3,CATSPERD,GREM1,SHLD1,DHRS11,CDA,POLM,HMGCL,ST6GALNAC5,TAF6L,CEACAM18,TMEM8B,AMER3,TMEM160,MSX1,PLLP,MRPS34,PHF13,CCDC184,FN3K,MINDY4,CYB561D1,SLC25A42,EPHB1,SLAIN1,CFAP410,KDM4D,UQCR10,TMEM45B,APLP1,SLC13A2,TRAIP,CLEC14A,RAD51B,UBQLN4,SLC2A9,EXOSC5,OTUB2,RUSC…
TF	Factor: E2F; motif: GGCGSG	TF:M00803	false	0.000441360366626218	3.3552066682933894	13566	3748	2670	20045	WDPCP,LUZP2,TMEM41A,MFSD4B,TMEM203,RFX1,R3HCC1,RIMKLB,ORMDL1,ZSWIM9,ZNF862,HDHD3,MARCHF5,ROM1,SLC26A2,MAP2K2,ADO,LHPP,GLS2,PSMG3,CATSPERD,GREM1,SHLD1,DHRS11,POLM,HMGCL,ST6GALNAC5,TAF6L,AMER3,TMEM160,MSX1,PLLP,MRPS34,PHF13,CCDC184,FN3K,MINDY4,CYB561D1,SLC25A42,EPHB1,SLAIN1,CFAP410,KDM4D,FKBP10,UQCR10,TMEM45B,APLP1,TRAIP,CLEC14A,RAD51B,UBQLN4,EXOSC5,OTUB2,RUSC1,ITGA11,TMEM135,ASB11,TIMP4,PPP6C,ZFYV…
TF	Factor: ETF; motif: CCCCGCCCCYN; match class: 1	TF:M07039_1	false	0.00048474278896784367	3.3144886427645077	13994	3748	2747	20045	RRAS,WDPCP,LUZP2,TMEM41A,NEDD8,RFX1,R3HCC1,RIMKLB,PRRG2,ORMDL1,ZSWIM9,ZNF862,HDHD3,MARCHF5,ROM1,SLC26A2,MAP2K2,ADO,LHPP,GLS2,PSMG3,CATSPERD,GREM1,SHLD1,DHRS11,CDA,POLM,HMGCL,ST6GALNAC5,TAF6L,CEACAM18,TMEM8B,AMER3,TMEM160,MSX1,PLLP,MRPS34,PHF13,CCDC184,FN3K,MINDY4,CYB561D1,SLC25A42,EPHB1,HAMP,SLAIN1,CFAP410,KDM4D,FKBP10,TMEM45B,APLP1,SLC13A2,UBQLN4,EXOSC5,OTUB2,RUSC1,TMEM135,TIMP4,ZFYVE21,MOB3C,TS…
TF	Factor: E2F-1; motif: WWTGGCGCCAAA; match class: 1	TF:M04515_1	false	0.0005919944676631228	3.2276823518490474	12531	3748	2480	20045	RRAS,WDPCP,LUZP2,MFSD4B,TMEM203,RFX1,RIMKLB,PRRG2,ORMDL1,ZNF862,HDHD3,MARCHF5,ROM1,SLC26A2,MAP2K2,ADO,LHPP,GLS2,PSMG3,CATSPERD,GREM1,SHLD1,DHRS11,POLM,HMGCL,TAF6L,TMEM8B,AMER3,TMEM160,MSX1,PLLP,MRPS34,PHF13,CCDC184,FN3K,MINDY4,SLC25A42,EPHB1,HAMP,SLAIN1,CFAP410,KDM4D,FKBP10,APLP1,CLEC14A,UBQLN4,OTUB2,RUSC1,ITGA11,TMEM135,TIMP4,PPP6C,ZFYVE21,MORN4,TSPAN12,PTER,OR10V1,FOXC2,SERTAD3,KCNB2,WIF1,SLC25…
TF	Factor: AP2; motif: GCCYGSGGSN; match class: 1	TF:M08867_1	false	0.0006323978694762355	3.19900960185854	5324	3748	1122	20045	RRAS,LUZP2,TMEM203,RFX1,ORMDL1,ZNF862,ROM1,MAP2K2,ADO,LHPP,GREM1,DHRS11,POLM,TMEM8B,MSX1,PLLP,MRPS34,PHF13,CCDC184,SLAIN1,CFAP410,UQCR10,APLP1,UBQLN4,EXOSC5,ITGA11,TIMP4,ZFYVE21,MOB3C,TSPAN12,PTER,NUDT6,MYORG,FOXC2,SLC25A44,SPATA2,CCDC9,FAM168B,CACNA1A,ENTPD8,NDUFAF8,GATA2,FKRP,TVP23A,SH3TC1,UBL4A,SLC27A4,TST,VDR,LMX1B,ANTXR2,TBC1D10C,VPS37D,LIPT2,CCDC28B,CELF3,RYK,OVCA2,FZD1,PDE2A,AKTIP,ANKDD1A,…
TF	Factor: E2F4; motif: YCCCGCCNCNNSSNNSNN; match class: 1	TF:M12599_1	false	0.0006912960167414509	3.16033594552201	16076	3748	3117	20045	RRAS,WDPCP,LUZP2,TMEM41A,MFSD4B,NEDD8,TMEM203,RFX1,R3HCC1,RIMKLB,PRRG2,ORMDL1,ZSWIM9,ZNF862,HDHD3,MARCHF5,ROM1,SLC26A2,MAP2K2,ADO,LHPP,GLS2,PSMG3,CATSPERD,GREM1,SHLD1,DHRS11,CDA,POLM,HMGCL,ST6GALNAC5,TAF6L,TMEM8B,AMER3,TMEM160,MSX1,PLLP,MRPS34,PHF13,CCDC184,FN3K,MINDY4,CYB561D1,SLC25A42,EPHB1,HAMP,SLAIN1,CFAP410,KDM4D,FKBP10,UQCR10,TMEM45B,APLP1,TRAIP,CLEC14A,RAD51B,UBQLN4,SLC2A9,OTUB2,RUSC1,ITGA…
TF	Factor: EGR1; motif: NCNCCGCCCCCGCN	TF:M07208	false	0.000948913250371121	3.0227734889501523	6380	3748	1324	20045	RRAS,RFX1,RIMKLB,ZSWIM9,ZNF862,MARCHF5,ADO,GLS2,CATSPERD,SHLD1,DHRS11,CDA,POLM,HMGCL,TAF6L,TMEM8B,AMER3,TMEM160,MSX1,PLLP,PHF13,CCDC184,SLC25A42,SLAIN1,CFAP410,FKBP10,TMEM45B,APLP1,UBQLN4,OTUB2,TMEM135,ZFYVE21,TSPAN12,KCNB2,WIF1,CCDC9,CACNA1A,DAPK2,ENTPD8,B4GALT7,EMC10,FKRP,MUS81,UBL4A,RHOD,SLC27A4,P2RY2,C19ORF84,TST,LMX1B,ZNF408,GAD1,CCDC28B,TNFAIP8L3,RYK,PLA2G15,PPM1J,ZNF687,LDOC1,AEBP1,PEX10,A…
TF	Factor: ZF5; motif: NRNGNGCGCGCWN	TF:M00333	false	0.0010421988233730896	2.9820494214809665	15464	3748	3007	20045	RRAS,WDPCP,LUZP2,TMEM41A,MFSD4B,TMEM203,RFX1,R3HCC1,RIMKLB,ORMDL1,ZSWIM9,ZNF862,HDHD3,MARCHF5,ROM1,SLC26A2,MAP2K2,ADO,LHPP,GLS2,PSMG3,CATSPERD,GREM1,DHRS11,CDA,POLM,ST6GALNAC5,TAF6L,CEACAM18,TMEM8B,AMER3,TMEM160,MSX1,PLLP,MRPS34,PHF13,CCDC184,FN3K,MINDY4,CYB561D1,SLC25A42,EPHB1,HAMP,SLAIN1,CFAP410,KDM4D,FKBP10,UQCR10,TMEM45B,APLP1,MCHR1,TRAIP,CLEC14A,RAD51B,UBQLN4,EXOSC5,OTUB2,RUSC1,ITGA11,TMEM13…
TF	Factor: Egr-1; motif: NNNNNGYGKGGGNGGGNN	TF:M09603	false	0.0010696526707696728	2.97075722012394	4787	3748	1015	20045	NEDD8,RFX1,RIMKLB,ZSWIM9,MARCHF5,GLS2,GREM1,SHLD1,DHRS11,CDA,HMGCL,TAF6L,TMEM8B,PLLP,PHF13,CCDC184,SLC25A42,SLAIN1,CFAP410,FKBP10,RAD51B,EXOSC5,OTUB2,RUSC1,ZFYVE21,MOB3C,TSPAN12,KCNB2,HEMK1,CCDC9,FAM168B,CACNA1A,TEDC2,ENTPD8,B4GALT7,GATA2,EMC10,FKRP,TTBK1,PARS2,UBL4A,RHOD,P2RY2,VDR,LMX1B,ANTXR2,GAD1,CELF3,TNFAIP8L3,RYK,PLA2G15,PPM1J,AEBP1,PEX10,GABRB3,TBC1D10B,PLK2,MMRN2,RAP2B,ASB16,NAA35,SOCS2,A…
TF	Factor: WT1; motif: GNGGGGGCGGGG; match class: 1	TF:M03893_1	false	0.0011387672934359287	2.943565014728698	4120	3748	884	20045	RRAS,RIMKLB,ZSWIM9,ROM1,LHPP,CATSPERD,GREM1,TAF6L,TMEM8B,TMEM160,PHF13,SLC25A42,SLAIN1,CFAP410,APLP1,UBQLN4,OTUB2,RUSC1,ZFYVE21,TSPAN12,WIF1,CCDC9,FAM168B,DAPK2,TEDC2,ENTPD8,B4GALT7,EMC10,FKRP,MUS81,TVP23A,OAZ2,UBL4A,RHOD,P2RY2,USP2,LMX1B,LIPT2,CCDC28B,TNFAIP8L3,RYK,PDE2A,PPM1J,ANKS1A,BET1L,ZNF687,LDOC1,AEBP1,TBC1D10B,CRACR2B,NAA35,FLYWCH2,TM2D3,TRAF4,TIMM29,VMAC,TMEM151B,SGMS1,GAPDHS,CDC42EP1,FA…
TF	Factor: Sp2; motif: NYSGCCCCGCCCCCY; match class: 1	TF:M03567_1	false	0.001190318999670421	2.924336634211721	3756	3748	812	20045	RFX1,ZSWIM9,HDHD3,ROM1,LHPP,DHRS11,POLM,HMGCL,TMEM8B,PHF13,FN3K,SLAIN1,CFAP410,TMEM45B,APLP1,UBQLN4,OTUB2,ZFYVE21,TSPAN12,MYORG,SERTAD3,CCDC9,TMBIM1,TEDC2,MRNIP,ENTPD8,B4GALT7,TIGD6,MUS81,TVP23A,PARS2,OAZ2,UBL4A,RHOD,SLC27A4,HOATZ,USP2,LIPT2,TNFAIP8L3,RYK,EHD1,PPM1J,TMEM242,BET1L,ZNF687,MARS2,AEBP1,PEX10,GABRB3,TBC1D10B,RAP2B,SNX21,CRACR2B,FLYWCH2,TRAF4,TIMM29,DEXI,VMAC,A4GALT,TMEM151B,CDC42EP1,F…
TF	Factor: Sp1; motif: GGGGCGGGGT	TF:M00008	false	0.0014800197716464277	2.829732482808025	10364	3748	2075	20045	RRAS,LUZP2,NEDD8,RFX1,R3HCC1,RIMKLB,PRRG2,ORMDL1,ZSWIM9,ZNF862,HDHD3,MARCHF5,ROM1,SLC26A2,MAP2K2,LHPP,GLS2,CATSPERD,GREM1,SHLD1,DHRS11,POLM,HMGCL,ST6GALNAC5,TMEM8B,AMER3,TMEM160,MSX1,MRPS34,PHF13,FN3K,CYB561D1,SLC25A42,SLAIN1,CFAP410,KDM4D,FKBP10,UQCR10,TMEM45B,APLP1,UBQLN4,OTUB2,TMEM135,TIMP4,LYSMD1,ZFYVE21,MOB3C,PTER,MYORG,FOXC2,SERTAD3,BLOC1S6,KCNB2,WIF1,HEMK1,C1QTNF1,CCDC9,CACNA1A,DAPK2,TMBIM…
TF	Factor: Egr-1; motif: GCGGGGGCGG	TF:M07354	false	0.0015485072090756623	2.810086768444429	8150	3748	1659	20045	RRAS,LUZP2,RFX1,R3HCC1,RIMKLB,ZSWIM9,ZNF862,MARCHF5,ROM1,ADO,LHPP,GLS2,CATSPERD,SHLD1,DHRS11,CDA,HMGCL,TAF6L,TMEM8B,AMER3,TMEM160,MSX1,PLLP,PHF13,MINDY4,SLC25A42,SLAIN1,CFAP410,KDM4D,APLP1,TRAIP,UBQLN4,EXOSC5,OTUB2,RUSC1,PPP6C,ZFYVE21,MOB3C,TSPAN12,NUDT6,FOXC2,KCNB2,WIF1,SPATA2,CCDC9,FAM168B,CACNA1A,DAPK2,MRNIP,ENTPD8,ASB6,B4GALT7,PDRG1,EMC10,FKRP,TTBK1,MUS81,POMGNT1,TVP23A,UBL4A,RHOD,SLC27A4,TST…
TF	Factor: MOVO-B; motif: GNGGGGG	TF:M01104	false	0.001633624624439823	2.7868477288702067	10571	3748	2113	20045	RRAS,WDPCP,TMEM41A,NEDD8,RFX1,RIMKLB,ZSWIM9,ZNF862,HDHD3,MARCHF5,ROM1,ADO,GLS2,CATSPERD,GREM1,SHLD1,CDA,HMGCL,TAF6L,TMEM8B,AMER3,TMEM160,MSX1,PLLP,MRPS34,PHF13,CCDC184,FN3K,SLC25A42,EPHB1,SLAIN1,CFAP410,FKBP10,TMEM45B,APLP1,TRAIP,CLEC14A,UBQLN4,OTUB2,RUSC1,ITGA11,TMEM135,PPP6C,LYSMD1,ZFYVE21,MORN4,MOB3C,TSPAN12,MYORG,FOXC2,SERTAD3,BLOC1S6,KCNB2,WIF1,SLC25A44,CCDC9,FAM168B,CACNA1A,TEDC2,MRNIP,ENTP…
TF	Factor: Sp1; motif: NNGGGGCGGGGNN; match class: 1	TF:M00932_1	false	0.0017413107601136296	2.759123716327242	6271	3748	1300	20045	RRAS,RFX1,RIMKLB,ZSWIM9,HDHD3,ROM1,LHPP,GREM1,SHLD1,DHRS11,POLM,HMGCL,TMEM8B,AMER3,TMEM160,MRPS34,PHF13,FN3K,CYB561D1,SLAIN1,CFAP410,FKBP10,TMEM45B,APLP1,UBQLN4,OTUB2,ZFYVE21,MOB3C,TSPAN12,MYORG,SERTAD3,CCDC9,TMBIM1,TEDC2,MRNIP,ENTPD8,B4GALT7,GATA2,TIGD6,MUS81,TVP23A,PARS2,OAZ2,UBL4A,RHOD,SLC27A4,P2RY2,TST,HOATZ,USP2,LMX1B,DBP,VPS37D,LIPT2,CCDC28B,TNFAIP8L3,RYK,PLA2G15,EHD1,PDE2A,AKTIP,PPM1J,ANKS…
TF	Factor: E2F-4; motif: SNGGGCGGGAANN; match class: 1	TF:M09894_1	false	0.0018531179186721904	2.732096944523923	14345	3748	2804	20045	RRAS,WDPCP,LUZP2,TMEM41A,NEDD8,TMEM203,RFX1,R3HCC1,RIMKLB,PRRG2,ORMDL1,ZSWIM9,ZNF862,HDHD3,MARCHF5,ROM1,SLC26A2,MAP2K2,ADO,LHPP,GLS2,PSMG3,CATSPERD,GREM1,SHLD1,DHRS11,CDA,POLM,HMGCL,ST6GALNAC5,TAF6L,TMEM8B,AMER3,TMEM160,MSX1,PLLP,MRPS34,PHF13,CCDC184,FN3K,MINDY4,CYB561D1,SLC25A42,EPHB1,HAMP,SLAIN1,CFAP410,KDM4D,FKBP10,UQCR10,TMEM45B,APLP1,TRAIP,RAD51B,UBQLN4,OTUB2,RUSC1,ITGA11,TMEM135,PPP6C,LYSMD…
TF	Factor: Egr-1; motif: GCGGGGGCGG; match class: 1	TF:M07354_1	false	0.0019488296727678256	2.7102261164542267	3787	3748	816	20045	RRAS,ZSWIM9,ROM1,GLS2,TMEM8B,AMER3,TMEM160,PLLP,PHF13,SLC25A42,SLAIN1,KDM4D,APLP1,UBQLN4,OTUB2,ZFYVE21,TSPAN12,FOXC2,WIF1,CCDC9,FAM168B,CACNA1A,DAPK2,MRNIP,ENTPD8,EMC10,FKRP,UBL4A,RHOD,USP2,LMX1B,VPS37D,TNFAIP8L3,RYK,FZD1,PPM1J,ZNF687,AEBP1,GABRB3,TBC1D10B,NAA35,TIMM29,TMEM151B,SGMS1,CDC42EP1,FANCE,ARHGAP1,LRRC75A,ZNF768,HSD11B1L,ARHGEF11,FBXO39,EYA4,KCNQ4,ARMC7,SNN,ALG12,SERHL2,SLIT3,FBXL6,SPRED…
TF	Factor: Sp2; motif: NYSGCCCCGCCCCCY	TF:M03567	false	0.001975723989340435	2.704273726893623	7951	3748	1620	20045	WDPCP,LUZP2,TMEM41A,NEDD8,RFX1,RIMKLB,ZSWIM9,HDHD3,MARCHF5,ROM1,ADO,LHPP,GREM1,SHLD1,DHRS11,CDA,POLM,HMGCL,TAF6L,TMEM8B,PHF13,FN3K,CYB561D1,SLC25A42,SLAIN1,CFAP410,KDM4D,FKBP10,UQCR10,TMEM45B,APLP1,UBQLN4,OTUB2,RUSC1,ZFYVE21,TSPAN12,MYORG,SERTAD3,KCNB2,WIF1,C1QTNF1,CCDC9,CACNA1A,TMBIM1,TEDC2,MRNIP,ENTPD8,B4GALT7,PDRG1,EMC10,TIGD6,MUS81,POMGNT1,TVP23A,PARS2,OAZ2,UBL4A,RHOD,SLC27A4,P2RY2,TST,VDR,HO…
TF	Factor: SP1; motif: GGCCCCGCCCCCN	TF:M12666	false	0.0019775603845873396	2.703870246493909	8941	3748	1807	20045	LUZP2,TMEM41A,NEDD8,RFX1,RIMKLB,ZSWIM9,HDHD3,ROM1,MAP2K2,ADO,LHPP,GLS2,PSMG3,GREM1,DHRS11,POLM,HMGCL,TAF6L,TMEM8B,AMER3,TMEM160,MSX1,PLLP,MRPS34,PHF13,FN3K,CYB561D1,SLC25A42,SLAIN1,CFAP410,KDM4D,FKBP10,TMEM45B,APLP1,TRAIP,UBQLN4,OTUB2,RUSC1,TMEM135,ZFYVE21,TSPAN12,MYORG,FOXC2,SERTAD3,BLOC1S6,WIF1,C1QTNF1,CCDC9,FAM168B,CACNA1A,DAPK2,TMBIM1,TEDC2,MRNIP,ENTPD8,B4GALT7,PDRG1,APEX2,EMC10,TTBK1,TIGD6,M…
TF	Factor: SP1:SP3; motif: CCSCCCCCYCC; match class: 1	TF:M01219_1	false	0.0020607760345693585	2.6859692048418284	3048	3748	669	20045	NEDD8,RIMKLB,ZSWIM9,MARCHF5,LHPP,TMEM8B,MSX1,PHF13,SLAIN1,APLP1,UBQLN4,OTUB2,TSPAN12,SLC25A44,CCDC9,FAM168B,ENTPD8,B4GALT7,EMC10,FKRP,OAZ2,LMX1B,ZNF408,GAD1,TNFAIP8L3,RYK,PDE2A,PPM1J,ANTXR1,ZNF687,LDOC1,AEBP1,TBC1D10B,NAA35,FZD8,TIMM29,TMEM151B,FANCE,ARHGAP1,LRRC75A,ZNF768,IGFBP2,SLC2A11,ZBTB22,ARHGEF11,TPM2,TMEFF2,EYA4,SNN,COG5,FBXL6,SPRED1,RNF11,PRNP,ZNF783,MYO19,CA8,ETV5,NXPH3,MGAT5B,ARHGEF40,…
TF	Factor: sp4; motif: NNGNARGRGGCGGRGCNNRR; match class: 1	TF:M10072_1	false	0.002721158465322732	2.5652461665586	6460	3748	1334	20045	LUZP2,RFX1,RIMKLB,ZSWIM9,HDHD3,MARCHF5,ROM1,SLC26A2,LHPP,GLS2,GREM1,SHLD1,DHRS11,POLM,HMGCL,TAF6L,TMEM8B,TMEM160,PHF13,FN3K,SLC25A42,SLAIN1,CFAP410,KDM4D,TMEM45B,APLP1,UBQLN4,OTUB2,ZFYVE21,MOB3C,TSPAN12,MYORG,SERTAD3,KCNB2,WIF1,CCDC9,FAM168B,TEDC2,MRNIP,ENTPD8,B4GALT7,PDRG1,FKRP,MUS81,POMGNT1,TVP23A,PARS2,OAZ2,UBL4A,RHOD,SLC27A4,P2RY2,HOATZ,USP2,ANTXR2,DBP,VPS37D,LIPT2,GAD1,CCDC28B,TNFAIP8L3,RYK,…
TF	Factor: MAZ; motif: GGGGGAGGGGGNGRGRRRGNRG	TF:M09984	false	0.002768196247001571	2.557803124486699	9841	3748	1974	20045	TMEM41A,NEDD8,RFX1,R3HCC1,RIMKLB,PRRG2,ORMDL1,ZSWIM9,ZNF862,HDHD3,MARCHF5,ROM1,SLC26A2,MAP2K2,LHPP,GREM1,DHRS11,CDA,POLM,HMGCL,ST6GALNAC5,TAF6L,CEACAM18,TMEM8B,AMER3,TMEM160,MSX1,MRPS34,PHF13,CCDC184,FN3K,MINDY4,CYB561D1,SLC25A42,HAMP,SLAIN1,CFAP410,FKBP10,TMEM45B,APLP1,SLC13A2,CLEC14A,RAD51B,UBQLN4,EXOSC5,OTUB2,RUSC1,ITGA11,TMEM135,ZFYVE21,MORN4,MOB3C,TSPAN12,MYORG,SERTAD3,KCNB2,WIF1,CCDC9,CACNA…
TF	Factor: KLF3; motif: NNNNNNGGGCGGGGCNNGN; match class: 1	TF:M09970_1	false	0.0028446488153648537	2.5459713415582854	3907	3748	838	20045	RFX1,RIMKLB,ZSWIM9,HDHD3,ROM1,LHPP,GREM1,DHRS11,POLM,HMGCL,TMEM8B,PHF13,FN3K,CYB561D1,SLAIN1,CFAP410,TMEM45B,UBQLN4,ZFYVE21,TSPAN12,MYORG,SERTAD3,CCDC9,TMBIM1,MRNIP,ENTPD8,B4GALT7,TIGD6,MUS81,PARS2,OAZ2,UBL4A,RHOD,SLC27A4,P2RY2,HOATZ,USP2,VPS37D,LIPT2,CCDC28B,TNFAIP8L3,RYK,PLA2G15,EHD1,PDE2A,AKTIP,PPM1J,ANKS1A,BET1L,MARS2,LDOC1,AEBP1,PEX10,GABRB3,RAP2B,SNX21,CRACR2B,FLYWCH2,TRAF4,TIMM29,VMAC,A4GA…
TF	Factor: SP2; motif: GNNGGGGGCGGGGSN; match class: 1	TF:M03807_1	false	0.002966815149614534	2.5277095119923194	4356	3748	926	20045	RFX1,RIMKLB,ZSWIM9,HDHD3,ROM1,LHPP,GREM1,SHLD1,DHRS11,POLM,HMGCL,TMEM8B,TMEM160,PHF13,FN3K,CYB561D1,SLAIN1,CFAP410,FKBP10,TMEM45B,APLP1,UBQLN4,OTUB2,ZFYVE21,TSPAN12,MYORG,SERTAD3,CCDC9,FAM168B,TMBIM1,TEDC2,MRNIP,ENTPD8,B4GALT7,MUS81,TVP23A,PARS2,OAZ2,UBL4A,RHOD,SLC27A4,P2RY2,HOATZ,USP2,DBP,VPS37D,LIPT2,TNFAIP8L3,RYK,PLA2G15,EHD1,PDE2A,AKTIP,PPM1J,TMEM242,BET1L,ZNF687,MARS2,LDOC1,AEBP1,PEX10,GABRB…
TF	Factor: Sp1; motif: NGGGGGCGGGGYN; match class: 1	TF:M00196_1	false	0.0032771106133224343	2.4845088994950073	6137	3748	1271	20045	RRAS,RFX1,RIMKLB,ZSWIM9,HDHD3,ROM1,LHPP,GREM1,SHLD1,DHRS11,POLM,HMGCL,TAF6L,TMEM8B,TMEM160,MRPS34,PHF13,FN3K,CYB561D1,SLAIN1,CFAP410,FKBP10,TMEM45B,APLP1,UBQLN4,OTUB2,ZFYVE21,MOB3C,TSPAN12,MYORG,SERTAD3,CCDC9,TMBIM1,TEDC2,MRNIP,ENTPD8,B4GALT7,EMC10,TIGD6,MUS81,POMGNT1,TVP23A,PARS2,OAZ2,UBL4A,RHOD,SLC27A4,P2RY2,TST,HOATZ,USP2,LMX1B,DBP,VPS37D,LIPT2,CCDC28B,TNFAIP8L3,RYK,PLA2G15,EHD1,PDE2A,AKTIP,PP…
TF	Factor: Churchill; motif: CGGGNN	TF:M00986	false	0.003568124061940687	2.447560053825185	14579	3748	2843	20045	RRAS,WDPCP,TMEM41A,MFSD4B,NEDD8,TMEM203,RFX1,R3HCC1,RIMKLB,ORMDL1,ZSWIM9,ZNF862,HDHD3,MARCHF5,ROM1,MAP2K2,ADO,LHPP,GLS2,PSMG3,CATSPERD,GREM1,SHLD1,DHRS11,CDA,HMGCL,TAF6L,CEACAM18,TMEM8B,AMER3,TMEM160,MSX1,PLLP,MRPS34,PHF13,CCDC184,FN3K,MINDY4,SLC25A42,EPHB1,SLAIN1,CFAP410,KDM4D,FKBP10,TMEM45B,APLP1,TRAIP,CLEC14A,UBQLN4,EXOSC5,OTUB2,RUSC1,ITGA11,TMEM135,ASB11,TIMP4,PPP6C,LYSMD1,ZFYVE21,MORN4,MOB3C…
TF	Factor: GKLF; motif: NNNRGGNGNGGSN	TF:M07289	false	0.0037251624186569673	2.428854787079789	15020	3748	2922	20045	RRAS,WDPCP,LUZP2,TMEM41A,MFSD4B,NEDD8,TMEM203,RFX1,R3HCC1,RIMKLB,PRRG2,ZSWIM9,ZNF862,HDHD3,MARCHF5,ROM1,SLC26A2,RAG2,MAP2K2,ADO,GLS2,GREM1,SHLD1,CDA,HMGCL,ST6GALNAC5,TAF6L,CEACAM18,TMEM8B,AMER3,TMEM160,MSX1,PLLP,MRPS34,PHF13,CCDC184,MINDY4,SLC25A42,EPHB1,HAMP,SLAIN1,CFAP410,KDM4D,FKBP10,UQCR10,TMEM45B,APLP1,SLC13A2,MCHR1,CLEC14A,RAD51B,UBQLN4,EXOSC5,OTUB2,RUSC1,CLRN3,FBXO40,DKK4,ITGA11,TMEM135,TI…
TF	Factor: Sp1; motif: NGGGGGCGGGGCCNGGGGGGGG; match class: 1	TF:M10071_1	false	0.0038087150195637584	2.419221521448022	4787	3748	1009	20045	RFX1,RIMKLB,ZSWIM9,HDHD3,ROM1,LHPP,GREM1,DHRS11,HMGCL,TAF6L,TMEM8B,MRPS34,PHF13,FN3K,CYB561D1,SLAIN1,CFAP410,TMEM45B,UBQLN4,OTUB2,ZFYVE21,MOB3C,TSPAN12,MYORG,SERTAD3,CCDC9,FAM168B,TMBIM1,MRNIP,ENTPD8,B4GALT7,TIGD6,MUS81,POMGNT1,TVP23A,PARS2,OAZ2,UBL4A,RHOD,SLC27A4,P2RY2,HOATZ,USP2,DBP,VPS37D,LIPT2,TNFAIP8L3,RYK,EHD1,PDE2A,AKTIP,PPM1J,ANKDD1A,BET1L,ZNF687,MARS2,LDOC1,AEBP1,PEX10,TBC1D10B,RAP2B,SNX…
TF	Factor: E2F-1; motif: TTTGGCGCCAAA	TF:M04516	false	0.004254272701745176	2.3711746749722553	11711	3748	2319	20045	RRAS,LUZP2,MFSD4B,RFX1,RIMKLB,PRRG2,ORMDL1,ZSWIM9,ZNF862,MARCHF5,ROM1,SLC26A2,MAP2K2,ADO,LHPP,GLS2,PSMG3,CATSPERD,GREM1,SHLD1,POLM,HMGCL,TAF6L,TMEM8B,AMER3,TMEM160,MSX1,PLLP,MRPS34,PHF13,CCDC184,FN3K,MINDY4,EPHB1,HAMP,SLAIN1,CFAP410,FKBP10,APLP1,CLEC14A,UBQLN4,OTUB2,RUSC1,ITGA11,TMEM135,TIMP4,PPP6C,ZFYVE21,MORN4,TSPAN12,PTER,OR10V1,FOXC2,KCNB2,WIF1,SLC25A44,SPATA2,HEMK1,CCDC9,FAM168B,CACNA1A,DAPK…
TF	Factor: TR4; motif: ACCCCGS; match class: 1	TF:M04934_1	false	0.004646085884043193	2.3329127664209963	15788	3748	3058	20045	RRAS,WDPCP,TMEM41A,MFSD4B,NEDD8,TMEM203,RFX1,R3HCC1,RIMKLB,ORMDL1,ZSWIM9,ZNF862,HDHD3,MARCHF5,ROM1,SLC26A2,MAP2K2,ADO,LHPP,GLS2,PSMG3,CATSPERD,GREM1,SHLD1,DHRS11,CDA,POLM,HMGCL,ST6GALNAC5,TAF6L,CEACAM18,TMEM8B,AMER3,TMEM160,MSX1,PLLP,MRPS34,PHF13,CCDC184,FN3K,MINDY4,CYB561D1,SLC25A42,EPHB1,HAMP,SLAIN1,CFAP410,KDM4D,FKBP10,UQCR10,TMEM45B,APLP1,TMEM81,MCHR1,TRAIP,CLEC14A,RAD51B,UBQLN4,EXOSC5,OTUB2,…
TF	Factor: ZF5; motif: GGSGCGCGS	TF:M10438	false	0.004684883383982551	2.3293012150906556	16621	3748	3205	20045	RRAS,WDPCP,LUZP2,TMEM41A,MFSD4B,NEDD8,TMEM203,RFX1,R3HCC1,RIMKLB,PRRG2,ORMDL1,ZSWIM9,ZNF862,HDHD3,MARCHF5,ROM1,SLC26A2,RAG2,MAP2K2,ADO,LHPP,GLS2,PSMG3,CATSPERD,GREM1,SHLD1,DHRS11,CDA,POLM,HMGCL,ST6GALNAC5,TAF6L,CEACAM18,TMEM8B,AMER3,TMEM160,MSX1,PLLP,MRPS34,PHF13,CCDC184,FN3K,MINDY4,CYB561D1,SLC25A42,EPHB1,SLAIN1,CFAP410,KDM4D,FKBP10,UQCR10,TMEM45B,APLP1,SLC13A2,TRAIP,CLEC14A,RAD51B,UBQLN4,SLC2A9…
TF	Factor: MAZ; motif: GGGMGGGGS	TF:M10432	false	0.0053401334641654166	2.272447888659413	9572	3748	1920	20045	RRAS,WDPCP,LUZP2,TMEM41A,RFX1,R3HCC1,RIMKLB,ZSWIM9,ZNF862,HDHD3,MARCHF5,ROM1,SLC26A2,MAP2K2,ADO,GREM1,SHLD1,CDA,HMGCL,ST6GALNAC5,TAF6L,CEACAM18,TMEM8B,AMER3,TMEM160,MSX1,PLLP,MRPS34,PHF13,CCDC184,FN3K,MINDY4,HAMP,SLAIN1,CFAP410,KDM4D,FKBP10,TMEM45B,APLP1,CLEC14A,UBQLN4,OTUB2,DKK4,ITGA11,TMEM135,LYSMD1,ZFYVE21,MORN4,MOB3C,TSPAN12,MYORG,FOXC2,SERTAD3,KCNB2,CCDC9,FAM168B,TEDC2,ENTPD8,ASB6,B4GALT7,GA…
TF	Factor: ETF; motif: GVGGMGG; match class: 1	TF:M00695_1	false	0.006665846410106604	2.176144697277895	7249	3748	1480	20045	RRAS,WDPCP,RFX1,RIMKLB,ORMDL1,ZSWIM9,ZNF862,MARCHF5,ROM1,MAP2K2,ADO,PSMG3,CATSPERD,GREM1,DHRS11,ST6GALNAC5,TAF6L,TMEM8B,AMER3,MSX1,PLLP,MRPS34,PHF13,SLC25A42,SLAIN1,APLP1,UBQLN4,OTUB2,ITGA11,PPP6C,ZFYVE21,TSPAN12,MYORG,FOXC2,KCNB2,WIF1,FAM168B,CACNA1A,DAPK2,MRNIP,B4GALT7,NDUFAF8,GATA2,STAM,APEX2,FKRP,POMGNT1,OAZ2,UBL4A,SLC27A4,P2RY2,TST,USP2,LMX1B,LIPT2,GAD1,SPEM2,TNFAIP8L3,RYK,FZD1,EHD1,PDE2A,AK…
TF	Factor: TIEG1; motif: NCCCNSNCCCCGCCCCC; match class: 1	TF:M12351_1	false	0.0066891142797744175	2.174631384305782	8478	3748	1713	20045	NEDD8,RFX1,RIMKLB,ZSWIM9,ZNF862,HDHD3,ROM1,MAP2K2,LHPP,CATSPERD,GREM1,SHLD1,DHRS11,CDA,HMGCL,TAF6L,CEACAM18,TMEM8B,MSX1,PLLP,MRPS34,PHF13,FN3K,CYB561D1,SLC25A42,SLAIN1,CFAP410,KDM4D,FKBP10,TMEM45B,APLP1,UBQLN4,OTUB2,TMEM135,ZFYVE21,MOB3C,TSPAN12,MYORG,SERTAD3,KCNB2,CCDC9,FAM168B,CACNA1A,TMBIM1,TEDC2,MRNIP,ENTPD8,B4GALT7,GATA2,APEX2,EMC10,FKRP,TTBK1,MUS81,POMGNT1,TVP23A,PRSS38,SH3TC1,PARS2,OAZ2,UB…
TF	Factor: GKLF; motif: NNRRGRRNGNSNNN; match class: 1	TF:M07040_1	false	0.006747941268865451	2.170828705976014	8420	3748	1702	20045	RRAS,LUZP2,TMEM41A,NEDD8,R3HCC1,RIMKLB,ZSWIM9,ZNF862,HDHD3,MARCHF5,ROM1,MAP2K2,ADO,TAF6L,CEACAM18,AMER3,TMEM160,MSX1,PLLP,PHF13,CCDC184,SLC25A42,SLAIN1,CFAP410,KDM4D,TMEM45B,SLC13A2,MCHR1,UBQLN4,SLC2A9,OTUB2,RUSC1,DKK4,ITGA11,TMEM135,MORN4,MOB3C,MYORG,SERTAD3,KCNB2,FAM168B,CACNA1A,TMBIM1,TEDC2,CHRNA9,ASB6,GATA2,PDRG1,FKRP,TTBK1,SLC34A1,MUS81,UBL4A,SLC27A4,P2RY2,C19ORF84,TST,HOATZ,USP2,LMX1B,ANTXR…
TF	Factor: TFAP2A; motif: NGCCCYNNGGGCN; match class: 1	TF:M04148_1	false	0.006855050430219893	2.1639893459093833	9836	3748	1968	20045	LUZP2,TMEM41A,NEDD8,TMEM203,RFX1,RIMKLB,MARCHF5,ROM1,SLC26A2,ADO,LHPP,PSMG3,GREM1,DHRS11,CDA,POLM,HMGCL,ST6GALNAC5,TAF6L,CEACAM18,AMER3,TMEM160,MSX1,PLLP,MRPS34,PHF13,CCDC184,MINDY4,SLC25A42,HAMP,SLAIN1,CFAP410,KDM4D,APLP1,SLC13A2,MCHR1,CLEC14A,UBQLN4,SLC2A9,RUSC1,ITGA11,TIMP4,PPP6C,ZFYVE21,MOB3C,NUDT6,MYORG,FOXC2,SERTAD3,KCNB2,CXCL8,WIF1,SPATA2,C1QTNF1,CACNA1A,DAPK2,TMBIM1,SDHAF1,TEDC2,ENTPD8,AS…
TF	Factor: Sp1; motif: GGGGCGGGGC	TF:M07063	false	0.006895519058058094	2.1614330368752466	6470	3748	1331	20045	RRAS,WDPCP,LUZP2,TMEM41A,RFX1,ZSWIM9,HDHD3,MARCHF5,ROM1,LHPP,GREM1,SHLD1,DHRS11,CDA,HMGCL,TMEM8B,TMEM160,PHF13,FN3K,CYB561D1,SLC25A42,SLAIN1,CFAP410,KDM4D,FKBP10,TMEM45B,APLP1,UBQLN4,OTUB2,ZFYVE21,TSPAN12,MYORG,SERTAD3,KCNB2,WIF1,C1QTNF1,CCDC9,CACNA1A,TMBIM1,TEDC2,MRNIP,ENTPD8,B4GALT7,PDRG1,EMC10,TIGD6,MUS81,POMGNT1,TVP23A,PARS2,OAZ2,UBL4A,RHOD,SLC27A4,P2RY2,TST,VDR,HOATZ,USP2,DBP,CCDC28B,SPEM2,R…
TF	Factor: Sp1; motif: CCCCGCCCCN; match class: 1	TF:M00933_1	false	0.0070198865246102905	2.1536699081171884	5359	3748	1117	20045	RFX1,RIMKLB,ZSWIM9,HDHD3,MARCHF5,ROM1,LHPP,GREM1,SHLD1,DHRS11,HMGCL,TMEM8B,AMER3,TMEM160,MRPS34,PHF13,FN3K,CYB561D1,SLAIN1,CFAP410,FKBP10,TMEM45B,APLP1,UBQLN4,OTUB2,ZFYVE21,TSPAN12,MYORG,SERTAD3,KCNB2,CCDC9,CACNA1A,TMBIM1,TEDC2,MRNIP,ENTPD8,B4GALT7,GATA2,TTBK1,MUS81,TVP23A,PRSS38,PARS2,OAZ2,UBL4A,RHOD,SLC27A4,P2RY2,TST,HOATZ,USP2,DBP,VPS37D,LIPT2,CCDC28B,TNFAIP8L3,RYK,EHD1,PDE2A,AKTIP,PPM1J,BET1L…
TF	Factor: E2F-3; motif: GGCGGGN; match class: 1	TF:M02089_1	false	0.007083227700879831	2.149768796935742	9682	3748	1939	20045	RRAS,RFX1,R3HCC1,RIMKLB,ZSWIM9,ZNF862,HDHD3,MARCHF5,ROM1,SLC26A2,LHPP,GLS2,CATSPERD,GREM1,SHLD1,DHRS11,POLM,HMGCL,ST6GALNAC5,TAF6L,TMEM8B,AMER3,TMEM160,MSX1,MRPS34,PHF13,CCDC184,FN3K,CYB561D1,SLC25A42,SLAIN1,CFAP410,FKBP10,TMEM45B,APLP1,TRAIP,UBQLN4,OTUB2,RUSC1,ITGA11,LYSMD1,ZFYVE21,MOB3C,TSPAN12,MYORG,FOXC2,SERTAD3,KCNB2,WIF1,CCDC9,FAM168B,DAPK2,TMBIM1,TEDC2,MRNIP,ENTPD8,ASB6,B4GALT7,GATA2,PDRG1…
TF	Factor: IRX-1; motif: NACRYNNNNNNNNRYGNN; match class: 1	TF:M11018_1	false	0.007955730927351037	2.09931991367515	16304	3748	3147	20045	RRAS,WDPCP,LUZP2,TMEM41A,MFSD4B,TMEM203,RFX1,R3HCC1,RIMKLB,ORMDL1,ZSWIM9,ZNF862,HDHD3,MARCHF5,ROM1,SLC26A2,RAG2,MAP2K2,ADO,LHPP,GLS2,PSMG3,CATSPERD,GREM1,DHRS11,CDA,POLM,HMGCL,ST6GALNAC5,TAF6L,CEACAM18,TMEM8B,AMER3,TMEM160,MSX1,PLLP,MRPS34,PHF13,CCDC184,FN3K,MINDY4,CYB561D1,SLC25A42,EPHB1,HAMP,SLAIN1,CFAP410,KDM4D,FKBP10,UQCR10,APLP1,TMEM81,MCHR1,TRAIP,CLEC14A,RAD51B,UBQLN4,SLC2A9,EXOSC5,OTUB2,FB…
TF	Factor: Sp1; motif: GGGGCGGGGC; match class: 1	TF:M00931_1	false	0.00835914580251405	2.0778380996193944	6121	3748	1263	20045	RRAS,RFX1,RIMKLB,ZSWIM9,HDHD3,ROM1,LHPP,GREM1,SHLD1,DHRS11,POLM,HMGCL,TMEM8B,TMEM160,MRPS34,PHF13,FN3K,CYB561D1,SLAIN1,CFAP410,FKBP10,TMEM45B,APLP1,UBQLN4,OTUB2,ZFYVE21,MOB3C,TSPAN12,MYORG,SERTAD3,CCDC9,TMBIM1,TEDC2,MRNIP,ENTPD8,ASB6,B4GALT7,APEX2,TIGD6,MUS81,TVP23A,PARS2,OAZ2,UBL4A,RHOD,SLC27A4,P2RY2,TST,HOATZ,USP2,LMX1B,DBP,VPS37D,LIPT2,CCDC28B,TNFAIP8L3,RYK,PLA2G15,EHD1,PDE2A,AKTIP,PPM1J,ANKS1…
TF	Factor: Egr-1; motif: CCGCCCMCG	TF:M04797	false	0.009250997652162418	2.0338114292647074	5263	3748	1097	20045	RRAS,TMEM41A,RFX1,ZSWIM9,ROM1,ADO,GLS2,DHRS11,CDA,HMGCL,TAF6L,TMEM8B,AMER3,TMEM160,PLLP,PHF13,SLC25A42,SLAIN1,CFAP410,KDM4D,FKBP10,TMEM45B,APLP1,UBQLN4,EXOSC5,OTUB2,RUSC1,ZFYVE21,TSPAN12,PTER,BLOC1S6,KCNB2,WIF1,SPATA2,HEMK1,CCDC9,FAM168B,CACNA1A,TEDC2,MRNIP,ENTPD8,GATA2,TTBK1,TVP23A,OAZ2,UBL4A,RHOD,SLC27A4,USP2,LMX1B,CCDC28B,TNFAIP8L3,RYK,PLA2G15,PDE2A,AKTIP,RFX2,PPM1J,ANTXR1,LDOC1,GABRB3,TBC1D10…
TF	Factor: PATZ; motif: GGGGNGGGGGMKGGRRNGGNRN; match class: 1	TF:M10026_1	false	0.00955240602303154	2.0198872262257446	5109	3748	1067	20045	NEDD8,RIMKLB,ZSWIM9,HDHD3,MARCHF5,MAP2K2,GLS2,POLM,TAF6L,CEACAM18,TMEM8B,MSX1,PLLP,MRPS34,PHF13,CCDC184,FN3K,SLAIN1,CFAP410,FKBP10,TMEM45B,APLP1,SLC13A2,RAD51B,UBQLN4,RUSC1,ZFYVE21,MOB3C,TSPAN12,FOXC2,KCNB2,CCDC9,CACNA1A,ENTPD8,NDUFAF8,EMC10,FKRP,POMGNT1,PRSS38,OAZ2,UBL4A,SLC27A4,P2RY2,TST,HOATZ,LMX1B,DBP,VPS37D,CCDC28B,CELF3,SPEM2,TNFAIP8L3,RYK,PDE2A,AKTIP,RFX2,PPM1J,AEBP1,PEX10,ADAMTS9,GABRB3,T…
TF	Factor: Sp1; motif: NGGGGGCGGGGCCNGGGGGGGG	TF:M10071	false	0.010152048725660346	1.993446306473376	8777	3748	1767	20045	LUZP2,TMEM41A,RFX1,RIMKLB,ZSWIM9,HDHD3,MARCHF5,ROM1,SLC26A2,MAP2K2,ADO,LHPP,GREM1,DHRS11,CDA,HMGCL,ST6GALNAC5,TAF6L,CEACAM18,TMEM8B,AMER3,TMEM160,PLLP,MRPS34,PHF13,FN3K,CYB561D1,SLC25A42,SLAIN1,CFAP410,KDM4D,FKBP10,TMEM45B,APLP1,UBQLN4,OTUB2,RUSC1,TMEM135,ZFYVE21,MOB3C,TSPAN12,MYORG,FOXC2,SERTAD3,WIF1,C1QTNF1,CCDC9,FAM168B,CACNA1A,TMBIM1,TEDC2,MRNIP,ENTPD8,ASB6,B4GALT7,PDRG1,APEX2,EMC10,TTBK1,TIG…
TF	Factor: PATZ; motif: GGGGNGGGGGMKGGRRNGGNRN	TF:M10026	false	0.011364860745848672	1.9444358813362843	8669	3748	1746	20045	RRAS,NEDD8,RFX1,RIMKLB,ZSWIM9,ZNF862,HDHD3,MARCHF5,ROM1,MAP2K2,GLS2,GREM1,SHLD1,CDA,POLM,HMGCL,TAF6L,CEACAM18,TMEM8B,TMEM160,MSX1,PLLP,MRPS34,PHF13,CCDC184,FN3K,SLC25A42,HAMP,SLAIN1,CFAP410,FKBP10,TMEM45B,APLP1,SLC13A2,RAD51B,UBQLN4,EXOSC5,OTUB2,RUSC1,ITGA11,ZFYVE21,MORN4,MOB3C,TSPAN12,FOXC2,KCNB2,WIF1,CCDC9,FAM168B,CACNA1A,ENTPD8,ASB6,B4GALT7,NDUFAF8,EMC10,CCDC9B,FKRP,MUS81,POMGNT1,PRSS38,OAZ2,U…
TF	Factor: TFAP2A; motif: NGCCCYNNGGGCN	TF:M04148	false	0.011502828664965867	1.9391953489919325	10275	3748	2047	20045	RRAS,LUZP2,TMEM41A,NEDD8,TMEM203,RFX1,RIMKLB,ORMDL1,MARCHF5,ROM1,SLC26A2,MAP2K2,ADO,LHPP,PSMG3,GREM1,DHRS11,CDA,POLM,HMGCL,ST6GALNAC5,TAF6L,CEACAM18,AMER3,TMEM160,MSX1,PLLP,MRPS34,PHF13,CCDC184,MINDY4,SLC25A42,HAMP,SLAIN1,CFAP410,KDM4D,APLP1,SLC13A2,MCHR1,CLEC14A,UBQLN4,SLC2A9,RUSC1,ITGA11,TIMP4,PPP6C,ZFYVE21,MOB3C,NUDT6,MYORG,FOXC2,SERTAD3,KCNB2,CXCL8,WIF1,SPATA2,C1QTNF1,CACNA1A,DAPK2,TMBIM1,SDH…
TF	Factor: Sp2; motif: GGSNNGGGGGCGGGGCCNGNGS	TF:M09658	false	0.011923293214302534	1.923603775865326	5456	3748	1133	20045	TMEM41A,RFX1,RIMKLB,ZSWIM9,HDHD3,ROM1,LHPP,GREM1,DHRS11,HMGCL,TAF6L,TMEM8B,MSX1,PHF13,FN3K,SLAIN1,CFAP410,APLP1,UBQLN4,OTUB2,ZFYVE21,TSPAN12,MYORG,SERTAD3,WIF1,CCDC9,CACNA1A,TEDC2,MRNIP,B4GALT7,PDRG1,EMC10,MUS81,TVP23A,PARS2,OAZ2,UBL4A,RHOD,SLC27A4,TST,HOATZ,USP2,ANTXR2,VPS37D,LIPT2,TNFAIP8L3,RYK,PDE2A,RFX2,PPM1J,ANKDD1A,ANKS1A,BET1L,ZNF687,MARS2,LDOC1,AEBP1,PEX10,ADAMTS9,GABRB3,PLK2,MMRN2,RAP2B,…
TF	Factor: AP2; motif: GCCYGSGGSN	TF:M08867	false	0.012444730717649349	1.9050144963317421	10315	3748	2054	20045	RRAS,LUZP2,MFSD4B,TMEM203,RFX1,R3HCC1,ORMDL1,ZNF862,MARCHF5,ROM1,SLC26A2,MAP2K2,ADO,LHPP,PSMG3,CATSPERD,GREM1,DHRS11,POLM,ST6GALNAC5,CEACAM18,TMEM8B,AMER3,TMEM160,MSX1,PLLP,MRPS34,PHF13,CCDC184,FN3K,MINDY4,CYB561D1,SLC25A42,EPHB1,SLAIN1,CFAP410,FKBP10,UQCR10,TMEM45B,APLP1,UBQLN4,SLC2A9,EXOSC5,OTUB2,RUSC1,ITGA11,TMEM135,TIMP4,ZFYVE21,MOB3C,TSPAN12,PTER,NUDT6,MYORG,FOXC2,SERTAD3,BLOC1S6,KCNB2,SLC25…
TF	Factor: CPBP; motif: GNNRGGGHGGGGNNGGGRN	TF:M09973	false	0.013185510133405652	1.8799030631525095	11183	3748	2215	20045	RRAS,LUZP2,TMEM41A,NEDD8,RFX1,RIMKLB,ZSWIM9,ZNF862,HDHD3,MARCHF5,ROM1,SLC26A2,MAP2K2,ADO,LHPP,GLS2,GREM1,SHLD1,DHRS11,CDA,POLM,HMGCL,ST6GALNAC5,TAF6L,CEACAM18,TMEM8B,AMER3,TMEM160,MSX1,PLLP,MRPS34,PHF13,CCDC184,FN3K,CYB561D1,SLAIN1,CFAP410,KDM4D,FKBP10,TMEM45B,APLP1,SLC13A2,RAD51B,UBQLN4,EXOSC5,OTUB2,RUSC1,ITGA11,TMEM135,TIMP4,ZFYVE21,MORN4,MOB3C,TSPAN12,PTER,MYORG,SERTAD3,BLOC1S6,KCNB2,WIF1,C1QT…
TF	Factor: E2F-3:HES-7; motif: NNNSGCGCSNNNNNCRCGYGNN; match class: 1	TF:M08526_1	false	0.014628655540789933	1.8347955862497245	15386	3748	2981	20045	RRAS,WDPCP,LUZP2,TMEM41A,MFSD4B,TMEM203,RFX1,R3HCC1,RIMKLB,PRRG2,ORMDL1,ZSWIM9,ZNF862,HDHD3,MARCHF5,ROM1,SLC26A2,MAP2K2,ADO,LHPP,GLS2,PSMG3,CATSPERD,GREM1,DHRS11,CDA,POLM,HMGCL,ST6GALNAC5,TAF6L,TMEM8B,AMER3,TMEM160,MSX1,PLLP,MRPS34,PHF13,CCDC184,FN3K,MINDY4,CYB561D1,SLC25A42,EPHB1,HAMP,SLAIN1,CFAP410,KDM4D,FKBP10,TMEM45B,APLP1,TRAIP,CLEC14A,RAD51B,UBQLN4,SLC2A9,EXOSC5,OTUB2,RUSC1,ITGA11,TMEM135,T…
TF	Factor: Sp1; motif: NGGGGCGGGGN; match class: 1	TF:M07395_1	false	0.014970389632830376	1.8247668961709018	6581	3748	1348	20045	RRAS,RFX1,RIMKLB,ZSWIM9,HDHD3,ROM1,LHPP,GREM1,SHLD1,DHRS11,POLM,HMGCL,TAF6L,TMEM8B,AMER3,TMEM160,MSX1,MRPS34,PHF13,FN3K,CYB561D1,SLAIN1,CFAP410,KDM4D,FKBP10,TMEM45B,APLP1,UBQLN4,OTUB2,ZFYVE21,TSPAN12,MYORG,SERTAD3,CCDC9,CACNA1A,TMBIM1,TEDC2,MRNIP,ENTPD8,B4GALT7,EMC10,TIGD6,MUS81,POMGNT1,TVP23A,PARS2,OAZ2,UBL4A,RHOD,SLC27A4,P2RY2,TST,HOATZ,USP2,LMX1B,DBP,VPS37D,LIPT2,CCDC28B,TNFAIP8L3,RYK,PLA2G15,…
TF	Factor: Sp2; motif: GGGGCGGGG; match class: 1	TF:M10435_1	false	0.01560476159139297	1.8067428620728814	3652	3748	780	20045	RFX1,ZSWIM9,HDHD3,ROM1,LHPP,GREM1,SHLD1,DHRS11,HMGCL,TMEM8B,TMEM160,PHF13,FN3K,CYB561D1,SLAIN1,CFAP410,TMEM45B,APLP1,UBQLN4,OTUB2,ZFYVE21,TSPAN12,MYORG,SERTAD3,CCDC9,TMBIM1,TEDC2,MRNIP,ENTPD8,B4GALT7,MUS81,TVP23A,OAZ2,RHOD,HOATZ,USP2,VPS37D,LIPT2,TNFAIP8L3,RYK,EHD1,AKTIP,PPM1J,BET1L,ZNF687,LDOC1,AEBP1,PEX10,ADAMTS9,GABRB3,PLK2,CRACR2B,FLYWCH2,TRAF4,TIMM29,VMAC,A4GALT,TMEM151B,SGMS1,CDC42EP1,FANCE…
TF	Factor: Sp2; motif: GYCCCGCCYCYNNNN	TF:M07129	false	0.01807623911133257	1.7428919224832642	6482	3748	1328	20045	LUZP2,NEDD8,RFX1,ZSWIM9,HDHD3,ROM1,MAP2K2,LHPP,GLS2,GREM1,SHLD1,DHRS11,HMGCL,TAF6L,TMEM8B,AMER3,MSX1,PHF13,FN3K,SLC25A42,SLAIN1,CFAP410,KDM4D,TMEM45B,APLP1,UBQLN4,OTUB2,TMEM135,ZFYVE21,TSPAN12,MYORG,SERTAD3,WIF1,CCDC9,CACNA1A,TMBIM1,TEDC2,MRNIP,ENTPD8,B4GALT7,PDRG1,EMC10,FKRP,TIGD6,MUS81,POMGNT1,TVP23A,PARS2,OAZ2,UBL4A,RHOD,SLC27A4,P2RY2,HOATZ,USP2,LMX1B,DBP,LIPT2,TNFAIP8L3,RYK,EHD1,PDE2A,AKTIP,R…
TF	Factor: ZNF670; motif: SNGGGCRGRG	TF:M13124	false	0.01967483391085636	1.7060889251393194	13091	3748	2564	20045	RRAS,LUZP2,TMEM41A,MFSD4B,NEDD8,TMEM203,RFX1,RIMKLB,PRRG2,ORMDL1,ZSWIM9,ZNF862,HDHD3,MARCHF5,ROM1,SLC26A2,MAP2K2,LHPP,GLS2,CATSPERD,GREM1,SHLD1,DHRS11,CDA,POLM,HMGCL,ST6GALNAC5,TAF6L,CEACAM18,TMEM8B,TMEM160,MSX1,PLLP,MRPS34,PHF13,CCDC184,FN3K,MINDY4,CYB561D1,SLAIN1,CFAP410,FKBP10,UQCR10,TMEM45B,APLP1,SLC13A2,TMEM81,CLEC14A,UBQLN4,SLC2A9,OTUB2,RUSC1,TIMP4,PPP6C,ZFYVE21,MOB3C,TSPAN12,MYORG,SERTAD3,…
TF	Factor: ZXDL; motif: GSGSCNNGGGMRGCNCCGGGS; match class: 1	TF:M12722_1	false	0.020708675058145526	1.683847686395943	6868	3748	1401	20045	RRAS,RFX1,RIMKLB,ZSWIM9,ZNF862,ROM1,ADO,LHPP,PSMG3,CATSPERD,GREM1,HMGCL,TMEM8B,MSX1,PLLP,MRPS34,PHF13,FN3K,CYB561D1,SLC25A42,EPHB1,SLAIN1,CFAP410,TMEM45B,APLP1,MCHR1,OTUB2,RUSC1,ITGA11,TIMP4,PPP6C,ZFYVE21,TSPAN12,FOXC2,SERTAD3,KCNB2,SPATA2,CCDC9,FAM168B,CACNA1A,DAPK2,ASB6,GATA2,FKRP,MUS81,POMGNT1,OAZ2,UBL4A,SLC27A4,P2RY2,TST,VDR,HOATZ,USP2,LMX1B,DBP,VPS37D,CELF3,SPEM2,TNFAIP8L3,RYK,FZD1,PDE2A,AKT…
TF	Factor: SP4; motif: GGCCCCGCCCCCN	TF:M13135	false	0.0217585071613801	1.6623709046455173	5758	3748	1188	20045	LUZP2,RFX1,RIMKLB,ZSWIM9,ROM1,LHPP,DHRS11,HMGCL,TAF6L,TMEM8B,TMEM160,PLLP,PHF13,FN3K,CYB561D1,SLC25A42,SLAIN1,CFAP410,KDM4D,FKBP10,TMEM45B,APLP1,RUSC1,ZFYVE21,MYORG,SERTAD3,WIF1,C1QTNF1,CCDC9,CACNA1A,TMBIM1,TEDC2,MRNIP,ENTPD8,B4GALT7,PDRG1,APEX2,EMC10,TTBK1,TIGD6,MUS81,POMGNT1,TVP23A,PARS2,OAZ2,UBL4A,RHOD,SLC27A4,P2RY2,HOATZ,USP2,ANTXR2,ZNF408,VPS37D,LIPT2,PLA2G15,EHD1,PDE2A,AKTIP,PPM1J,ANKDD1A,A…
TF	Factor: EGR1; motif: NNMCGCCCACGCNN	TF:M12508	false	0.023140655327545355	1.6356243462871718	6620	3748	1353	20045	RRAS,WDPCP,NEDD8,RFX1,RIMKLB,ZSWIM9,ADO,GLS2,GREM1,CDA,POLM,HMGCL,TAF6L,TMEM8B,AMER3,TMEM160,PLLP,PHF13,EPHB1,SLAIN1,CFAP410,KDM4D,UQCR10,APLP1,MCHR1,TRAIP,UBQLN4,OTUB2,RUSC1,ZFYVE21,MOB3C,TSPAN12,FOXC2,SERTAD3,KCNB2,WIF1,HEMK1,CCDC9,CACNA1A,TMBIM1,SDHAF1,TEDC2,MRNIP,ENTPD8,ASB6,EMC10,ACTL8,FKRP,TTBK1,SLC34A1,POMGNT1,PARS2,UBL4A,RHOD,P2RY2,VDR,USP2,ANTXR2,VPS37D,LIPT2,CCDC28B,RYK,PLA2G15,PPM1J,AN…
TF	Factor: SP1; motif: NRGKGGGCGGGGCN	TF:M09765	false	0.025555086378002502	1.5925226467601454	7705	3748	1559	20045	LUZP2,TMEM41A,NEDD8,RFX1,RIMKLB,ZSWIM9,HDHD3,ROM1,LHPP,GREM1,SHLD1,DHRS11,HMGCL,ST6GALNAC5,TAF6L,TMEM8B,AMER3,TMEM160,PHF13,FN3K,CYB561D1,SLC25A42,SLAIN1,CFAP410,KDM4D,FKBP10,TMEM45B,APLP1,TRAIP,UBQLN4,OTUB2,RUSC1,ZFYVE21,TSPAN12,MYORG,SERTAD3,WIF1,C1QTNF1,CCDC9,CACNA1A,TMBIM1,TEDC2,MRNIP,ENTPD8,B4GALT7,PDRG1,APEX2,EMC10,TTBK1,TIGD6,MUS81,POMGNT1,TVP23A,PARS2,OAZ2,UBL4A,RHOD,SLC27A4,P2RY2,HOATZ,U…
TF	Factor: Osx; motif: CCNCCCCCNNN	TF:M07329	false	0.02713248633375728	1.5665104070657279	7044	3748	1433	20045	RRAS,TMEM41A,NEDD8,RFX1,R3HCC1,RIMKLB,ZSWIM9,ZNF862,HDHD3,MARCHF5,ROM1,MAP2K2,CATSPERD,CDA,HMGCL,ST6GALNAC5,TAF6L,TMEM8B,MSX1,PLLP,PHF13,SLAIN1,CFAP410,KDM4D,TMEM45B,APLP1,UBQLN4,SLC2A9,OTUB2,RUSC1,TMEM135,TIMP4,ZFYVE21,TSPAN12,KCNB2,WIF1,CCDC9,CACNA1A,DAPK2,ENTPD8,ASB6,B4GALT7,GATA2,EMC10,FKRP,TTBK1,MUS81,POMGNT1,PRSS38,OAZ2,UBL4A,SLC27A4,TST,HOATZ,USP2,LMX1B,DBP,TBC1D10C,ZNF408,EFCAB7,VPS37D,LI…
TF	Factor: MAZ; motif: GGGGGAGGGGGNGRGRRRGNRG; match class: 1	TF:M09984_1	false	0.028152967005534688	1.5504758286552793	5755	3748	1186	20045	TMEM41A,NEDD8,RFX1,RIMKLB,ZSWIM9,HDHD3,MARCHF5,ROM1,MAP2K2,CEACAM18,TMEM8B,AMER3,TMEM160,MSX1,MRPS34,PHF13,CCDC184,MINDY4,SLAIN1,CFAP410,FKBP10,TMEM45B,APLP1,SLC13A2,RAD51B,UBQLN4,EXOSC5,RUSC1,MOB3C,TSPAN12,KCNB2,WIF1,CACNA1A,TMBIM1,ENTPD8,B4GALT7,GATA2,FKRP,TTBK1,SLC34A1,TVP23A,PRSS38,RHOD,C19ORF84,TST,HOATZ,USP2,LMX1B,ANTXR2,DBP,VPS37D,GAD1,CCDC28B,CELF3,LRRN4CL,SPEM2,TNFAIP8L3,S100P,EHD1,PDE2A…
TF	Factor: Sp1; motif: GGGGCGGGGC	TF:M00931	false	0.029002947870542844	1.537557858002917	10605	3748	2103	20045	RRAS,WDPCP,LUZP2,TMEM41A,NEDD8,RFX1,RIMKLB,PRRG2,ZSWIM9,HDHD3,MARCHF5,ROM1,SLC26A2,ADO,LHPP,GREM1,SHLD1,DHRS11,CDA,POLM,HMGCL,ST6GALNAC5,TAF6L,TMEM8B,AMER3,TMEM160,MSX1,MRPS34,PHF13,FN3K,CYB561D1,SLC25A42,SLAIN1,CFAP410,KDM4D,FKBP10,UQCR10,TMEM45B,APLP1,TRAIP,UBQLN4,OTUB2,RUSC1,ZFYVE21,MOB3C,TSPAN12,PTER,MYORG,SERTAD3,BLOC1S6,KCNB2,WIF1,C1QTNF1,CCDC9,FAM168B,CACNA1A,TMBIM1,TEDC2,MRNIP,ENTPD8,ASB6…
TF	Factor: AP-2; motif: GSCCSCRGGCNRNRNN; match class: 1	TF:M00800_1	false	0.02971822539916323	1.526977127696166	4393	3748	922	20045	RRAS,LUZP2,TMEM41A,RFX1,R3HCC1,RIMKLB,ZSWIM9,ADO,GREM1,ST6GALNAC5,TMEM8B,MSX1,MRPS34,FN3K,SLAIN1,CFAP410,UBQLN4,EXOSC5,RUSC1,ZFYVE21,BLOC1S6,SPATA2,C1QTNF1,DAPK2,SDHAF1,ENTPD8,ASB6,NDUFAF8,GATA2,TTBK1,SLC34A1,TIGD6,POMGNT1,TVP23A,SH3TC1,UBL4A,SLC27A4,TST,USP2,LMX1B,ANTXR2,VPS37D,LIPT2,TNFAIP8L3,FZD1,PDE2A,ANKS1A,EML2,ANTXR1,PEX10,GABRB3,PLK2,RAP2B,CRACR2B,SOCS2,FZD8,TRAF4,ARHGAP44,VMAC,A4GALT,CCD…
TF	Factor: E2F-1; motif: NNNNGGCGGGAARN	TF:M09892	false	0.03034353945863317	1.5179337617926154	13916	3748	2712	20045	RRAS,WDPCP,LUZP2,TMEM41A,NEDD8,TMEM203,RFX1,R3HCC1,RIMKLB,PRRG2,ORMDL1,ZSWIM9,ZNF862,HDHD3,MARCHF5,ROM1,SLC26A2,RAG2,MAP2K2,ADO,GLS2,PSMG3,CATSPERD,GREM1,SHLD1,DHRS11,CDA,POLM,ST6GALNAC5,TAF6L,AMER3,TMEM160,MSX1,PLLP,MRPS34,PHF13,CCDC184,FN3K,MINDY4,CYB561D1,EPHB1,HAMP,SLAIN1,CFAP410,KDM4D,FKBP10,UQCR10,APLP1,TRAIP,RAD51B,UBQLN4,SLC2A9,OTUB2,RUSC1,ITGA11,TMEM135,TIMP4,PPP6C,LYSMD1,ZFYVE21,MORN4,M…
TF	Factor: Osx; motif: CCNCCCCCNNN; match class: 1	TF:M07329_1	false	0.031520408989695506	1.501408156004324	2614	3748	571	20045	RRAS,TMEM41A,RFX1,R3HCC1,ZSWIM9,ZNF862,ROM1,MAP2K2,TAF6L,TMEM8B,PLLP,PHF13,SLAIN1,APLP1,UBQLN4,OTUB2,RUSC1,TMEM135,ZFYVE21,TSPAN12,CCDC9,CACNA1A,DAPK2,ENTPD8,EMC10,MUS81,UBL4A,USP2,LMX1B,VPS37D,CCDC28B,TNFAIP8L3,ANKS1A,ZNF687,AEBP1,GABRB3,ANKRD34C,FZD8,TIMM29,VMAC,AMDHD1,SGMS1,GAPDHS,ARHGAP1,SNTA1,SLC2A11,CDS1,THBS3,EYA4,KCNQ4,ECEL1,SNN,MAP3K11,RNF11,PRNP,MYO19,ETV5,LRRC20,FZD5,ATP2A1,ARL5B,DNAAF…
TF	Factor: Sp1; motif: NGGGGGCGGGGYN	TF:M00196	false	0.03241085370916662	1.4893095294029273	10571	3748	2096	20045	RRAS,WDPCP,LUZP2,TMEM41A,NEDD8,RFX1,RIMKLB,PRRG2,ZSWIM9,HDHD3,MARCHF5,ROM1,MAP2K2,ADO,LHPP,GREM1,SHLD1,DHRS11,CDA,POLM,HMGCL,ST6GALNAC5,TAF6L,TMEM8B,AMER3,TMEM160,MSX1,PLLP,MRPS34,PHF13,FN3K,CYB561D1,SLC25A42,SLAIN1,CFAP410,KDM4D,FKBP10,UQCR10,TMEM45B,APLP1,TRAIP,UBQLN4,OTUB2,RUSC1,TMEM135,ZFYVE21,MOB3C,TSPAN12,PTER,MYORG,SERTAD3,BLOC1S6,KCNB2,WIF1,C1QTNF1,CCDC9,FAM168B,CACNA1A,DAPK2,TMBIM1,TEDC2…
TF	Factor: ZNF253; motif: SNGNSCGNGGNGCKGNN	TF:M13147	false	0.03307874450653635	1.4804509823187253	11358	3748	2242	20045	RRAS,LUZP2,TMEM41A,MFSD4B,TMEM203,RIMKLB,ZSWIM9,ZNF862,HDHD3,MARCHF5,ROM1,SLC26A2,RAG2,MAP2K2,ADO,LHPP,GLS2,PSMG3,CATSPERD,GREM1,DHRS11,POLM,TMEM8B,AMER3,TMEM160,MSX1,PLLP,MRPS34,PHF13,CCDC184,FN3K,MINDY4,SLC25A42,EPHB1,SLAIN1,CFAP410,KDM4D,UQCR10,TMEM45B,APLP1,SLC13A2,CLEC14A,UBQLN4,OTUB2,RUSC1,ITGA11,TMEM135,TIMP4,PPP6C,ZFYVE21,MORN4,MOB3C,TSPAN12,PTER,NUDT6,MYORG,FOXC2,SERTAD3,BLOC1S6,KCNB2,SP…
TF	Factor: ZIC4; motif: NNCCNCCCRYNGYGN; match class: 1	TF:M12227_1	false	0.035382625078086746	1.4512099494185082	6100	3748	1251	20045	RRAS,TMEM41A,NEDD8,RFX1,ORMDL1,ZSWIM9,ZNF862,ROM1,LHPP,GLS2,CATSPERD,CDA,AMER3,MSX1,PLLP,PHF13,FN3K,MINDY4,SLC25A42,EPHB1,SLAIN1,APLP1,TMEM81,UBQLN4,OTUB2,RUSC1,TMEM135,TIMP4,ZFYVE21,TSPAN12,MYORG,FOXC2,SERTAD3,KCNB2,WIF1,SLC25A44,SPATA2,CCDC9,DAPK2,TMBIM1,SDHAF1,TEDC2,ENTPD8,NDUFAF8,APEX2,FKRP,MUS81,OAZ2,UBL4A,RHOD,SLC27A4,VDR,USP2,LMX1B,ANTXR2,DBP,ZNF408,RYK,PLA2G15,GGT6,PDE2A,AKTIP,PPM1J,ANKS1…
TF	Factor: E2F1; motif: GSGCGGGAAN	TF:M12597	false	0.03690014426266877	1.4329719359450448	14407	3748	2800	20045	RRAS,WDPCP,LUZP2,TMEM41A,NEDD8,TMEM203,RFX1,R3HCC1,RIMKLB,PRRG2,ORMDL1,ZSWIM9,ZNF862,HDHD3,MARCHF5,ROM1,SLC26A2,RAG2,MAP2K2,ADO,LHPP,GLS2,PSMG3,CATSPERD,GREM1,SHLD1,DHRS11,CDA,POLM,HMGCL,ST6GALNAC5,TAF6L,AMER3,TMEM160,MSX1,PLLP,MRPS34,PHF13,CCDC184,FN3K,MINDY4,CYB561D1,SLC25A42,EPHB1,HAMP,SLAIN1,CFAP410,KDM4D,FKBP10,UQCR10,APLP1,TRAIP,CLEC14A,RAD51B,UBQLN4,SLC2A9,OTUB2,RUSC1,ITGA11,TMEM135,TIMP4,…
TF	Factor: IRX-1; motif: NACRYNNNNNNNNRYGNN	TF:M11018	false	0.03865716583586258	1.412769989597821	17328	3748	3320	20045	RRAS,WDPCP,LUZP2,TMEM41A,MFSD4B,TMEM203,RFX1,R3HCC1,RIMKLB,ORMDL1,ZSWIM9,ZNF862,HDHD3,MARCHF5,ROM1,SLC26A2,RAG2,MAP2K2,ADO,LHPP,GLS2,PSMG3,CATSPERD,GREM1,SHLD1,DHRS11,CDA,POLM,HMGCL,ST6GALNAC5,TAF6L,CEACAM18,TMEM8B,AMER3,TMEM160,MSX1,PLLP,MRPS34,PHF13,CCDC184,FN3K,MINDY4,CYB561D1,SLC25A42,EPHB1,HAMP,SLAIN1,CFAP410,KDM4D,FKBP10,UQCR10,TMEM45B,APLP1,TMEM81,MCHR1,TRAIP,CLEC14A,RAD51B,UBQLN4,SLC2A9,E…
TF	Factor: ZNF148; motif: NNCCCCTCCCCC	TF:M12464	false	0.038767691913646894	1.411530054525563	7076	3748	1437	20045	RRAS,LUZP2,RFX1,R3HCC1,RIMKLB,PRRG2,ZSWIM9,ZNF862,MARCHF5,ROM1,SLC26A2,MAP2K2,ADO,ST6GALNAC5,TAF6L,CEACAM18,AMER3,MSX1,PLLP,PHF13,CCDC184,FN3K,MINDY4,SLC25A42,HAMP,CFAP410,KDM4D,FKBP10,TMEM45B,APLP1,UBQLN4,OTUB2,ITGA11,TIMP4,MORN4,MOB3C,FOXC2,SERTAD3,KCNB2,CCDC9,CACNA1A,TMBIM1,GATA2,CCDC9B,FKRP,TTBK1,TVP23A,PRSS38,RHOD,SLC27A4,C19ORF84,TST,VDR,HOATZ,USP2,LMX1B,DBP,ZNF408,VPS37D,GAD1,CCDC28B,CELF3…
TF	Factor: SP2; motif: GGGCGGGAC	TF:M01783	false	0.03911307682150906	1.4076780190250098	9405	3748	1877	20045	RRAS,LUZP2,NEDD8,RFX1,RIMKLB,PRRG2,ORMDL1,ZSWIM9,MARCHF5,ROM1,ADO,LHPP,GREM1,DHRS11,POLM,HMGCL,TAF6L,CEACAM18,TMEM8B,AMER3,TMEM160,MSX1,MRPS34,PHF13,CCDC184,FN3K,CYB561D1,SLC25A42,SLAIN1,CFAP410,KDM4D,FKBP10,UQCR10,TMEM45B,APLP1,TRAIP,EXOSC5,OTUB2,RUSC1,ITGA11,TMEM135,PPP6C,LYSMD1,ZFYVE21,MORN4,MOB3C,TSPAN12,MYORG,SERTAD3,WIF1,C1QTNF1,CCDC9,CACNA1A,DAPK2,TMBIM1,SDHAF1,TEDC2,CHRNA9,MRNIP,ENTPD8,AS…
TF	Factor: E2F-1; motif: WWTGGCGCCAAA	TF:M04515	false	0.04047918747655427	1.3927682135099182	13705	3748	2672	20045	RRAS,WDPCP,LUZP2,MFSD4B,NEDD8,TMEM203,RFX1,RIMKLB,PRRG2,ORMDL1,ZSWIM9,ZNF862,HDHD3,MARCHF5,ROM1,SLC26A2,MAP2K2,ADO,LHPP,GLS2,PSMG3,CATSPERD,GREM1,SHLD1,DHRS11,POLM,HMGCL,TAF6L,TMEM8B,AMER3,TMEM160,MSX1,PLLP,MRPS34,PHF13,CCDC184,FN3K,MINDY4,CYB561D1,SLC25A42,EPHB1,HAMP,SLAIN1,CFAP410,KDM4D,FKBP10,TMEM45B,APLP1,CLEC14A,UBQLN4,EXOSC5,OTUB2,RUSC1,ITGA11,TMEM135,TIMP4,PPP6C,ZFYVE21,MORN4,TSPAN12,PTER,…
TF	Factor: ZNF460; motif: NNACNCCCCCCNN	TF:M12313	false	0.04071268401652427	1.390270265462859	6026	3748	1236	20045	RRAS,TMEM41A,NEDD8,RIMKLB,ZSWIM9,ZNF862,HDHD3,ROM1,CATSPERD,GREM1,SHLD1,TAF6L,TMEM8B,MSX1,PLLP,PHF13,SLC25A42,SLAIN1,KDM4D,SLC13A2,UBQLN4,OTUB2,RUSC1,ITGA11,MOB3C,TSPAN12,MYORG,CCDC9,FAM168B,CACNA1A,TEDC2,ENTPD8,B4GALT7,NDUFAF8,GATA2,PDRG1,APEX2,ACTL8,FKRP,POMGNT1,TVP23A,SH3TC1,OAZ2,UBL4A,SLC27A4,HOATZ,USP2,LMX1B,ANTXR2,DBP,TBC1D10C,VPS37D,GAD1,CCDC28B,CELF3,TNFAIP8L3,RYK,GGT6,PDE2A,ANKDD1A,F12,A…
TF	Factor: HA95; motif: CCSNSSCCNSCNCCWSCCNS	TF:M13127	false	0.04317261843525621	1.3647916104241737	12581	3748	2466	20045	RRAS,LUZP2,TMEM41A,MFSD4B,NEDD8,TMEM203,RFX1,RIMKLB,ORMDL1,ZSWIM9,ZNF862,HDHD3,MARCHF5,ROM1,SLC26A2,MAP2K2,LHPP,GLS2,PSMG3,GREM1,DHRS11,POLM,HMGCL,TAF6L,CEACAM18,TMEM8B,AMER3,TMEM160,MSX1,PLLP,MRPS34,PHF13,CCDC184,FN3K,SLC25A42,SLAIN1,CFAP410,FKBP10,UQCR10,TMEM45B,APLP1,MCHR1,CLEC14A,UBQLN4,SLC2A9,OTUB2,RUSC1,DKK4,ITGA11,ZFYVE21,MORN4,MOB3C,TSPAN12,NUDT6,FOXC2,SERTAD3,BLOC1S6,KCNB2,WIF1,SPATA2,HE…
TF	Factor: E2F-1; motif: TTTGGCGCCAAA; match class: 1	TF:M04516_1	false	0.04391873816821598	1.3573501461183748	10538	3748	2088	20045	RRAS,LUZP2,MFSD4B,RFX1,RIMKLB,PRRG2,ORMDL1,ZNF862,MARCHF5,ROM1,SLC26A2,MAP2K2,ADO,LHPP,GLS2,PSMG3,CATSPERD,GREM1,SHLD1,POLM,HMGCL,TAF6L,TMEM8B,AMER3,TMEM160,MSX1,PLLP,MRPS34,PHF13,CCDC184,MINDY4,EPHB1,HAMP,SLAIN1,CFAP410,FKBP10,APLP1,CLEC14A,UBQLN4,OTUB2,RUSC1,ITGA11,TMEM135,TIMP4,PPP6C,ZFYVE21,MORN4,TSPAN12,PTER,OR10V1,FOXC2,KCNB2,WIF1,SLC25A44,SPATA2,HEMK1,CCDC9,FAM168B,CACNA1A,DAPK2,TMBIM1,SDH…
TF	Factor: Sp4; motif: SCCCCKCCCCCSN	TF:M07617	false	0.04392326395296842	1.3573053947853326	3723	3748	789	20045	TMEM41A,RFX1,ZSWIM9,ROM1,LHPP,GREM1,DHRS11,HMGCL,TMEM8B,AMER3,PHF13,SLAIN1,CFAP410,FKBP10,UBQLN4,OTUB2,ZFYVE21,TSPAN12,MYORG,SERTAD3,WIF1,CCDC9,CACNA1A,ENTPD8,B4GALT7,PDRG1,EMC10,FKRP,MUS81,POMGNT1,TVP23A,OAZ2,UBL4A,SLC27A4,P2RY2,LMX1B,VPS37D,PDE2A,RFX2,PPM1J,ANKDD1A,ANKS1A,ANTXR1,BET1L,LDOC1,ADAMTS4,AEBP1,PEX10,FAM110D,RAP2B,CRACR2B,FLYWCH2,TM2D3,TRAF4,TIMM29,VMAC,TMEM151B,CDC42EP1,FANCE,LRRC75A…
TF	Factor: Sp3; motif: GGGGCGGGGSNN	TF:M07615	false	0.049296418181609895	1.3071846348905862	7031	3748	1427	20045	RRAS,WDPCP,LUZP2,TMEM41A,NEDD8,RFX1,ZSWIM9,HDHD3,MARCHF5,ROM1,LHPP,GREM1,SHLD1,DHRS11,CDA,POLM,HMGCL,TMEM8B,AMER3,TMEM160,PHF13,FN3K,CYB561D1,SLC25A42,SLAIN1,CFAP410,KDM4D,FKBP10,TMEM45B,APLP1,UBQLN4,OTUB2,ZFYVE21,MOB3C,TSPAN12,MYORG,SERTAD3,KCNB2,WIF1,C1QTNF1,CCDC9,CACNA1A,TMBIM1,TEDC2,MRNIP,ENTPD8,B4GALT7,PDRG1,EMC10,TIGD6,MUS81,POMGNT1,TVP23A,PARS2,OAZ2,UBL4A,RHOD,SLC27A4,P2RY2,TST,VDR,HOATZ,U…
