# Supplementary material for: Longitudinal Study of Transcriptomic Changes Occurring over Six Weeks of CHOP Treatment in Canine Lymphoma Identifies Prognostic Subtypes
Source: Vet Sci. 2024 Nov 5;11(11):540. doi: 10.3390/vetsci11110540 (PMC11599011; doi:10.3390/vetsci11110540)
Supplement: Supplementary file 1 [file vetsci-11-00540-s001.zip › Table S4.csv]

source	term_name	term_id	highlighted	adjusted_p_value	negative_log10_of_adjusted_p_value	term_size	query_size	intersection_size	effective_domain_size	intersections
GO:MF	protein binding	GO:0005515	true	1.7426588368000222e-152	151.75878762711693	14838	3126	2846	20212	MATR3,CNTRL,RIF1,CHD4,HNRNPU,PPP1R12A,HNRNPR,DDX17,XPO1,MT-CO1,UGGT1,SETX,HSPA8,SRP72,EEA1,MT-CO2,ERBIN,PRPF8,MYCBP2,LEO1,CHD8,KPNB1,EIF4G2,CEP192,TPR,HMGB1,ZZZ3,GMFB,SYNCRIP,RSRC2,JMJD1C,SLK,RAB3GAP1,SPPL2A,SRSF7,SMG1,EZR,PRPF40A,UBXN4,PRPF4B,SUCLG2,RESF1,MCL1,VAV1,HLTF,ETFA,IARS1,OGA,DNTTIP2,PUM2,SLTM,VPS13A,AFTPH,UTP20,CSDE1,PDS5A,MYH9,DAGLB,VIRMA,REST,THRAP3,PAK2,TRIM37,SMCHD1,TOP1,GTF2I,RBM2…
GO:MF	binding	GO:0005488	false	5.811116772566255e-45	44.235740397462344	18370	3126	3032	20212	MATR3,CNTRL,RIF1,CHD4,HNRNPU,MT-CYB,PPP1R12A,HNRNPR,DDX17,XPO1,MT-CO1,UGGT1,SETX,HSPA8,SRP72,EEA1,MT-CO2,ERBIN,PRPF8,MYCBP2,LEO1,CHD8,KPNB1,EIF4G2,CEP192,TPR,HMGB1,ZZZ3,GMFB,SYNCRIP,RSRC2,JMJD1C,SLK,RAB3GAP1,SPPL2A,SRSF7,SMG1,EZR,PRPF40A,UBXN4,PRPF4B,SUCLG2,RESF1,MCL1,VAV1,HLTF,ETFA,IARS1,OGA,DNTTIP2,PUM2,SLTM,VPS13A,AFTPH,UTP20,CSDE1,PDS5A,MYH9,DAGLB,VIRMA,REST,THRAP3,MAN1A2,BMS1,PAK2,TRIM37,SMC…
GO:MF	catalytic activity	GO:0003824	true	2.48789288487513e-42	41.60416832193503	5758	3126	1225	20212	CHD4,MT-CYB,DDX17,MT-CO1,UGGT1,SETX,HSPA8,MT-CO2,PRPF8,MYCBP2,MT-ND6,CHD8,HMGB1,JMJD1C,SLK,SPPL2A,SMG1,PRPF4B,SUCLG2,HLTF,ETFA,IARS1,OGA,DAGLB,MAN1A2,BMS1,PAK2,TRIM37,SMCHD1,TOP1,PTP4A2,GARS1,UBR2,PARG,VCP,LDHB,BTAF1,USP8,USP25,POLR2B,CNOT2,ATL3,TRRAP,ATP5F1B,CCT2,RNF20,LPIN2,RSF1,PJA2,KDM5A,TOP2A,RLIM,CCT4,CDK12,TMEM260,VWA8,SELENOT,DHX9,IKBKB,RPN1,USP14,AZIN1,ABCE1,SETD6,RAD17,TARS1,KDM4A,MDN1,…
GO:MF	enzyme binding	GO:0019899	false	9.25261548043314e-40	39.03373548583816	2103	3126	554	20212	CHD4,HNRNPU,PPP1R12A,XPO1,HSPA8,MYCBP2,LEO1,KPNB1,CEP192,TPR,HMGB1,RAB3GAP1,EZR,PRPF40A,RESF1,HLTF,IARS1,PAK2,TRIM37,LAPTM5,IPO7,VCP,LDHB,RPS6,SHOC2,RPL5,CENPJ,ATF4,USP25,CLASP2,TNPO1,CCT2,PABPN1,RNF20,CLTC,PJA2,TOP2A,RRN3,CDK12,TAX1BP1,DOCK2,STRN,GOLGA4,DHX9,NOP58,IKBKB,KDM4A,MSN,PTEN,DOCK10,SP100,ARPC4,SLF2,SRSF3,PICALM,ACAT1,EXOC5,RNF40,CDC42SE2,RICTOR,CAT,PTPN1,AKAP11,H1-4,CDC27,SUDS3,PRKDC,M…
GO:MF	nucleotide binding	GO:0000166	false	6.653444404706103e-33	32.17695346767588	2187	3126	549	20212	CHD4,HNRNPU,DDX17,SETX,HSPA8,CHD8,SLK,SMG1,PRPF4B,SUCLG2,HLTF,ETFA,IARS1,MYH9,THRAP3,BMS1,PAK2,SMCHD1,TOP1,GARS1,VCP,LDHB,BTAF1,NOLC1,ATL3,CENPE,ATP5F1B,CCT2,TOP2A,CCT4,CDK12,VWA8,DHX9,IKBKB,ABCE1,RAD17,TARS1,MDN1,EIF2AK1,GFM1,DYNC1H1,CCT8,DARS1,ACAT1,TAOK1,CAT,ORC4,SUCLG1,MKI67,PRKDC,DCAF1,BAG1,PIK3CA,TBK1,DAP3,FAM20B,CSNK1A1,GMDS,ASCC3,MAP4K4,FANCM,HELQ,KATNA1,PIK3C3,MAPK8,DDX55,MCM2,IDE,ROCK2,…
GO:MF	nucleoside phosphate binding	GO:1901265	false	7.617254482730471e-33	32.11820153494103	2188	3126	549	20212	CHD4,HNRNPU,DDX17,SETX,HSPA8,CHD8,SLK,SMG1,PRPF4B,SUCLG2,HLTF,ETFA,IARS1,MYH9,THRAP3,BMS1,PAK2,SMCHD1,TOP1,GARS1,VCP,LDHB,BTAF1,NOLC1,ATL3,CENPE,ATP5F1B,CCT2,TOP2A,CCT4,CDK12,VWA8,DHX9,IKBKB,ABCE1,RAD17,TARS1,MDN1,EIF2AK1,GFM1,DYNC1H1,CCT8,DARS1,ACAT1,TAOK1,CAT,ORC4,SUCLG1,MKI67,PRKDC,DCAF1,BAG1,PIK3CA,TBK1,DAP3,FAM20B,CSNK1A1,GMDS,ASCC3,MAP4K4,FANCM,HELQ,KATNA1,PIK3C3,MAPK8,DDX55,MCM2,IDE,ROCK2,…
GO:MF	heterocyclic compound binding	GO:1901363	false	2.8151572374102056e-31	30.550497343110145	2325	3126	570	20212	CHD4,HNRNPU,DDX17,SETX,HSPA8,CHD8,SLK,SMG1,PRPF4B,SUCLG2,HLTF,ETFA,IARS1,MYH9,THRAP3,BMS1,PAK2,SMCHD1,TOP1,GARS1,VCP,LDHB,BTAF1,POLR2B,NOLC1,ATL3,CENPE,ATP5F1B,CCT2,TOP2A,CCT4,CDK12,VWA8,DHX9,IKBKB,ABCE1,RAD17,TARS1,MDN1,EIF2AK1,GFM1,DYNC1H1,CCT8,DARS1,ACAT1,TAOK1,CAT,ORC4,SUCLG1,MKI67,PRKDC,MACROH2A1,DCAF1,BAG1,PIK3CA,TBK1,DAP3,FAM20B,CSNK1A1,GMDS,ASCC3,MAP4K4,FANCM,HELQ,KATNA1,PIK3C3,MAPK8,DDX5…
GO:MF	purine ribonucleoside triphosphate binding	GO:0035639	false	3.892521227284944e-30	29.40976901039309	1853	3126	475	20212	CHD4,HNRNPU,DDX17,SETX,HSPA8,CHD8,SLK,SMG1,PRPF4B,SUCLG2,HLTF,IARS1,MYH9,THRAP3,BMS1,PAK2,SMCHD1,TOP1,GARS1,VCP,BTAF1,NOLC1,ATL3,CENPE,ATP5F1B,CCT2,TOP2A,CCT4,CDK12,VWA8,DHX9,IKBKB,ABCE1,RAD17,TARS1,MDN1,EIF2AK1,GFM1,DYNC1H1,CCT8,DARS1,TAOK1,ORC4,MKI67,PRKDC,DCAF1,PIK3CA,TBK1,DAP3,FAM20B,CSNK1A1,ASCC3,MAP4K4,FANCM,HELQ,KATNA1,PIK3C3,MAPK8,DDX55,MCM2,IDE,ROCK2,ATAD5,DRG1,RAB10,GPN1,PRKACB,ATRX,FKB…
GO:MF	protein-containing complex binding	GO:0044877	false	4.167660970735795e-30	29.380107617090307	1752	3126	455	20212	CHD4,HNRNPU,MT-CYB,DDX17,HSPA8,SRP72,CHD8,TPR,HMGB1,GMFB,JMJD1C,EZR,SUCLG2,MYH9,REST,TRIM37,TOP1,VCP,SMARCC1,ATF4,PRPF6,POLR2B,STRAP,TRRAP,SACS,RNF20,KDM5A,ASXL2,CENPF,TTF1,TOP2A,PSME4,NCOA5,DOCK2,STRN,DHX9,NOP58,USP14,ABCE1,RAD17,NEMF,CTCF,PTEN,ARPC4,SLF2,MACF1,PSIP1,RICTOR,H1-4,MACROH2A1,MED12,FMR1,JARID2,WDR1,CCNT1,RPSA,L3MBTL2,TDRD3,SSRP1,IST1,USP16,ATF2,FANCM,RBL1,ATF1,FERMT3,HDAC1,ABLIM1,CA…
GO:MF	purine nucleotide binding	GO:0017076	false	6.58605134464314e-30	29.181374887865186	2021	3126	507	20212	CHD4,HNRNPU,DDX17,SETX,HSPA8,CHD8,SLK,SMG1,PRPF4B,SUCLG2,HLTF,IARS1,MYH9,THRAP3,BMS1,PAK2,SMCHD1,TOP1,GARS1,VCP,LDHB,BTAF1,NOLC1,ATL3,CENPE,ATP5F1B,CCT2,TOP2A,CCT4,CDK12,VWA8,DHX9,IKBKB,ABCE1,RAD17,TARS1,MDN1,EIF2AK1,GFM1,DYNC1H1,CCT8,DARS1,ACAT1,TAOK1,CAT,ORC4,MKI67,PRKDC,DCAF1,BAG1,PIK3CA,TBK1,DAP3,FAM20B,CSNK1A1,GMDS,ASCC3,MAP4K4,FANCM,HELQ,KATNA1,PIK3C3,MAPK8,DDX55,MCM2,IDE,ROCK2,ATAD5,DRG1,R…
GO:MF	purine ribonucleotide binding	GO:0032555	false	7.458353677782757e-30	29.12735702608768	1919	3126	487	20212	CHD4,HNRNPU,DDX17,SETX,HSPA8,CHD8,SLK,SMG1,PRPF4B,SUCLG2,HLTF,IARS1,MYH9,THRAP3,BMS1,PAK2,SMCHD1,TOP1,GARS1,VCP,BTAF1,NOLC1,ATL3,CENPE,ATP5F1B,CCT2,TOP2A,CCT4,CDK12,VWA8,DHX9,IKBKB,ABCE1,RAD17,TARS1,MDN1,EIF2AK1,GFM1,DYNC1H1,CCT8,DARS1,ACAT1,TAOK1,ORC4,MKI67,PRKDC,DCAF1,PIK3CA,TBK1,DAP3,FAM20B,CSNK1A1,ASCC3,MAP4K4,FANCM,HELQ,KATNA1,PIK3C3,MAPK8,DDX55,MCM2,IDE,ROCK2,ATAD5,DRG1,RAB10,GPN1,PRKACB,AT…
GO:MF	ribonucleotide binding	GO:0032553	false	1.8734189366349323e-29	28.727365094208185	1936	3126	489	20212	CHD4,HNRNPU,DDX17,SETX,HSPA8,CHD8,SLK,SMG1,PRPF4B,SUCLG2,HLTF,IARS1,MYH9,THRAP3,BMS1,PAK2,SMCHD1,TOP1,GARS1,VCP,BTAF1,NOLC1,ATL3,CENPE,ATP5F1B,CCT2,TOP2A,CCT4,CDK12,VWA8,DHX9,IKBKB,ABCE1,RAD17,TARS1,MDN1,EIF2AK1,GFM1,DYNC1H1,CCT8,DARS1,ACAT1,TAOK1,ORC4,MKI67,PRKDC,DCAF1,PIK3CA,TBK1,DAP3,FAM20B,CSNK1A1,ASCC3,MAP4K4,FANCM,HELQ,KATNA1,PIK3C3,MAPK8,DDX55,MCM2,IDE,ROCK2,ATAD5,DRG1,RAB10,GPN1,PRKACB,AT…
GO:MF	ATP binding	GO:0005524	false	2.97144811230448e-29	28.527031849029058	1500	3126	402	20212	CHD4,HNRNPU,DDX17,SETX,HSPA8,CHD8,SLK,SMG1,PRPF4B,SUCLG2,HLTF,IARS1,MYH9,THRAP3,BMS1,PAK2,SMCHD1,TOP1,GARS1,VCP,BTAF1,NOLC1,CENPE,ATP5F1B,CCT2,TOP2A,CCT4,CDK12,VWA8,DHX9,IKBKB,ABCE1,RAD17,TARS1,MDN1,EIF2AK1,DYNC1H1,CCT8,DARS1,TAOK1,ORC4,MKI67,PRKDC,DCAF1,PIK3CA,TBK1,FAM20B,CSNK1A1,ASCC3,MAP4K4,FANCM,HELQ,KATNA1,PIK3C3,MAPK8,DDX55,MCM2,IDE,ROCK2,ATAD5,PRKACB,ATRX,FKBP4,PI4K2B,HSP90AA1,GK5,PIKFYVE,…
GO:MF	adenyl ribonucleotide binding	GO:0032559	false	3.174614841111908e-29	28.49830895778192	1560	3126	414	20212	CHD4,HNRNPU,DDX17,SETX,HSPA8,CHD8,SLK,SMG1,PRPF4B,SUCLG2,HLTF,IARS1,MYH9,THRAP3,BMS1,PAK2,SMCHD1,TOP1,GARS1,VCP,BTAF1,NOLC1,CENPE,ATP5F1B,CCT2,TOP2A,CCT4,CDK12,VWA8,DHX9,IKBKB,ABCE1,RAD17,TARS1,MDN1,EIF2AK1,DYNC1H1,CCT8,DARS1,ACAT1,TAOK1,ORC4,MKI67,PRKDC,DCAF1,PIK3CA,TBK1,FAM20B,CSNK1A1,ASCC3,MAP4K4,FANCM,HELQ,KATNA1,PIK3C3,MAPK8,DDX55,MCM2,IDE,ROCK2,ATAD5,PRKACB,ATRX,FKBP4,PI4K2B,HSP90AA1,GK5,PI…
GO:MF	adenyl nucleotide binding	GO:0030554	false	3.6396074688863213e-29	28.438945452419382	1661	3126	434	20212	CHD4,HNRNPU,DDX17,SETX,HSPA8,CHD8,SLK,SMG1,PRPF4B,SUCLG2,HLTF,IARS1,MYH9,THRAP3,BMS1,PAK2,SMCHD1,TOP1,GARS1,VCP,LDHB,BTAF1,NOLC1,CENPE,ATP5F1B,CCT2,TOP2A,CCT4,CDK12,VWA8,DHX9,IKBKB,ABCE1,RAD17,TARS1,MDN1,EIF2AK1,DYNC1H1,CCT8,DARS1,ACAT1,TAOK1,CAT,ORC4,MKI67,PRKDC,DCAF1,BAG1,PIK3CA,TBK1,FAM20B,CSNK1A1,GMDS,ASCC3,MAP4K4,FANCM,HELQ,KATNA1,PIK3C3,MAPK8,DDX55,MCM2,IDE,ROCK2,ATAD5,PRKACB,ATRX,FKBP4,PI4…
GO:MF	organic cyclic compound binding	GO:0097159	false	4.820784575208688e-29	28.316882275255946	7546	3126	1461	20212	MATR3,CHD4,HNRNPU,HNRNPR,DDX17,XPO1,MT-CO1,SETX,HSPA8,SRP72,PRPF8,CHD8,KPNB1,EIF4G2,TPR,HMGB1,ZZZ3,SYNCRIP,RSRC2,JMJD1C,SLK,SRSF7,SMG1,EZR,PRPF40A,PRPF4B,SUCLG2,HLTF,ETFA,IARS1,DNTTIP2,PUM2,SLTM,UTP20,CSDE1,MYH9,VIRMA,REST,THRAP3,BMS1,PAK2,SMCHD1,TOP1,GTF2I,RBM26,GARS1,PRRC2C,VCP,LDHB,MIS18BP1,RPS6,RPL5,BTAF1,UBP1,RBBP7,GOLGB1,SMARCC1,RPL26,ATF4,PRPF6,POLR2B,STRAP,ZMYND11,SLC4A1AP,LSM14A,NOLC1,AT…
GO:MF	catalytic activity, acting on a nucleic acid	GO:0140640	false	2.7902079286647007e-28	27.554363431526788	623	3126	211	20212	CHD4,DDX17,SETX,CHD8,HLTF,IARS1,TOP1,GARS1,BTAF1,POLR2B,CNOT2,RSF1,TOP2A,DHX9,RAD17,TARS1,DARS1,TUT4,DBR1,CNOT1,WAPL,TRMT10A,ASCC3,POLE2,FANCM,HELQ,ANGEL2,AGO3,CNOT6L,DDX55,MCM2,METTL14,ATAD5,ATRX,CNOT7,XRCC6,ZRANB3,PMS2,REV3L,RUVBL1,DHX16,CHD2,ERCC4,ERCC3,MCM7,VARS2,RAD50,INO80,HELLS,PUS1,MUTYH,YTHDC2,LACTB2,ERCC6L,DDX23,LARS2,DCLRE1C,FBH1,ANKZF1,TERF1,POLR3C,LIG1,WARS1,SLU7,RARS2,RARS1,RFC2,MCM…
GO:MF	molecular adaptor activity	GO:0060090	true	2.782998280998512e-24	23.55548706192075	1136	3126	313	20212	CHD4,HNRNPU,DDX17,HSPA8,HMGB1,ZZZ3,JMJD1C,PRPF40A,MYH9,THRAP3,TRIM37,BTAF1,CENPJ,SMARCC1,CNOT2,ZMYND11,NOLC1,TRRAP,OPTN,NUP153,RNF20,LPIN2,MTDH,KDM5A,RLIM,ITSN2,NCOA5,DHX9,UBE3A,ARPC4,PSIP1,CDC42SE2,RICTOR,DCAF1,MED12,FMR1,CNOT1,CCNT1,TDRD3,SNW1,USP16,VIM,AEBP2,DCAF6,HDAC1,MED13L,MED13,FKBP4,NPAT,CNOT7,TBL1XR1,NCK1,ABT1,OTUD4,ADAM10,RUVBL1,DHX16,FNTA,JADE1,TRIM22,H2AZ2,PSMD9,TCOF1,HIP1R,SMARCD2,T…
GO:MF	anion binding	GO:0043168	false	1.826363636886696e-23	22.738412748285597	2452	3126	565	20212	CHD4,HNRNPU,DDX17,SETX,HSPA8,CHD8,SLK,SMG1,PRPF4B,SUCLG2,HLTF,ETFA,IARS1,MYH9,THRAP3,BMS1,PAK2,SMCHD1,TOP1,GARS1,UBR2,VCP,BTAF1,ITPR2,NOLC1,ATL3,CENPE,ATP5F1B,CCT2,TOP2A,CCT4,CDK12,VWA8,DHX9,IKBKB,ITPR1,ABCE1,RAD17,TARS1,MDN1,EIF2AK1,GFM1,DYNC1H1,CCT8,DARS1,PICALM,ACAT1,TAOK1,ORC4,MKI67,PRKDC,MACROH2A1,DCAF1,PIK3CA,TBK1,DAP3,FAM20B,CSNK1A1,GMDS,ASCC3,MAP4K4,FANCM,HELQ,KATNA1,PIK3C3,MAPK8,DDX55,MC…
GO:MF	protein-macromolecule adaptor activity	GO:0030674	false	2.6311406725535033e-22	21.5798559319673	947	3126	268	20212	CHD4,HNRNPU,DDX17,HSPA8,HMGB1,ZZZ3,JMJD1C,PRPF40A,MYH9,THRAP3,TRIM37,BTAF1,CENPJ,SMARCC1,CNOT2,ZMYND11,NOLC1,TRRAP,OPTN,NUP153,RNF20,LPIN2,MTDH,KDM5A,RLIM,NCOA5,DHX9,UBE3A,ARPC4,PSIP1,CDC42SE2,DCAF1,MED12,FMR1,CCNT1,TDRD3,SNW1,USP16,AEBP2,DCAF6,HDAC1,MED13L,MED13,FKBP4,NPAT,CNOT7,TBL1XR1,NCK1,ABT1,RUVBL1,JADE1,TRIM22,PSMD9,TCOF1,HIP1R,SMARCD2,TRIM24,RACK1,RRP1B,NCOA1,RAD50,GAB2,RB1,EID1,AKAP13,AP…
GO:MF	carbohydrate derivative binding	GO:0097367	false	2.64303733892794e-22	21.5778967014253	2304	3126	533	20212	CHD4,HNRNPU,DDX17,SETX,HSPA8,CHD8,HMGB1,SLK,SMG1,PRPF4B,SUCLG2,HLTF,IARS1,MYH9,THRAP3,BMS1,PAK2,SMCHD1,TOP1,GARS1,VCP,BTAF1,POLR2B,NOLC1,ATL3,CENPE,ATP5F1B,CCT2,TOP2A,CCT4,CDK12,VWA8,DHX9,IKBKB,ABCE1,RAD17,TARS1,MDN1,EIF2AK1,GFM1,DYNC1H1,CCT8,DARS1,ACAT1,TAOK1,ORC4,MKI67,PRKDC,MACROH2A1,DCAF1,PIK3CA,TBK1,DAP3,FAM20B,CSNK1A1,ASCC3,MAP4K4,PDCD5,FANCM,HELQ,KATNA1,PIK3C3,MAPK8,DDX55,MCM2,IDE,ROCK2,AT…
GO:MF	transferase activity	GO:0016740	false	3.559291607424865e-22	21.448636429442768	2350	3126	541	20212	UGGT1,MYCBP2,SLK,SMG1,PRPF4B,HLTF,PAK2,TRIM37,TOP1,GARS1,UBR2,POLR2B,TRRAP,RNF20,PJA2,RLIM,CDK12,TMEM260,IKBKB,RPN1,SETD6,EIF2AK1,UBE3A,ACAT1,RNF40,TAOK1,TUT4,TRIM33,PRKDC,DCAF1,MED12,PIK3CA,JARID2,TBK1,PRMT9,FAM20B,TRMT10A,CSNK1A1,CALM1,PPAT,MAP4K4,POLE2,ATF2,POFUT1,UBR3,STT3B,PIK3C3,C1GALT1,MAPK8,METTL14,ROCK2,NEDD4L,GALNT11,PRKACB,TRIM34,RNF125,PI4K2B,GK5,PIKFYVE,AGL,MDM2,RABGGTB,REV3L,UBE3B,T…
GO:MF	catalytic activity, acting on a protein	GO:0140096	false	1.0104743307627846e-20	19.995474714459093	2355	3126	536	20212	PRPF8,MYCBP2,JMJD1C,SLK,SPPL2A,SMG1,PRPF4B,HLTF,PAK2,TRIM37,TOP1,PTP4A2,UBR2,USP8,USP25,RNF20,PJA2,KDM5A,RLIM,CDK12,TMEM260,SELENOT,IKBKB,USP14,SETD6,KDM4A,EIF2AK1,PSMB7,PTEN,PTPRA,UBE3A,LTA4H,TPP2,TXNL1,RNF40,TAOK1,PTPN1,TRIM33,FAM111B,SUDS3,PRKDC,DCAF1,MED12,PIK3CA,JARID2,TBK1,PRMT9,SAE1,PPP2R5A,CSNK1A1,MAP4K4,USP16,ATF2,POFUT1,UBR3,KATNA1,PIK3C3,C1GALT1,MAPK8,IDE,ROCK2,SENP7,NEDD4L,HDAC1,GALNT…
GO:MF	ATP-dependent activity	GO:0140657	false	2.1766747997649255e-19	18.66220645070963	580	3126	181	20212	CHD4,DDX17,SETX,HSPA8,CHD8,HLTF,MYH9,SMCHD1,VCP,BTAF1,CENPE,ATP5F1B,CCT2,RSF1,TOP2A,CCT4,VWA8,DHX9,ABCE1,RAD17,MDN1,DYNC1H1,CCT8,TMEM30A,ORC4,WAPL,SAE1,ASCC3,FANCM,HELQ,KATNA1,DDX55,MCM2,ATAD5,GPN1,ATRX,HSP90AA1,XRCC6,SMC1A,ZRANB3,PMS2,SMC4,RUVBL1,DHX16,CHD2,ERCC3,ATP2A2,NSF,HSPA13,HYOU1,ATAD2,CCT3,MCM7,ABCC3,ATP6V1C1,RAD50,INO80,HELLS,YTHDC2,ERCC6L,DDX23,FBH1,KIFC1,HSPA14,SMC6,ACSL4,RFC2,MCM6,DH…
GO:MF	ion binding	GO:0043167	false	4.397028511917068e-19	18.35684071824927	6146	3126	1180	20212	MATR3,CHD4,HNRNPU,MT-CYB,DDX17,MT-CO1,SETX,HSPA8,EEA1,MT-CO2,MYCBP2,CHD8,KPNB1,ZZZ3,JMJD1C,SLK,SRSF7,SMG1,PRPF4B,SUCLG2,VAV1,HLTF,ETFA,IARS1,MYH9,DAGLB,REST,THRAP3,MAN1A2,BMS1,PAK2,TRIM37,SMCHD1,TOP1,RBM26,GARS1,UBR2,VCP,BTAF1,ITPR2,POLR2B,ZMYND11,NOLC1,ATL3,CENPE,CALCOCO2,OPTN,NUP153,ATP5F1B,CCT2,RNF20,RSF1,PJA2,KDM5A,ASXL2,EPS15,TOP2A,RLIM,CCT4,ITSN2,CDK12,VWA8,TAX1BP1,DHX9,IKBKB,ITPR1,ABCE1,SE…
GO:MF	catalytic activity, acting on DNA	GO:0140097	false	1.1098891862847684e-18	17.95472037994078	248	3126	100	20212	CHD4,SETX,CHD8,HLTF,TOP1,BTAF1,RSF1,TOP2A,DHX9,RAD17,WAPL,ASCC3,POLE2,FANCM,HELQ,MCM2,ATAD5,ATRX,XRCC6,ZRANB3,PMS2,REV3L,RUVBL1,CHD2,ERCC4,ERCC3,MCM7,RAD50,INO80,HELLS,MUTYH,ERCC6L,DCLRE1C,FBH1,TERF1,LIG1,RFC2,MCM6,DHX36,IGHMBP2,MCM5,RAD1,BPTF,MYO18A,TOP3B,DNASE1L3,MSH2,MSH3,DDX1,CDK7,EP400,MCM8,XRCC1,APLF,HELB,SMARCAL1,THAP9,DDX3X,RECQL,VPS72,NIPBL,MRE11,POLK,PRIMPOL,PLD3,POLD1,TATDN1,RPS3,FTO,S…
GO:MF	small molecule binding	GO:0036094	false	1.1828618810627254e-18	17.927065963566704	6357	3126	1212	20212	MATR3,CHD4,HNRNPU,MT-CYB,DDX17,MT-CO1,SETX,HSPA8,EEA1,MT-CO2,MYCBP2,CHD8,KPNB1,ZZZ3,JMJD1C,SLK,SRSF7,SMG1,PRPF4B,SUCLG2,VAV1,HLTF,ETFA,IARS1,MYH9,DAGLB,REST,THRAP3,MAN1A2,BMS1,PAK2,TRIM37,SMCHD1,TOP1,RBM26,GARS1,UBR2,VCP,LDHB,BTAF1,ITPR2,POLR2B,ZMYND11,NOLC1,ATL3,CENPE,CALCOCO2,OPTN,NUP153,ATP5F1B,CCT2,RNF20,RSF1,PJA2,KDM5A,ASXL2,EPS15,TOP2A,RLIM,CCT4,ITSN2,CDK12,VWA8,TAX1BP1,SELENOT,DHX9,IKBKB,I…
GO:MF	ribonucleoprotein complex binding	GO:0043021	false	2.835952181751007e-17	16.547301096259336	172	3126	77	20212	HNRNPU,DDX17,SRP72,PRPF6,STRAP,DHX9,ABCE1,NEMF,RICTOR,FMR1,RPSA,USP16,MTIF3,MDM2,RBM39,PRMT3,SNRPB2,MTIF2,RACK1,SERBP1,GUF1,TIMM50,IGHMBP2,GEMIN4,XPO5,NAA16,DNAJC2,NPM1,WDR12,DDX5,C1QBP,EIF3K,DERL2,EIF1,EIF5A2,UNK,MTOR,PPIH,SNRPB,SEC61A1,ZNF593,EZH2,EIF2A,EIF1B,DDX3X,RBM3,MRPS27,DERL1,NMD3,EIF6,CPSF6,PES1,SND1,EIF2S1,STAU2,CPEB4,NAA15,CPEB2,NAA10,LEMD3,PRPF31,MALSU1,GTPBP4,MRRF,SRPRA,BAG6,EIF4A3,…
GO:MF	transcription coregulator activity	GO:0003712	false	3.870969581750075e-17	16.412180241372855	524	3126	163	20212	CHD4,HNRNPU,DDX17,HMGB1,JMJD1C,PRPF40A,THRAP3,TRIM37,BTAF1,CENPJ,SMARCC1,CNOT2,ZMYND11,TRRAP,RNF20,LPIN2,MTDH,KDM5A,RLIM,NCOA5,DHX9,UBE3A,PSIP1,MED12,TDRD3,SNW1,USP16,AEBP2,DCAF6,HDAC1,MED13L,MED13,NPAT,CNOT7,TBL1XR1,ABT1,RUVBL1,JADE1,TRIM22,PSMD9,SMARCD2,TRIM24,RRP1B,NCOA1,RB1,EID1,ASXL1,ARID1A,ARID1B,SF1,KDM3A,KDM5B,CREBBP,ZNF451,HDAC3,CCDC124,RNF4,CNOT9,TAF9,AIP,ZMYND8,NPM1,ING4,DDX1,C1QBP,COP…
GO:MF	transcription factor binding	GO:0008134	false	7.844956046986256e-17	16.105409485296267	600	3126	179	20212	CHD4,HNRNPU,HMGB1,JMJD1C,REST,THRAP3,GTF2I,BTAF1,ATF4,CNOT2,MTDH,CENPF,STRN,DHX9,NOP58,SETD6,CTCF,SP100,PSIP1,PRKDC,DCAF1,MED12,CNOT1,CCNT1,SNW1,ATF2,HDAC1,FOXP1,MED13,FKBP4,CNOT7,RUVBL1,ERCC4,DRAP1,SP3,PSMD9,TRIM24,EEF1D,NFKBIA,NCOA1,GTF2A1,RB1,CTDP1,CALR,YWHAH,ASXL1,PSMD10,HIF1A,CCNT2,ARID1A,SMAD4,TFCP2,TFDP1,KDM3A,ZNF644,GTF2H1,IGHMBP2,SMAD3,CREBBP,HDAC3,EHMT1,LYAR,EXOSC9,RNF6,TAF1B,TAF9,RAD23…
GO:MF	nucleic acid binding	GO:0003676	false	4.80996316378346e-16	15.317858249577693	5491	3126	1054	20212	MATR3,CHD4,HNRNPU,HNRNPR,DDX17,XPO1,SETX,HSPA8,SRP72,PRPF8,CHD8,KPNB1,EIF4G2,TPR,HMGB1,ZZZ3,SYNCRIP,RSRC2,JMJD1C,SRSF7,SMG1,EZR,PRPF40A,PRPF4B,HLTF,IARS1,DNTTIP2,PUM2,SLTM,UTP20,CSDE1,MYH9,VIRMA,REST,THRAP3,BMS1,SMCHD1,TOP1,GTF2I,RBM26,PRRC2C,VCP,MIS18BP1,RPS6,RPL5,BTAF1,UBP1,RBBP7,GOLGB1,SMARCC1,RPL26,ATF4,PRPF6,POLR2B,STRAP,ZMYND11,SLC4A1AP,LSM14A,NOLC1,HNRNPM,IMMT,TNPO1,NUP153,NSRP1,PABPN1,RNF…
GO:MF	ATP-dependent activity, acting on DNA	GO:0008094	false	2.164616293564217e-15	14.664619076842511	123	3126	60	20212	CHD4,SETX,CHD8,HLTF,BTAF1,RSF1,TOP2A,DHX9,RAD17,WAPL,ASCC3,FANCM,HELQ,MCM2,ATAD5,ATRX,XRCC6,ZRANB3,PMS2,RUVBL1,CHD2,ERCC3,MCM7,RAD50,INO80,HELLS,ERCC6L,FBH1,RFC2,MCM6,DHX36,IGHMBP2,MCM5,BPTF,MYO18A,MSH2,MSH3,DDX1,CDK7,EP400,MCM8,HELB,SMARCAL1,DDX3X,RECQL,VPS72,MRE11,DSCC1,MCM3,DDX11,ERCC6,MSH6,CHD1L,TTF2,CHD9,DHX30,SHPRH,RAD54B,ERCC6L2,XRCC5
GO:MF	DNA binding	GO:0003677	false	2.4702455388901716e-15	14.607259876341477	2532	3126	544	20212	CHD4,HNRNPU,SETX,CHD8,HMGB1,ZZZ3,JMJD1C,SMG1,HLTF,SLTM,REST,THRAP3,SMCHD1,TOP1,GTF2I,MIS18BP1,BTAF1,UBP1,GOLGB1,SMARCC1,ATF4,POLR2B,ZMYND11,LSM14A,NUP153,KDM5A,ASXL2,TTF1,TOP2A,RRN3,PDS5B,DHX9,PHF20,CTCF,SP100,PSIP1,PNN,TRIM33,H1-4,ORC4,MKI67,RBBP5,PTBP1,PRKDC,MACROH2A1,MED12,JARID2,CCNT1,ZMAT2,IRF2,SSRP1,PDCD5,POLE2,ATF2,FANCM,RBL1,AEBP2,ATF1,THAP12,HELQ,SOD2,MCM2,HDAC1,ATAD5,FOXP1,ZBTB33,ATRX,S…
GO:MF	chromatin binding	GO:0003682	false	1.9450789736842636e-14	13.711062760847783	602	3126	173	20212	CHD4,HNRNPU,CHD8,TPR,JMJD1C,REST,TRIM37,TOP1,SMARCC1,ATF4,POLR2B,TRRAP,RNF20,KDM5A,ASXL2,CENPF,TTF1,TOP2A,NCOA5,DHX9,RAD17,CTCF,PSIP1,H1-4,MACROH2A1,MED12,FMR1,JARID2,CCNT1,L3MBTL2,TDRD3,SSRP1,ATF2,FANCM,RBL1,HDAC1,ATRX,SARNP,WDHD1,SMC1A,SMC4,CHD2,ERCC4,ERCC3,SP3,SMARCD2,TRIM24,ATAD2,MORF4L1,NCOA1,HELLS,ASXL1,CCNT2,ARID1A,ARID1B,SMAD4,PHC3,CHAF1A,KDM3A,GTF2H1,SMAD3,CREBBP,ATAD2B,HDAC3,USP3,TSPYL2…
GO:MF	helicase activity	GO:0004386	false	1.1620529394207592e-13	12.93477408642538	160	3126	68	20212	CHD4,DDX17,SETX,CHD8,HLTF,BTAF1,DHX9,ASCC3,FANCM,HELQ,DDX55,MCM2,ATRX,XRCC6,ZRANB3,RUVBL1,DHX16,CHD2,ERCC3,MCM7,RAD50,HELLS,YTHDC2,ERCC6L,DDX23,FBH1,RFC2,MCM6,DHX36,IGHMBP2,MCM5,HELZ,DDX1,DDX5,EP400,ZNFX1,DDX56,MCM8,HELB,SMARCAL1,DDX3X,RECQL,MRE11,MTREX,MOV10,DHX37,HELZ2,DICER1,DSCC1,MCM3,DDX11,SKIV2L,ERCC6,CHD1L,DDX39A,EIF4A3,DDX54,TTF2,CHD9,DHX33,DHX30,DDX21,SHPRH,DHX38,TRANK1,RAD54B,ERCC6L2,XR…
GO:MF	transferase activity, transferring phosphorus-containing groups	GO:0016772	false	1.939587017041698e-13	12.712290731571372	959	3126	243	20212	SLK,SMG1,PRPF4B,PAK2,TOP1,POLR2B,TRRAP,CDK12,IKBKB,EIF2AK1,TAOK1,TUT4,PRKDC,DCAF1,PIK3CA,TBK1,FAM20B,CSNK1A1,CALM1,MAP4K4,POLE2,PIK3C3,MAPK8,ROCK2,PRKACB,PI4K2B,GK5,PIKFYVE,REV3L,MAP3K2,MMD,PRKAR1A,PKN2,NT5C2,TRIM24,PIK3R4,JAK2,SEPHS1,PI4KB,RIOK1,DCK,LMTK2,BMP2K,NRBP1,PPP1R9B,CMAS,UGP2,GALK2,TERF1,DYRK3,POLR3C,PRKCI,BUB1,UAP1,NMNAT1,TUT7,IP6K1,STK11,UPRT,STK38L,STK39,THG1L,CDK1,IKBKE,PIGO,CSNK1D,…
GO:MF	modification-dependent protein binding	GO:0140030	false	3.017856949159224e-13	12.520301350267253	185	3126	74	20212	PRPF8,CHD8,ZZZ3,VAV1,LAPTM5,VCP,ZMYND11,OPTN,KDM5A,EPS15,PSME4,KDM4A,MACROH2A1,FMR1,JARID2,L3MBTL2,TDRD3,IDE,ATRX,AGL,ZRANB3,PTPN6,ING1,TRIM24,UBXN1,ZBTB1,PSMD4,PHF20L1,ATAD2B,BPTF,DNAJC2,RAD23B,IKBKE,RAD18,ZMYND8,ING4,DNAJB2,ASCC2,SHARPIN,XRCC1,UFD1,APLF,ABRAXAS1,UHRF1,MBTD1,YEATS2,TAB2,ATRIP,UIMC1,MLLT1,KDM4C,KMT2E,ANKRD13A,MSH6,CHD1L,PWP1,UBQLN1,BRD7,IKBKG,BAG6,DZIP3,CXXC1,YEATS4,BAZ2A,NPLOC4,…
GO:MF	transcription coactivator activity	GO:0003713	false	1.110257431903425e-12	11.954576311039812	290	3126	99	20212	DDX17,HMGB1,THRAP3,TRIM37,CENPJ,SMARCC1,RNF20,LPIN2,MTDH,KDM5A,DHX9,UBE3A,PSIP1,MED12,TDRD3,SNW1,USP16,DCAF6,MED13,NPAT,ABT1,RUVBL1,JADE1,TRIM22,PSMD9,SMARCD2,TRIM24,RRP1B,NCOA1,ASXL1,ARID1A,ARID1B,CREBBP,CCDC124,RNF4,CNOT9,TAF9,AIP,NPM1,ING4,COPS5,NCOA4,ABL1,NCOA3,LDB1,HCFC2,KMT2D,SMARCC2,KAT6A,SMARCE1,TMF1,SETD3,POU2AF1,KAT2A,MRTFB,TAF5L,RERE,CEBPZ,TRIM13,CD274,LPIN1,KDM4C,TRIM8,MRTFA,KMT2E,ACT…
GO:MF	mRNA binding	GO:0003729	false	1.5212643572353327e-12	11.817795310001873	369	3126	117	20212	HNRNPU,HNRNPR,DDX17,EIF4G2,TPR,SYNCRIP,SRSF7,PUM2,RPL5,RPL26,STRAP,SLC4A1AP,LSM14A,HNRNPM,NSRP1,RNF20,RPS3A,DHX9,RNF40,LARP7,PTBP1,FMR1,SRSF1,ANGEL2,METTL14,RPS7,HSP90AA1,RBM8A,SF3B1,EIF3A,CHTOP,CELF2,NCL,FYTTD1,PABPC4,SNRNP70,TRA2B,HDLBP,CALR,SERBP1,LARP4,RPL35,TSN,SF1,HNRNPAB,HNRNPA2B1,DHX36,SRSF4,XPO5,EXOSC9,MRPL13,CAPRIN1,CLUH,DDX5,C1QBP,HNRNPK,EIF4ENIF1,EXOSC8,LUC7L,NKAP,NCBP3,FUBP3,ILF3,UNK…
GO:MF	protein domain specific binding	GO:0019904	false	1.8032023091001045e-12	11.743955545159553	653	3126	178	20212	HSPA8,SRP72,KPNB1,SRSF7,EZR,MCL1,MYH9,TOP1,VCP,CENPJ,USP8,ATF4,HNRNPM,CLTC,EPS15,STRN,ITPR1,PTEN,SP100,EXOC4,PRKDC,CNOT1,IST1,VIM,ATF2,HDAC1,CASP8,ATRX,HSP90AA1,NCK1,MDM2,ADAM10,RBM39,PTPN6,OSTF1,PRKAR1A,UVRAG,HIP1R,NSF,PPIL1,RACK1,JAK2,RAPGEF2,LANCL1,NCL,RB1,TRA2B,AP2A2,YWHAH,HIF1A,CAPN7,GPSM2,SRSF9,TERF1,CHAF1A,RCC2,TFDP1,WARS1,MITD1,INPPL1,RUFY2,STK11,ABI1,EHMT1,IKZF5,ZNF592,ERC1,CNOT9,CCDC6,T…
GO:MF	catalytic activity, acting on RNA	GO:0140098	false	7.698273146342343e-12	11.113606683544793	399	3126	122	20212	DDX17,IARS1,GARS1,POLR2B,CNOT2,DHX9,TARS1,DARS1,TUT4,DBR1,CNOT1,TRMT10A,FANCM,ANGEL2,AGO3,CNOT6L,DDX55,METTL14,CNOT7,DHX16,VARS2,PUS1,YTHDC2,LACTB2,DDX23,LARS2,ANKZF1,POLR3C,WARS1,SLU7,RARS2,RARS1,DHX36,TUT7,IGHMBP2,EXOSC9,POP1,CMTR1,THG1L,RPP30,DIS3L2,EXOSC2,DDX1,DDX5,TRMT2A,OSGEP,DDX56,TRNT1,DIS3,FARSA,CRCP,EXOSC10,METTL8,TRIT1,TYW5,IARS2,RNGTT,BCDIN3D,POLR3G,BUD23,EXOSC3,DDX3X,QRSL1,TARS2,TUT1…
GO:MF	ATP hydrolysis activity	GO:0016887	false	8.49285909020689e-12	11.070946081479024	404	3126	123	20212	CHD4,DDX17,HSPA8,CHD8,SMCHD1,VCP,BTAF1,ATP5F1B,CCT2,CCT4,VWA8,DHX9,ABCE1,MDN1,DYNC1H1,CCT8,ORC4,ASCC3,FANCM,HELQ,KATNA1,DDX55,MCM2,ATAD5,GPN1,ATRX,HSP90AA1,XRCC6,SMC1A,PMS2,SMC4,RUVBL1,DHX16,CHD2,ERCC3,ATP2A2,NSF,HSPA13,ATAD2,CCT3,MCM7,ABCC3,RAD50,INO80,YTHDC2,ERCC6L,DDX23,FBH1,KIFC1,HSPA14,SMC6,RFC2,MCM6,DHX36,IGHMBP2,VPS4B,MCM5,ATAD2B,RNF213,PSMC1,TRAP1,MSH2,ATP13A3,DDX1,ABCB6,DDX5,DDX56,LONP2,…
GO:MF	ribonucleoside triphosphate phosphatase activity	GO:0017111	false	1.1634511177573834e-11	10.934251858818332	734	3126	192	20212	CHD4,DDX17,HSPA8,CHD8,BMS1,SMCHD1,VCP,BTAF1,ATL3,ATP5F1B,CCT2,CCT4,VWA8,DHX9,ABCE1,MDN1,GFM1,DYNC1H1,CCT8,ORC4,ASCC3,FANCM,HELQ,KATNA1,DDX55,MCM2,ATAD5,DRG1,RAB10,GPN1,ATRX,HSP90AA1,XRCC6,SMC1A,PMS2,SMC4,RUVBL1,DHX16,TRIM23,CHD2,ERCC3,ATP2A2,NSF,MTIF2,HSPA13,ATAD2,CCT3,MCM7,ABCC3,RAD50,INO80,GNG10,YTHDC2,ERCC6L,DDX23,FBH1,GUF1,RAB5A,KIFC1,RHOT1,ARF4,SEPTIN7,HSPA14,SMC6,RFC2,GNAS,MCM6,DHX36,RAB2A,…
GO:MF	hydrolase activity, acting on acid anhydrides, in phosphorus-containing anhydrides	GO:0016818	false	1.3887589012809833e-11	10.85737314442204	795	3126	204	20212	CHD4,DDX17,HSPA8,CHD8,HLTF,BMS1,SMCHD1,GARS1,VCP,BTAF1,ATL3,ATP5F1B,CCT2,CCT4,VWA8,DHX9,ABCE1,MDN1,GFM1,DYNC1H1,CCT8,ORC4,ASCC3,FANCM,HELQ,KATNA1,DDX55,MCM2,ATAD5,DRG1,RAB10,GPN1,ATRX,HSP90AA1,XRCC6,SMC1A,PMS2,SMC4,RUVBL1,DHX16,TRIM23,CHD2,ERCC3,ATP2A2,NSF,MTIF2,HSPA13,ATAD2,CCT3,MCM7,ABCC3,RAD50,INO80,GNG10,YTHDC2,ERCC6L,DDX23,FBH1,GUF1,RAB5A,KIFC1,RHOT1,ARF4,SEPTIN7,HSPA14,SMC6,RFC2,GNAS,MCM6,D…
GO:MF	hydrolase activity, acting on acid anhydrides	GO:0016817	false	1.3887589012809833e-11	10.85737314442204	795	3126	204	20212	CHD4,DDX17,HSPA8,CHD8,HLTF,BMS1,SMCHD1,GARS1,VCP,BTAF1,ATL3,ATP5F1B,CCT2,CCT4,VWA8,DHX9,ABCE1,MDN1,GFM1,DYNC1H1,CCT8,ORC4,ASCC3,FANCM,HELQ,KATNA1,DDX55,MCM2,ATAD5,DRG1,RAB10,GPN1,ATRX,HSP90AA1,XRCC6,SMC1A,PMS2,SMC4,RUVBL1,DHX16,TRIM23,CHD2,ERCC3,ATP2A2,NSF,MTIF2,HSPA13,ATAD2,CCT3,MCM7,ABCC3,RAD50,INO80,GNG10,YTHDC2,ERCC6L,DDX23,FBH1,GUF1,RAB5A,KIFC1,RHOT1,ARF4,SEPTIN7,HSPA14,SMC6,RFC2,GNAS,MCM6,D…
GO:MF	DNA-binding transcription factor binding	GO:0140297	false	1.5579994522193268e-11	10.80743269935804	490	3126	141	20212	CHD4,HMGB1,JMJD1C,REST,THRAP3,GTF2I,ATF4,MTDH,CENPF,STRN,DHX9,SETD6,SP100,PSIP1,PRKDC,DCAF1,MED12,CNOT1,CCNT1,SNW1,ATF2,HDAC1,FOXP1,MED13,FKBP4,CNOT7,SP3,PSMD9,TRIM24,EEF1D,NFKBIA,NCOA1,GTF2A1,RB1,CTDP1,CALR,YWHAH,ASXL1,PSMD10,HIF1A,ARID1A,SMAD4,TFDP1,KDM3A,GTF2H1,SMAD3,CREBBP,HDAC3,LYAR,EXOSC9,RNF6,TAF9,RAD23B,HDAC2,AIP,ZMYND8,NPM1,DDX5,KEAP1,BBS7,FAF1,MLX,NCOA3,DDRGK1,BCL11A,LDB1,AKAP8,NOTCH2,C…
GO:MF	RNA polymerase II-specific DNA-binding transcription factor binding	GO:0061629	false	1.629788836155394e-11	10.787868661383323	349	3126	110	20212	CHD4,HMGB1,JMJD1C,REST,THRAP3,GTF2I,ATF4,MTDH,STRN,DHX9,SETD6,SP100,PRKDC,DCAF1,MED12,CNOT1,SNW1,ATF2,HDAC1,FOXP1,MED13,FKBP4,SP3,TRIM24,NFKBIA,NCOA1,GTF2A1,RB1,CTDP1,CALR,YWHAH,ASXL1,PSMD10,HIF1A,ARID1A,SMAD4,KDM3A,GTF2H1,SMAD3,CREBBP,HDAC3,EXOSC9,RNF6,RAD23B,HDAC2,AIP,NPM1,DDX5,KEAP1,BBS7,FAF1,MLX,NCOA3,DDRGK1,LDB1,AKAP8,NOTCH2,CREB1,TP53BP2,HIF1AN,SMARCE1,DDIT3,TMF1,SETD3,PHB2,GTF2A2,PARP1,ARN…
GO:MF	pyrophosphatase activity	GO:0016462	false	2.3799779276502855e-11	10.623427070651108	794	3126	203	20212	CHD4,DDX17,HSPA8,CHD8,BMS1,SMCHD1,GARS1,VCP,BTAF1,ATL3,ATP5F1B,CCT2,CCT4,VWA8,DHX9,ABCE1,MDN1,GFM1,DYNC1H1,CCT8,ORC4,ASCC3,FANCM,HELQ,KATNA1,DDX55,MCM2,ATAD5,DRG1,RAB10,GPN1,ATRX,HSP90AA1,XRCC6,SMC1A,PMS2,SMC4,RUVBL1,DHX16,TRIM23,CHD2,ERCC3,ATP2A2,NSF,MTIF2,HSPA13,ATAD2,CCT3,MCM7,ABCC3,RAD50,INO80,GNG10,YTHDC2,ERCC6L,DDX23,FBH1,GUF1,RAB5A,KIFC1,RHOT1,ARF4,SEPTIN7,HSPA14,SMC6,RFC2,GNAS,MCM6,DHX36,…
GO:MF	kinase binding	GO:0019900	false	2.7255663157318788e-11	10.564543246692223	790	3126	202	20212	PPP1R12A,CEP192,TPR,EZR,PAK2,LDHB,RPS6,CENPJ,ATF4,CLASP2,CLTC,PJA2,TOP2A,CDK12,TAX1BP1,IKBKB,MSN,SP100,RICTOR,PTPN1,MACROH2A1,CCNT1,PPP2R5A,CALM1,ATF2,SLC12A6,SRSF1,MAPK8,RPS7,TNIP1,TRIM34,HSP90AA1,NCK1,ADAM10,PTPN6,NIN,MAP3K2,ZPR1,FNTA,PRKAR1A,TRIM22,UFL1,NSF,RACK1,JAK2,PDCD10,VDAC1,GAB2,RB1,AP2A2,KIZ,HIF1A,PPP1R9B,CCNT2,MT-ND2,PTPN11,HTT,RCC2,WARS1,DCTN1,SMAD3,BORA,CDK5RAP2,ITGB1,RACGAP1,FRS2,T…
GO:MF	acyltransferase activity	GO:0016746	false	4.0544039647319076e-11	10.39207298210734	733	3126	190	20212	MYCBP2,HLTF,TRIM37,UBR2,RNF20,PJA2,RLIM,UBE3A,ACAT1,RNF40,TRIM33,MED12,ATF2,UBR3,NEDD4L,TRIM34,RNF125,MDM2,UBE3B,TRIM23,JADE1,TRIM22,UFL1,NT5C2,TRIM24,ATG5,UBE3C,TRIM59,NCOA1,FBXL3,ALAS1,PDHX,UBR1,RNF7,FBXL5,HERC4,UBE2D2,CREBBP,ZNF451,ESCO2,NSMCE1,ARIH1,VPS18,OBI1,NAA16,RNF213,RNF6,RNF4,RNF139,UBE2R2,UBE2D1,TAF9,RNF216,FBXW11,UBA3,FANCL,PELI1,ANAPC4,RNF111,RNF220,RAD18,BTRC,ABHD5,UBE2G2,ING4,KCMF…
GO:MF	cytoskeletal protein binding	GO:0008092	false	7.268189140338398e-11	10.138573779556564	1002	3126	242	20212	HNRNPU,TPR,GMFB,EZR,MYH9,CENPJ,CENPE,CLASP2,CENPF,MSN,ARPC4,PICALM,MACF1,TAOK1,FMR1,REEP3,WDR1,CALM1,MAP4K4,PDCD5,CCSER2,KATNA1,DIP2B,ROCK2,DRG1,ABLIM1,RAB10,ARPC5L,STMN1,FKBP4,HSP90AA1,CFL1,MAP4,NIN,SNX5,TWF1,FNTA,HIP1R,SSH2,LMTK2,INO80,YWHAH,LASP1,PSMD10,ARPC5,PPP1R9B,KIFC1,SMAD4,TERF1,TUBGCP3,HTT,RCC2,RMDN3,ARPC1A,DCTN1,INPPL1,VEZT,HSPH1,CDK5RAP2,TRAPPC14,ALMS1,APOE,ABI1,STK38L,ITGB1,VPS18,RAC…
GO:MF	ubiquitin protein ligase binding	GO:0031625	false	2.1880912301588945e-10	9.659934574510176	308	3126	98	20212	HSPA8,HLTF,TRIM37,LAPTM5,VCP,RPL5,USP25,CCT2,RNF20,KDM4A,SLF2,RNF40,BAG1,RPS27A,BID,CASP8,PRKACB,HSP90AA1,MDM2,PRKAR1A,SMG5,NDUFS2,NFKBIA,RB1,TXNIP,UBXN1,CALR,HIF1A,SMC6,UBE2D2,RPA2,SMAD3,ARIH1,GLMN,YOD1,UBE2D1,TANK,FANCL,IKBKE,RAD18,SPART,DNAJB2,FAF1,CUL7,PTPN22,CUL2,CUL4B,CUL5,NAE1,TRAF2,HSPA9,ARRB2,SLF1,SPOPL,DERL1,DBT,PARP1,PA2G4,UBE2B,UBE2K,HM13,UBE2J1,BCL2,PTK2B,DNAJA1,GSK3B,DET1,TOLLIP,UBE…
GO:MF	cadherin binding	GO:0045296	false	2.3961282654488794e-10	9.620489937749467	335	3126	104	20212	HSPA8,EIF4G2,SLK,EZR,MYH9,PAK2,USP8,CLINT1,EPS15,EIF4H,CCT8,PICALM,MACF1,PTPN1,USO1,IST1,SNX2,RAB10,LRRFIP1,EIF3E,NCK1,SNX5,TWF1,RUVBL1,GOLGA3,PKN2,RANBP1,RACK1,EEF1D,CHMP4B,DOCK9,HDLBP,SERBP1,LASP1,GLOD4,PTPN11,SEPTIN7,RARS1,TMPO,ABI1,ITGB1,ERC1,CSNK1D,RPL15,RAN,SWAP70,HNRNPK,CORO1B,SPTBN1,TAGLN2,EIF2A,DDX3X,RAB11B,MRE11,CBL,FNBP1L,FLNA,RAB1A,PDXDC1,MRTFB,BSG,SCYL1,PPFIBP1,GIGYF2,ITGA6,UBFD1,PSM…
GO:MF	identical protein binding	GO:0042802	false	4.965988652564746e-10	9.303994277156434	2162	3126	451	20212	MATR3,HNRNPU,SETX,EEA1,MYCBP2,TPR,SLK,SPPL2A,EZR,MCL1,OGA,MYH9,PAK2,TRIM37,SMCHD1,GARS1,VCP,LDHB,CENPJ,ATF4,PRPF6,ATL3,CALCOCO2,SACS,OPTN,NUP153,RNF20,CENPF,TOP2A,IK,IKBKB,TARS1,EIF2AK1,PTEN,SP100,ACAT1,PIBF1,TPP2,RNF40,CAT,FMR1,TBK1,GMDS,IST1,VIM,ATF2,SNX2,GRIPAP1,ATF1,SOD2,IDE,DRG1,CASP8,FOXP1,TNIP1,TRIM34,HSP90AA1,PDIA3,LRRFIP1,MDM2,ADAM10,TRIM23,ERCC4,DRAP1,TRIM22,ZNF318,HIP1R,NT5C2,TFG,NKAPD…
GO:MF	ubiquitin-like protein ligase binding	GO:0044389	false	5.987134329331656e-10	9.22278099776996	326	3126	101	20212	HSPA8,HLTF,TRIM37,LAPTM5,VCP,RPL5,USP25,CCT2,RNF20,KDM4A,SLF2,RNF40,BAG1,RPS27A,BID,CASP8,PRKACB,HSP90AA1,MDM2,PRKAR1A,SMG5,NDUFS2,NFKBIA,RB1,TXNIP,UBXN1,CALR,HIF1A,SMC6,UBE2D2,RPA2,SMAD3,ARIH1,GLMN,YOD1,UBE2D1,TANK,FANCL,IKBKE,RAD18,SPART,DNAJB2,FAF1,DDRGK1,CUL7,PTPN22,CUL2,CUL4B,CUL5,NAE1,TRAF2,HSPA9,ARRB2,SLF1,SPOPL,DERL1,DBT,PARP1,PA2G4,UBE2B,UBE2K,HM13,UBE2J1,BCL2,PTK2B,DNAJA1,GSK3B,DET1,TOL…
GO:MF	hydrolase activity	GO:0016787	false	6.244402220692917e-10	9.204509130497286	2478	3126	506	20212	CHD4,DDX17,SETX,HSPA8,PRPF8,CHD8,SPPL2A,HLTF,IARS1,OGA,DAGLB,MAN1A2,BMS1,SMCHD1,PTP4A2,GARS1,PARG,VCP,BTAF1,USP8,USP25,CNOT2,ATL3,ATP5F1B,CCT2,LPIN2,CCT4,VWA8,DHX9,USP14,ABCE1,MDN1,PSMB7,PTEN,PTPRA,GLS,GFM1,DYNC1H1,CCT8,DARS1,LTA4H,TPP2,CAT,PTPN1,DBR1,ORC4,FAM111B,SUDS3,CNOT1,PPP2R5A,ASCC3,USP16,FANCM,HELQ,ANGEL2,KATNA1,AGO3,CNOT6L,DDX55,MCM2,IDE,SENP7,HDAC1,ATAD5,DRG1,CASP8,RAB10,GPN1,ATRX,HSP90…
GO:MF	protein kinase binding	GO:0019901	false	1.7501597026854979e-9	8.756922319981998	706	3126	179	20212	PPP1R12A,CEP192,TPR,EZR,PAK2,RPS6,CENPJ,ATF4,CLASP2,CLTC,PJA2,TOP2A,CDK12,IKBKB,MSN,RICTOR,PTPN1,MACROH2A1,CCNT1,CALM1,ATF2,SLC12A6,SRSF1,MAPK8,RPS7,TNIP1,TRIM34,HSP90AA1,NCK1,ADAM10,PTPN6,MAP3K2,ZPR1,FNTA,PRKAR1A,TRIM22,UFL1,NSF,RACK1,JAK2,PDCD10,VDAC1,GAB2,AP2A2,KIZ,HIF1A,CCNT2,MT-ND2,PTPN11,RCC2,WARS1,DCTN1,SMAD3,BORA,CDK5RAP2,ITGB1,RACGAP1,FRS2,TRAP1,RHEB,TFRC,NPM1,BLNK,CCND2,FAF1,NEDD9,CCNE2…
GO:MF	ubiquitin-like protein transferase activity	GO:0019787	false	3.2896214560897427e-9	8.48285407438739	484	3126	133	20212	MYCBP2,HLTF,TRIM37,UBR2,RNF20,PJA2,RLIM,UBE3A,RNF40,TRIM33,MED12,UBR3,NEDD4L,TRIM34,RNF125,MDM2,UBE3B,TRIM23,TRIM22,UFL1,NT5C2,TRIM24,ATG5,UBE3C,TRIM59,FBXL3,UBR1,RNF7,FBXL5,HERC4,UBE2D2,ZNF451,NSMCE1,ARIH1,VPS18,OBI1,RNF213,RNF6,RNF4,RNF139,UBE2R2,UBE2D1,RNF216,FBXW11,UBA3,FANCL,PELI1,ANAPC4,RNF111,RNF220,RAD18,BTRC,UBE2G2,KCMF1,SYVN1,RNF2,UBE2S,FBXO30,ERCC8,TRIM56,SHARPIN,UBE4A,FBXO11,PEX12,CUL…
GO:MF	ubiquitin-protein transferase activity	GO:0004842	false	4.889180574295536e-9	8.310763922447373	453	3126	126	20212	MYCBP2,HLTF,TRIM37,UBR2,RNF20,PJA2,RLIM,UBE3A,RNF40,TRIM33,MED12,UBR3,NEDD4L,TRIM34,RNF125,MDM2,UBE3B,TRIM23,TRIM22,NT5C2,TRIM24,UBE3C,TRIM59,FBXL3,UBR1,RNF7,FBXL5,HERC4,UBE2D2,NSMCE1,ARIH1,VPS18,OBI1,RNF213,RNF6,RNF4,RNF139,UBE2R2,UBE2D1,RNF216,FBXW11,FANCL,PELI1,ANAPC4,RNF111,RNF220,RAD18,BTRC,UBE2G2,KCMF1,SYVN1,RNF2,UBE2S,FBXO30,ERCC8,TRIM56,SHARPIN,UBE4A,FBXO11,PEX12,CUL2,PRPF19,CUL5,UHRF1,TR…
GO:MF	tRNA binding	GO:0000049	false	8.145867062159163e-9	8.08906268173367	80	3126	38	20212	IARS1,TARS1,NEMF,TRMT10A,RPL35A,PUS1,RARS1,XPOT,IGHMBP2,XPO5,THG1L,AIMP1,TRNT1,FARSA,HSD17B10,TYW5,IARS2,EIF2A,TRMT1,TRMU,EIF2AK4,MRPS27,YARS1,SEPSECS,YRDC,TRNAU1AP,PSTK,SARS1,TRMT11,TRMT10B,EEF1A1,IFIT5,DTD2,NSUN6,MTRES1,NAT10,CARS1,RPUSD4
GO:MF	histone modifying activity	GO:0140993	false	9.69471624564781e-9	8.013464897751115	212	3126	72	20212	JMJD1C,TRIM37,UBR2,RNF20,KDM5A,KDM4A,SUDS3,PRKDC,DCAF1,JARID2,USP16,ATF2,HDAC1,JADE1,RSBN1,JAK2,NCOA1,KDM3A,BUB1,KDM5B,CREBBP,NSD3,HDAC3,EHMT1,USP3,KMT2B,TAF9,HDAC2,CDK1,ING4,RNF2,NCOA3,METTL8,KMT5B,KMT2D,NAA50,KAT6A,EZH2,KAT14,UHRF1,SETD3,MEAF6,SMYD2,KAT2A,BRD1,KDM4C,KDM6A,HDAC5,SETBP1,PRKAA1,GTF2B,METTL22,NSD1,BRCA2,KAT2B,PRMT5,EP300,HDAC9,SETD1B,KDM3B,BRPF1,SETD7,BRPF3,RNF168,PHF2,WDR5,PRMT2,H…
GO:MF	ribosome binding	GO:0043022	false	1.2239164717245896e-8	7.9122482203497055	113	3126	47	20212	SRP72,DHX9,ABCE1,NEMF,RICTOR,FMR1,RPSA,USP16,MTIF3,PRMT3,MTIF2,RACK1,SERBP1,GUF1,IGHMBP2,NAA16,DNAJC2,NPM1,C1QBP,EIF3K,EIF1,EIF5A2,UNK,MTOR,SEC61A1,EIF2A,EIF1B,DDX3X,RBM3,MRPS27,NMD3,EIF6,CPSF6,EIF2S1,STAU2,CPEB4,NAA15,CPEB2,NAA10,MALSU1,MRRF,BAG6,PTCD3,MTRES1,CCDC47,DHX33,SPCS1
GO:MF	enzyme regulator activity	GO:0030234	true	1.8612113739508485e-8	7.7302043021365145	1296	3126	287	20212	PPP1R12A,MYCBP2,GMFB,RAB3GAP1,PPP4R3A,VAV1,PAK2,ARHGAP15,IPO7,VCP,SHOC2,RPL5,ETAA1,KDM5A,PSME4,ITSN2,DOCK2,USP14,AZIN1,ABCE1,DOCK10,PPP1R2,TAOK1,RICTOR,MACROH2A1,PIK3CA,SAE1,CCNT1,MOB1A,PPP2R5A,CALM1,PDCD5,GRIPAP1,MAPK8,BID,RPS7,HSP90AA1,CCAR2,NCK1,RIC1,TRIM23,PRKAR1A,CYTH1,ARHGAP45,RANBP1,MTMR9,RACK1,EEF1D,EIF2B5,RAPGEF2,LAMTOR3,LMTK2,TXNIP,AKAP13,DOCK9,CCNG1,WDR91,BMP2K,PPP2R5D,IL6ST,RAB3GAP2,P…
GO:MF	aminoacyltransferase activity	GO:0016755	false	4.386898205974095e-8	7.357842442890849	501	3126	133	20212	MYCBP2,HLTF,TRIM37,UBR2,RNF20,PJA2,RLIM,UBE3A,RNF40,TRIM33,MED12,UBR3,NEDD4L,TRIM34,RNF125,MDM2,UBE3B,TRIM23,TRIM22,UFL1,NT5C2,TRIM24,ATG5,UBE3C,TRIM59,FBXL3,UBR1,RNF7,FBXL5,HERC4,UBE2D2,ZNF451,NSMCE1,ARIH1,VPS18,OBI1,RNF213,RNF6,RNF4,RNF139,UBE2R2,UBE2D1,RNF216,FBXW11,UBA3,FANCL,PELI1,ANAPC4,RNF111,RNF220,RAD18,BTRC,UBE2G2,KCMF1,SYVN1,RNF2,UBE2S,FBXO30,ERCC8,TRIM56,SHARPIN,UBE4A,FBXO11,PEX12,CUL…
GO:MF	DNA helicase activity	GO:0003678	false	1.3558950822399085e-7	6.867773914427001	59	3126	30	20212	SETX,CHD8,DHX9,ASCC3,FANCM,HELQ,MCM2,XRCC6,RUVBL1,ERCC3,MCM7,RAD50,FBH1,RFC2,MCM6,DHX36,IGHMBP2,MCM5,MCM8,HELB,DDX3X,RECQL,MRE11,DSCC1,MCM3,DDX11,CHD1L,DHX30,RAD54B,XRCC5
GO:MF	exonuclease activity	GO:0004527	false	1.5027934418828793e-7	6.823100708844407	83	3126	37	20212	CNOT2,CNOT1,ANGEL2,CNOT6L,CNOT7,RAD50,DCLRE1C,REXO4,RAD1,EXOSC9,DIS3L2,EXOSC2,DDX1,DIS3,EXOSC10,APLF,EXOSC3,MRE11,ATRIP,EXOSC7,PLD3,POLD1,TATDN1,DXO,HELZ2,APTX,TOE1,REXO5,EXOG,XRN1,PAN3,ERI2,CPSF3,DCP2,APEX1,AEN,POLG
GO:MF	single-stranded DNA binding	GO:0003697	false	2.0103705585132792e-7	6.696723884527323	121	3126	47	20212	HNRNPU,HMGB1,TOP1,DHX9,MCM2,ZRANB3,PMS2,SMC4,ERCC4,MCM7,RAD50,MMS22L,FBH1,TERF1,POLR3C,TSN,REXO4,HNRNPA2B1,SMC6,MCM6,DHX36,RPA2,IGHMBP2,MCM5,HNRNPDL,MSH2,MSH3,RAD23B,RAD18,MCM8,FUBP3,TERF2IP,SMARCAL1,RECQL,RNF138,CTC1,HMCES,APTX,WDR48,MCM3,SSBP3,DDX11,RPA1,BRCA2,PURA,RTF1,TOP3A
GO:MF	ubiquitin-like protein ligase activity	GO:0061659	false	2.3483192835805374e-7	6.6292428556057414	372	3126	104	20212	MYCBP2,HLTF,TRIM37,UBR2,RNF20,PJA2,RLIM,UBE3A,RNF40,MED12,UBR3,NEDD4L,TRIM34,RNF125,MDM2,UBE3B,TRIM23,TRIM22,UFL1,NT5C2,TRIM24,ATG5,UBE3C,TRIM59,UBR1,RNF7,HERC4,UBE2D2,ZNF451,NSMCE1,ARIH1,VPS18,RNF213,RNF6,RNF4,RNF139,UBE2D1,RNF216,FBXW11,FANCL,PELI1,RNF111,RNF220,RAD18,BTRC,KCMF1,SYVN1,RNF2,FBXO30,TRIM56,UBE4A,PRPF19,UHRF1,TRIM4,MED18,UBR4,EIF2AK4,CBL,RNF138,RMND5A,RPGR,UBE2F,UBE2K,TRIM13,TRIP12…
GO:MF	phosphotransferase activity, alcohol group as acceptor	GO:0016773	false	3.024956514645701e-7	6.51928086418016	697	3126	169	20212	SLK,SMG1,PRPF4B,PAK2,TOP1,CDK12,IKBKB,EIF2AK1,TAOK1,PRKDC,DCAF1,PIK3CA,TBK1,FAM20B,CSNK1A1,MAP4K4,PIK3C3,MAPK8,ROCK2,PRKACB,PI4K2B,GK5,PIKFYVE,MAP3K2,MMD,PKN2,NT5C2,TRIM24,PIK3R4,JAK2,PI4KB,RIOK1,DCK,LMTK2,BMP2K,NRBP1,PPP1R9B,GALK2,DYRK3,PRKCI,BUB1,IP6K1,STK11,UPRT,STK38L,STK39,CDK1,IKBKE,CSNK1D,TP53RK,CDK7,CDKL3,GRK6,STK26,ABL1,HK2,AKT2,MAP3K1,CSNK1G2,MTOR,EEF2K,PRKCD,TKFC,PRKD2,COASY,STK17A,PFK…
GO:MF	kinase activity	GO:0016301	false	3.6720884219604117e-7	6.435086869761879	787	3126	186	20212	SLK,SMG1,PRPF4B,PAK2,TOP1,TRRAP,CDK12,IKBKB,EIF2AK1,TAOK1,PRKDC,DCAF1,PIK3CA,TBK1,FAM20B,CSNK1A1,CALM1,MAP4K4,PIK3C3,MAPK8,ROCK2,PRKACB,PI4K2B,GK5,PIKFYVE,MAP3K2,MMD,PRKAR1A,PKN2,NT5C2,TRIM24,PIK3R4,JAK2,SEPHS1,PI4KB,RIOK1,DCK,LMTK2,BMP2K,NRBP1,PPP1R9B,GALK2,DYRK3,PRKCI,BUB1,IP6K1,STK11,UPRT,STK38L,STK39,CDK1,IKBKE,CSNK1D,TP53RK,CDK7,CDKL3,GRK6,STK26,ABL1,HK2,AKT2,MAP3K1,CSNK1G2,MTOR,EEF2K,PRKCD,…
GO:MF	histone binding	GO:0042393	false	4.7624760616422083e-7	6.322167194271247	251	3126	77	20212	CHD4,CHD8,ZZZ3,RESF1,IPO7,RBBP7,SMARCC1,ZMYND11,RNF20,RSF1,KDM5A,PSME4,KDM4A,RBBP5,FMR1,JARID2,L3MBTL2,TDRD3,SSRP1,USP16,MCM2,NASP,ATRX,TBL1XR1,CHD2,ING1,TRIM24,ATAD2,JAK2,INO80,PHC3,KDM5B,ATAD2B,BPTF,USP3,TSPYL2,DNAJC2,HDAC2,ZMYND8,NPM1,ING4,TNKS,KMT2D,APLF,SMARCC2,UHRF1,MBTD1,YEATS2,VPS72,MLLT10,SUPT6H,BRD1,UIMC1,MLLT1,KDM4C,WDR5B,KMT2E,H2AX,UHRF2,HIRA,BCAS3,MSH6,SCMH1,PWP1,BRD7,IPO9,CXXC1,YEAT…
GO:MF	ubiquitin protein ligase activity	GO:0061630	false	6.037497647317562e-7	6.219143025475578	354	3126	99	20212	MYCBP2,HLTF,TRIM37,UBR2,RNF20,PJA2,RLIM,UBE3A,RNF40,MED12,UBR3,NEDD4L,TRIM34,RNF125,MDM2,UBE3B,TRIM23,TRIM22,NT5C2,TRIM24,UBE3C,TRIM59,UBR1,RNF7,HERC4,UBE2D2,NSMCE1,ARIH1,VPS18,RNF213,RNF6,RNF4,RNF139,UBE2D1,RNF216,FBXW11,FANCL,PELI1,RNF111,RNF220,RAD18,BTRC,KCMF1,SYVN1,RNF2,FBXO30,TRIM56,UBE4A,PRPF19,UHRF1,TRIM4,MED18,UBR4,EIF2AK4,CBL,RNF138,RMND5A,RPGR,UBE2K,TRIM13,TRIP12,TRIM65,UBR7,RNF170,TRI…
GO:MF	nucleotidyltransferase activity	GO:0016779	false	6.75864702582458e-7	6.170140234239969	149	3126	53	20212	POLR2B,TUT4,POLE2,REV3L,CMAS,UGP2,TERF1,POLR3C,UAP1,NMNAT1,TUT7,THG1L,TRNT1,ABL1,TNKS,CRCP,UBA6,PAPOLA,COASY,RNGTT,POLR3G,TUT1,OAS1,POLK,PARP1,YRDC,PARP11,PARP4,NUDT5,PRIMPOL,POLR3A,POLD1,POLR3H,TNKS2,FPGT,PCYT1A,POLR3B,PARP15,CHRAC1,NANS,OAS3,CDS2,SELENOO,POLR1C,POLB,OAS2,DKC1,PARP2,POLR1A,POLG,TENT2,POLR2C,TAMM41
GO:MF	tubulin binding	GO:0015631	false	7.742017809818672e-7	6.11114583396035	389	3126	106	20212	TPR,EZR,CENPJ,CENPE,CLASP2,CENPF,MACF1,TAOK1,FMR1,REEP3,MAP4K4,PDCD5,CCSER2,KATNA1,DIP2B,DRG1,STMN1,MAP4,NIN,FNTA,INO80,KIFC1,TERF1,TUBGCP3,HTT,RCC2,RMDN3,DCTN1,HSPH1,CDK5RAP2,TRAPPC14,ALMS1,RACGAP1,WASL,FBXW11,SKA2,DLGAP5,CEP57L1,KIF13B,CEP70,SUN2,SVBP,SSNA1,APPL1,KIF4A,DST,ABRAXAS1,KIF13A,CETN3,KIF22,CAMSAP1,DDX3X,MAPRE2,BCL2L11,TOGARAM1,STRBP,PRUNE1,RAB11A,HDGFL3,KIF1B,TUBGCP6,KIF21B,STIM1,PSR…
GO:MF	RNA binding	GO:0003723	false	0.0000012537260361582649	5.901797355039277	3123	3126	595	20212	MATR3,HNRNPU,HNRNPR,DDX17,XPO1,SETX,HSPA8,SRP72,PRPF8,KPNB1,EIF4G2,TPR,HMGB1,SYNCRIP,RSRC2,SRSF7,SMG1,EZR,PRPF40A,PRPF4B,HLTF,IARS1,DNTTIP2,PUM2,SLTM,UTP20,CSDE1,MYH9,VIRMA,THRAP3,BMS1,TOP1,RBM26,PRRC2C,VCP,RPS6,RPL5,RBBP7,GOLGB1,RPL26,PRPF6,POLR2B,STRAP,SLC4A1AP,LSM14A,NOLC1,HNRNPM,IMMT,TNPO1,NSRP1,PABPN1,RNF20,CLTC,MTDH,TOP2A,RPLP0,MAK16,CCT4,RPS3A,SF3A1,NCOA5,FIP1L1,EIF4H,DHX9,NOP58,ARCN1,RPN1…
GO:MF	translation factor activity, RNA binding	GO:0008135	false	0.0000018035759614354663	5.743865561725138	93	3126	38	20212	EIF4G2,EIF4H,GFM1,AGO3,MTIF3,EIF3E,EIF3A,MTIF2,EEF1D,EIF2B5,TSFM,EIF3I,EEF1B2,EIF3G,COPS5,EIF3K,EIF1,HBS1L,EIF5A2,EIF3B,EEF2K,EIF2B3,EIF2A,EIF1B,EIF2B1,GSPT1,EIF6,TCEA1,EIF2S1,EEF1A1,CPEB4,CPEB2,EIF4G3,EFTUD2,EIF4E2,GTPBP2,EIF3J,TUFM
GO:MF	NF-kappaB binding	GO:0051059	false	0.000002050190861252146	5.688205706685611	30	3126	19	20212	MTDH,SETD6,HDAC1,NFKBIA,HDAC3,HDAC2,NPM1,FAF1,AKAP8,NOTCH2,TP53BP2,HIF1AN,TAF4B,ANXA4,GSK3B,ANKRD42,COMMD7,EP300,RNF25
GO:MF	polyubiquitin modification-dependent protein binding	GO:0031593	false	0.0000024392755221003976	5.6127391422980875	58	3126	28	20212	PRPF8,VCP,OPTN,EPS15,AGL,ZRANB3,UBXN1,ZBTB1,PSMD4,RAD23B,IKBKE,RAD18,DNAJB2,ASCC2,SHARPIN,UFD1,ABRAXAS1,TAB2,ATRIP,UIMC1,UBQLN1,IKBKG,BAG6,DZIP3,NPLOC4,RNF168,ABRAXAS2,UBAC1
GO:MF	GTPase regulator activity	GO:0030695	false	0.000003024905109075919	5.519288244565591	492	3126	125	20212	MYCBP2,RAB3GAP1,VAV1,ARHGAP15,IPO7,ITSN2,DOCK2,DOCK10,GRIPAP1,RIC1,CYTH1,ARHGAP45,RANBP1,EEF1D,EIF2B5,RAPGEF2,LAMTOR3,AKAP13,DOCK9,RAB3GAP2,GPSM2,RALGPS2,ARF4,ARFGAP3,RCC2,SEC23B,AGFG1,RASGRP2,TBC1D9B,ARHGEF6,NPRL2,SGSM2,RACGAP1,ARAP1,CYTH4,WASL,THG1L,EEF1B2,DEF6,ARHGAP4,SWAP70,RAB3IP,ANKRD27,DIS3,NET1,ARHGDIB,NUCB2,RASAL2,ARHGAP42,ARFGAP1,EIF2B3,MYO9B,ARHGAP17,RALBP1,RABEP1,FGD3,SBF2,AGAP2,MCF2L…
GO:MF	nucleoside-triphosphatase regulator activity	GO:0060589	false	0.000003024905109075919	5.519288244565591	492	3126	125	20212	MYCBP2,RAB3GAP1,VAV1,ARHGAP15,IPO7,ITSN2,DOCK2,DOCK10,GRIPAP1,RIC1,CYTH1,ARHGAP45,RANBP1,EEF1D,EIF2B5,RAPGEF2,LAMTOR3,AKAP13,DOCK9,RAB3GAP2,GPSM2,RALGPS2,ARF4,ARFGAP3,RCC2,SEC23B,AGFG1,RASGRP2,TBC1D9B,ARHGEF6,NPRL2,SGSM2,RACGAP1,ARAP1,CYTH4,WASL,THG1L,EEF1B2,DEF6,ARHGAP4,SWAP70,RAB3IP,ANKRD27,DIS3,NET1,ARHGDIB,NUCB2,RASAL2,ARHGAP42,ARFGAP1,EIF2B3,MYO9B,ARHGAP17,RALBP1,RABEP1,FGD3,SBF2,AGAP2,MCF2L…
GO:MF	enzyme activator activity	GO:0008047	false	0.000003758017105832785	5.4250412473989105	585	3126	143	20212	GMFB,RAB3GAP1,PPP4R3A,PAK2,ARHGAP15,VCP,ETAA1,PSME4,DOCK2,AZIN1,TAOK1,RICTOR,PIK3CA,SAE1,CCNT1,MOB1A,PPP2R5A,CALM1,PDCD5,TRIM23,ARHGAP45,RANBP1,RACK1,RAPGEF2,LAMTOR3,PPP2R5D,IL6ST,RAB3GAP2,CCNT2,PPP2R5C,CWF19L1,ARFGAP3,SEC23B,DDOST,AGFG1,GNAS,TBC1D9B,STK11,ARHGEF6,APAF1,APOE,ABI1,PSME2,CFLAR,NPRL2,PPP4R3B,SGSM2,RACGAP1,ARAP1,FRS2,GMFG,TANK,RHEB,ARHGAP4,BTRC,ABHD5,CCND2,ANKRD27,ARHGDIB,RASAL2,PSAP…
GO:MF	GTPase binding	GO:0051020	false	0.000007365113885820901	5.132820533328997	317	3126	88	20212	XPO1,MYCBP2,KPNB1,RAB3GAP1,IARS1,PAK2,IPO7,TNPO1,DOCK2,GOLGA4,DOCK10,PICALM,EXOC5,CDC42SE2,ROCK2,GGA3,HSP90AA1,RIC1,RABGGTB,IPO11,PKN2,RANBP1,AKAP13,RAB3GAP2,PIH1D2,PPP6R1,RCC2,CSE1L,XPOT,USP33,XPO5,SGSM2,ERC1,RRAGC,AIMP1,GOLGA5,RAB3IP,ANKRD27,SPTBN1,ARHGDIB,RAB11FIP4,MYO9B,LCP1,RALBP1,RAF1,FGD3,FMNL3,CYFIP2,RIN3,SOD1,FNBP1L,FLNA,EXOC2,TNPO3,EPS8,CORO1C,IPO13,ATG14,OCRL,RASGRP3,IQGAP1,DIAPH3,RASA…
GO:MF	translation regulator activity, nucleic acid binding	GO:0090079	false	0.000007900783330884718	5.102329848024035	117	3126	43	20212	EIF4G2,EIF4H,GFM1,AGO3,MTIF3,EIF3E,EIF3A,MTIF2,EEF1D,EIF2B5,TSFM,EIF3I,EEF1B2,EIF3G,COPS5,EIF3K,EIF1,HBS1L,EIF5A2,EIF3B,EEF2K,EIF2B3,EIF2A,EIF1B,EIF2B1,GSPT1,EIF6,TCEA1,EIF2S1,EEF1A1,CPEB4,CPEB2,PABPC1,CELF1,EIF4G3,EFTUD2,PURA,EIF4E2,GTPBP2,PAIP2,EIF3J,TUFM,RARA
GO:MF	ATP-dependent chromatin remodeler activity	GO:0140658	false	0.000009823894074813946	5.007716328915836	38	3126	21	20212	CHD4,CHD8,HLTF,BTAF1,RSF1,ATRX,ZRANB3,CHD2,INO80,HELLS,ERCC6L,EP400,SMARCAL1,VPS72,ERCC6,CHD1L,TTF2,CHD9,SHPRH,RAD54B,ERCC6L2
GO:MF	translation regulator activity	GO:0045182	false	0.00001079395235382065	4.966819503309757	147	3126	50	20212	EIF4G2,EIF4H,GFM1,FMR1,AGO3,MTIF3,EIF3E,EIF3A,MTIF2,RACK1,EEF1D,EIF2B5,SERBP1,TSFM,EIF3I,EEF1B2,EIF3G,COPS5,EIF3K,EIF1,HBS1L,EIF5A2,EIF3B,EEF2K,EIF2B3,EIF2A,EIF1B,EIF2B1,GSPT1,EIF6,TCEA1,EIF2S1,RPS14,EEF1A1,EIF4EBP3,CPEB4,CPEB2,PABPC1,CELF1,EIF4G3,FXR1,EFTUD2,PURA,EIF4E2,GTPBP2,PAIP2,NHLRC3,EIF3J,TUFM,RARA
GO:MF	protein serine/threonine kinase activity	GO:0004674	false	0.00002838789165670447	4.546866860938754	434	3126	110	20212	SLK,SMG1,PRPF4B,PAK2,TOP1,CDK12,IKBKB,EIF2AK1,TAOK1,PRKDC,DCAF1,PIK3CA,TBK1,CSNK1A1,MAP4K4,MAPK8,ROCK2,PRKACB,PIKFYVE,MAP3K2,PKN2,PIK3R4,RIOK1,LMTK2,BMP2K,NRBP1,DYRK3,PRKCI,BUB1,STK11,STK38L,STK39,CDK1,IKBKE,CSNK1D,TP53RK,CDK7,CDKL3,GRK6,STK26,AKT2,MAP3K1,CSNK1G2,MTOR,EEF2K,PRKCD,PRKD2,STK17A,RAF1,CDK13,PHKG2,WNK3,PHKA1,MAPKAPK5,STK25,EIF2AK4,MAPK6,AURKB,HIPK3,LRRK1,STK17B,LATS1,SGK1,TGFBR2,SYK,M…
GO:MF	general transcription initiation factor binding	GO:0140296	false	0.00002938913335521044	4.531813220480612	53	3126	25	20212	HNRNPU,BTAF1,ATF4,NOP58,RUVBL1,ERCC4,DRAP1,GTF2A1,CTDP1,TAF1B,POLR1E,MTOR,BDP1,NR3C1,PSMC5,ZNHIT6,YEATS2,GTF2A2,GTF2E2,GTF2B,NR3C2,CAND1,EDF1,TAF7,TCF4
GO:MF	peptide N-acetyltransferase activity	GO:0034212	false	0.00002938913335521044	4.531813220480612	53	3126	25	20212	ATF2,JADE1,NCOA1,CREBBP,ESCO2,TAF9,ING4,NCOA3,METTL8,NAA50,KAT6A,KAT14,MEAF6,NAA30,KAT2A,BRD1,NAA20,NAA10,GTF2B,BRCA2,KAT2B,EP300,BRPF1,BRPF3,HAT1
GO:MF	microtubule binding	GO:0008017	false	0.000029583300035272958	4.52895338182088	278	3126	78	20212	EZR,CENPE,CLASP2,CENPF,MACF1,FMR1,REEP3,MAP4K4,CCSER2,KATNA1,DRG1,MAP4,NIN,FNTA,KIFC1,TERF1,TUBGCP3,RCC2,RMDN3,DCTN1,CDK5RAP2,ALMS1,RACGAP1,WASL,FBXW11,SKA2,DLGAP5,CEP57L1,KIF13B,SUN2,SVBP,SSNA1,KIF4A,DST,ABRAXAS1,KIF13A,CETN3,KIF22,CAMSAP1,MAPRE2,BCL2L11,TOGARAM1,STRBP,RAB11A,HDGFL3,KIF1B,TUBGCP6,KIF21B,STIM1,PSRC1,VAPA,MAST1,DIAPH3,HAUS6,RPS3,MAP7D3,KIF11,CCDC88C,KATNAL1,HAUS8,PEX14,NDC80,GAPDH…
GO:MF	nuclease activity	GO:0004518	false	0.000035703354799024335	4.447290974300937	214	3126	64	20212	CNOT2,DBR1,CNOT1,FANCM,ANGEL2,AGO3,CNOT6L,CNOT7,ZRANB3,PMS2,ERCC4,RAD50,LACTB2,DCLRE1C,ANKZF1,TSN,REXO4,RAD1,EXOSC9,POP1,DNASE1L3,RPP30,DIS3L2,EXOSC2,DDX1,DIS3,XRCC1,EXOSC10,APLF,EXOSC3,MRE11,TSEN15,ATRIP,EXOSC7,PLD3,POLD1,TATDN1,RPS3,DXO,SND1,ZC3H12D,HELZ2,APTX,DICER1,TOE1,REXO5,RBBP8,EXOG,GEN1,XRN1,RIDA,PAN3,ERI2,MBD4,CPSF3,DCP2,APEX1,DNASE2,MYG1,POP5,AEN,N4BP2,POLG,DFFB
GO:MF	exonuclease activity, active with either ribo- or deoxyribonucleic acids and producing 5'-phosphomonoesters	GO:0016796	false	0.00004598779081273473	4.337357452806555	61	3126	27	20212	CNOT2,CNOT1,ANGEL2,CNOT6L,CNOT7,DCLRE1C,RAD1,EXOSC9,DIS3L2,EXOSC2,DIS3,EXOSC10,EXOSC3,MRE11,EXOSC7,PLD3,POLD1,TATDN1,HELZ2,APTX,TOE1,XRN1,PAN3,ERI2,CPSF3,DCP2,APEX1
GO:MF	ligase activity	GO:0016874	false	0.00004771239168912982	4.321368812924252	175	3126	55	20212	SUCLG2,IARS1,GARS1,ATP5F1B,TARS1,UBE3A,DARS1,SUCLG1,SAE1,MDM2,VARS2,LARS2,LIG1,WARS1,RARS2,RARS1,ACSL4,GCLC,AASDH,ATG7,UBA3,FANCL,ACACA,BTRC,MT-ATP6,FARSA,UBA6,ACSS1,IARS2,DPH6,GSS,NAE1,QRSL1,TARS2,ADSS2,YARS1,WARS2,ATP5PF,ACSL1,ACSL5,SARS1,TTL,SLC27A1,PCCA,MT-ATP8,ATP5PB,RTCA,ACSS3,GLUL,MTHFD1L,CARS1,ACSF3,ATP5F1C,ATP5F1A,HARS2
GO:MF	hydrolase activity, acting on ester bonds	GO:0016788	false	0.00005416473072130137	4.266283411597038	768	3126	173	20212	IARS1,DAGLB,PTP4A2,CNOT2,LPIN2,PTEN,PTPRA,PTPN1,DBR1,CNOT1,PPP2R5A,FANCM,ANGEL2,AGO3,CNOT6L,PDIA3,CNOT7,PIKFYVE,ZRANB3,PMS2,PTPN6,ERCC4,FIG4,NT5C2,MTMR4,SSH2,GPCPD1,NT5C3B,CTDSPL2,VARS2,RAD50,CTDP1,PPP2R5D,SSU72,NT5C,LACTB2,LARS2,DCLRE1C,TIMM50,ANKZF1,PTPN11,TSN,FRA10AC1,REXO4,LDAH,INPPL1,PDP2,RAD1,PPP4C,EXOSC9,ACOT9,POP1,DNASE1L3,PPM1K,RPP30,DIS3L2,IDS,ABHD5,EXOSC2,MTMR14,DDX1,INPP4A,UBLCP1,DIS3…
GO:MF	double-stranded RNA binding	GO:0003725	false	0.00006844424259046609	4.16466307808299	73	3126	30	20212	HNRNPU,LSM14A,CLTC,MTDH,DHX9,MSN,VIM,AGO3,LRRFIP1,MBNL1,DHX36,AGO1,TFRC,DDX1,ILF3,ZNF346,STRBP,OAS1,YRDC,ILF2,ACTN1,STAU2,APTX,DICER1,ZBP1,OAS3,DHX33,OAS2,DHX30,DDX21
GO:MF	protein kinase activity	GO:0004672	false	0.00007615025339441806	4.118328647185267	586	3126	138	20212	SLK,SMG1,PRPF4B,PAK2,TOP1,CDK12,IKBKB,EIF2AK1,TAOK1,PRKDC,DCAF1,PIK3CA,TBK1,CSNK1A1,MAP4K4,PIK3C3,MAPK8,ROCK2,PRKACB,PIKFYVE,MAP3K2,MMD,PKN2,TRIM24,PIK3R4,JAK2,RIOK1,LMTK2,BMP2K,NRBP1,PPP1R9B,DYRK3,PRKCI,BUB1,STK11,STK38L,STK39,CDK1,IKBKE,CSNK1D,TP53RK,CDK7,CDKL3,GRK6,STK26,ABL1,AKT2,MAP3K1,CSNK1G2,MTOR,EEF2K,PRKCD,PRKD2,STK17A,RAF1,CDK13,PHKG2,WNK3,PHKA1,MAPKAPK5,STK25,EIF2AK4,MAPK6,JAK3,AURKB,H…
GO:MF	basal transcription machinery binding	GO:0001098	false	0.00013366423521610633	3.873984782163064	60	3126	26	20212	HNRNPU,LEO1,DHX9,NOP58,LLPH,CCAR2,RUVBL1,ERCC4,DRAP1,GTF2A1,CTDP1,SCAF4,AGO1,NCOA3,ELP2,UVSSA,ZNHIT6,SMYD2,GTF2A2,GTF2E2,SCAF1,GTF2B,EDF1,TAF7,TCF4,PCF11
GO:MF	basal RNA polymerase II transcription machinery binding	GO:0001099	false	0.00013366423521610633	3.873984782163064	60	3126	26	20212	HNRNPU,LEO1,DHX9,NOP58,LLPH,CCAR2,RUVBL1,ERCC4,DRAP1,GTF2A1,CTDP1,SCAF4,AGO1,NCOA3,ELP2,UVSSA,ZNHIT6,SMYD2,GTF2A2,GTF2E2,SCAF1,GTF2B,EDF1,TAF7,TCF4,PCF11
GO:MF	guanyl-nucleotide exchange factor activity	GO:0005085	false	0.00014803696509170478	3.829629826964093	231	3126	66	20212	MYCBP2,RAB3GAP1,VAV1,ITSN2,DOCK2,DOCK10,GRIPAP1,RIC1,CYTH1,EEF1D,EIF2B5,RAPGEF2,LAMTOR3,AKAP13,DOCK9,RAB3GAP2,RALGPS2,ARF4,RCC2,RASGRP2,ARHGEF6,CYTH4,THG1L,EEF1B2,DEF6,SWAP70,RAB3IP,ANKRD27,DIS3,NET1,NUCB2,EIF2B3,FGD3,SBF2,MCF2L2,RIN3,EIF2B1,RPGR,SBF1,RGL1,RASGRP3,PSD3,RCC1L,CCDC88C,RALGPS1,PREX1,ALS2,ELMO1,DENND1B,PLEKHG1,SH3BP5L,IQSEC1,PSD4,SLC38A9,DOCK11,RGL2,SOS2,FGD4,WDR41,DENND5B,RAPGEF5,CC…
GO:MF	acetyltransferase activity	GO:0016407	false	0.0001587394337527961	3.7993151732207235	95	3126	35	20212	ACAT1,ATF2,JADE1,NCOA1,CREBBP,ESCO2,NAA16,TAF9,ING4,NCOA3,METTL8,ACAT2,NAA50,KAT6A,KAT14,SMARCE1,MEAF6,HADHA,NAA30,KAT2A,DBT,BRD1,NAA20,NAA15,NAA10,GTF2B,PAFAH2,BRCA2,NAT10,KAT2B,EP300,BRPF1,BRPF3,HAT1,LPCAT2
GO:MF	3'-5' exonuclease activity	GO:0008408	false	0.00017125880540919786	3.766347089661445	57	3126	25	20212	CNOT2,CNOT1,ANGEL2,CNOT6L,CNOT7,RAD50,REXO4,RAD1,EXOSC9,DIS3L2,EXOSC2,DIS3,EXOSC10,APLF,EXOSC3,MRE11,EXOSC7,POLD1,TATDN1,HELZ2,TOE1,PAN3,ERI2,APEX1,POLG
GO:MF	p53 binding	GO:0002039	false	0.0002445516979010122	3.611629317563694	69	3126	28	20212	CHD8,RNF20,HDAC1,RNF125,MDM2,TRIM24,HIF1A,HTT,CREBBP,STK11,EHMT1,USP7,TAF9,TP53RK,TP53BP2,SMYD2,MAPKAPK5,PSME3,TAF3,GSK3B,NOP53,BRD7,RNF34,PRMT5,EP300,SETD7,ZNF385B,EHMT2
GO:MF	damaged DNA binding	GO:0003684	false	0.0002616553278918647	3.582270417620364	73	3126	29	20212	HMGB1,XRCC6,ERCC4,ERCC3,MUTYH,DCLRE1C,SMC6,RPA2,CREBBP,RAD1,MSH2,RAD23B,RAD18,XRCC1,CUL4B,POLK,PARP1,POLD1,RPS3,H2AX,APTX,RBBP8,MSH6,RPA1,EP300,POLB,APEX1,PARP2,XRCC5
GO:MF	histone acetyltransferase activity	GO:0004402	false	0.0002669432328064653	3.573581084328687	44	3126	21	20212	ATF2,JADE1,NCOA1,CREBBP,TAF9,ING4,NCOA3,METTL8,NAA50,KAT6A,KAT14,MEAF6,KAT2A,BRD1,GTF2B,BRCA2,KAT2B,EP300,BRPF1,BRPF3,HAT1
GO:MF	nuclear receptor binding	GO:0016922	false	0.0002722646069650114	3.5650088110978855	139	3126	45	20212	JMJD1C,THRAP3,STRN,DCAF1,MED12,CNOT1,SNW1,FOXP1,MED13,FKBP4,TRIM24,NCOA1,CALR,YWHAH,ASXL1,HIF1A,ARID1A,KDM3A,GTF2H1,SMAD3,RNF6,DDX5,NCOA3,SMARCE1,TMF1,PHB2,PARP1,TRIP12,LATS1,KDM4C,GTF2B,BCAS3,NSD1,NRIP1,DDX54,BAZ2A,EP300,WBP2,TAF7,PRMT2,TRIM68,TRIP4,ASAH1,NCOA6,BRD8
GO:MF	peptide-lysine-N-acetyltransferase activity	GO:0061733	false	0.0003450958765408279	3.462060229947179	48	3126	22	20212	ATF2,JADE1,NCOA1,CREBBP,ESCO2,TAF9,ING4,NCOA3,METTL8,NAA50,KAT6A,KAT14,MEAF6,KAT2A,BRD1,GTF2B,BRCA2,KAT2B,EP300,BRPF1,BRPF3,HAT1
GO:MF	small GTPase binding	GO:0031267	false	0.0004014760675137685	3.396340338446308	285	3126	76	20212	XPO1,MYCBP2,KPNB1,RAB3GAP1,PAK2,IPO7,TNPO1,DOCK2,GOLGA4,DOCK10,PICALM,EXOC5,CDC42SE2,ROCK2,GGA3,RIC1,RABGGTB,IPO11,PKN2,RANBP1,AKAP13,RAB3GAP2,PIH1D2,PPP6R1,RCC2,CSE1L,XPOT,USP33,XPO5,SGSM2,ERC1,GOLGA5,ANKRD27,ARHGDIB,RAB11FIP4,MYO9B,RALBP1,RAF1,FGD3,FMNL3,CYFIP2,RIN3,SOD1,FLNA,EXOC2,TNPO3,EPS8,CORO1C,IPO13,OCRL,RASGRP3,IQGAP1,DIAPH3,SORL1,EXOC8,ALS2,SGSM3,TBC1D7,DENND1B,GCC1,PLEKHG1,UNC13B,XPO6,…
GO:MF	disordered domain specific binding	GO:0097718	false	0.0005206075981219309	3.2834894977743296	29	3126	16	20212	EZR,CLTC,HSP90AA1,MDM2,PPIL1,RB1,AP2A2,KEAP1,NCOA3,SMAD2,GAPDH,RRM1,DFFB,FYN,HSPA2,NUMA1
GO:MF	protein folding chaperone	GO:0044183	false	0.0005569216950035912	3.2542058637463986	60	3126	25	20212	HSPA8,CCT2,CCT4,CCT8,HSP90AA1,ZPR1,HSPA13,HYOU1,CCT3,CALR,HSPA14,HSPH1,TRAP1,HSPA4L,PDCL3,APLF,HSPA9,TOR1A,DNAJB6,WIPF1,CD74,DNAJB1,PFDN1,CCDC47,HSPA2
GO:MF	N-acetyltransferase activity	GO:0008080	false	0.000652724757230828	3.1852699146139236	68	3126	27	20212	ATF2,JADE1,NCOA1,CREBBP,ESCO2,TAF9,ING4,NCOA3,METTL8,NAA50,KAT6A,KAT14,SMARCE1,MEAF6,NAA30,KAT2A,BRD1,NAA20,NAA10,GTF2B,BRCA2,NAT10,KAT2B,EP300,BRPF1,BRPF3,HAT1
GO:MF	protein serine kinase activity	GO:0106310	false	0.00074913441911665	3.1254402487319095	359	3126	90	20212	SLK,SMG1,PRPF4B,PAK2,CDK12,IKBKB,EIF2AK1,TAOK1,PRKDC,DCAF1,PIK3CA,TBK1,CSNK1A1,MAP4K4,MAPK8,ROCK2,PRKACB,PIKFYVE,MAP3K2,PKN2,PIK3R4,RIOK1,LMTK2,BMP2K,DYRK3,PRKCI,BUB1,STK11,STK38L,STK39,CDK1,CSNK1D,TP53RK,CDK7,CDKL3,STK26,AKT2,MAP3K1,CSNK1G2,MTOR,PRKCD,PRKD2,STK17A,RAF1,CDK13,WNK3,MAPKAPK5,STK25,EIF2AK4,MAPK6,AURKB,HIPK3,LRRK1,STK17B,LATS1,SGK1,MAST1,CIT,MAPK1,GSK3B,STK10,MAP3K21,MAP2K6,PRKACA,PR…
GO:MF	cell adhesion molecule binding	GO:0050839	false	0.0007519218307116591	3.12382730602425	561	3126	129	20212	HSPA8,EIF4G2,HMGB1,SLK,EZR,MYH9,PAK2,USP8,CLINT1,EPS15,EIF4H,MSN,CCT8,PICALM,MACF1,PTPN1,RPSA,USO1,IST1,SNX2,FERMT3,RAB10,LRRFIP1,EIF3E,NCK1,DSG2,ADAM10,PTPN6,SNX5,TWF1,RUVBL1,GOLGA3,PKN2,RANBP1,RACK1,EEF1D,CHMP4B,DOCK9,HDLBP,CALR,SERBP1,LASP1,GLOD4,PTPN11,SEPTIN7,RARS1,TMPO,ABI1,ITGB1,ERC1,CSNK1D,RPL15,RAN,SWAP70,HNRNPK,CORO1B,SPTBN1,TAGLN2,LCP1,DST,EIF2A,DDX3X,ITGAL,RAB11B,MRE11,CBL,FNBP1L,FLNA…
GO:MF	ubiquitin-like protein binding	GO:0032182	false	0.000861510856646478	3.0647392452595414	118	3126	39	20212	USP25,TOP2A,JARID2,USP16,GGA3,MDM2,DHX16,UBXN1,SERBP1,UEVLD,ILRUN,DCUN1D1,SMAD3,USP5,RNF4,RAD23B,RNF111,DNAJB2,ASCC2,FAF1,SHARPIN,DCUN1D5,TAB2,SIMC1,TOLLIP,UBE2L6,RNF19B,WDR48,IKBKG,GGA2,UCHL3,NPLOC4,STAM2,RNF168,DCUN1D2,N4BP2,USPL1,CXCR4,DCUN1D3
GO:MF	phosphatase binding	GO:0019902	false	0.0009105323136155198	3.040704637045459	190	3126	55	20212	CEP192,VCP,SHOC2,STRN,PTPN1,AKAP11,CDC27,TBK1,MAPK8,HSP90AA1,MTMR4,MTMR9,SMG5,RACK1,PPP1R9B,AP3B1,PPP6R1,RPA2,SMAD3,ANAPC4,IKBKE,SKAP1,TERF2IP,SBF2,PPP6R2,TRAF2,PHACTR4,CD22,SOD1,KAT2A,JAK3,PPP1R18,PTPA,GNA12,BCL2,LCK,SYK,IQGAP1,MAPK1,PPP1CC,TRPC4AP,NFATC2,SMAD2,PPME1,DLG1,DZIP3,CSF1R,STAT6,CSK,ITGA1,ANK1,MTMR3,VRK3,STX17,SMG7
GO:MF	RNA exonuclease activity, producing 5'-phosphomonoesters	GO:0016896	false	0.0010263806462361778	2.988691545752455	40	3126	19	20212	CNOT2,CNOT1,ANGEL2,CNOT6L,CNOT7,EXOSC9,DIS3L2,EXOSC2,DIS3,EXOSC10,EXOSC3,EXOSC7,HELZ2,TOE1,XRN1,PAN3,ERI2,CPSF3,DCP2
GO:MF	nucleosome binding	GO:0031491	false	0.0012713979294734893	2.895718500172331	70	3126	27	20212	CHD4,SMARCC1,H1-4,MACROH2A1,SSRP1,HDAC1,SMARCD2,ARID1A,ARID1B,RNF4,HDAC2,SMARCC2,SMARCE1,MLLT10,SUPT6H,GATAD2B,PARP1,HMGN1,MBD3,DNTTIP1,HIRA,CHD1L,ACTR6,CABIN1,RNF168,PARP2,MLLT6
GO:MF	ribosomal large subunit binding	GO:0043023	false	0.0013691782102997834	2.8635400210312874	16	3126	11	20212	NEMF,NPM1,RBM3,NMD3,EIF6,CPSF6,CPEB2,MALSU1,MRRF,MTRES1,DHX33
GO:MF	translation initiation factor activity	GO:0003743	false	0.0013905267406758475	2.8568206549722084	55	3126	23	20212	EIF4G2,EIF4H,AGO3,MTIF3,EIF3E,EIF3A,MTIF2,EIF2B5,EIF3I,EIF3G,COPS5,EIF3K,EIF1,EIF3B,EIF2B3,EIF2A,EIF1B,EIF2B1,EIF6,EIF2S1,EIF4G3,EIF4E2,EIF3J
GO:MF	catalytic activity, acting on a tRNA	GO:0140101	false	0.0016620387363064527	2.779358858549442	134	3126	42	20212	IARS1,GARS1,TARS1,DARS1,TRMT10A,VARS2,PUS1,LARS2,ANKZF1,WARS1,RARS2,RARS1,POP1,THG1L,RPP30,TRMT2A,OSGEP,TRNT1,FARSA,METTL8,TRIT1,TYW5,IARS2,BCDIN3D,QRSL1,TARS2,TRMU,YARS1,WARS2,SEPSECS,PSTK,SARS1,TRMT10B,FTO,PTRH2,TRMT13,DTD2,NSUN6,CDKAL1,CARS1,POP5,HARS2
GO:MF	histone H4 acetyltransferase activity	GO:0010485	false	0.0019843522137332897	2.702381239991943	22	3126	13	20212	ATF2,JADE1,ING4,NAA50,KAT6A,MEAF6,KAT2A,BRD1,BRCA2,EP300,BRPF1,BRPF3,HAT1
GO:MF	3'-5' DNA helicase activity	GO:0043138	false	0.0023803236012478984	2.623363997278408	14	3126	10	20212	DHX9,ASCC3,FANCM,HELQ,MCM2,ERCC3,FBH1,MCM6,MCM5,RECQL
GO:MF	histone H3 acetyltransferase activity	GO:0010484	false	0.0023803236012478984	2.623363997278408	14	3126	10	20212	JADE1,ING4,KAT6A,MEAF6,KAT2A,BRD1,BRCA2,KAT2B,EP300,BRPF3
GO:MF	RNA exonuclease activity	GO:0004532	false	0.0025550070595763102	2.5926078955563523	42	3126	19	20212	CNOT2,CNOT1,ANGEL2,CNOT6L,CNOT7,EXOSC9,DIS3L2,EXOSC2,DIS3,EXOSC10,EXOSC3,EXOSC7,HELZ2,TOE1,XRN1,PAN3,ERI2,CPSF3,DCP2
GO:MF	nucleocytoplasmic carrier activity	GO:0140142	true	0.002895332916676064	2.538301492191253	32	3126	16	20212	XPO1,KPNB1,TNPO1,IPO11,CALR,HIKESHI,CSE1L,XPO5,KPNA3,RAN,EIF4ENIF1,TNPO3,SNUPN,XPO6,IPO9,TMCO6
GO:MF	N-acyltransferase activity	GO:0016410	false	0.003608623440116604	2.442658434208644	94	3126	32	20212	ATF2,JADE1,NCOA1,ALAS1,CREBBP,ESCO2,TAF9,ING4,NCOA3,CERS2,METTL8,NAA50,KAT6A,KAT14,SMARCE1,MEAF6,NAA30,KAT2A,BRD1,PLAAT4,CERS5,CERS6,NAA20,NAA10,GTF2B,BRCA2,NAT10,KAT2B,EP300,BRPF1,BRPF3,HAT1
GO:MF	tau protein binding	GO:0048156	false	0.003915718188275902	2.4071885716392636	43	3126	19	20212	PICALM,TAOK1,ROCK2,FKBP4,HSP90AA1,DCTN1,APOE,GSK3B,CLU,PRKAA1,SMAD2,TAOK2,EP300,STUB1,DYRK1A,FYN,HSPA2,ROCK1,BRSK1
GO:MF	histone H4K12 acetyltransferase activity	GO:0043997	false	0.003960508008546986	2.4022491041859855	12	3126	9	20212	JADE1,ING4,KAT6A,MEAF6,KAT2A,BRD1,BRPF1,BRPF3,HAT1
GO:MF	protein phosphatase binding	GO:0019903	false	0.004189060788693784	2.3778833374180306	143	3126	43	20212	VCP,SHOC2,STRN,PTPN1,AKAP11,CDC27,TBK1,MAPK8,HSP90AA1,MTMR4,MTMR9,SMG5,RACK1,PPP1R9B,AP3B1,PPP6R1,RPA2,ANAPC4,IKBKE,SKAP1,PPP6R2,TRAF2,PHACTR4,CD22,SOD1,KAT2A,JAK3,PTPA,GNA12,BCL2,LCK,IQGAP1,PPP1CC,PPME1,CSF1R,STAT6,CSK,ITGA1,ANK1,MTMR3,VRK3,STX17,SMG7
GO:MF	DNA nuclease activity	GO:0004536	false	0.004263504485607767	2.3702332757617937	62	3126	24	20212	ZRANB3,ERCC4,RAD50,DCLRE1C,RAD1,DNASE1L3,XRCC1,APLF,MRE11,PLD3,POLD1,TATDN1,RPS3,APTX,DICER1,RBBP8,EXOG,GEN1,MBD4,APEX1,DNASE2,AEN,N4BP2,DFFB
GO:MF	heat shock protein binding	GO:0031072	false	0.004668671994582022	2.330806637088044	130	3126	40	20212	HSPA8,KPNB1,TPR,SACS,FKBP4,HSPA13,EEF1D,HIKESHI,HIF1A,MVD,HSPA14,HTT,DNAJB14,APAF1,DNAJC2,DNAJC18,HDAC2,CDK1,TFRC,DNAJB2,DNAJC10,DNAJC7,FAF1,DNAJC8,NR3C1,HSPA9,TTC4,TFAM,DNAJB6,DNAJA1,RPS3,STAU2,METTL22,IRAK1,BAG6,DNAJB1,GUCY1B1,STUB1,CDC37L1,HSPA2
GO:MF	metal ion binding	GO:0046872	false	0.007045762514937528	2.1520719992743254	4354	3126	764	20212	MATR3,CHD4,MT-CYB,MT-CO1,EEA1,MT-CO2,MYCBP2,KPNB1,ZZZ3,JMJD1C,SRSF7,SMG1,SUCLG2,VAV1,HLTF,DAGLB,REST,MAN1A2,TRIM37,RBM26,UBR2,ITPR2,POLR2B,ZMYND11,CALCOCO2,OPTN,NUP153,RNF20,RSF1,PJA2,KDM5A,ASXL2,EPS15,TOP2A,RLIM,ITSN2,TAX1BP1,DHX9,ITPR1,ABCE1,TARS1,KDM4A,PHF20,CTCF,SP100,UBE3A,LTA4H,ACAT1,MACF1,RNF40,CAT,TUT4,PTPN1,DBR1,TRIM33,MIOS,FAM20B,MOB1A,ZMAT2,CALM1,L3MBTL2,DSE,PPAT,USP16,SCAF11,ATF2,SLC1…
GO:MF	DNA endonuclease activity	GO:0004520	false	0.007601071311437158	2.1191251930012727	41	3126	18	20212	ZRANB3,ERCC4,RAD50,DCLRE1C,DNASE1L3,XRCC1,APLF,MRE11,RPS3,DICER1,RBBP8,EXOG,GEN1,MBD4,APEX1,DNASE2,N4BP2,DFFB
GO:MF	snRNP binding	GO:0070990	false	0.008181625064316337	2.087160426601206	8	3126	7	20212	STRAP,RBM39,SNRPB2,SNRPB,LEMD3,PRPF31,RBM23
GO:MF	ATP-dependent protein folding chaperone	GO:0140662	false	0.009506857146472883	2.021963031909398	31	3126	15	20212	HSPA8,CCT2,CCT4,CCT8,HSP90AA1,HSPA13,HYOU1,CCT3,HSPA14,HSPH1,TRAP1,HSPA4L,HSPA9,TOR1A,HSPA2
GO:MF	telomeric DNA binding	GO:0042162	true	0.009717726361316693	2.0124353342752115	38	3126	17	20212	SMG1,XRCC6,SMG5,NCL,RAD50,TERF1,HNRNPA2B1,RPA2,UPF2,TERF2IP,CTC1,HMBOX1,RPA1,PURA,APEX1,SMG7,XRCC5
GO:MF	cation binding	GO:0043169	false	0.011784498666630259	1.928688888400348	4444	3126	776	20212	MATR3,CHD4,MT-CYB,MT-CO1,EEA1,MT-CO2,MYCBP2,KPNB1,ZZZ3,JMJD1C,SRSF7,SMG1,SUCLG2,VAV1,HLTF,DAGLB,REST,MAN1A2,TRIM37,RBM26,UBR2,ITPR2,POLR2B,ZMYND11,CALCOCO2,OPTN,NUP153,RNF20,RSF1,PJA2,KDM5A,ASXL2,EPS15,TOP2A,RLIM,ITSN2,TAX1BP1,DHX9,ITPR1,ABCE1,SETD6,TARS1,KDM4A,PHF20,CTCF,SP100,UBE3A,LTA4H,ACAT1,MACF1,RNF40,CAT,TUT4,PTPN1,DBR1,TRIM33,MIOS,FAM20B,MOB1A,ZMAT2,CALM1,L3MBTL2,DSE,PPAT,USP16,SCAF11,ATF…
GO:MF	RNA polymerase II general transcription initiation factor binding	GO:0001091	false	0.013111079991651125	1.8823615329402514	25	3126	13	20212	HNRNPU,NOP58,RUVBL1,ERCC4,DRAP1,GTF2A1,CTDP1,ZNHIT6,GTF2A2,GTF2E2,EDF1,TAF7,TCF4
GO:MF	ATP-dependent activity, acting on RNA	GO:0008186	false	0.013203388924362727	1.8793145837751157	78	3126	27	20212	DDX17,DHX9,FANCM,DDX55,DHX16,YTHDC2,DDX23,DHX36,IGHMBP2,DDX1,DDX5,DDX56,DDX3X,MTREX,MOV10,DHX37,HELZ2,DDX11,SKIV2L,DDX39A,EIF4A3,DDX54,DHX33,DHX30,DDX21,DHX38,RAD54B
GO:MF	unfolded protein binding	GO:0051082	false	0.01426259293575276	1.8458015126804357	113	3126	35	20212	UGGT1,HSPA8,CCT2,CCT4,CCT8,HSP90AA1,CCAR2,HYOU1,CCT3,CALR,CHAF1A,TRAP1,AIP,NPM1,DNAJB2,SYVN1,NDUFAF1,DNAJB4,HSPA9,NUDCD3,TOR1A,RP2,DNAJB6,NUDCD2,DNAJA1,DNAJB11,AFG3L2,CLU,ERLEC1,DNAJB1,PFDN1,HEATR3,NACA,CDC37L1,HSPA2
GO:MF	chromatin DNA binding	GO:0031490	false	0.014291760536342187	1.8449142691710012	122	3126	37	20212	CHD4,HNRNPU,JMJD1C,SMARCC1,KDM5A,DHX9,CTCF,H1-4,MACROH2A1,HDAC1,ATRX,SMARCD2,KDM3A,SMAD3,CREBBP,HDAC3,TOX4,HDAC2,NKAP,SMARCC2,EZH2,SMARCE1,GATAD2B,HMGN1,MECP2,MBD3,KDM6A,ZNF276,NOTCH1,FOXO3,EP300,KDM3B,WBP2,APEX1,SBNO2,RARA,NR1H3
GO:MF	tau-protein kinase activity	GO:0050321	false	0.014508682655058794	1.8383720184107228	22	3126	12	20212	TAOK1,ROCK2,CSNK1D,PHKG2,GSK3B,PRKAA1,TAOK2,SIK3,DYRK1A,FYN,ROCK1,BRSK1
GO:MF	magnesium ion binding	GO:0000287	false	0.020157804530205343	1.6955567704576069	229	3126	59	20212	SUCLG2,TOP2A,PRKACB,NT5C3B,HPRT1,DYRK3,DHX36,STK11,GCLC,STK38L,ITGB1,RRAGC,MSH2,THG1L,RHEB,DIS3L2,RAN,STK26,ABL1,IDH3G,FARSA,PAPOLA,PPA1,GSS,RAP2A,PRPSAP1,ITPK1,PPA2,IDH3B,GTPBP10,ADSS2,ABL2,RP2,NUDT5,LATS1,IDH3A,PDCD6,ADPRH,MAST1,MVK,DXO,PPM1A,PRKACA,STK38,MSH6,SIK2,GEN1,DUT,DYRK2,RPS6KA1,SIK3,ENO2,FIGNL1,CDC42BPA,NEK6,FOXK2,PGM1,IDH2,BRSK1
GO:MF	phosphatidylinositol bisphosphate phosphatase activity	GO:0034593	true	0.02251049571175502	1.6476149411385572	26	3126	13	20212	PTEN,PIKFYVE,FIG4,MTMR4,MTMR14,INPP4A,INPP5D,MTMR1,SYNJ1,OCRL,SYNJ2,INPP5K,MTMR3
GO:MF	RNA helicase activity	GO:0003724	false	0.023415394520589838	1.6304985204925466	76	3126	26	20212	DDX17,DHX9,FANCM,DDX55,DHX16,YTHDC2,DDX23,DHX36,IGHMBP2,DDX1,DDX5,DDX56,DDX3X,MTREX,MOV10,DHX37,HELZ2,SKIV2L,DDX39A,EIF4A3,DDX54,DHX33,DHX30,DDX21,DHX38,RAD54B
GO:MF	phosphatase activity	GO:0016791	false	0.024939318827773335	1.6031154126609746	281	3126	69	20212	PTP4A2,LPIN2,PTEN,PTPRA,PTPN1,PPP2R5A,PIKFYVE,PTPN6,FIG4,NT5C2,MTMR4,SSH2,NT5C3B,CTDSPL2,CTDP1,PPP2R5D,SSU72,NT5C,TIMM50,PTPN11,FRA10AC1,INPPL1,PDP2,PPP4C,PPM1K,MTMR14,INPP4A,UBLCP1,PTPN22,PPP3CA,RNGTT,INPP5D,MTMR1,DUSP5,PPA2,PRUNE1,PFKFB2,PTPN21,PPTC7,PTPA,SYNJ1,SBF1,PFKFB3,DUSP16,BPNT1,OCRL,PTP4A1,LPIN1,LCK,PPP3CC,PTPRJ,PPM1H,PTPRK,PPP1CC,PPM1A,APTX,SYNJ2,SSH1,CDC14B,NT5DC2,DLG1,INPP5K,UBASH3B,…
GO:MF	ATPase regulator activity	GO:0060590	true	0.025893848755638417	1.5868033930140333	48	3126	19	20212	BAG1,TOR1AIP2,CCAR2,HYOU1,HSPH1,DNAJC2,DNAJC19,DNAJB2,DNAJC10,DNAJC7,HSPA4L,DNAJB4,TOR1AIP1,DNAJB6,DNAJA1,ATP1B1,DNAJB1,BAG5,FNIP1
GO:MF	transcription corepressor activity	GO:0003714	false	0.02870986457694887	1.5419688560448572	197	3126	52	20212	CHD4,HNRNPU,HMGB1,ZMYND11,RLIM,NCOA5,SNW1,HDAC1,NPAT,CNOT7,TBL1XR1,TRIM22,RB1,EID1,SF1,KDM5B,CREBBP,ZNF451,HDAC3,ZMYND8,C1QBP,HSBP1,SAP30,RCOR3,EZH2,YEATS2,NIPBL,RERE,PA2G4,PHF12,RYBP,MECP2,DMAP1,PARP15,SIN3A,RBBP8,MIDEAS,HIRA,PEX14,NSD1,BRD7,NRIP1,DNAJB1,DDX54,PRMT5,HDAC9,APEX1,PBXIP1,ASAH1,NAB2,KMT5A,AJUBA
GO:MF	ribosomal small subunit binding	GO:0043024	false	0.029491924043269894	1.5302968932970562	17	3126	10	20212	ABCE1,USP16,MTIF3,MTIF2,NPM1,EIF1,EIF1B,DDX3X,CPEB2,PTCD3
GO:MF	phosphatidylinositol phosphate phosphatase activity	GO:0052866	false	0.03025285139581914	1.519233685900445	30	3126	14	20212	PTEN,PIKFYVE,FIG4,MTMR4,INPPL1,MTMR14,INPP4A,INPP5D,MTMR1,SYNJ1,OCRL,SYNJ2,INPP5K,MTMR3
GO:MF	double-stranded telomeric DNA binding	GO:0003691	false	0.03185644657253795	1.4968026692130239	9	3126	7	20212	XRCC6,RAD50,TERF1,HMBOX1,PURA,APEX1,XRCC5
GO:MF	single-stranded RNA binding	GO:0003727	false	0.03334144856290742	1.4770155356054615	86	3126	28	20212	HNRNPU,LSM14A,PABPN1,DHX9,PTBP1,FMR1,AGO3,PABPC4,PUS1,LARP4,LACTB2,IGHMBP2,HNRNPDL,AGO1,DIS3L2,DDX1,ILF3,EXOSC10,DDX3X,STRBP,HNRNPH1,ZC3H14,PABPC1,IFIT5,DDX11,FXR1,EIF4A3,PAN3
GO:MF	actin filament binding	GO:0051015	false	0.03386150138222096	1.4702937896541906	208	3126	54	20212	EZR,MYH9,ARPC4,MACF1,WDR1,ABLIM1,ARPC5L,CFL1,TWF1,HIP1R,LASP1,ARPC5,PPP1R9B,ARPC1A,MYO18A,PANX1,ABL1,LIMD2,SYNE1,CORO1B,SPTBN1,TAGLN2,TPM1,MYO9B,LCP1,FMNL3,FLNA,TPM3,ABL2,CORO1C,ACTR2,IQGAP1,CNN3,ACTN1,CAPZA2,ACTR3,CORO1A,ADD1,ARPC1B,MYO9A,TWF2,TLN1,FSCN1,MYH7B,TLN2,PLS1,CTNNAL1,TPM4,HCLS1,SPTAN1,MYO1E,ADD3,FERMT2,AJUBA
GO:MF	actin binding	GO:0003779	false	0.04023460492129655	1.3954002588167886	443	3126	99	20212	HNRNPU,GMFB,EZR,MYH9,MSN,ARPC4,MACF1,WDR1,ABLIM1,ARPC5L,CFL1,TWF1,HIP1R,SSH2,INO80,YWHAH,LASP1,ARPC5,PPP1R9B,ARPC1A,INPPL1,STK38L,ITGB1,VPS18,MYO18A,WASL,PARVG,GMFG,PANX1,ABL1,LIMD2,SYNE1,CORO1B,SPTBN1,TAGLN2,TPM1,MYO9B,LCP1,DST,SETD3,FMNL3,PHACTR4,FKBP15,FLNA,TPM3,PPP1R18,MRTFB,NF2,ABL2,EPS8,CORO1C,ACTR2,SYNE2,IQGAP1,CNN3,DIAPH3,COBLL1,MRTFA,BCL7B,ACTN1,CAPZA2,ACTR3,TMSB10,WIPF1,VPS16,CORO1A,ADD…
GO:MF	oxidoreduction-driven active transmembrane transporter activity	GO:0015453	true	0.04608826650963417	1.3364096264265384	66	3126	23	20212	MT-CYB,MT-CO1,MT-CO2,MT-ND6,MT-ND4,NDUFV3,COX4I1,COX5B,NDUFA9,NDUFS2,MT-ND2,NDUFB10,NDUFS1,MT-ND3,NDUFB2,NDUFS8,NDUFB9,COX5A,COX8A,NDUFB6,CYB5A,NDUFV1,NDUFA2
GO:MF	histone H3 methyltransferase activity	GO:0140938	true	0.04627815562584418	1.3346239577902927	42	3126	17	20212	JARID2,NSD3,EHMT1,KMT2B,KMT2D,EZH2,SETD3,SMYD2,SETBP1,NSD1,PRMT5,SETD1B,SETD7,WDR5,PRMT2,SETD2,EHMT2
GO:MF	RNA polymerase binding	GO:0070063	false	0.04939829689701361	1.3062880239706722	58	3126	21	20212	HNRNPU,LEO1,PRPF40A,PABPN1,RRN3,DHX9,CCNT1,CCAR2,PKN2,YTHDC2,CCNT2,SCAF4,AGO1,NCOA3,ELP2,UVSSA,SMYD2,ERBB2,SCAF1,GTF2B,PCF11
GO:MF	Hsp70 protein binding	GO:0030544	false	0.049977910413603804	1.3012219057688397	50	3126	19	20212	SACS,HIKESHI,MVD,DNAJB14,DNAJC2,DNAJC18,CDK1,TFRC,DNAJB2,DNAJC10,DNAJC8,TTC4,DNAJB6,DNAJA1,RPS3,STAU2,BAG6,DNAJB1,STUB1
GO:BP	organonitrogen compound metabolic process	GO:1901564	true	5.564341781510808e-74	73.25458620196083	5986	3042	1308	21031	HNRNPU,PPP1R12A,XPO1,UGGT1,HSPA8,MYCBP2,MT-ND6,EIF4G2,TPR,HMGB1,ZZZ3,GMFB,SYNCRIP,SLK,RAB3GAP1,SPPL2A,SMG1,EZR,PRPF4B,SUCLG2,HLTF,ETFA,IARS1,OGA,PUM2,VPS13A,CSDE1,MYH9,REST,MAN1A2,PAK2,TRIM37,TOP1,PTP4A2,GARS1,UBR2,LAPTM5,PARG,IPO7,VCP,LDHB,RPS6,RPL5,USP8,SMARCC1,RPL26,ATF4,USP25,CNOT2,LSM14A,NOLC1,NUB1,CENPE,SACS,ETAA1,ATP5F1B,CCT2,RNF20,CLTC,PJA2,RPLP0,RLIM,CCT4,PSME4,RPS3A,CDK12,TMEM260,EIF4H,…
GO:BP	regulation of primary metabolic process	GO:0080090	false	1.5848463248954827e-73	72.80001284290083	5591	3042	1242	21031	RIF1,CHD4,HNRNPU,PPP1R12A,DDX17,XPO1,SETX,HSPA8,ERBIN,MYCBP2,LEO1,CHD8,EIF4G2,TPR,HMGB1,ZZZ3,SYNCRIP,JMJD1C,RAB3GAP1,SRSF7,SMG1,EZR,PRPF40A,RESF1,HLTF,PUM2,SLTM,CSDE1,PDS5A,MYH9,DAGLB,REST,THRAP3,PAK2,TRIM37,SMCHD1,GTF2I,LAPTM5,PARG,IPO7,VCP,RPL5,BTAF1,UBP1,RBBP7,CENPJ,USP8,GOLGB1,SMARCC1,RPL26,ATF4,PRPF6,USP25,CNOT2,STRAP,ZMYND11,LSM14A,NOLC1,NUB1,CENPE,TRRAP,ETAA1,NSRP1,CCT2,RNF20,CLTC,LPIN2,RS…
GO:BP	protein metabolic process	GO:0019538	false	2.4810603576006317e-73	72.60536267036944	4912	3042	1128	21031	HNRNPU,PPP1R12A,XPO1,UGGT1,HSPA8,MYCBP2,EIF4G2,TPR,HMGB1,ZZZ3,GMFB,SYNCRIP,SLK,RAB3GAP1,SPPL2A,SMG1,EZR,PRPF4B,HLTF,IARS1,OGA,PUM2,VPS13A,CSDE1,MYH9,REST,MAN1A2,PAK2,TRIM37,TOP1,PTP4A2,GARS1,UBR2,LAPTM5,IPO7,VCP,RPS6,RPL5,USP8,SMARCC1,RPL26,ATF4,USP25,CNOT2,LSM14A,NOLC1,NUB1,CENPE,SACS,ETAA1,CCT2,RNF20,PJA2,RPLP0,RLIM,CCT4,PSME4,RPS3A,CDK12,TMEM260,EIF4H,SELENOT,DHX9,IKBKB,RPN1,USP14,AZIN1,ABCE1,…
GO:BP	regulation of nitrogen compound metabolic process	GO:0051171	false	1.6706422644336218e-72	71.77711653587274	5440	3042	1214	21031	RIF1,CHD4,HNRNPU,PPP1R12A,DDX17,XPO1,SETX,HSPA8,ERBIN,MYCBP2,LEO1,CHD8,EIF4G2,TPR,HMGB1,ZZZ3,SYNCRIP,JMJD1C,RAB3GAP1,SRSF7,SMG1,EZR,PRPF40A,RESF1,HLTF,PUM2,SLTM,CSDE1,PDS5A,MYH9,REST,THRAP3,PAK2,TRIM37,SMCHD1,GTF2I,LAPTM5,PARG,IPO7,VCP,RPL5,BTAF1,UBP1,RBBP7,CENPJ,USP8,GOLGB1,SMARCC1,RPL26,ATF4,PRPF6,USP25,CNOT2,STRAP,ZMYND11,LSM14A,NOLC1,NUB1,CENPE,TRRAP,ETAA1,NSRP1,CCT2,RNF20,CLTC,LPIN2,RSF1,MTD…
GO:BP	cellular nitrogen compound biosynthetic process	GO:0044271	false	3.103432700547017e-63	62.5081576680643	4836	3042	1085	21031	RIF1,CHD4,HNRNPU,PPP1R12A,DDX17,SETX,HSPA8,ERBIN,LEO1,MT-ND6,CHD8,EIF4G2,TPR,HMGB1,ZZZ3,SYNCRIP,JMJD1C,EZR,PRPF40A,RESF1,HLTF,IARS1,PUM2,SLTM,CSDE1,REST,THRAP3,TRIM37,GTF2I,GARS1,VCP,RPS6,RPL5,BTAF1,UBP1,RBBP7,CENPJ,GOLGB1,SMARCC1,RPL26,ATF4,PRPF6,POLR2B,CNOT2,STRAP,ZMYND11,LSM14A,NOLC1,TRRAP,ATP5F1B,CCT2,RNF20,LPIN2,RSF1,MTDH,KDM5A,ASXL2,CENPF,TTF1,TOP2A,RRN3,RPLP0,RLIM,CCT4,RPS3A,CDK12,NCOA5,TA…
GO:BP	organelle organization	GO:0006996	false	2.316738473813588e-62	61.63512298899385	3613	3042	871	21031	RIF1,HNRNPU,PPP1R12A,XPO1,SETX,EEA1,ERBIN,MYCBP2,MT-ND6,CHD8,KPNB1,CEP192,TPR,HMGB1,GMFB,SLK,RAB3GAP1,SMG1,EZR,PRPF40A,RESF1,MCL1,PUM2,VPS13A,CSDE1,PDS5A,MYH9,PAK2,TRIM37,SMCHD1,TOP1,UBR2,PRRC2C,LAPTM5,VCP,RPL5,CENPJ,USP8,GOLGB1,SMARCC1,CNOT2,LSM14A,NOLC1,ATL3,CENPE,CLASP2,IMMT,CALCOCO2,SEC31A,GHITM,OPTN,NUP153,CCT2,CLTC,CENPF,EPS15,TOP2A,RRN3,RPLP0,CCT4,PSME4,MPHOSPH9,IK,DOCK2,PDS5B,DHX9,IKBKB,A…
GO:BP	positive regulation of nitrogen compound metabolic process	GO:0051173	false	1.996006883023705e-60	59.699837965426376	3001	3042	755	21031	RIF1,CHD4,HNRNPU,PPP1R12A,DDX17,SETX,MYCBP2,LEO1,CHD8,EIF4G2,HMGB1,SYNCRIP,RAB3GAP1,EZR,HLTF,PUM2,CSDE1,MYH9,REST,THRAP3,PAK2,TRIM37,SMCHD1,GTF2I,LAPTM5,VCP,RPL5,UBP1,RBBP7,CENPJ,USP8,SMARCC1,RPL26,ATF4,PRPF6,CNOT2,NUB1,CENPE,TRRAP,ETAA1,CCT2,RNF20,LPIN2,RSF1,MTDH,KDM5A,ASXL2,TOP2A,RRN3,CCT4,CDK12,DHX9,IKBKB,SLC38A2,PHF20,MSN,CTCF,PTEN,SP100,UBE3A,CCT8,SLF2,PICALM,EPC2,PIBF1,PSIP1,UBE2V1,RNF40,TA…
GO:BP	positive regulation of macromolecule metabolic process	GO:0010604	false	2.2379543639474925e-59	58.65014877378973	3420	3042	828	21031	RIF1,CHD4,HNRNPU,PPP1R12A,DDX17,SETX,MYCBP2,LEO1,CHD8,EIF4G2,HMGB1,SYNCRIP,RAB3GAP1,EZR,HLTF,PUM2,CSDE1,MYH9,REST,THRAP3,PAK2,TRIM37,SMCHD1,GTF2I,LAPTM5,VCP,RPL5,UBP1,RBBP7,CENPJ,USP8,SMARCC1,RPL26,ATF4,PRPF6,CNOT2,NUB1,CENPE,TRRAP,ETAA1,CCT2,RNF20,LPIN2,RSF1,MTDH,KDM5A,ASXL2,EPS15,TOP2A,RRN3,CCT4,CDK12,DHX9,IKBKB,KDM4A,SLC38A2,PHF20,MSN,CTCF,PTEN,SP100,UBE3A,CCT8,SLF2,PICALM,EPC2,PIBF1,PSIP1,UBE…
GO:BP	positive regulation of metabolic process	GO:0009893	false	8.240245105871836e-59	58.084059870032924	3711	3042	878	21031	RIF1,CHD4,HNRNPU,PPP1R12A,DDX17,SETX,MYCBP2,LEO1,CHD8,EIF4G2,HMGB1,SYNCRIP,RAB3GAP1,EZR,HLTF,PUM2,CSDE1,MYH9,DAGLB,REST,THRAP3,PAK2,TRIM37,SMCHD1,GTF2I,LAPTM5,VCP,RPL5,UBP1,RBBP7,CENPJ,USP8,SMARCC1,RPL26,ATF4,PRPF6,CNOT2,NUB1,CENPE,TRRAP,CALCOCO2,ETAA1,GHITM,OPTN,CCT2,RNF20,LPIN2,RSF1,MTDH,KDM5A,ASXL2,EPS15,TOP2A,RRN3,CCT4,CDK12,DHX9,IKBKB,KDM4A,SLC38A2,PHF20,MSN,CTCF,PTEN,SP100,UBE3A,DYNC1H1,CCT…
GO:BP	cell cycle	GO:0007049	false	1.890468795773821e-52	51.72343048674106	1819	3042	509	21031	CNTRL,RIF1,HNRNPU,PPP1R12A,XPO1,KPNB1,EIF4G2,CEP192,TPR,ZZZ3,EZR,PRPF40A,PUM2,PDS5A,MYH9,TRIM37,TOP1,UBR2,IPO7,VCP,MIS18BP1,CENPJ,USP8,SMARCC1,RPL26,ZMYND11,LSM14A,NOLC1,CENPE,CLASP2,TRRAP,ETAA1,CLTC,CENPF,TOP2A,CDK12,IK,PDS5B,RAD17,CTCF,PTEN,DYNC1H1,SLF2,EPC2,PIBF1,SDCCAG8,EXOC5,TAOK1,ORC4,MKI67,CDC27,EXOC4,PRKDC,MACROH2A1,REEP3,WAPL,CCNT1,CSNK1A1,CALM1,IST1,USP16,RINT1,ATF2,FANCM,RBL1,ANGEL2,KA…
GO:BP	regulation of metabolic process	GO:0019222	false	4.802272218231426e-52	51.318553225469124	7158	3042	1421	21031	MATR3,RIF1,CHD4,HNRNPU,PPP1R12A,DDX17,XPO1,SETX,HSPA8,ERBIN,MYCBP2,LEO1,CHD8,EIF4G2,TPR,HMGB1,ZZZ3,SYNCRIP,JMJD1C,RAB3GAP1,SRSF7,SMG1,EZR,PRPF40A,RESF1,MCL1,HLTF,PUM2,SLTM,CSDE1,PDS5A,MYH9,DAGLB,REST,THRAP3,PAK2,TRIM37,SMCHD1,TOP1,GTF2I,UBR2,LAPTM5,PARG,IPO7,VCP,RPL5,BTAF1,UBP1,RBBP7,CENPJ,USP8,GOLGB1,SMARCC1,RPL26,ATF4,PRPF6,USP25,CNOT2,STRAP,ZMYND11,LSM14A,NOLC1,NUB1,CENPE,TRRAP,CALCOCO2,ETAA1,…
GO:BP	catabolic process	GO:0009056	false	7.6447494497588e-52	51.11663674365523	2556	3042	649	21031	HNRNPU,XPO1,HSPA8,MYCBP2,EIF4G2,HMGB1,SYNCRIP,RAB3GAP1,SMG1,EZR,SUCLG2,MCL1,ETFA,OGA,PUM2,VPS13A,CSDE1,DAGLB,THRAP3,UBR2,LAPTM5,VCP,RPL5,USP8,SMARCC1,USP25,CNOT2,NUB1,CALCOCO2,OPTN,RNF20,CLTC,LPIN2,MTDH,PJA2,RLIM,PSME4,TAX1BP1,DHX9,USP14,ITPR1,AZIN1,KDM4A,NEMF,MSN,PSMB7,PTEN,GLS,UBE3A,LTA4H,ACAT1,RNF40,CAT,TUT4,PTPN1,SUCLG1,CDC27,EXOC4,DCAF1,PIK3CA,FMR1,CNOT1,TBK1,CSNK1A1,CALM1,ASCC3,VIM,RPS27A,U…
GO:BP	positive regulation of biological process	GO:0048518	false	9.449525437726095e-51	50.02459000153857	6250	3042	1274	21031	MATR3,RIF1,CHD4,HNRNPU,PPP1R12A,DDX17,SETX,HSPA8,ERBIN,MYCBP2,LEO1,CHD8,EIF4G2,TPR,HMGB1,SYNCRIP,RAB3GAP1,EZR,RESF1,MCL1,VAV1,HLTF,PUM2,CSDE1,MYH9,DAGLB,REST,THRAP3,PAK2,TRIM37,SMCHD1,GTF2I,LAPTM5,IPO7,VCP,RPS6,SHOC2,RPL5,UBP1,RBBP7,CENPJ,USP8,SMARCC1,RPL26,ATF4,PRPF6,CNOT2,LSM14A,NUB1,ATL3,CENPE,CLASP2,TRRAP,CALCOCO2,ETAA1,GHITM,OPTN,ATP5F1B,CCT2,RNF20,LPIN2,RSF1,MTDH,PJA2,KDM5A,ASXL2,EPS15,TOP2…
GO:BP	macromolecule modification	GO:0043412	false	4.671764500548672e-48	47.33051905773855	3262	3042	766	21031	PPP1R12A,UGGT1,MYCBP2,ZZZ3,GMFB,SYNCRIP,SLK,RAB3GAP1,SMG1,PRPF4B,HLTF,OGA,VIRMA,MAN1A2,PAK2,TRIM37,SMCHD1,TOP1,PTP4A2,UBR2,LAPTM5,IPO7,VCP,RPL5,USP8,USP25,NUB1,CENPE,ETAA1,RNF20,PJA2,RLIM,CDK12,TMEM260,IKBKB,RPN1,USP14,SETD6,EIF2AK1,CTCF,PTEN,PTPRA,UBE3A,SLF2,IVNS1ABP,PIBF1,PPP1R2,UBE2V1,TPP2,RNF40,TAOK1,RICTOR,PTPN1,LARP7,TRIM33,PTBP1,CDC27,PRKDC,MACROH2A1,DCAF1,MED12,PIK3CA,FMR1,TBK1,PRMT9,SAE1…
GO:BP	cellular response to stress	GO:0033554	false	6.730940064551252e-48	47.171924276587895	1770	3042	488	21031	RIF1,CHD4,SETX,HSPA8,SLC29A1,TPR,HMGB1,PPP4R3A,SMG1,MCL1,HLTF,PUM2,SMCHD1,PARG,VCP,RBBP7,SMARCC1,RPL26,ATF4,USP25,TRRAP,ETAA1,OPTN,TOP2A,PSME4,DHX9,IKBKB,ITPR1,RAD17,SLC38A2,EIF2AK1,PTEN,SP100,SLF2,EPC2,UBE2V1,TAOK1,CAT,PTPN1,RBBP5,PRKDC,MACROH2A1,MIOS,PIK3CA,FMR1,RWDD1,SSRP1,SNW1,ASCC3,MAP4K4,USP16,RINT1,POLE2,ATF2,SLC12A6,FANCM,RBL1,HELQ,SOD2,PIK3C3,MAPK8,MCM2,BID,ROCK2,ATAD5,FOXP1,ATRX,WDHD1,H…
GO:BP	primary metabolic process	GO:0044238	false	9.03079415501237e-48	47.04427405677682	12505	3042	2178	21031	RIF1,CHD4,HNRNPU,PPP1R12A,HNRNPR,DDX17,XPO1,UGGT1,SETX,HSPA8,ERBIN,PRPF8,MYCBP2,LEO1,MT-ND6,CHD8,EIF4G2,SLC29A1,TPR,HMGB1,ZZZ3,GMFB,SYNCRIP,JMJD1C,SLK,RAB3GAP1,SPPL2A,SRSF7,SMG1,EZR,PRPF40A,PRPF4B,SUCLG2,RESF1,HLTF,ETFA,IARS1,OGA,DNTTIP2,PUM2,SLTM,VPS13A,UTP20,CSDE1,PDS5A,MYH9,DAGLB,VIRMA,REST,THRAP3,MAN1A2,BMS1,PAK2,TRIM37,SMCHD1,TOP1,GTF2I,RBM26,PTP4A2,GARS1,UBR2,LAPTM5,PARG,IPO7,VCP,LDHB,RPS6,…
GO:BP	regulation of nucleobase-containing compound metabolic process	GO:0019219	false	2.1687739463585655e-47	46.66378571260789	4063	3042	903	21031	RIF1,CHD4,HNRNPU,PPP1R12A,DDX17,SETX,HSPA8,ERBIN,LEO1,CHD8,TPR,HMGB1,ZZZ3,SYNCRIP,JMJD1C,SRSF7,SMG1,EZR,PRPF40A,RESF1,HLTF,PUM2,SLTM,CSDE1,PDS5A,REST,THRAP3,TRIM37,SMCHD1,GTF2I,PARG,VCP,BTAF1,UBP1,RBBP7,CENPJ,GOLGB1,SMARCC1,ATF4,PRPF6,CNOT2,STRAP,ZMYND11,TRRAP,NSRP1,CCT2,RNF20,LPIN2,RSF1,MTDH,KDM5A,ASXL2,CENPF,TTF1,TOP2A,RRN3,RLIM,CCT4,CDK12,NCOA5,TAX1BP1,DHX9,IKBKB,ABCE1,SETD6,RAD17,KDM4A,SLC38A…
GO:BP	positive regulation of cellular metabolic process	GO:0031325	false	3.751081753983023e-47	46.42584347039559	3346	3042	778	21031	RIF1,CHD4,HNRNPU,PPP1R12A,DDX17,SETX,LEO1,CHD8,EIF4G2,HMGB1,SYNCRIP,RAB3GAP1,EZR,HLTF,PUM2,CSDE1,MYH9,DAGLB,REST,THRAP3,PAK2,TRIM37,SMCHD1,GTF2I,LAPTM5,VCP,RPL5,UBP1,RBBP7,CENPJ,SMARCC1,RPL26,ATF4,PRPF6,CNOT2,CENPE,TRRAP,CALCOCO2,ETAA1,GHITM,OPTN,CCT2,RNF20,LPIN2,RSF1,MTDH,KDM5A,ASXL2,TOP2A,RRN3,CCT4,CDK12,DHX9,IKBKB,KDM4A,SLC38A2,PHF20,MSN,CTCF,SP100,UBE3A,CCT8,SLF2,PICALM,EPC2,PIBF1,PSIP1,UBE2V…
GO:BP	intracellular transport	GO:0046907	true	1.8314552181509835e-46	45.73720369602629	1371	3042	404	21031	HNRNPU,PPP1R12A,XPO1,HSPA8,EEA1,KPNB1,TPR,SMG1,EZR,VPS13A,AFTPH,TRIM37,LAPTM5,MON2,IPO7,VCP,TNPO1,SEC31A,NUP153,PABPN1,CLTC,NUP50,EPS15,ITSN2,NUP160,DHX9,ARCN1,COPA,ABCE1,MDN1,NEMF,MSN,SP100,DYNC1H1,SRSF3,PICALM,TMEM30A,PTPN1,FMR1,THOC7,COG3,NUP155,USO1,PDCD5,RINT1,ATF2,SNX2,GRIPAP1,PIK3C3,GGA3,RAB10,VPS11,TRAM1,SARNP,HSP90AA1,PIKFYVE,RIC1,VPS37A,RBM8A,MDM2,SNX5,IPO11,TRIM23,SDAD1,ZPR1,HPS3,ING1,…
GO:BP	positive regulation of cellular process	GO:0048522	false	2.0221414524769802e-46	45.69418846799254	5717	3042	1173	21031	RIF1,CHD4,HNRNPU,PPP1R12A,DDX17,SETX,LEO1,CHD8,EIF4G2,TPR,HMGB1,SYNCRIP,RAB3GAP1,EZR,RESF1,MCL1,VAV1,HLTF,PUM2,CSDE1,MYH9,DAGLB,REST,THRAP3,PAK2,TRIM37,SMCHD1,GTF2I,LAPTM5,IPO7,VCP,RPS6,SHOC2,RPL5,UBP1,RBBP7,CENPJ,USP8,SMARCC1,RPL26,ATF4,PRPF6,CNOT2,LSM14A,ATL3,CENPE,CLASP2,TRRAP,CALCOCO2,ETAA1,GHITM,OPTN,ATP5F1B,CCT2,RNF20,LPIN2,RSF1,MTDH,PJA2,KDM5A,ASXL2,TOP2A,RRN3,CCT4,ITSN2,CDK12,DOCK2,SELENO…
GO:BP	nitrogen compound metabolic process	GO:0006807	false	5.329663243483872e-46	45.273300231145484	11995	3042	2102	21031	RIF1,CHD4,HNRNPU,PPP1R12A,HNRNPR,DDX17,XPO1,UGGT1,SETX,HSPA8,ERBIN,PRPF8,MYCBP2,LEO1,MT-ND6,CHD8,EIF4G2,SLC29A1,TPR,HMGB1,ZZZ3,GMFB,SYNCRIP,JMJD1C,SLK,RAB3GAP1,SPPL2A,SRSF7,SMG1,EZR,PRPF40A,PRPF4B,SUCLG2,RESF1,HLTF,ETFA,IARS1,OGA,DNTTIP2,PUM2,SLTM,VPS13A,UTP20,CSDE1,PDS5A,MYH9,VIRMA,REST,THRAP3,MAN1A2,BMS1,PAK2,TRIM37,SMCHD1,TOP1,GTF2I,RBM26,PTP4A2,GARS1,UBR2,LAPTM5,PARG,IPO7,VCP,LDHB,RPS6,RPL5,B…
GO:BP	regulation of macromolecule metabolic process	GO:0060255	false	1.180490846766975e-45	44.92793737598382	6631	3042	1315	21031	MATR3,RIF1,CHD4,HNRNPU,PPP1R12A,DDX17,XPO1,SETX,HSPA8,ERBIN,MYCBP2,LEO1,CHD8,EIF4G2,TPR,HMGB1,ZZZ3,SYNCRIP,JMJD1C,RAB3GAP1,SRSF7,SMG1,EZR,PRPF40A,RESF1,HLTF,PUM2,SLTM,CSDE1,PDS5A,MYH9,REST,THRAP3,PAK2,TRIM37,SMCHD1,TOP1,GTF2I,UBR2,LAPTM5,PARG,IPO7,VCP,RPL5,BTAF1,UBP1,RBBP7,CENPJ,USP8,GOLGB1,SMARCC1,RPL26,ATF4,PRPF6,USP25,CNOT2,STRAP,ZMYND11,LSM14A,NOLC1,NUB1,CENPE,TRRAP,ETAA1,OPTN,NSRP1,CCT2,RNF2…
GO:BP	macromolecule catabolic process	GO:0009057	false	1.5942630742008806e-45	44.79744001277256	1338	3042	395	21031	HNRNPU,XPO1,HSPA8,MYCBP2,SYNCRIP,SMG1,EZR,OGA,PUM2,VPS13A,CSDE1,THRAP3,UBR2,LAPTM5,VCP,RPL5,USP8,SMARCC1,USP25,CNOT2,NUB1,RNF20,PJA2,RLIM,PSME4,DHX9,USP14,AZIN1,NEMF,MSN,PSMB7,PTEN,UBE3A,RNF40,TUT4,PTPN1,CDC27,DCAF1,FMR1,CNOT1,CSNK1A1,ASCC3,VIM,RPS27A,UBR3,STT3B,ANGEL2,AGO3,CNOT6L,DCAF11,IDE,METTL14,ROCK2,FASTKD5,NEDD4L,RPS7,CASP8,GGA3,RNF125,HSP90AA1,CNOT7,EIF3E,CCAR2,TBL1XR1,PSMB1,AGL,RIC1,VPS3…
GO:BP	DNA metabolic process	GO:0006259	true	1.135154857159203e-44	43.94494488823106	1040	3042	330	21031	RIF1,CHD4,HNRNPU,SETX,HMGB1,SYNCRIP,SMG1,HLTF,PDS5A,SMCHD1,TOP1,UBR2,PARG,VCP,RBBP7,SMARCC1,TRRAP,ETAA1,CCT2,CENPF,TTF1,TOP2A,CCT4,PSME4,DHX9,RAD17,CTCF,SP100,CCT8,SLF2,EPC2,UBE2V1,TAOK1,H1-4,ORC4,FAM111B,PRKDC,MACROH2A1,DCAF1,FMR1,WAPL,TDRD3,SSRP1,ASCC3,POLE2,FANCM,ATF1,HELQ,MCM2,ATAD5,NASP,ATRX,WDHD1,HSP90AA1,XRCC6,SMC1A,OTUD4,ZRANB3,PMS2,REV3L,RUVBL1,ZPR1,ERCC4,ERCC3,UVRAG,INTS3,JADE1,AIFM1,UF…
GO:BP	positive regulation of nucleobase-containing compound metabolic process	GO:0045935	false	1.6903806922998745e-43	42.77201547648314	2052	3042	531	21031	RIF1,CHD4,HNRNPU,PPP1R12A,DDX17,SETX,LEO1,CHD8,HMGB1,SYNCRIP,HLTF,PUM2,CSDE1,REST,THRAP3,TRIM37,SMCHD1,GTF2I,VCP,UBP1,RBBP7,CENPJ,SMARCC1,ATF4,PRPF6,CNOT2,TRRAP,CCT2,RNF20,LPIN2,RSF1,MTDH,KDM5A,ASXL2,TOP2A,RRN3,CCT4,CDK12,DHX9,IKBKB,SLC38A2,PHF20,CTCF,SP100,UBE3A,CCT8,SLF2,PICALM,EPC2,PSIP1,UBE2V1,RNF40,TUT4,LARP7,PTBP1,PRKDC,MED12,CNOT1,TBK1,CCNT1,TDRD3,IRF2,SNW1,USP16,ATF2,ATF1,SRSF1,HELQ,AGO3,…
GO:BP	cell cycle process	GO:0022402	false	1.926969143236274e-42	41.71512523969302	1276	3042	375	21031	HNRNPU,PPP1R12A,XPO1,KPNB1,CEP192,TPR,EZR,PRPF40A,PUM2,PDS5A,MYH9,TRIM37,TOP1,UBR2,VCP,CENPJ,USP8,SMARCC1,RPL26,LSM14A,CENPE,CLASP2,ETAA1,CLTC,CENPF,TOP2A,IK,PDS5B,RAD17,CTCF,PTEN,DYNC1H1,SLF2,PIBF1,SDCCAG8,EXOC5,TAOK1,ORC4,MKI67,CDC27,EXOC4,PRKDC,MACROH2A1,REEP3,WAPL,CALM1,IST1,USP16,RINT1,ATF2,FANCM,RBL1,PIK3C3,MCM2,BID,ROCK2,ATAD5,DRG1,STMN1,ATRX,CFL1,NPAT,MAP4,TTI1,CCAR2,SMC1A,MDM2,PTPN6,NIN,…
GO:BP	establishment of localization in cell	GO:0051649	false	1.0525293956712428e-40	39.977765766086556	1972	3042	508	21031	HNRNPU,PPP1R12A,XPO1,HSPA8,EEA1,KPNB1,TPR,RAB3GAP1,SMG1,EZR,VPS13A,AFTPH,MYH9,TRIM37,LAPTM5,MON2,IPO7,VCP,CENPE,CLASP2,TNPO1,SEC31A,NUP153,PABPN1,CLTC,NUP50,CENPF,EPS15,ITSN2,NUP160,SELENOT,DHX9,ARCN1,COPA,ABCE1,SLC38A2,MDN1,NEMF,EIF2AK1,MSN,PTEN,SP100,DYNC1H1,SRSF3,PICALM,TMEM30A,PIBF1,EXOC5,PTPN1,EXOC4,FMR1,THOC7,COG3,NUP155,MAP4K4,USO1,PDCD5,RINT1,ATF2,SNX2,CEP83,GRIPAP1,PIK3C3,GGA3,RAB10,VPS1…
GO:BP	cellular localization	GO:0051641	false	5.434088486747398e-40	39.26487329396501	3621	3042	802	21031	HNRNPU,PPP1R12A,XPO1,HSPA8,SRP72,EEA1,ERBIN,MYCBP2,KPNB1,CEP192,TPR,TM9SF3,RAB3GAP1,SMG1,EZR,MCL1,PUM2,VPS13A,AFTPH,MYH9,REST,PAK2,TRIM37,LAPTM5,MON2,IPO7,VCP,CENPJ,USP8,GOLGB1,ITPR2,CENPE,CLASP2,TNPO1,SEC31A,GHITM,OPTN,NUP153,CCT2,PABPN1,CLTC,NUP50,CENPF,EPS15,SLMAP,CCT4,ITSN2,NUP160,IK,DOCK2,SELENOT,GOLGA4,DHX9,ARCN1,COPA,IKBKB,ITPR1,ABCE1,SLC38A2,MDN1,NEMF,EIF2AK1,MSN,CTCF,PTEN,SP100,DYNC1H1,C…
GO:BP	DNA damage response	GO:0006974	false	3.493576548916611e-39	38.45672973633468	896	3042	287	21031	RIF1,CHD4,SETX,HMGB1,PPP4R3A,SMG1,MCL1,HLTF,SMCHD1,PARG,VCP,SMARCC1,RPL26,TRRAP,ETAA1,TOP2A,PSME4,DHX9,RAD17,SP100,SLF2,EPC2,UBE2V1,TAOK1,RBBP5,PRKDC,MACROH2A1,FMR1,SSRP1,SNW1,ASCC3,USP16,RINT1,POLE2,ATF2,FANCM,HELQ,SOD2,MCM2,BID,ATAD5,FOXP1,ATRX,WDHD1,TTI1,CCAR2,XRCC6,SMC1A,MDM2,ZRANB3,PMS2,REV3L,RUVBL1,CHD2,ERCC4,ERCC3,UVRAG,INTS3,UFL1,SMARCD2,ZBTB40,WDR76,BACH1,MCM7,MORF4L2,MORF4L1,RAD50,INO80…
GO:BP	metabolic process	GO:0008152	false	5.0172170368487374e-39	38.299537111675654	14261	3042	2378	21031	MATR3,RIF1,CHD4,HNRNPU,MT-CYB,PPP1R12A,HNRNPR,DDX17,XPO1,MT-CO1,UGGT1,SETX,HSPA8,MT-CO2,ERBIN,PRPF8,MYCBP2,LEO1,MT-ND6,CHD8,EIF4G2,SLC29A1,TPR,HMGB1,ZZZ3,GMFB,SYNCRIP,JMJD1C,SLK,RAB3GAP1,SPPL2A,SRSF7,SMG1,EZR,PRPF40A,PRPF4B,SUCLG2,RESF1,MCL1,VAV1,HLTF,ETFA,IARS1,OGA,DNTTIP2,PUM2,SLTM,VPS13A,UTP20,CSDE1,PDS5A,MYH9,DAGLB,VIRMA,REST,THRAP3,MAN1A2,BMS1,PAK2,TRIM37,SMCHD1,TOP1,GTF2I,RBM26,PTP4A2,GARS1…
GO:BP	protein modification process	GO:0036211	false	5.294910967564156e-39	38.276141338034435	3031	3042	696	21031	PPP1R12A,UGGT1,MYCBP2,ZZZ3,GMFB,SLK,RAB3GAP1,SMG1,PRPF4B,HLTF,OGA,MAN1A2,PAK2,TRIM37,TOP1,PTP4A2,UBR2,LAPTM5,IPO7,VCP,RPL5,USP8,USP25,NUB1,CENPE,ETAA1,RNF20,PJA2,RLIM,CDK12,TMEM260,IKBKB,RPN1,USP14,SETD6,EIF2AK1,PTEN,PTPRA,UBE3A,SLF2,IVNS1ABP,PIBF1,PPP1R2,UBE2V1,TPP2,RNF40,TAOK1,RICTOR,PTPN1,TRIM33,PTBP1,CDC27,PRKDC,MACROH2A1,DCAF1,MED12,PIK3CA,FMR1,TBK1,PRMT9,SAE1,CCNT1,MOB1A,PPP2R5A,CSNK1A1,CAL…
GO:BP	aromatic compound biosynthetic process	GO:0019438	false	7.331762373094545e-39	38.13479161923166	4116	3042	882	21031	RIF1,CHD4,HNRNPU,PPP1R12A,DDX17,SETX,HSPA8,ERBIN,LEO1,MT-ND6,CHD8,TPR,HMGB1,ZZZ3,JMJD1C,EZR,PRPF40A,RESF1,HLTF,SLTM,REST,THRAP3,TRIM37,GTF2I,GARS1,VCP,BTAF1,UBP1,RBBP7,CENPJ,GOLGB1,SMARCC1,ATF4,PRPF6,POLR2B,CNOT2,STRAP,ZMYND11,TRRAP,ATP5F1B,CCT2,RNF20,LPIN2,RSF1,MTDH,KDM5A,ASXL2,CENPF,TTF1,TOP2A,RRN3,RLIM,CCT4,CDK12,NCOA5,TAX1BP1,DHX9,IKBKB,SETD6,KDM4A,PHF20,CTCF,PTEN,SP100,UBE3A,CCT8,PICALM,ACAT…
GO:BP	regulation of cellular metabolic process	GO:0031323	false	1.5933107554962254e-38	37.79769951218675	6673	3042	1293	21031	MATR3,RIF1,CHD4,HNRNPU,PPP1R12A,DDX17,SETX,HSPA8,ERBIN,MYCBP2,LEO1,CHD8,EIF4G2,TPR,HMGB1,ZZZ3,SYNCRIP,JMJD1C,RAB3GAP1,SRSF7,SMG1,EZR,PRPF40A,RESF1,MCL1,HLTF,PUM2,SLTM,CSDE1,PDS5A,MYH9,DAGLB,REST,THRAP3,PAK2,TRIM37,SMCHD1,TOP1,GTF2I,UBR2,LAPTM5,PARG,IPO7,VCP,RPL5,BTAF1,UBP1,RBBP7,CENPJ,GOLGB1,SMARCC1,RPL26,ATF4,PRPF6,CNOT2,STRAP,ZMYND11,LSM14A,NOLC1,CENPE,TRRAP,CALCOCO2,ETAA1,GHITM,OPTN,NSRP1,CCT2…
GO:BP	positive regulation of macromolecule biosynthetic process	GO:0010557	false	1.75699692064023e-38	37.755228999660154	2603	3042	618	21031	RIF1,CHD4,HNRNPU,PPP1R12A,DDX17,SETX,LEO1,CHD8,EIF4G2,HMGB1,SYNCRIP,EZR,HLTF,CSDE1,MYH9,REST,THRAP3,TRIM37,GTF2I,LAPTM5,RPL5,UBP1,RBBP7,CENPJ,SMARCC1,RPL26,ATF4,PRPF6,TRRAP,CCT2,RNF20,LPIN2,RSF1,MTDH,KDM5A,ASXL2,TOP2A,RRN3,CCT4,CDK12,DHX9,IKBKB,KDM4A,SLC38A2,PHF20,MSN,CTCF,SP100,UBE3A,CCT8,PICALM,EPC2,PIBF1,PSIP1,UBE2V1,RNF40,LARP7,RBBP5,PTBP1,PRKDC,MACROH2A1,MED12,FMR1,TBK1,CCNT1,TDRD3,IRF2,SNW1…
GO:BP	heterocycle biosynthetic process	GO:0018130	false	5.207563793485984e-38	37.28336540117105	4105	3042	877	21031	RIF1,CHD4,HNRNPU,PPP1R12A,DDX17,SETX,HSPA8,ERBIN,LEO1,MT-ND6,CHD8,TPR,HMGB1,ZZZ3,JMJD1C,EZR,PRPF40A,RESF1,HLTF,SLTM,REST,THRAP3,TRIM37,GTF2I,GARS1,VCP,BTAF1,UBP1,RBBP7,CENPJ,GOLGB1,SMARCC1,ATF4,PRPF6,POLR2B,CNOT2,STRAP,ZMYND11,TRRAP,ATP5F1B,CCT2,RNF20,LPIN2,RSF1,MTDH,KDM5A,ASXL2,CENPF,TTF1,TOP2A,RRN3,RLIM,CCT4,CDK12,NCOA5,TAX1BP1,DHX9,IKBKB,SETD6,KDM4A,PHF20,CTCF,PTEN,SP100,UBE3A,CCT8,PICALM,ACAT…
GO:BP	positive regulation of cellular biosynthetic process	GO:0031328	false	6.14594414080675e-38	37.211411391272875	2685	3042	631	21031	RIF1,CHD4,HNRNPU,PPP1R12A,DDX17,SETX,LEO1,CHD8,EIF4G2,HMGB1,SYNCRIP,RAB3GAP1,EZR,HLTF,CSDE1,MYH9,REST,THRAP3,TRIM37,GTF2I,LAPTM5,VCP,RPL5,UBP1,RBBP7,CENPJ,SMARCC1,RPL26,ATF4,PRPF6,TRRAP,CCT2,RNF20,LPIN2,RSF1,MTDH,KDM5A,ASXL2,TOP2A,RRN3,CCT4,CDK12,DHX9,IKBKB,KDM4A,SLC38A2,PHF20,MSN,CTCF,SP100,UBE3A,CCT8,PICALM,EPC2,PIBF1,PSIP1,UBE2V1,RNF40,LARP7,RBBP5,PTBP1,PRKDC,MACROH2A1,MED12,FMR1,TBK1,CCNT1,TD…
GO:BP	nucleobase-containing compound biosynthetic process	GO:0034654	false	9.049837671952777e-38	37.04335921071827	4027	3042	863	21031	RIF1,CHD4,HNRNPU,PPP1R12A,DDX17,SETX,HSPA8,ERBIN,LEO1,MT-ND6,CHD8,TPR,HMGB1,ZZZ3,JMJD1C,EZR,PRPF40A,RESF1,HLTF,SLTM,REST,THRAP3,TRIM37,GTF2I,GARS1,VCP,BTAF1,UBP1,RBBP7,CENPJ,GOLGB1,SMARCC1,ATF4,PRPF6,POLR2B,CNOT2,STRAP,ZMYND11,TRRAP,ATP5F1B,CCT2,RNF20,LPIN2,RSF1,MTDH,KDM5A,ASXL2,CENPF,TTF1,TOP2A,RRN3,RLIM,CCT4,CDK12,NCOA5,TAX1BP1,DHX9,IKBKB,SETD6,KDM4A,PHF20,CTCF,PTEN,SP100,UBE3A,CCT8,PICALM,ACAT…
GO:BP	regulation of RNA metabolic process	GO:0051252	false	2.1213574162725136e-37	36.67338615334212	3763	3042	817	21031	RIF1,CHD4,HNRNPU,PPP1R12A,DDX17,SETX,HSPA8,ERBIN,LEO1,CHD8,TPR,HMGB1,ZZZ3,SYNCRIP,JMJD1C,SRSF7,EZR,PRPF40A,RESF1,HLTF,PUM2,SLTM,CSDE1,REST,THRAP3,TRIM37,GTF2I,BTAF1,UBP1,RBBP7,CENPJ,GOLGB1,SMARCC1,ATF4,PRPF6,CNOT2,STRAP,ZMYND11,TRRAP,NSRP1,RNF20,LPIN2,RSF1,MTDH,KDM5A,ASXL2,CENPF,TOP2A,RRN3,RLIM,CDK12,NCOA5,TAX1BP1,DHX9,IKBKB,ABCE1,SETD6,KDM4A,SLC38A2,PHF20,CTCF,PTEN,SP100,UBE3A,SRSF3,PICALM,EPC2,…
GO:BP	positive regulation of biosynthetic process	GO:0009891	false	2.1361948771602473e-37	36.6703591307564	2706	3042	633	21031	RIF1,CHD4,HNRNPU,PPP1R12A,DDX17,SETX,LEO1,CHD8,EIF4G2,HMGB1,SYNCRIP,RAB3GAP1,EZR,HLTF,CSDE1,MYH9,REST,THRAP3,TRIM37,GTF2I,LAPTM5,VCP,RPL5,UBP1,RBBP7,CENPJ,SMARCC1,RPL26,ATF4,PRPF6,TRRAP,CCT2,RNF20,LPIN2,RSF1,MTDH,KDM5A,ASXL2,TOP2A,RRN3,CCT4,CDK12,DHX9,IKBKB,KDM4A,SLC38A2,PHF20,MSN,CTCF,SP100,UBE3A,CCT8,PICALM,EPC2,PIBF1,PSIP1,UBE2V1,RNF40,LARP7,RBBP5,PTBP1,PRKDC,MACROH2A1,MED12,FMR1,TBK1,CCNT1,TD…
GO:BP	chromosome organization	GO:0051276	false	3.767748116729966e-37	36.42391813856778	635	3042	224	21031	RIF1,HNRNPU,SETX,CHD8,KPNB1,CEP192,TPR,HMGB1,SMG1,RESF1,PUM2,PDS5A,SMCHD1,TOP1,SMARCC1,LSM14A,CENPE,CLASP2,CCT2,CENPF,TOP2A,CCT4,IK,PDS5B,DHX9,KDM4A,CTCF,SP100,CCT8,SLF2,PIBF1,H1-4,CDC27,PRKDC,MACROH2A1,WAPL,TDRD3,ASCC3,NUP155,FANCM,HELQ,MCM2,DRG1,NASP,ATRX,HSP90AA1,XRCC6,SMC1A,ZRANB3,KNL1,SMC4,RUVBL1,ERCC4,ERCC3,SENP6,AIFM1,SMARCD2,SMG5,CCT3,MCM7,CHMP4B,RAD50,RB1,DSN1,INO80,CENPW,ZW10,ANAPC1,ARI…
GO:BP	regulation of protein metabolic process	GO:0051246	false	9.03932382976222e-37	36.04386405492132	2102	3042	521	21031	HNRNPU,PPP1R12A,XPO1,MYCBP2,EIF4G2,TPR,HMGB1,ZZZ3,SYNCRIP,RAB3GAP1,EZR,PUM2,CSDE1,MYH9,REST,PAK2,LAPTM5,IPO7,VCP,RPL5,USP8,SMARCC1,RPL26,ATF4,USP25,CNOT2,LSM14A,NOLC1,NUB1,CENPE,ETAA1,CDK12,EIF4H,SELENOT,DHX9,IKBKB,USP14,AZIN1,ABCE1,EIF2AK1,MSN,PTEN,UBE3A,PICALM,IVNS1ABP,PIBF1,PPP1R2,UBE2V1,TAOK1,RICTOR,PTPN1,PTBP1,PRKDC,MACROH2A1,DCAF1,PIK3CA,FMR1,CNOT1,TBK1,SAE1,CCNT1,MOB1A,PPP2R5A,CSNK1A1,CALM…
GO:BP	organic cyclic compound biosynthetic process	GO:1901362	false	2.8499077416934226e-36	35.54516919891149	4264	3042	897	21031	RIF1,CHD4,HNRNPU,PPP1R12A,DDX17,SETX,HSPA8,ERBIN,LEO1,MT-ND6,CHD8,TPR,HMGB1,ZZZ3,JMJD1C,EZR,PRPF40A,RESF1,HLTF,SLTM,REST,THRAP3,TRIM37,GTF2I,GARS1,VCP,BTAF1,UBP1,RBBP7,CENPJ,GOLGB1,SMARCC1,ATF4,PRPF6,POLR2B,CNOT2,STRAP,ZMYND11,TRRAP,ATP5F1B,CCT2,RNF20,LPIN2,RSF1,MTDH,KDM5A,ASXL2,CENPF,TTF1,TOP2A,RRN3,RLIM,CCT4,CDK12,NCOA5,TAX1BP1,DHX9,IKBKB,SETD6,KDM4A,PHF20,CTCF,PTEN,SP100,UBE3A,CCT8,PICALM,ACAT…
GO:BP	organic substance catabolic process	GO:1901575	false	7.647501691502967e-36	35.1164804182844	2074	3042	513	21031	HNRNPU,XPO1,HSPA8,MYCBP2,SYNCRIP,SMG1,EZR,SUCLG2,ETFA,OGA,PUM2,VPS13A,CSDE1,DAGLB,THRAP3,UBR2,LAPTM5,VCP,RPL5,USP8,SMARCC1,USP25,CNOT2,NUB1,RNF20,LPIN2,PJA2,RLIM,PSME4,DHX9,USP14,AZIN1,NEMF,MSN,PSMB7,PTEN,GLS,UBE3A,LTA4H,ACAT1,RNF40,TUT4,PTPN1,SUCLG1,CDC27,DCAF1,FMR1,CNOT1,CSNK1A1,ASCC3,VIM,RPS27A,UBR3,STT3B,ANGEL2,AGO3,CNOT6L,DCAF11,IDE,METTL14,ROCK2,FASTKD5,NEDD4L,RPS7,CASP8,GGA3,RNF125,HSP90AA…
GO:BP	response to stress	GO:0006950	false	1.2702053855788688e-35	34.896126050215884	3855	3042	826	21031	MATR3,RIF1,CHD4,MT-CYB,DDX17,MT-CO1,SETX,HSPA8,MT-CO2,ERBIN,SLC29A1,TPR,HMGB1,SYNCRIP,JMJD1C,PPP4R3A,SMG1,UBXN4,MCL1,VAV1,HLTF,PUM2,MYH9,DAGLB,REST,PAK2,SMCHD1,LAPTM5,PARG,IPO7,VCP,RBBP7,ITPR2,SMARCC1,RPL26,ATF4,USP25,ZMYND11,LSM14A,NUB1,CLASP2,TRRAP,CALCOCO2,ETAA1,OPTN,PJA2,TOP2A,PSME4,TAX1BP1,DHX9,IKBKB,USP14,ITPR1,SETD6,RAD17,KDM4A,SLC38A2,EIF2AK1,PTEN,SP100,UBE3A,SLF2,ACAT1,EPC2,MACF1,PSIP1,U…
GO:BP	translation	GO:0006412	false	1.645582247324779e-35	34.78368040649228	723	3042	241	21031	HNRNPU,EIF4G2,TPR,SYNCRIP,IARS1,PUM2,CSDE1,GARS1,RPS6,RPL5,RPL26,ATF4,CNOT2,LSM14A,NOLC1,RPLP0,RPS3A,EIF4H,SELENOT,DHX9,ABCE1,TARS1,NEMF,EIF2AK1,GFM1,DARS1,MRPS5,PRKDC,FMR1,CNOT1,DAP3,RWDD1,RPL35A,RPSA,ASCC3,USP16,VIM,RPS27A,AGO3,CNOT6L,METTL14,RPS7,DRG1,MRPS35,MTIF3,RPL19,TNIP1,SARNP,CNOT7,EIF3E,NCK1,RBM8A,EIF3A,TCOF1,MTIF2,RACK1,EEF1D,EIF2B5,NCL,VARS2,PABPC4,RPL12,CALR,SERBP1,LARP4,TSFM,EIF3I,M…
GO:BP	peptide metabolic process	GO:0006518	false	2.3316589716048418e-35	34.632334969170614	911	3042	282	21031	HNRNPU,EIF4G2,TPR,SYNCRIP,IARS1,PUM2,CSDE1,GARS1,RPS6,RPL5,RPL26,ATF4,CNOT2,LSM14A,NOLC1,RPLP0,RPS3A,EIF4H,SELENOT,DHX9,ABCE1,TARS1,NEMF,EIF2AK1,GFM1,DARS1,PICALM,LTA4H,MRPS5,PRKDC,FMR1,CNOT1,DAP3,RWDD1,RPL35A,RPSA,ASCC3,USP16,RTN3,VIM,RPS27A,AGO3,SOD2,CNOT6L,IDE,METTL14,ROCK2,RPS7,DRG1,MRPS35,GGA3,MTIF3,RPL19,TNIP1,SARNP,CNOT7,EIF3E,NCK1,RBM8A,ADAM10,EIF3A,TCOF1,MTIF2,RACK1,EEF1D,EIF2B5,LANCL1,N…
GO:BP	positive regulation of RNA metabolic process	GO:0051254	false	4.981299016607064e-35	34.30265738772662	1852	3042	469	21031	CHD4,HNRNPU,PPP1R12A,DDX17,SETX,LEO1,CHD8,HMGB1,SYNCRIP,HLTF,PUM2,CSDE1,REST,THRAP3,TRIM37,GTF2I,UBP1,RBBP7,CENPJ,SMARCC1,ATF4,PRPF6,CNOT2,TRRAP,RNF20,LPIN2,RSF1,MTDH,KDM5A,ASXL2,TOP2A,RRN3,CDK12,DHX9,IKBKB,SLC38A2,PHF20,CTCF,SP100,UBE3A,PICALM,EPC2,PSIP1,UBE2V1,RNF40,TUT4,LARP7,PTBP1,PRKDC,MED12,CNOT1,TBK1,CCNT1,TDRD3,IRF2,SNW1,USP16,ATF2,ATF1,SRSF1,AGO3,CNOT6L,METTL14,ROCK2,DCAF6,HDAC1,TNIP1,ME…
GO:BP	peptide biosynthetic process	GO:0043043	false	2.714992522664293e-34	33.56623136215989	752	3042	245	21031	HNRNPU,EIF4G2,TPR,SYNCRIP,IARS1,PUM2,CSDE1,GARS1,RPS6,RPL5,RPL26,ATF4,CNOT2,LSM14A,NOLC1,RPLP0,RPS3A,EIF4H,SELENOT,DHX9,ABCE1,TARS1,NEMF,EIF2AK1,GFM1,DARS1,MRPS5,PRKDC,FMR1,CNOT1,DAP3,RWDD1,RPL35A,RPSA,ASCC3,USP16,VIM,RPS27A,AGO3,CNOT6L,METTL14,RPS7,DRG1,MRPS35,MTIF3,RPL19,TNIP1,SARNP,CNOT7,EIF3E,NCK1,RBM8A,EIF3A,TCOF1,MTIF2,RACK1,EEF1D,EIF2B5,NCL,VARS2,PABPC4,RPL12,CALR,SERBP1,LARP4,TSFM,EIF3I,M…
GO:BP	amide biosynthetic process	GO:0043604	false	4.47555521361859e-34	33.34915308073828	887	3042	274	21031	HNRNPU,EIF4G2,TPR,SYNCRIP,IARS1,PUM2,CSDE1,GARS1,RPS6,RPL5,RPL26,ATF4,CNOT2,LSM14A,NOLC1,RPLP0,RPS3A,EIF4H,SELENOT,DHX9,ABCE1,TARS1,NEMF,EIF2AK1,GFM1,DARS1,ACAT1,MRPS5,PRKDC,FMR1,CNOT1,DAP3,RWDD1,RPL35A,RPSA,ASCC3,USP16,VIM,RPS27A,AGO3,CNOT6L,METTL14,RPS7,DRG1,MRPS35,MTIF3,RPL19,TNIP1,SARNP,CNOT7,EIF3E,NCK1,RBM8A,EIF3A,TCOF1,MTIF2,RACK1,EEF1D,EIF2B5,NCL,VARS2,PABPC4,RPL12,CALR,SERBP1,PDHX,LARP4,T…
GO:BP	regulation of catabolic process	GO:0009894	false	6.697459961521071e-34	33.17408987399335	1026	3042	303	21031	HNRNPU,XPO1,MYCBP2,EIF4G2,HMGB1,SYNCRIP,RAB3GAP1,EZR,MCL1,PUM2,CSDE1,DAGLB,THRAP3,LAPTM5,VCP,RPL5,USP8,SMARCC1,USP25,CNOT2,NUB1,CALCOCO2,OPTN,MTDH,DHX9,USP14,ITPR1,AZIN1,KDM4A,MSN,PTEN,UBE3A,TUT4,PTPN1,EXOC4,DCAF1,PIK3CA,FMR1,CNOT1,TBK1,CSNK1A1,VIM,UBR3,ANGEL2,AGO3,CNOT6L,PIK3C3,MAPK8,IDE,METTL14,ROCK2,FASTKD5,NEDD4L,RPS7,GGA3,TRIM34,HSP90AA1,CNOT7,CCAR2,RIC1,RBM8A,MDM2,SNX5,TRIM23,ERCC4,UVRAG,TR…
GO:BP	regulation of cellular component organization	GO:0051128	false	1.4444217793643476e-33	32.840305971791565	2425	3042	570	21031	CHD4,HNRNPU,XPO1,SETX,HSPA8,MYCBP2,EIF4G2,TPR,HMGB1,GMFB,SLK,RAB3GAP1,SMG1,EZR,RESF1,PUM2,MYH9,PAK2,TRIM37,VCP,SHOC2,RBBP7,CENPJ,USP8,SMARCC1,CNOT2,ATL3,CENPE,CLASP2,CALCOCO2,SACS,GHITM,CCT2,CLTC,CENPF,TOP2A,CCT4,ITSN2,MPHOSPH9,IK,DOCK2,GOLGA4,IKBKB,MSN,CTCF,PTEN,PTPRA,UBE3A,DYNC1H1,CCT8,SLF2,PICALM,TMEM30A,MACF1,SDCCAG8,TAOK1,RICTOR,PTPN1,MKI67,CDC27,MACROH2A1,PIK3CA,FMR1,CNOT1,WDR1,WAPL,CSNK1A1…
GO:BP	mitotic cell cycle process	GO:1903047	false	3.5880072710364606e-32	31.44514668553658	745	3042	239	21031	HNRNPU,KPNB1,CEP192,TPR,VCP,CENPJ,USP8,SMARCC1,RPL26,LSM14A,CENPE,CLASP2,CLTC,CENPF,IK,RAD17,PTEN,DYNC1H1,PIBF1,EXOC5,TAOK1,MKI67,CDC27,EXOC4,PRKDC,REEP3,WAPL,CALM1,USP16,RINT1,ATF2,RBL1,MCM2,BID,ROCK2,ATAD5,DRG1,STMN1,CFL1,MAP4,SMC1A,MDM2,PTPN6,KNL1,SMC4,ERCC3,INTS3,JADE1,RANBP1,SMARCD2,CKAP2,CHMP4B,RAD50,RB1,DSN1,INO80,CCNG1,CTDP1,ZW10,ANAPC1,PPP1R9B,GPSM2,ARID1A,KIFC1,PPP2R5C,LCMT1,ARID1B,RIPO…
GO:BP	amide metabolic process	GO:0043603	false	4.14184910319071e-32	31.38280572747187	1194	3042	333	21031	HNRNPU,EIF4G2,TPR,SYNCRIP,SUCLG2,IARS1,PUM2,CSDE1,GARS1,RPS6,RPL5,RPL26,ATF4,CNOT2,LSM14A,NOLC1,RPLP0,RPS3A,EIF4H,SELENOT,DHX9,ABCE1,TARS1,NEMF,EIF2AK1,GFM1,DARS1,PICALM,LTA4H,ACAT1,SUCLG1,MRPS5,PRKDC,FMR1,CNOT1,DAP3,RWDD1,RPL35A,RPSA,ASCC3,USP16,RTN3,VIM,RPS27A,AGO3,SOD2,CNOT6L,IDE,METTL14,ROCK2,RPS7,DRG1,MRPS35,GGA3,MTIF3,RPL19,TNIP1,SARNP,CNOT7,EIF3E,NCK1,RBM8A,ADAM10,EIF3A,TCOF1,NT5C2,MTIF2,R…
GO:BP	biological regulation	GO:0065007	false	1.6992253766877483e-31	30.76974901467986	12680	3042	2136	21031	MATR3,RIF1,CHD4,HNRNPU,PPP1R12A,DDX17,XPO1,SETX,HSPA8,EEA1,MT-CO2,ERBIN,MYCBP2,LEO1,CHD8,KPNB1,EIF4G2,SLC29A1,TPR,HMGB1,ZZZ3,GMFB,SYNCRIP,JMJD1C,SLK,RAB3GAP1,SPPL2A,SRSF7,SMG1,EZR,PRPF40A,RESF1,MCL1,VAV1,HLTF,IARS1,PUM2,SLTM,UTP20,CSDE1,PDS5A,MYH9,DAGLB,REST,THRAP3,PAK2,TRIM37,SMCHD1,TOP1,GTF2I,ARHGAP15,UBR2,LAPTM5,PARG,IPO7,VCP,RPS6,SHOC2,RPL5,BTAF1,UBP1,RBBP7,CENPJ,USP8,GOLGB1,ITPR2,SMARCC1,RPL…
GO:BP	regulation of cell cycle	GO:0051726	false	2.5167423998577976e-31	30.59916123421148	1105	3042	313	21031	HNRNPU,XPO1,EIF4G2,TPR,ZZZ3,PRPF40A,PUM2,TRIM37,IPO7,CENPJ,SMARCC1,RPL26,CENPE,TRRAP,ETAA1,CLTC,CENPF,CDK12,IK,RAD17,CTCF,PTEN,DYNC1H1,SLF2,EPC2,TAOK1,MKI67,CDC27,PRKDC,MACROH2A1,WAPL,CCNT1,CALM1,USP16,RINT1,ATF2,RBL1,ANGEL2,PIK3C3,BID,ROCK2,ATAD5,DRG1,ATRX,TTI1,CCAR2,MDM2,PTPN6,KNL1,SMC4,RUVBL1,ZPR1,ERCC3,UVRAG,INTS3,JADE1,PKN2,SENP6,RANBP1,UFL1,SMARCD2,PIK3R4,RACK1,WDR76,MORF4L2,MORF4L1,CHMP4B,…
GO:BP	macromolecule localization	GO:0033036	false	8.8073814927986e-31	30.05515319173115	3210	3042	698	21031	HNRNPU,XPO1,HSPA8,SRP72,ERBIN,MYCBP2,KPNB1,CEP192,TPR,TM9SF3,RAB3GAP1,SRSF7,SMG1,EZR,MCL1,PUM2,VPS13A,AFTPH,MYH9,REST,PAK2,TRIM37,LAPTM5,MON2,IPO7,VCP,CENPJ,USP8,GOLGB1,PRPF6,CLASP2,TNPO1,SEC31A,OPTN,NUP153,CCT2,PABPN1,CLTC,NUP50,CENPF,EPS15,SLMAP,CCT4,NUP160,IK,SELENOT,GOLGA4,DHX9,NOP58,ARCN1,COPA,IKBKB,ITPR1,MSN,CTCF,SP100,CCT8,SLF2,SRSF3,PICALM,TMEM30A,PIBF1,MACF1,EXOC5,PTPN1,AKAP11,LARP7,EXOC…
GO:BP	mitotic cell cycle	GO:0000278	false	1.0863854985531701e-30	29.964016040136816	895	3042	268	21031	HNRNPU,PPP1R12A,KPNB1,CEP192,TPR,VCP,CENPJ,USP8,SMARCC1,RPL26,LSM14A,NOLC1,CENPE,CLASP2,CLTC,CENPF,IK,RAD17,PTEN,DYNC1H1,PIBF1,EXOC5,TAOK1,MKI67,CDC27,EXOC4,PRKDC,REEP3,WAPL,CALM1,USP16,RINT1,ATF2,RBL1,ANGEL2,MCM2,BID,ROCK2,ATAD5,DRG1,STMN1,WDHD1,CFL1,MAP4,SMC1A,MDM2,PTPN6,KNL1,SMC4,ERCC3,INTS3,JADE1,PKN2,RANBP1,SMARCD2,CKAP2,CHMP4B,RAD50,RB1,DSN1,INO80,CCNG1,CTDP1,CENPW,YTHDC2,ZW10,ANAPC1,PPP1R9…
GO:BP	protein-DNA complex organization	GO:0071824	false	1.3320910983510612e-30	29.875466073845658	915	3042	272	21031	RIF1,CHD4,HNRNPU,CHD8,TPR,HMGB1,ZZZ3,JMJD1C,RESF1,HLTF,REST,TRIM37,SMCHD1,TOP1,UBR2,BTAF1,RBBP7,SMARCC1,ZMYND11,CENPE,TRRAP,RNF20,RSF1,KDM5A,CENPF,RRN3,RLIM,PSME4,KDM4A,PHF20,CTCF,SLF2,EPC2,PSIP1,RNF40,H1-4,MKI67,RBBP5,SUDS3,PRKDC,MACROH2A1,DCAF1,PIK3CA,JARID2,L3MBTL2,TDRD3,SSRP1,USP16,ATF2,RBL1,AEBP2,MCM2,HDAC1,NASP,ATRX,TTI1,TBL1XR1,SF3B1,ZRANB3,CFDP1,RUVBL1,CHD2,ING1,CHTOP,JADE1,RSBN1,H2AZ2,SE…
GO:BP	ncRNA metabolic process	GO:0034660	true	1.994267613262609e-30	29.70021656359466	640	3042	212	21031	DDX17,IARS1,PUM2,UTP20,REST,BMS1,GARS1,RPS6,RPL5,RPL26,NOLC1,MAK16,NOP58,TARS1,NOL10,UTP6,DARS1,SRSF3,TUT4,LARP7,PRKDC,MACROH2A1,TRMT10A,RPL35A,NUP155,AGO3,RPS7,NIFK,INTS9,ABT1,INTS6,INTS3,TCOF1,RRP1B,RIOK1,NCL,LSM6,VARS2,PUS1,POLR3E,HIF1A,POU2F1,WDR3,RPL35,LARS2,PIH1D2,SMAD4,TRUB1,TSN,REXO4,WARS1,HNRNPA2B1,RARS2,RARS1,RPS17,TUT7,SMAD3,GEMIN4,URB1,XPO5,GTF3C1,LYAR,TRUB2,EXOSC9,POP1,TAF1B,THG1L,AG…
GO:BP	regulation of biological process	GO:0050789	false	3.5314366636688276e-30	29.452048578416296	12287	3042	2076	21031	MATR3,RIF1,CHD4,HNRNPU,PPP1R12A,DDX17,XPO1,SETX,HSPA8,EEA1,ERBIN,MYCBP2,LEO1,CHD8,KPNB1,EIF4G2,SLC29A1,TPR,HMGB1,ZZZ3,GMFB,SYNCRIP,JMJD1C,SLK,RAB3GAP1,SPPL2A,SRSF7,SMG1,EZR,PRPF40A,RESF1,MCL1,VAV1,HLTF,PUM2,SLTM,UTP20,CSDE1,PDS5A,MYH9,DAGLB,REST,THRAP3,PAK2,TRIM37,SMCHD1,TOP1,GTF2I,ARHGAP15,UBR2,LAPTM5,PARG,IPO7,VCP,RPS6,SHOC2,RPL5,BTAF1,UBP1,RBBP7,CENPJ,USP8,GOLGB1,ITPR2,SMARCC1,RPL26,ATF4,PRPF6…
GO:BP	cellular macromolecule localization	GO:0070727	false	5.2786659505575915e-30	29.27747582055631	2742	3042	614	21031	HNRNPU,XPO1,HSPA8,SRP72,ERBIN,MYCBP2,KPNB1,CEP192,TPR,TM9SF3,RAB3GAP1,EZR,MCL1,PUM2,VPS13A,AFTPH,MYH9,REST,PAK2,TRIM37,LAPTM5,MON2,IPO7,VCP,CENPJ,USP8,GOLGB1,CLASP2,TNPO1,SEC31A,OPTN,NUP153,CCT2,CLTC,NUP50,CENPF,EPS15,SLMAP,CCT4,NUP160,IK,SELENOT,GOLGA4,DHX9,ARCN1,COPA,IKBKB,ITPR1,MSN,CTCF,SP100,CCT8,SLF2,PICALM,TMEM30A,PIBF1,MACF1,EXOC5,PTPN1,AKAP11,LARP7,EXOC4,MACROH2A1,PIK3CA,JARID2,WAPL,SAE1,…
GO:BP	proteolysis involved in protein catabolic process	GO:0051603	false	5.6334092394454726e-30	29.249228698262755	730	3042	231	21031	XPO1,UBR2,LAPTM5,VCP,RPL5,SMARCC1,USP25,NUB1,RNF20,PJA2,RLIM,PSME4,USP14,NEMF,PSMB7,PTEN,UBE3A,RNF40,CDC27,FMR1,CSNK1A1,ASCC3,RPS27A,UBR3,DCAF11,IDE,NEDD4L,RPS7,CASP8,RNF125,CCAR2,TBL1XR1,PSMB1,VPS37A,MDM2,FBXO38,UBE3B,PSMD9,UFL1,TMEM168,CTSB,RACK1,UBE3C,CHMP4B,FBXO33,FBXL3,UBXN1,PSMD13,PSMD4,UBR1,RNF7,PSMD10,ANAPC1,PSMA5,GID8,FBXL5,HERC4,PPP2R5C,PHF20L1,ANKZF1,UBE2D2,PSMB4,PSMB9,SEM1,VPS4B,USP5,…
GO:BP	chromatin organization	GO:0006325	false	1.0195131938300098e-29	28.991607149512628	816	3042	249	21031	RIF1,CHD4,HNRNPU,CHD8,TPR,HMGB1,ZZZ3,JMJD1C,RESF1,HLTF,REST,TRIM37,SMCHD1,TOP1,UBR2,BTAF1,RBBP7,SMARCC1,ZMYND11,TRRAP,RNF20,RSF1,KDM5A,RLIM,PSME4,KDM4A,PHF20,CTCF,SLF2,EPC2,PSIP1,RNF40,H1-4,MKI67,RBBP5,SUDS3,PRKDC,MACROH2A1,DCAF1,PIK3CA,JARID2,L3MBTL2,TDRD3,SSRP1,USP16,ATF2,RBL1,AEBP2,MCM2,HDAC1,NASP,ATRX,TTI1,TBL1XR1,SF3B1,ZRANB3,CFDP1,RUVBL1,CHD2,ING1,CHTOP,JADE1,RSBN1,H2AZ2,IWS1,SMARCD2,BAZ2B,…
GO:BP	protein localization	GO:0008104	false	1.0448095659810045e-29	28.980962859773303	2731	3042	611	21031	HNRNPU,XPO1,HSPA8,SRP72,ERBIN,MYCBP2,KPNB1,CEP192,TPR,TM9SF3,RAB3GAP1,EZR,MCL1,VPS13A,AFTPH,MYH9,REST,PAK2,TRIM37,LAPTM5,MON2,IPO7,VCP,CENPJ,USP8,GOLGB1,CLASP2,TNPO1,SEC31A,OPTN,NUP153,CCT2,CLTC,NUP50,CENPF,EPS15,SLMAP,CCT4,NUP160,IK,SELENOT,GOLGA4,DHX9,ARCN1,COPA,IKBKB,ITPR1,MSN,CTCF,SP100,CCT8,SLF2,PICALM,TMEM30A,PIBF1,MACF1,EXOC5,PTPN1,AKAP11,LARP7,EXOC4,MACROH2A1,PIK3CA,JARID2,WAPL,SAE1,PPP2R…
GO:BP	DNA repair	GO:0006281	false	1.6666173797274138e-29	28.778164093600992	604	3042	202	21031	RIF1,CHD4,SETX,HMGB1,SMG1,HLTF,SMCHD1,PARG,VCP,SMARCC1,TRRAP,ETAA1,PSME4,DHX9,RAD17,SLF2,EPC2,UBE2V1,TAOK1,PRKDC,MACROH2A1,FMR1,SSRP1,ASCC3,POLE2,FANCM,HELQ,MCM2,ATRX,WDHD1,XRCC6,SMC1A,ZRANB3,PMS2,REV3L,RUVBL1,ERCC4,ERCC3,UVRAG,INTS3,UFL1,SMARCD2,BACH1,MCM7,MORF4L2,MORF4L1,RAD50,INO80,ZBTB1,MUTYH,MMS22L,ARID1A,CCDC117,DCLRE1C,FBH1,ARID1B,TIMELESS,LIG1,USP1,REXO4,CHAF1A,SMC6,GTF2H1,RFC2,MCM6,RPA2,…
GO:BP	regulation of cellular process	GO:0050794	false	2.229815495816313e-29	28.651731070792145	11738	3042	1996	21031	MATR3,RIF1,CHD4,HNRNPU,PPP1R12A,DDX17,XPO1,SETX,HSPA8,EEA1,ERBIN,MYCBP2,LEO1,CHD8,KPNB1,EIF4G2,SLC29A1,TPR,HMGB1,ZZZ3,GMFB,SYNCRIP,JMJD1C,SLK,RAB3GAP1,SPPL2A,SRSF7,SMG1,EZR,PRPF40A,RESF1,MCL1,VAV1,HLTF,PUM2,SLTM,UTP20,CSDE1,PDS5A,MYH9,DAGLB,REST,THRAP3,PAK2,TRIM37,SMCHD1,TOP1,GTF2I,ARHGAP15,UBR2,LAPTM5,PARG,IPO7,VCP,RPS6,SHOC2,RPL5,BTAF1,UBP1,RBBP7,CENPJ,USP8,GOLGB1,ITPR2,SMARCC1,RPL26,ATF4,PRPF6…
GO:BP	protein catabolic process	GO:0030163	false	2.438475639633898e-29	28.61288157865163	968	3042	280	21031	XPO1,HSPA8,MYCBP2,EZR,OGA,VPS13A,UBR2,LAPTM5,VCP,RPL5,USP8,SMARCC1,USP25,NUB1,RNF20,PJA2,RLIM,PSME4,USP14,AZIN1,NEMF,MSN,PSMB7,PTEN,UBE3A,RNF40,CDC27,DCAF1,FMR1,CSNK1A1,ASCC3,RPS27A,UBR3,STT3B,DCAF11,IDE,NEDD4L,RPS7,CASP8,GGA3,RNF125,HSP90AA1,CCAR2,TBL1XR1,PSMB1,RIC1,VPS37A,MDM2,FBXO38,ADAM10,UBE3B,PSMD9,UFL1,TMEM168,CTSB,NSF,TRIM24,ATG5,RACK1,UBE3C,ODC1,CHMP4B,SNRNP70,FBXO33,FBXL3,UBXN1,WDR91,PS…
GO:BP	modification-dependent macromolecule catabolic process	GO:0043632	false	3.327276284941298e-29	28.47791113539701	620	3042	205	21031	XPO1,UBR2,LAPTM5,VCP,RPL5,SMARCC1,USP25,NUB1,RNF20,PJA2,RLIM,USP14,NEMF,PSMB7,PTEN,UBE3A,RNF40,TUT4,CDC27,CSNK1A1,ASCC3,RPS27A,UBR3,DCAF11,NEDD4L,RPS7,RNF125,CCAR2,TBL1XR1,PSMB1,VPS37A,MDM2,FBXO38,UBE3B,PSMD9,UFL1,TMEM168,RACK1,UBE3C,CHMP4B,FBXO33,FBXL3,UBXN1,PSMD13,PSMD4,UBR1,RNF7,PSMD10,ANAPC1,PSMA5,GID8,FBXL5,HERC4,PPP2R5C,PHF20L1,UBE2D2,TUT7,PSMB4,SEM1,VPS4B,USP5,GCLC,USP33,ARIH1,USP7,RNF213,…
GO:BP	RNA biosynthetic process	GO:0032774	false	3.924771340794072e-29	28.406185640402576	3601	3042	758	21031	RIF1,CHD4,HNRNPU,PPP1R12A,DDX17,SETX,HSPA8,ERBIN,LEO1,CHD8,TPR,HMGB1,ZZZ3,JMJD1C,EZR,PRPF40A,RESF1,HLTF,SLTM,REST,THRAP3,TRIM37,GTF2I,BTAF1,UBP1,RBBP7,CENPJ,GOLGB1,SMARCC1,ATF4,PRPF6,POLR2B,CNOT2,STRAP,ZMYND11,TRRAP,RNF20,LPIN2,RSF1,MTDH,KDM5A,ASXL2,CENPF,TTF1,TOP2A,RRN3,RLIM,CDK12,NCOA5,TAX1BP1,DHX9,IKBKB,SETD6,KDM4A,PHF20,CTCF,PTEN,SP100,UBE3A,PICALM,EPC2,IVNS1ABP,PSIP1,UBE2V1,RNF40,LARP7,TRIM3…
GO:BP	cellular catabolic process	GO:0044248	false	7.73071148825198e-29	28.111780534386682	1600	3042	403	21031	HNRNPU,HSPA8,EIF4G2,HMGB1,SYNCRIP,RAB3GAP1,SMG1,SUCLG2,MCL1,ETFA,PUM2,VPS13A,CSDE1,DAGLB,THRAP3,LAPTM5,VCP,CNOT2,CALCOCO2,OPTN,CLTC,LPIN2,MTDH,TAX1BP1,DHX9,ITPR1,KDM4A,GLS,LTA4H,ACAT1,CAT,TUT4,PTPN1,SUCLG1,EXOC4,PIK3CA,FMR1,CNOT1,TBK1,CALM1,VIM,ANGEL2,AGO3,CNOT6L,PIK3C3,MAPK8,IDE,METTL14,ROCK2,FASTKD5,VPS11,TRIM34,HSP90AA1,CNOT7,EIF3E,PIKFYVE,VPS37A,RBM8A,SNX5,TRIM23,ZPR1,ERCC4,UVRAG,TRIM22,AIFM1…
GO:BP	regulation of DNA metabolic process	GO:0051052	false	1.65428512455411e-28	27.781389635443272	521	3042	181	21031	RIF1,HNRNPU,HMGB1,SYNCRIP,SMG1,PDS5A,SMCHD1,PARG,SMARCC1,TRRAP,CCT2,TTF1,CCT4,DHX9,RAD17,CCT8,SLF2,EPC2,UBE2V1,H1-4,PRKDC,WAPL,ATF1,HELQ,MCM2,ATAD5,ATRX,HSP90AA1,OTUD4,ZRANB3,PMS2,RUVBL1,ERCC4,JADE1,AIFM1,SMARCD2,SMG5,CCT3,MCM7,MORF4L2,MORF4L1,RAD50,INO80,ARID1A,CCDC117,FBH1,ARID1B,TERF1,TIMELESS,USP1,TFDP1,HNRNPAB,HNRNPA2B1,SMC6,RFC2,MCM6,NMNAT1,DHX36,RPA2,PRIM2,MCM5,ESCO2,PPP4C,APAF1,NSMCE1,TSP…
GO:BP	DNA-templated transcription	GO:0006351	false	1.7484247675080808e-28	27.757353050091385	3569	3042	750	21031	RIF1,CHD4,HNRNPU,PPP1R12A,DDX17,SETX,HSPA8,ERBIN,LEO1,CHD8,TPR,HMGB1,ZZZ3,JMJD1C,EZR,PRPF40A,HLTF,SLTM,REST,THRAP3,TRIM37,GTF2I,BTAF1,UBP1,RBBP7,CENPJ,GOLGB1,SMARCC1,ATF4,PRPF6,POLR2B,CNOT2,STRAP,ZMYND11,TRRAP,RNF20,LPIN2,RSF1,MTDH,KDM5A,ASXL2,CENPF,TTF1,TOP2A,RRN3,RLIM,CDK12,NCOA5,TAX1BP1,DHX9,IKBKB,SETD6,KDM4A,PHF20,CTCF,PTEN,SP100,UBE3A,PICALM,EPC2,IVNS1ABP,PSIP1,UBE2V1,RNF40,LARP7,TRIM33,H1-4…
GO:BP	organic substance metabolic process	GO:0071704	false	2.2973294970243327e-28	27.638776711171133	13768	3042	2269	21031	MATR3,RIF1,CHD4,HNRNPU,PPP1R12A,HNRNPR,DDX17,XPO1,UGGT1,SETX,HSPA8,ERBIN,PRPF8,MYCBP2,LEO1,MT-ND6,CHD8,EIF4G2,SLC29A1,TPR,HMGB1,ZZZ3,GMFB,SYNCRIP,JMJD1C,SLK,RAB3GAP1,SPPL2A,SRSF7,SMG1,EZR,PRPF40A,PRPF4B,SUCLG2,RESF1,HLTF,ETFA,IARS1,OGA,DNTTIP2,PUM2,SLTM,VPS13A,UTP20,CSDE1,PDS5A,MYH9,DAGLB,VIRMA,REST,THRAP3,MAN1A2,BMS1,PAK2,TRIM37,SMCHD1,TOP1,GTF2I,RBM26,PTP4A2,GARS1,UBR2,LAPTM5,PARG,IPO7,VCP,LDHB…
GO:BP	organonitrogen compound biosynthetic process	GO:1901566	false	1.702234095767411e-27	26.768980714810198	1761	3042	429	21031	HNRNPU,UGGT1,MT-ND6,EIF4G2,TPR,SYNCRIP,RAB3GAP1,IARS1,OGA,PUM2,CSDE1,MAN1A2,GARS1,VCP,RPS6,RPL5,RPL26,ATF4,CNOT2,LSM14A,NOLC1,ATP5F1B,CLTC,RPLP0,RPS3A,TMEM260,EIF4H,SELENOT,DHX9,RPN1,AZIN1,ABCE1,TARS1,NEMF,EIF2AK1,GLS,GFM1,DARS1,ACAT1,MRPS5,PRKDC,FMR1,CNOT1,DAP3,RWDD1,FAM20B,RPL35A,RPSA,DSE,COG3,ASCC3,PPAT,USP16,VIM,RPS27A,POFUT1,STT3B,AGO3,CNOT6L,PIK3C3,C1GALT1,METTL14,RPS7,DRG1,GALNT11,MRPS35,M…
GO:BP	cellular metabolic process	GO:0044237	false	1.8010152455648927e-26	25.74448261086915	12881	3042	2140	21031	MATR3,RIF1,CHD4,HNRNPU,MT-CYB,PPP1R12A,HNRNPR,DDX17,XPO1,MT-CO1,UGGT1,SETX,HSPA8,MT-CO2,ERBIN,PRPF8,MYCBP2,LEO1,MT-ND6,CHD8,EIF4G2,SLC29A1,TPR,HMGB1,ZZZ3,GMFB,SYNCRIP,JMJD1C,SLK,RAB3GAP1,SRSF7,SMG1,EZR,PRPF40A,PRPF4B,SUCLG2,RESF1,MCL1,VAV1,HLTF,ETFA,IARS1,OGA,DNTTIP2,PUM2,SLTM,VPS13A,UTP20,CSDE1,PDS5A,MYH9,DAGLB,VIRMA,REST,THRAP3,MAN1A2,BMS1,PAK2,TRIM37,SMCHD1,TOP1,GTF2I,RBM26,PTP4A2,GARS1,UBR2,L…
GO:BP	intracellular protein transport	GO:0006886	false	3.8349494967030736e-26	25.416240350997292	686	3042	213	21031	XPO1,HSPA8,KPNB1,TPR,VPS13A,TRIM37,LAPTM5,IPO7,VCP,TNPO1,SEC31A,NUP153,CLTC,NUP50,ARCN1,COPA,SP100,TMEM30A,PTPN1,COG3,NUP155,USO1,PDCD5,ATF2,SNX2,GRIPAP1,PIK3C3,GGA3,VPS11,TRAM1,HSP90AA1,RIC1,VPS37A,MDM2,SNX5,IPO11,TRIM23,ZPR1,ING1,NSF,PIK3R4,JAK2,PDCD10,CTDSPL2,NFKBIA,TXNIP,AP2A2,AP1M1,CALR,VPS54,YWHAH,NUP54,HIKESHI,RAB3GAP2,AP4E1,TIMM50,RAB5A,PTPN11,AP3B1,ARF4,ARFGAP3,ERP29,VPS8,CSE1L,STX12,SEC…
GO:BP	regulation of organelle organization	GO:0033043	false	8.27041119192039e-26	25.082472897467692	1173	3042	312	21031	HNRNPU,MYCBP2,TPR,GMFB,RAB3GAP1,SMG1,EZR,RESF1,PAK2,TRIM37,CENPJ,SMARCC1,CNOT2,ATL3,CENPE,CLASP2,CALCOCO2,GHITM,CCT2,CLTC,CENPF,TOP2A,CCT4,MPHOSPH9,IK,MSN,CTCF,DYNC1H1,CCT8,SLF2,SDCCAG8,TAOK1,RICTOR,MKI67,CDC27,MACROH2A1,PIK3CA,CNOT1,WDR1,WAPL,PDCD5,CNOT6L,MCM2,BID,ROCK2,DRG1,ARPC5L,STMN1,ATRX,FKBP4,MAP4,PIKFYVE,NCK1,KNL1,TWF1,SMC4,RUVBL1,ERCC4,UVRAG,SENP6,HIP1R,SMARCD2,ATG5,SMG5,SSH2,PDCD10,CCT3…
GO:BP	regulation of macromolecule biosynthetic process	GO:0010556	false	1.0432364800177355e-25	24.981617234885356	5654	3042	1076	21031	MATR3,RIF1,CHD4,HNRNPU,PPP1R12A,DDX17,SETX,HSPA8,ERBIN,MYCBP2,LEO1,CHD8,EIF4G2,TPR,HMGB1,ZZZ3,SYNCRIP,JMJD1C,RAB3GAP1,SRSF7,SMG1,EZR,PRPF40A,RESF1,HLTF,PUM2,SLTM,CSDE1,MYH9,REST,THRAP3,TRIM37,SMCHD1,TOP1,GTF2I,UBR2,LAPTM5,RPL5,BTAF1,UBP1,RBBP7,CENPJ,GOLGB1,SMARCC1,RPL26,ATF4,PRPF6,CNOT2,STRAP,ZMYND11,LSM14A,NOLC1,TRRAP,NSRP1,CCT2,RNF20,CLTC,LPIN2,RSF1,MTDH,KDM5A,ASXL2,CENPF,TOP2A,RRN3,RLIM,CCT4,C…
GO:BP	ubiquitin-dependent protein catabolic process	GO:0006511	false	1.0553957434178484e-25	24.976584661735423	599	3042	193	21031	XPO1,UBR2,LAPTM5,VCP,RPL5,SMARCC1,USP25,NUB1,RNF20,PJA2,RLIM,USP14,NEMF,PSMB7,PTEN,UBE3A,RNF40,CDC27,CSNK1A1,ASCC3,UBR3,DCAF11,NEDD4L,RPS7,RNF125,CCAR2,TBL1XR1,PSMB1,VPS37A,MDM2,FBXO38,UBE3B,PSMD9,UFL1,TMEM168,RACK1,UBE3C,CHMP4B,FBXO33,FBXL3,UBXN1,PSMD13,PSMD4,UBR1,RNF7,PSMD10,ANAPC1,PSMA5,GID8,FBXL5,HERC4,PPP2R5C,PHF20L1,UBE2D2,PSMB4,SEM1,VPS4B,USP5,GCLC,USP33,ARIH1,USP7,RNF213,RNF6,GLMN,RNF4,PS…
GO:BP	positive regulation of RNA biosynthetic process	GO:1902680	false	1.099053525936475e-25	24.958981156118114	1706	3042	413	21031	CHD4,HNRNPU,PPP1R12A,DDX17,SETX,LEO1,CHD8,HMGB1,HLTF,REST,THRAP3,TRIM37,GTF2I,UBP1,RBBP7,CENPJ,SMARCC1,ATF4,PRPF6,TRRAP,RNF20,LPIN2,RSF1,MTDH,KDM5A,ASXL2,TOP2A,RRN3,CDK12,DHX9,IKBKB,PHF20,CTCF,SP100,UBE3A,PICALM,EPC2,PSIP1,UBE2V1,RNF40,LARP7,PTBP1,PRKDC,MED12,TBK1,CCNT1,TDRD3,IRF2,SNW1,USP16,ATF2,ATF1,DCAF6,HDAC1,TNIP1,MED13,ATRX,NPAT,CNOT7,TBL1XR1,XRCC6,NCK1,MGA,ABT1,SF3B1,SNX5,RUVBL1,ING1,SP3,J…
GO:BP	protein transport	GO:0015031	false	1.1997884429361278e-25	24.920895325756824	1424	3042	360	21031	XPO1,HSPA8,KPNB1,TPR,MCL1,VPS13A,AFTPH,MYH9,REST,TRIM37,LAPTM5,MON2,IPO7,VCP,TNPO1,SEC31A,OPTN,NUP153,CLTC,NUP50,CENPF,EPS15,NUP160,SELENOT,GOLGA4,ARCN1,COPA,ITPR1,SP100,TMEM30A,MACF1,EXOC5,PTPN1,EXOC4,COG3,NUP155,MAP4K4,USO1,IST1,PDCD5,RINT1,ATF2,SNX2,GRIPAP1,PIK3C3,GGA3,RAB10,NASP,VPS11,TRAM1,HSP90AA1,GOLPH3L,RIC1,VPS37A,MDM2,SNX5,IPO11,TRIM23,SDAD1,ZPR1,PRKAR1A,ING1,AIFM1,PSMD9,NSF,PIK3R4,RACK…
GO:BP	modification-dependent protein catabolic process	GO:0019941	false	1.3248967335767745e-25	24.87781797062191	609	3042	195	21031	XPO1,UBR2,LAPTM5,VCP,RPL5,SMARCC1,USP25,NUB1,RNF20,PJA2,RLIM,USP14,NEMF,PSMB7,PTEN,UBE3A,RNF40,CDC27,CSNK1A1,ASCC3,RPS27A,UBR3,DCAF11,NEDD4L,RPS7,RNF125,CCAR2,TBL1XR1,PSMB1,VPS37A,MDM2,FBXO38,UBE3B,PSMD9,UFL1,TMEM168,RACK1,UBE3C,CHMP4B,FBXO33,FBXL3,UBXN1,PSMD13,PSMD4,UBR1,RNF7,PSMD10,ANAPC1,PSMA5,GID8,FBXL5,HERC4,PPP2R5C,PHF20L1,UBE2D2,PSMB4,SEM1,VPS4B,USP5,GCLC,USP33,ARIH1,USP7,RNF213,RNF6,GLMN,…
GO:BP	positive regulation of DNA-templated transcription	GO:0045893	false	3.0623285135984123e-25	24.51394822187089	1703	3042	411	21031	CHD4,HNRNPU,PPP1R12A,DDX17,SETX,LEO1,CHD8,HMGB1,HLTF,REST,THRAP3,TRIM37,GTF2I,UBP1,RBBP7,CENPJ,SMARCC1,ATF4,PRPF6,TRRAP,RNF20,LPIN2,RSF1,MTDH,KDM5A,ASXL2,TOP2A,RRN3,CDK12,DHX9,IKBKB,PHF20,CTCF,SP100,UBE3A,PICALM,EPC2,PSIP1,UBE2V1,RNF40,LARP7,PTBP1,PRKDC,MED12,TBK1,CCNT1,TDRD3,IRF2,SNW1,USP16,ATF2,ATF1,DCAF6,HDAC1,TNIP1,MED13,ATRX,NPAT,CNOT7,TBL1XR1,XRCC6,NCK1,MGA,ABT1,SF3B1,SNX5,RUVBL1,ING1,SP3,J…
GO:BP	organonitrogen compound catabolic process	GO:1901565	false	3.0975742132650366e-25	24.508978279778248	1399	3042	354	21031	XPO1,HSPA8,MYCBP2,EZR,SUCLG2,ETFA,OGA,VPS13A,UBR2,LAPTM5,VCP,RPL5,USP8,SMARCC1,USP25,NUB1,RNF20,PJA2,RLIM,PSME4,USP14,AZIN1,NEMF,MSN,PSMB7,PTEN,GLS,UBE3A,LTA4H,ACAT1,RNF40,SUCLG1,CDC27,DCAF1,FMR1,CSNK1A1,ASCC3,RPS27A,UBR3,STT3B,DCAF11,IDE,NEDD4L,RPS7,CASP8,GGA3,RNF125,HSP90AA1,CCAR2,TBL1XR1,PSMB1,RIC1,VPS37A,MDM2,FBXO38,ADAM10,HMMR,UBE3B,PSMD9,UFL1,TMEM168,NT5C2,CTSB,NSF,TRIM24,ATG5,HIBCH,RACK1,U…
GO:BP	localization	GO:0051179	false	4.093358517579016e-25	24.387920215924623	5520	3042	1052	21031	HNRNPU,MT-CYB,PPP1R12A,XPO1,MT-CO1,HSPA8,SRP72,EEA1,MT-CO2,ERBIN,MYCBP2,KPNB1,SLC29A1,CEP192,TPR,HMGB1,TM9SF3,RAB3GAP1,SRSF7,SMG1,EZR,MCL1,VAV1,PUM2,VPS13A,AFTPH,MYH9,REST,PAK2,TRIM37,LAPTM5,MON2,IPO7,VCP,CENPJ,USP8,GOLGB1,ITPR2,CLINT1,ATF4,PRPF6,CENPE,CLASP2,TNPO1,SEC31A,GHITM,OPTN,NUP153,ATP5F1B,CCT2,PABPN1,CLTC,NUP50,CENPF,EPS15,SLMAP,CCT4,ITSN2,NUP160,IK,DOCK2,SELENOT,GOLGA4,DHX9,NOP58,ARCN1,…
GO:BP	regulation of biosynthetic process	GO:0009889	false	6.72886738656977e-25	24.172058030747525	5813	3042	1097	21031	MATR3,RIF1,CHD4,HNRNPU,PPP1R12A,DDX17,SETX,HSPA8,ERBIN,MYCBP2,LEO1,CHD8,EIF4G2,TPR,HMGB1,ZZZ3,SYNCRIP,JMJD1C,RAB3GAP1,SRSF7,SMG1,EZR,PRPF40A,RESF1,HLTF,PUM2,SLTM,CSDE1,MYH9,REST,THRAP3,TRIM37,SMCHD1,TOP1,GTF2I,UBR2,LAPTM5,VCP,RPL5,BTAF1,UBP1,RBBP7,CENPJ,GOLGB1,SMARCC1,RPL26,ATF4,PRPF6,CNOT2,STRAP,ZMYND11,LSM14A,NOLC1,TRRAP,NSRP1,CCT2,RNF20,CLTC,LPIN2,RSF1,MTDH,KDM5A,ASXL2,CENPF,TOP2A,RRN3,RLIM,CC…
GO:BP	regulation of cellular biosynthetic process	GO:0031326	false	1.063857040045969e-24	23.973116728141115	5781	3042	1091	21031	MATR3,RIF1,CHD4,HNRNPU,PPP1R12A,DDX17,SETX,HSPA8,ERBIN,MYCBP2,LEO1,CHD8,EIF4G2,TPR,HMGB1,ZZZ3,SYNCRIP,JMJD1C,RAB3GAP1,SRSF7,SMG1,EZR,PRPF40A,RESF1,HLTF,PUM2,SLTM,CSDE1,MYH9,REST,THRAP3,TRIM37,SMCHD1,TOP1,GTF2I,UBR2,LAPTM5,VCP,RPL5,BTAF1,UBP1,RBBP7,CENPJ,GOLGB1,SMARCC1,RPL26,ATF4,PRPF6,CNOT2,STRAP,ZMYND11,LSM14A,NOLC1,TRRAP,NSRP1,CCT2,RNF20,CLTC,LPIN2,RSF1,MTDH,KDM5A,ASXL2,CENPF,TOP2A,RRN3,RLIM,CC…
GO:BP	regulation of cell cycle process	GO:0010564	false	2.4378138410932418e-24	23.612999461503843	724	3042	217	21031	HNRNPU,XPO1,TPR,PRPF40A,PUM2,TRIM37,CENPJ,SMARCC1,RPL26,CENPE,ETAA1,CLTC,CENPF,IK,RAD17,CTCF,PTEN,DYNC1H1,SLF2,TAOK1,MKI67,CDC27,PRKDC,MACROH2A1,WAPL,CALM1,RINT1,ATF2,RBL1,PIK3C3,BID,ROCK2,ATAD5,DRG1,ATRX,TTI1,CCAR2,MDM2,PTPN6,KNL1,SMC4,ERCC3,UVRAG,INTS3,JADE1,PKN2,SENP6,RANBP1,UFL1,SMARCD2,PIK3R4,WDR76,CHMP4B,RAD50,RB1,INO80,CCNG1,CALR,ZW10,ANAPC1,PPP1R9B,GPSM2,ARID1A,PPP2R5C,LCMT1,ARID1B,TERF1,…
GO:BP	nitrogen compound transport	GO:0071705	false	2.464499028612616e-24	23.60827134868729	1911	3042	446	21031	XPO1,HSPA8,KPNB1,SLC29A1,TPR,RAB3GAP1,SRSF7,SMG1,MCL1,VPS13A,AFTPH,MYH9,REST,TRIM37,LAPTM5,MON2,IPO7,VCP,TNPO1,SEC31A,OPTN,NUP153,PABPN1,CLTC,NUP50,CENPF,EPS15,NUP160,SELENOT,GOLGA4,DHX9,ARCN1,COPA,ITPR1,AZIN1,SLC38A2,SP100,SRSF3,TMEM30A,MACF1,EXOC5,PTPN1,EXOC4,FMR1,THOC7,COG3,NUP155,MAP4K4,USO1,IST1,PDCD5,RINT1,ATF2,SLC12A6,SNX2,GRIPAP1,SRSF1,PIK3C3,GGA3,RAB10,NASP,VPS11,TRAM1,SARNP,HSP90AA1,GOL…
GO:BP	regulation of gene expression	GO:0010468	false	2.6089804080475018e-24	23.583529182191004	5526	3042	1049	21031	MATR3,RIF1,CHD4,HNRNPU,PPP1R12A,DDX17,SETX,HSPA8,ERBIN,MYCBP2,LEO1,CHD8,EIF4G2,TPR,HMGB1,ZZZ3,SYNCRIP,JMJD1C,SRSF7,SMG1,EZR,PRPF40A,RESF1,HLTF,PUM2,SLTM,CSDE1,MYH9,REST,THRAP3,TRIM37,SMCHD1,TOP1,GTF2I,UBR2,LAPTM5,RPL5,BTAF1,UBP1,RBBP7,CENPJ,GOLGB1,SMARCC1,RPL26,ATF4,PRPF6,CNOT2,STRAP,ZMYND11,LSM14A,NOLC1,TRRAP,NSRP1,RNF20,LPIN2,RSF1,MTDH,KDM5A,ASXL2,CENPF,TOP2A,RRN3,RLIM,CDK12,NCOA5,TAX1BP1,EIF4H…
GO:BP	regulation of response to stimulus	GO:0048583	false	3.872901776707342e-24	23.4119635173116	3939	3042	793	21031	MATR3,RIF1,HSPA8,ERBIN,MYCBP2,CHD8,TPR,HMGB1,SPPL2A,EZR,MCL1,VAV1,PUM2,DAGLB,PAK2,SMCHD1,ARHGAP15,UBR2,LAPTM5,PARG,VCP,SHOC2,RPL5,RBBP7,CENPJ,USP8,SMARCC1,RPL26,ATF4,USP25,CNOT2,STRAP,ZMYND11,LSM14A,CLASP2,TRRAP,ETAA1,GHITM,OPTN,MTDH,PJA2,ASXL2,RRN3,NCOA5,DOCK2,DHX9,IKBKB,USP14,ITPR1,SETD6,SLC38A2,EIF2AK1,PTEN,SP100,UBE3A,SLF2,EPC2,IVNS1ABP,PIBF1,MACF1,PPP1R2,UBE2V1,TAOK1,CDC42SE2,RICTOR,CAT,PTPN…
GO:BP	cell division	GO:0051301	false	3.925860447286852e-24	23.406065142344378	656	3042	202	21031	CNTRL,HNRNPU,TPR,ZZZ3,PRPF40A,PDS5A,MYH9,TOP1,MIS18BP1,CENPJ,USP8,CENPE,CLASP2,CLTC,CENPF,TOP2A,PDS5B,DYNC1H1,EXOC5,CAT,ORC4,CDC27,EXOC4,REEP3,WAPL,CCNT1,CSNK1A1,CALM1,IST1,USP16,KATNA1,PIK3C3,ROCK2,RAB10,STMN1,CFL1,MAP4,SMC1A,KNL1,SMC4,RUVBL1,UVRAG,PKN2,PIK3R4,RACK1,CKAP2,CHMP4B,RB1,TXNIP,DSN1,INO80,HELLS,CCNG1,CTDP1,CENPW,ZW10,ASPM,ERCC6L,ANAPC1,CCNT2,GPSM2,KIFC1,TERF1,TIMELESS,DYRK3,LIG1,SEPTI…
GO:BP	ribosome biogenesis	GO:0042254	false	5.283482744291511e-24	23.27707970663204	322	3042	125	21031	DDX17,XPO1,DNTTIP2,UTP20,BMS1,RPS6,RPL5,RPL26,NOLC1,RRN3,RPLP0,MAK16,RPS3A,NOP58,ABCE1,MDN1,NOL10,UTP6,PRKDC,RPL35A,RPSA,USP16,RPS7,NIFK,ABT1,SDAD1,RRP1B,RIOK1,LSM6,WDR3,RPL35,PIH1D2,REXO4,NGRN,RPS17,PNO1,MRPL20,GEMIN4,URB1,LYAR,EXOSC9,RPP30,NPM1,EXOSC2,WDR12,RAN,C1QBP,EBNA1BP2,DDX56,EXOSC8,DIS3,RPS12,RPS27,EXOSC10,TRMT112,ZNF593,RPS23,NOP9,HEATR1,BUD23,EIF2A,EXOSC3,NOC4L,CUL4B,RRP9,DDX3X,ZNHIT6,…
GO:BP	regulation of DNA-templated transcription	GO:0006355	false	7.548707889104885e-24	23.12212738011327	3446	3042	710	21031	RIF1,CHD4,HNRNPU,PPP1R12A,DDX17,SETX,HSPA8,ERBIN,LEO1,CHD8,TPR,HMGB1,ZZZ3,JMJD1C,EZR,PRPF40A,HLTF,SLTM,REST,THRAP3,TRIM37,GTF2I,BTAF1,UBP1,RBBP7,CENPJ,GOLGB1,SMARCC1,ATF4,PRPF6,CNOT2,STRAP,ZMYND11,TRRAP,RNF20,LPIN2,RSF1,MTDH,KDM5A,ASXL2,CENPF,TOP2A,RRN3,RLIM,CDK12,NCOA5,TAX1BP1,DHX9,IKBKB,SETD6,KDM4A,PHF20,CTCF,PTEN,SP100,UBE3A,PICALM,EPC2,PSIP1,UBE2V1,RNF40,LARP7,TRIM33,H1-4,PTBP1,SUDS3,PRKDC,MA…
GO:BP	regulation of RNA biosynthetic process	GO:2001141	false	7.57947790431407e-24	23.120360708759055	3464	3042	713	21031	RIF1,CHD4,HNRNPU,PPP1R12A,DDX17,SETX,HSPA8,ERBIN,LEO1,CHD8,TPR,HMGB1,ZZZ3,JMJD1C,EZR,PRPF40A,RESF1,HLTF,SLTM,REST,THRAP3,TRIM37,GTF2I,BTAF1,UBP1,RBBP7,CENPJ,GOLGB1,SMARCC1,ATF4,PRPF6,CNOT2,STRAP,ZMYND11,TRRAP,RNF20,LPIN2,RSF1,MTDH,KDM5A,ASXL2,CENPF,TOP2A,RRN3,RLIM,CDK12,NCOA5,TAX1BP1,DHX9,IKBKB,SETD6,KDM4A,PHF20,CTCF,PTEN,SP100,UBE3A,PICALM,EPC2,PSIP1,UBE2V1,RNF40,LARP7,TRIM33,H1-4,PTBP1,SUDS3,PR…
GO:BP	post-translational protein modification	GO:0043687	false	1.219390706737792e-23	22.913857119161463	1021	3042	276	21031	MYCBP2,HLTF,TRIM37,UBR2,LAPTM5,VCP,RPL5,USP8,USP25,NUB1,RNF20,PJA2,RLIM,USP14,PTEN,UBE3A,SLF2,IVNS1ABP,UBE2V1,TPP2,RNF40,TRIM33,CDC27,DCAF1,MED12,SAE1,USP16,RPS27A,FANCM,UBR3,STT3B,DCAF11,SENP7,DCAF6,NEDD4L,RPS7,TNIP1,TRIM34,RNF125,HSP90AA1,KBTBD2,OTUD4,MDM2,FBXO38,UBE3B,TRIM23,USP34,PRMT3,TRIM22,SENP6,UFL1,NT5C2,OTULIN,TRIM24,ATG5,LRR1,RACK1,JAK2,UBE3C,USP4,TRIM59,FBXO33,FBXL3,UBXN1,UBR1,RNF7,PS…
GO:BP	regulation of molecular function	GO:0065009	false	1.4618435246364602e-23	22.835099111662583	1799	3042	423	21031	HNRNPU,PPP1R12A,ERBIN,HMGB1,RAB3GAP1,VAV1,REST,PAK2,TRIM37,LAPTM5,IPO7,VCP,RPL5,BTAF1,CENPE,ETAA1,CCT2,PABPN1,RSF1,MTDH,KDM5A,SLMAP,CCT4,CDK12,TAX1BP1,DHX9,IKBKB,ABCE1,SETD6,PTEN,DOCK10,SP100,PICALM,PIBF1,PPP1R2,UBE2V1,PTPN1,MACROH2A1,FMR1,WAPL,CCNT1,PPP2R5A,CALM1,MAP4K4,PDCD5,ATF2,ANKRD13C,TOR1AIP2,RBL1,MAPK8,MCM2,IDE,ROCK2,NEDD4L,HDAC1,RPS7,CASP8,STMN1,TRIM34,HSP90AA1,EIF3E,CCAR2,XRCC6,RIC1,ERC…
GO:BP	ncRNA processing	GO:0034470	false	1.7189580500242429e-23	22.764734721838423	438	3042	152	21031	DDX17,PUM2,UTP20,BMS1,RPS6,RPL5,RPL26,NOLC1,MAK16,NOP58,NOL10,UTP6,SRSF3,TUT4,LARP7,PRKDC,TRMT10A,RPL35A,NUP155,AGO3,RPS7,NIFK,INTS9,ABT1,INTS6,INTS3,RRP1B,RIOK1,LSM6,PUS1,WDR3,RPL35,PIH1D2,TRUB1,TSN,REXO4,HNRNPA2B1,RPS17,TUT7,SMAD3,GEMIN4,URB1,LYAR,TRUB2,EXOSC9,POP1,THG1L,AGO1,RPP30,TP53RK,EXOSC2,DDX1,WDR12,DDX5,TRMT2A,EBNA1BP2,OSGEP,DDX56,TRNT1,EXOSC8,DIS3,RPS27,EXOSC10,METTL8,TRIT1,HSD17B10,TY…
GO:BP	intracellular signal transduction	GO:0035556	false	2.264072759641064e-23	22.6451096205037	2668	3042	576	21031	SETX,KPNB1,TPR,HMGB1,EZR,MCL1,VAV1,PAK2,ARHGAP15,UBR2,LAPTM5,RPS6,SHOC2,RPL5,USP8,RPL26,ATF4,ZMYND11,ETAA1,OPTN,PABPN1,MTDH,PJA2,CENPF,RRN3,IK,DOCK2,IKBKB,ITPR1,RAD17,PTEN,DOCK10,SP100,UBE3A,IVNS1ABP,UBE2V1,TAOK1,CDC42SE2,RICTOR,CAT,PTPN1,AKAP11,PTBP1,PRKDC,MIOS,PIK3CA,TBK1,MOB1A,CSNK1A1,CALM1,SNW1,MAP4K4,USO1,RINT1,VIM,ATF2,ATF1,AGO3,SOD2,PIK3C3,MAPK8,BID,ROCK2,HDAC1,RPS7,ATAD5,CASP8,STMN1,TNIP1…
GO:BP	cell death	GO:0008219	false	5.910903549452503e-23	22.228346127147866	1988	3042	455	21031	SETX,CHD8,EIF4G2,HMGB1,SLK,MCL1,SLTM,REST,PAK2,TOP1,LAPTM5,VCP,RPS6,RPL26,ATF4,ZMYND11,TRRAP,GHITM,OPTN,MTDH,TOP2A,RRN3,RPS3A,TAX1BP1,DHX9,ITPR1,KDM4A,PTEN,SP100,EPC2,IVNS1ABP,EXOC5,TAOK1,RICTOR,CAT,PTPN1,SUDS3,PRKDC,BAG1,PIK3CA,DAP3,SRSF6,SNW1,MAP4K4,PDCD5,RTN3,ATF2,ANKRD13C,SOD2,MAPK8,MCM2,BID,HDAC1,RPS7,ATAD5,CASP8,FOXP1,HSP90AA1,CFL1,PDIA3,CCAR2,NCK1,MDM2,PTPN6,CFDP1,RUVBL1,ZPR1,ING1,ERCC3,JA…
GO:BP	programmed cell death	GO:0012501	false	1.3406296976568051e-22	21.872691164335382	1984	3042	453	21031	SETX,CHD8,HMGB1,SLK,MCL1,SLTM,REST,PAK2,TOP1,LAPTM5,VCP,RPS6,RPL26,ATF4,ZMYND11,TRRAP,GHITM,MTDH,TOP2A,RRN3,RPS3A,TAX1BP1,DHX9,ITPR1,KDM4A,PTEN,SP100,EPC2,IVNS1ABP,EXOC5,TAOK1,RICTOR,CAT,PTPN1,SUDS3,PRKDC,BAG1,PIK3CA,DAP3,SRSF6,SNW1,MAP4K4,PDCD5,RTN3,ATF2,ANKRD13C,SOD2,MAPK8,MCM2,BID,HDAC1,RPS7,ATAD5,CASP8,FOXP1,HSP90AA1,CFL1,PDIA3,CCAR2,NCK1,MDM2,PTPN6,CFDP1,RUVBL1,ZPR1,ING1,ERCC3,JADE1,PKN2,AIF…
GO:BP	regulation of cellular catabolic process	GO:0031329	false	1.4229676733411664e-22	21.846804966007788	687	3042	205	21031	HNRNPU,EIF4G2,HMGB1,SYNCRIP,RAB3GAP1,MCL1,PUM2,CSDE1,DAGLB,THRAP3,LAPTM5,CNOT2,CALCOCO2,OPTN,MTDH,DHX9,ITPR1,KDM4A,TUT4,PTPN1,EXOC4,PIK3CA,FMR1,CNOT1,TBK1,VIM,ANGEL2,AGO3,CNOT6L,PIK3C3,MAPK8,METTL14,ROCK2,FASTKD5,TRIM34,CNOT7,RBM8A,SNX5,TRIM23,ERCC4,UVRAG,TRIM22,AIFM1,FASTKD1,UFL1,MTMR4,ATG5,MTMR9,PIK3R4,NT5C3B,VDAC1,ATP6V1C1,CHMP4B,PABPC4,SNRNP70,SERBP1,HIF1A,RAB3GAP2,TMEM59,LARP1B,HTT,HNRNPAB,N…
GO:BP	regulation of translation	GO:0006417	false	1.6789378922733445e-22	21.774965369104276	378	3042	136	21031	HNRNPU,EIF4G2,TPR,SYNCRIP,PUM2,CSDE1,RPL5,RPL26,ATF4,CNOT2,LSM14A,NOLC1,EIF4H,SELENOT,DHX9,ABCE1,EIF2AK1,PRKDC,FMR1,CNOT1,USP16,VIM,AGO3,CNOT6L,METTL14,SARNP,CNOT7,EIF3E,NCK1,RBM8A,TCOF1,MTIF2,RACK1,EIF2B5,NCL,CALR,SERBP1,LARP4,TSFM,GUF1,LARP1B,NGRN,DHX36,METAP1,TRUB2,RNF139,TRAP1,CNOT9,AGO1,MRPL13,NPM1,CAPRIN1,DDX1,C1QBP,EIF3K,EIF4ENIF1,AKT2,EIF1,ILF3,METTL8,HBS1L,EIF5A2,UNK,MTOR,EIF3B,EEF2K,BCL…
GO:BP	proteasomal protein catabolic process	GO:0010498	false	2.2726745025845955e-22	21.643462760427237	496	3042	163	21031	XPO1,UBR2,VCP,SMARCC1,USP25,NUB1,PJA2,PSME4,USP14,NEMF,PSMB7,UBE3A,CDC27,FMR1,CSNK1A1,ASCC3,UBR3,DCAF11,NEDD4L,CCAR2,TBL1XR1,PSMB1,MDM2,FBXO38,UFL1,RACK1,FBXO33,FBXL3,UBXN1,PSMD13,PSMD4,UBR1,RNF7,PSMD10,ANAPC1,PSMA5,GID8,FBXL5,PPP2R5C,PHF20L1,PSMB4,PSMB9,SEM1,USP5,GCLC,APOE,PSME2,ARIH1,USP7,GLMN,RNF4,PSMC1,YOD1,RNF139,EDEM3,UBE2D1,TAF9,RAD23B,RNF216,FBXW11,DCAF12,PELI1,ANAPC4,UBXN6,CSNK1D,BTRC,UB…
GO:BP	apoptotic process	GO:0006915	false	3.019317852340852e-22	21.52009116513145	1913	3042	439	21031	SETX,CHD8,HMGB1,SLK,MCL1,SLTM,REST,PAK2,VCP,RPS6,RPL26,ATF4,ZMYND11,TRRAP,GHITM,MTDH,TOP2A,RRN3,RPS3A,TAX1BP1,ITPR1,KDM4A,PTEN,SP100,EPC2,IVNS1ABP,EXOC5,TAOK1,RICTOR,CAT,PTPN1,SUDS3,PRKDC,BAG1,PIK3CA,DAP3,SRSF6,SNW1,MAP4K4,PDCD5,RTN3,ATF2,ANKRD13C,SOD2,MAPK8,MCM2,BID,HDAC1,RPS7,ATAD5,CASP8,FOXP1,HSP90AA1,CFL1,PDIA3,CCAR2,NCK1,MDM2,PTPN6,CFDP1,RUVBL1,ZPR1,ERCC3,JADE1,PKN2,AIFM1,UFL1,HIP1R,CTSB,ATP…
GO:BP	negative regulation of biological process	GO:0048519	false	3.092444087135068e-22	21.50969814387935	5874	3042	1093	21031	RIF1,CHD4,HNRNPU,DDX17,SETX,HSPA8,ERBIN,MYCBP2,LEO1,CHD8,EIF4G2,TPR,HMGB1,GMFB,SYNCRIP,SRSF7,SMG1,EZR,RESF1,MCL1,PUM2,UTP20,CSDE1,PDS5A,MYH9,REST,THRAP3,PAK2,TRIM37,SMCHD1,GTF2I,UBR2,LAPTM5,IPO7,VCP,SHOC2,RPL5,BTAF1,UBP1,RBBP7,USP8,ITPR2,SMARCC1,RPL26,ATF4,USP25,CNOT2,STRAP,ZMYND11,LSM14A,CLASP2,SACS,ETAA1,GHITM,OPTN,NUP153,ATP5F1B,RNF20,CLTC,RSF1,MTDH,KDM5A,CENPF,TTF1,TOP2A,RRN3,RLIM,RPS3A,CDK12…
GO:BP	phosphorus metabolic process	GO:0006793	false	5.556962754092004e-22	21.255162514092167	2596	3042	558	21031	HNRNPU,PPP1R12A,UGGT1,HSPA8,MT-ND6,GMFB,SLK,SMG1,PRPF4B,SUCLG2,PAK2,TOP1,PTP4A2,GARS1,PARG,IPO7,VCP,LDHB,CENPE,TRRAP,ETAA1,ATP5F1B,CDK12,IKBKB,RAD17,EIF2AK1,PTEN,PTPRA,ACAT1,PIBF1,PPP1R2,TAOK1,RICTOR,PTPN1,SUCLG1,PTBP1,PRKDC,MACROH2A1,DCAF1,PIK3CA,FMR1,TBK1,FAM20B,CCNT1,MOB1A,PPP2R5A,CSNK1A1,CALM1,GMDS,PPAT,MAP4K4,ATF2,RBL1,PIK3C3,MAPK8,ROCK2,MT-ND4,PRKACB,PI4K2B,HSP90AA1,CNOT7,GK5,PIKFYVE,XRCC6,…
GO:BP	process utilizing autophagic mechanism	GO:0061919	false	5.920223324287374e-22	21.227661910392563	577	3042	180	21031	HSPA8,EIF4G2,HMGB1,RAB3GAP1,MCL1,VPS13A,VCP,CALCOCO2,OPTN,CLTC,MTDH,TAX1BP1,ITPR1,KDM4A,EXOC4,PIK3CA,TBK1,CALM1,PIK3C3,MAPK8,VPS11,TRIM34,HSP90AA1,PIKFYVE,VPS37A,SNX5,TRIM23,ERCC4,UVRAG,TRIM22,UFL1,ATP2A2,MTMR4,ATG5,MTMR9,PIK3R4,VDAC1,ATP6V1C1,CHMP4B,SNRNP70,HIF1A,RAB3GAP2,TMEM59,RAB5A,HTT,ILRUN,STX12,VPS4B,ACER2,STK11,USP33,STK38L,NPRL2,VPS18,RNF213,RRAGC,YOD1,ATG7,DCAF12,UBXN6,FIS1,RHEB,PDCD6IP…
GO:BP	autophagy	GO:0006914	false	5.920223324287374e-22	21.227661910392563	577	3042	180	21031	HSPA8,EIF4G2,HMGB1,RAB3GAP1,MCL1,VPS13A,VCP,CALCOCO2,OPTN,CLTC,MTDH,TAX1BP1,ITPR1,KDM4A,EXOC4,PIK3CA,TBK1,CALM1,PIK3C3,MAPK8,VPS11,TRIM34,HSP90AA1,PIKFYVE,VPS37A,SNX5,TRIM23,ERCC4,UVRAG,TRIM22,UFL1,ATP2A2,MTMR4,ATG5,MTMR9,PIK3R4,VDAC1,ATP6V1C1,CHMP4B,SNRNP70,HIF1A,RAB3GAP2,TMEM59,RAB5A,HTT,ILRUN,STX12,VPS4B,ACER2,STK11,USP33,STK38L,NPRL2,VPS18,RNF213,RRAGC,YOD1,ATG7,DCAF12,UBXN6,FIS1,RHEB,PDCD6IP…
GO:BP	protein modification by small protein conjugation or removal	GO:0070647	false	7.248449232636397e-22	21.139754898497745	970	3042	261	21031	MYCBP2,HLTF,TRIM37,UBR2,LAPTM5,VCP,RPL5,USP8,USP25,NUB1,RNF20,PJA2,RLIM,USP14,PTEN,UBE3A,SLF2,IVNS1ABP,UBE2V1,TPP2,RNF40,TRIM33,CDC27,DCAF1,MED12,SAE1,USP16,RPS27A,FANCM,UBR3,DCAF11,SENP7,DCAF6,NEDD4L,RPS7,TNIP1,TRIM34,RNF125,HSP90AA1,KBTBD2,OTUD4,MDM2,FBXO38,UBE3B,TRIM23,USP34,PRMT3,TRIM22,SENP6,UFL1,NT5C2,OTULIN,TRIM24,ATG5,LRR1,RACK1,UBE3C,USP4,TRIM59,FBXO33,FBXL3,UBXN1,UBR1,RNF7,PSMD10,HIF1A,…
GO:BP	protein modification by small protein conjugation	GO:0032446	false	1.1900716022073203e-21	20.92442690792845	858	3042	238	21031	MYCBP2,HLTF,TRIM37,UBR2,LAPTM5,VCP,RPL5,NUB1,RNF20,PJA2,RLIM,PTEN,UBE3A,SLF2,IVNS1ABP,UBE2V1,TPP2,RNF40,TRIM33,CDC27,DCAF1,MED12,SAE1,RPS27A,FANCM,UBR3,DCAF11,DCAF6,NEDD4L,RPS7,TRIM34,RNF125,HSP90AA1,KBTBD2,MDM2,FBXO38,UBE3B,TRIM23,PRMT3,TRIM22,SENP6,UFL1,NT5C2,OTULIN,TRIM24,ATG5,LRR1,RACK1,UBE3C,USP4,TRIM59,FBXO33,FBXL3,UBXN1,UBR1,RNF7,PSMD10,HIF1A,ANAPC1,FBXL5,FBH1,HERC4,KLHL7,SMC6,DCUN1D1,UBE2…
GO:BP	negative regulation of nitrogen compound metabolic process	GO:0051172	false	1.2859361018467113e-21	20.89078061096454	2202	3042	488	21031	RIF1,CHD4,HNRNPU,HSPA8,MYCBP2,CHD8,TPR,HMGB1,SYNCRIP,SRSF7,EZR,RESF1,CSDE1,PDS5A,REST,THRAP3,PAK2,TRIM37,SMCHD1,IPO7,RPL5,BTAF1,RBBP7,USP8,SMARCC1,ATF4,USP25,CNOT2,STRAP,ZMYND11,LSM14A,CLTC,RSF1,MTDH,KDM5A,CENPF,TTF1,RLIM,NCOA5,DHX9,IKBKB,AZIN1,ABCE1,RAD17,KDM4A,EIF2AK1,CTCF,PTEN,SP100,PICALM,IVNS1ABP,PIBF1,PTPN1,LARP7,TRIM33,H1-4,PTBP1,SUDS3,PRKDC,MACROH2A1,DCAF1,FMR1,JARID2,CNOT1,WAPL,CALM1,L3M…
GO:BP	regulation of amide metabolic process	GO:0034248	false	2.3625411157216355e-21	20.626620624649114	439	3042	148	21031	HNRNPU,EIF4G2,TPR,SYNCRIP,PUM2,CSDE1,RPL5,RPL26,ATF4,CNOT2,LSM14A,NOLC1,EIF4H,SELENOT,DHX9,ABCE1,EIF2AK1,PICALM,PRKDC,FMR1,CNOT1,USP16,RTN3,VIM,AGO3,CNOT6L,METTL14,ROCK2,GGA3,SARNP,CNOT7,EIF3E,NCK1,RBM8A,TCOF1,MTIF2,RACK1,EIF2B5,NCL,CALR,SERBP1,LARP4,TSFM,GUF1,LARP1B,NGRN,DHX36,METAP1,APOE,TRUB2,RNF139,TRAP1,CNOT9,AGO1,MRPL13,NPM1,CAPRIN1,DDX1,C1QBP,EIF3K,EIF4ENIF1,AKT2,EIF1,ILF3,METTL8,HBS1L,EIF…
GO:BP	phosphate-containing compound metabolic process	GO:0006796	false	2.5501081354260867e-21	20.59344140324325	2571	3042	551	21031	HNRNPU,PPP1R12A,HSPA8,MT-ND6,GMFB,SLK,SMG1,PRPF4B,SUCLG2,PAK2,TOP1,PTP4A2,GARS1,PARG,IPO7,VCP,LDHB,CENPE,TRRAP,ETAA1,ATP5F1B,CDK12,IKBKB,RAD17,EIF2AK1,PTEN,PTPRA,ACAT1,PIBF1,PPP1R2,TAOK1,RICTOR,PTPN1,SUCLG1,PTBP1,PRKDC,MACROH2A1,DCAF1,PIK3CA,FMR1,TBK1,FAM20B,CCNT1,MOB1A,PPP2R5A,CSNK1A1,CALM1,PPAT,MAP4K4,ATF2,RBL1,PIK3C3,MAPK8,ROCK2,MT-ND4,PRKACB,PI4K2B,HSP90AA1,CNOT7,GK5,PIKFYVE,XRCC6,NCK1,ADAM10…
GO:BP	macromolecule metabolic process	GO:0043170	false	3.953220254303189e-21	20.40304898819593	12170	3042	2014	21031	MATR3,RIF1,CHD4,HNRNPU,PPP1R12A,HNRNPR,DDX17,XPO1,UGGT1,SETX,HSPA8,ERBIN,PRPF8,MYCBP2,LEO1,CHD8,EIF4G2,TPR,HMGB1,ZZZ3,GMFB,SYNCRIP,JMJD1C,SLK,RAB3GAP1,SPPL2A,SRSF7,SMG1,EZR,PRPF40A,PRPF4B,RESF1,HLTF,IARS1,OGA,DNTTIP2,PUM2,SLTM,VPS13A,UTP20,CSDE1,PDS5A,MYH9,VIRMA,REST,THRAP3,MAN1A2,BMS1,PAK2,TRIM37,SMCHD1,TOP1,GTF2I,RBM26,PTP4A2,GARS1,UBR2,LAPTM5,PARG,IPO7,VCP,RPS6,RPL5,BTAF1,UBP1,RBBP7,CENPJ,USP8…
GO:BP	negative regulation of cellular process	GO:0048523	false	4.206793126517324e-21	20.376048844346453	5541	3042	1035	21031	RIF1,CHD4,HNRNPU,DDX17,SETX,HSPA8,ERBIN,LEO1,CHD8,EIF4G2,TPR,HMGB1,GMFB,SYNCRIP,SRSF7,SMG1,EZR,RESF1,MCL1,PUM2,UTP20,CSDE1,PDS5A,MYH9,REST,THRAP3,PAK2,TRIM37,SMCHD1,UBR2,LAPTM5,IPO7,VCP,SHOC2,BTAF1,RBBP7,ITPR2,SMARCC1,RPL26,ATF4,USP25,CNOT2,STRAP,ZMYND11,LSM14A,CLASP2,SACS,ETAA1,GHITM,OPTN,NUP153,ATP5F1B,RNF20,CLTC,RSF1,MTDH,KDM5A,CENPF,TTF1,TOP2A,RRN3,RLIM,RPS3A,CDK12,NCOA5,MPHOSPH9,TAX1BP1,IK,S…
GO:BP	chromosome segregation	GO:0007059	false	5.870287764492732e-21	20.23134060889411	425	3042	144	21031	HNRNPU,KPNB1,CEP192,TPR,PUM2,TOP1,CENPJ,SMARCC1,LSM14A,CENPE,CLASP2,CENPF,TOP2A,IK,CTCF,PTEN,DYNC1H1,PIBF1,MKI67,CDC27,WAPL,DRG1,SMC1A,KNL1,SMC4,UVRAG,SENP6,SMARCD2,CHMP4B,RB1,DSN1,INO80,CENPW,ZW10,ASPM,ANAPC1,GPSM2,ARID1A,KIFC1,LCMT1,ARID1B,TERF1,RIPOR2,TUBGCP3,RCC2,BUB1,SMC6,VPS4B,ESCO2,CDK5RAP2,HDAC3,RACGAP1,TOP3B,RNF4,CHAMP1,CDK1,ANAPC4,RAD18,NCAPH2,CSNK1D,DIS3L2,SKA2,DLGAP5,ITGB3BP,RAN,CCNE2…
GO:BP	cell cycle phase transition	GO:0044770	false	6.256065789179035e-21	20.203698692856268	537	3042	169	21031	TPR,CENPJ,SMARCC1,RPL26,CENPE,CLASP2,ETAA1,CENPF,IK,RAD17,PTEN,TAOK1,CDC27,PRKDC,MACROH2A1,CALM1,RINT1,ATF2,RBL1,BID,ATAD5,NPAT,TTI1,CCAR2,MDM2,PTPN6,KNL1,ERCC3,INTS3,JADE1,UFL1,SMARCD2,WDR76,CHMP4B,RAD50,RB1,INO80,CCNG1,CTDP1,ZW10,ANAPC1,PPP1R9B,ARID1A,PPP2R5C,LCMT1,ARID1B,TIMELESS,DYRK3,PTPN11,MBTPS2,RCC2,TFDP1,BUB1,RPA2,VPS4B,RAD1,CDK5RAP2,CCNI,ZNF655,PSME2,ITGB1,TOPBP1,MSH2,CDK1,ANAPC4,DLGAP5…
GO:BP	chromatin remodeling	GO:0006338	false	7.719471259882052e-21	20.112412445361095	664	3042	196	21031	RIF1,CHD4,HNRNPU,CHD8,TPR,HMGB1,JMJD1C,RESF1,HLTF,REST,TRIM37,SMCHD1,TOP1,UBR2,BTAF1,RBBP7,SMARCC1,RNF20,RSF1,KDM5A,RLIM,KDM4A,CTCF,PSIP1,H1-4,RBBP5,SUDS3,PRKDC,MACROH2A1,DCAF1,PIK3CA,JARID2,SSRP1,USP16,ATF2,MCM2,HDAC1,NASP,ATRX,TTI1,SF3B1,ZRANB3,CFDP1,RUVBL1,CHD2,CHTOP,JADE1,RSBN1,IWS1,SMARCD2,BAZ2B,JAK2,NCOA1,RB1,INO80,HELLS,ZBTB1,CENPW,FAM172A,ERCC6L,DDX23,ARID1A,ARID1B,CHAF1A,KDM3A,ARID4A,BUB…
GO:BP	cellular component organization or biogenesis	GO:0071840	false	9.520932976883627e-21	20.021320492071503	8361	3042	1463	21031	RIF1,CHD4,HNRNPU,PPP1R12A,DDX17,XPO1,SETX,HSPA8,EEA1,ERBIN,PRPF8,MYCBP2,MT-ND6,CHD8,KPNB1,EIF4G2,CEP192,TPR,HMGB1,ZZZ3,GMFB,JMJD1C,SLK,RAB3GAP1,SMG1,EZR,PRPF40A,RESF1,MCL1,VAV1,HLTF,DNTTIP2,PUM2,VPS13A,UTP20,CSDE1,PDS5A,MYH9,REST,BMS1,PAK2,TRIM37,SMCHD1,TOP1,UBR2,PRRC2C,LAPTM5,VCP,RPS6,SHOC2,RPL5,BTAF1,RBBP7,CENPJ,USP8,GOLGB1,SMARCC1,CLINT1,RPL26,PRPF6,CNOT2,STRAP,ZMYND11,LSM14A,NOLC1,ATL3,CENPE,…
GO:BP	response to stimulus	GO:0050896	false	1.3886915714426908e-20	19.857394200406677	8976	3042	1553	21031	MATR3,RIF1,CHD4,HNRNPU,MT-CYB,PPP1R12A,DDX17,MT-CO1,SETX,HSPA8,EEA1,MT-CO2,ERBIN,PRPF8,MYCBP2,LEO1,CHD8,KPNB1,SLC29A1,CEP192,TPR,HMGB1,GMFB,SYNCRIP,JMJD1C,RAB3GAP1,SPPL2A,PPP4R3A,SRSF7,SMG1,EZR,UBXN4,MCL1,VAV1,HLTF,PUM2,MYH9,DAGLB,REST,PAK2,SMCHD1,TOP1,ARHGAP15,UBR2,LAPTM5,PARG,IPO7,VCP,RPS6,SHOC2,RPL5,RBBP7,CENPJ,USP8,ITPR2,SMARCC1,RPL26,ATF4,USP25,CNOT2,STRAP,ZMYND11,LSM14A,NUB1,CLASP2,TRRAP,CA…
GO:BP	regulation of chromosome organization	GO:0033044	false	3.01139826640101e-20	19.521231803948478	248	3042	100	21031	HNRNPU,TPR,SMG1,RESF1,SMARCC1,CENPE,CCT2,CENPF,TOP2A,CCT4,IK,CTCF,CCT8,SLF2,CDC27,MACROH2A1,WAPL,MCM2,ATRX,KNL1,SMC4,RUVBL1,ERCC4,SENP6,SMARCD2,SMG5,CCT3,RAD50,RB1,INO80,ZW10,ANAPC1,ARID1A,LCMT1,ARID1B,TERF1,HNRNPA2B1,BUB1,SMC6,DHX36,CDK5RAP2,NSMCE1,USP7,RNF4,CDK1,ANAPC4,NCAPH2,DLGAP5,ACTR5,TNKS,PCID2,XRCC1,EXOSC10,NCAPG,TERF2IP,ESPL1,SMARCC2,SMARCE1,CDC23,MAPKAPK5,SLF1,MRE11,NFRKB,AURKB,PARP1,IN…
GO:BP	rRNA metabolic process	GO:0016072	false	9.422522423012029e-20	19.025832820375697	263	3042	103	21031	DDX17,UTP20,BMS1,RPS6,RPL5,RPL26,NOLC1,MAK16,NOP58,NOL10,UTP6,PRKDC,MACROH2A1,RPL35A,RPS7,NIFK,ABT1,TCOF1,RRP1B,RIOK1,NCL,LSM6,WDR3,RPL35,PIH1D2,REXO4,RPS17,GEMIN4,URB1,GTF3C1,LYAR,EXOSC9,TAF1B,RPP30,EXOSC2,POLR1E,WDR12,EBNA1BP2,DDX56,EXOSC8,DIS3,RPS27,EXOSC10,MTOR,TRMT112,NOP9,HEATR1,BUD23,EXOSC3,NOC4L,RRP9,ZNHIT6,KRI1,NOL9,MRTO4,NOL8,KRR1,MTREX,PA2G4,RPS8,EXOSC7,RRP15,METTL15,ZCCHC7,ESF1,SRFBP1…
GO:BP	regulation of cell cycle phase transition	GO:1901987	false	1.4145709716718803e-19	18.849375258293776	433	3042	143	21031	TPR,CENPJ,SMARCC1,RPL26,CENPE,ETAA1,CENPF,IK,RAD17,PTEN,TAOK1,PRKDC,MACROH2A1,RINT1,ATF2,RBL1,BID,ATAD5,TTI1,CCAR2,MDM2,PTPN6,KNL1,ERCC3,INTS3,JADE1,UFL1,SMARCD2,WDR76,RAD50,RB1,INO80,CCNG1,ZW10,PPP1R9B,ARID1A,PPP2R5C,LCMT1,ARID1B,TIMELESS,DYRK3,PTPN11,MBTPS2,RCC2,TFDP1,BUB1,RPA2,VPS4B,RAD1,CDK5RAP2,ZNF655,PSME2,TOPBP1,MSH2,CDK1,ANAPC4,DLGAP5,NPM1,CLSPN,ING4,CDK7,CCND2,FEM1B,DDRGK1,CRLF3,TIPIN,PC…
GO:BP	cellular response to stimulus	GO:0051716	false	1.646618641113425e-19	18.783406972316413	7394	3042	1311	21031	RIF1,CHD4,HNRNPU,PPP1R12A,DDX17,SETX,HSPA8,EEA1,ERBIN,PRPF8,LEO1,CHD8,KPNB1,SLC29A1,TPR,HMGB1,GMFB,SYNCRIP,RAB3GAP1,SPPL2A,PPP4R3A,SRSF7,SMG1,EZR,MCL1,VAV1,HLTF,PUM2,MYH9,REST,PAK2,SMCHD1,ARHGAP15,UBR2,LAPTM5,PARG,VCP,RPS6,SHOC2,RPL5,RBBP7,CENPJ,USP8,ITPR2,SMARCC1,RPL26,ATF4,USP25,CNOT2,STRAP,ZMYND11,LSM14A,TRRAP,ETAA1,GHITM,OPTN,ATP5F1B,PABPN1,LPIN2,MTDH,PJA2,ASXL2,CENPF,TOP2A,RRN3,PSME4,NCOA5,I…
GO:BP	proteasome-mediated ubiquitin-dependent protein catabolic process	GO:0043161	false	2.4823970597857274e-19	18.605128751813027	400	3042	135	21031	XPO1,UBR2,VCP,SMARCC1,USP25,NUB1,PJA2,USP14,NEMF,PSMB7,UBE3A,CDC27,CSNK1A1,ASCC3,UBR3,DCAF11,NEDD4L,CCAR2,TBL1XR1,PSMB1,MDM2,FBXO38,UFL1,RACK1,FBXO33,FBXL3,UBXN1,PSMD13,PSMD4,UBR1,RNF7,PSMD10,ANAPC1,PSMA5,GID8,FBXL5,PPP2R5C,PHF20L1,PSMB4,SEM1,USP5,GCLC,ARIH1,USP7,GLMN,RNF4,PSMC1,UBE2D1,TAF9,RAD23B,RNF216,FBXW11,DCAF12,PELI1,ANAPC4,CSNK1D,BTRC,DNAJB2,KEAP1,BBS7,PSMD8,ASCC2,FAF1,UBE2S,ERCC8,FEM1B,D…
GO:BP	nucleocytoplasmic transport	GO:0006913	false	5.262959561862384e-19	18.278769966887054	334	3042	119	21031	PPP1R12A,XPO1,KPNB1,TPR,SMG1,IPO7,TNPO1,NUP153,PABPN1,NUP50,NUP160,DHX9,ABCE1,MDN1,NEMF,SP100,SRSF3,FMR1,THOC7,NUP155,ATF2,SARNP,HSP90AA1,RBM8A,MDM2,IPO11,SDAD1,ZPR1,ING1,CHTOP,IWS1,RANBP1,SMG5,JAK2,CTDSPL2,NFKBIA,FYTTD1,TXNIP,CALR,NUP54,HIKESHI,PTPN11,CSE1L,HNRNPA2B1,AHCYL1,AGFG1,XPOT,SEM1,SMAD3,HDAC3,XPO5,KPNA3,THOC3,CDK1,NPM1,UPF2,RAN,EIF4ENIF1,PCID2,NCBP3,PTPN22,PRKCD,NUP85,PPP3CA,NOP9,APPL1,…
GO:BP	nuclear transport	GO:0051169	false	5.262959561862384e-19	18.278769966887054	334	3042	119	21031	PPP1R12A,XPO1,KPNB1,TPR,SMG1,IPO7,TNPO1,NUP153,PABPN1,NUP50,NUP160,DHX9,ABCE1,MDN1,NEMF,SP100,SRSF3,FMR1,THOC7,NUP155,ATF2,SARNP,HSP90AA1,RBM8A,MDM2,IPO11,SDAD1,ZPR1,ING1,CHTOP,IWS1,RANBP1,SMG5,JAK2,CTDSPL2,NFKBIA,FYTTD1,TXNIP,CALR,NUP54,HIKESHI,PTPN11,CSE1L,HNRNPA2B1,AHCYL1,AGFG1,XPOT,SEM1,SMAD3,HDAC3,XPO5,KPNA3,THOC3,CDK1,NPM1,UPF2,RAN,EIF4ENIF1,PCID2,NCBP3,PTPN22,PRKCD,NUP85,PPP3CA,NOP9,APPL1,…
GO:BP	regulation of mRNA metabolic process	GO:1903311	false	8.028784000175527e-19	18.09535022583011	302	3042	111	21031	HNRNPU,DDX17,LEO1,SYNCRIP,SRSF7,PUM2,SLTM,CSDE1,REST,THRAP3,CNOT2,NSRP1,DHX9,SRSF3,TUT4,LARP7,PTBP1,FMR1,CNOT1,SRSF6,SNW1,VIM,ANGEL2,AGO3,CNOT6L,METTL14,ROCK2,FASTKD5,TRA2A,CNOT7,RBM8A,RBM39,CLNS1A,IWS1,FASTKD1,NT5C3B,CELF2,NCL,PABPC4,SNRNP70,TRA2B,SERBP1,FAM172A,SRSF9,LARP1B,SF1,HNRNPAB,HNRNPA2B1,AHCYL1,DHX36,TUT7,SRSF4,EXOSC9,CNOT9,IKBKE,DIS3L2,NPM1,EXOSC2,CAPRIN1,DDX5,C1QBP,HNRNPK,EIF4ENIF1,EX…
GO:BP	positive regulation of molecular function	GO:0044093	false	1.4746005217460259e-18	17.831325616769973	1097	3042	276	21031	HNRNPU,PPP1R12A,HMGB1,RAB3GAP1,REST,TRIM37,LAPTM5,VCP,CENPE,ETAA1,CCT2,PABPN1,MTDH,CCT4,DHX9,IKBKB,PTEN,DOCK10,SP100,PICALM,PIBF1,UBE2V1,PTPN1,CALM1,MAP4K4,PDCD5,ATF2,TOR1AIP2,MAPK8,IDE,ROCK2,HDAC1,CASP8,STMN1,TRIM34,HSP90AA1,EIF3E,XRCC6,RIC1,MMD,FNTA,CHTOP,TRIM22,AIFM1,HIP1R,MTMR9,RACK1,JAK2,PDCD10,RAPGEF2,IFT57,RAD50,RB1,DOCK9,PSMD10,HIF1A,CYCS,PDCD2,ISCU,RIPOR2,ARF4,DIABLO,MBTPS2,HTT,ERP29,TFD…
GO:BP	rRNA processing	GO:0006364	false	1.6465495035441845e-18	17.78342520768339	224	3042	91	21031	DDX17,UTP20,BMS1,RPS6,RPL5,RPL26,NOLC1,MAK16,NOP58,NOL10,UTP6,PRKDC,RPL35A,RPS7,NIFK,ABT1,RRP1B,RIOK1,LSM6,WDR3,RPL35,PIH1D2,REXO4,RPS17,GEMIN4,URB1,LYAR,EXOSC9,RPP30,EXOSC2,WDR12,EBNA1BP2,DDX56,EXOSC8,DIS3,RPS27,EXOSC10,TRMT112,NOP9,HEATR1,BUD23,EXOSC3,NOC4L,RRP9,ZNHIT6,KRI1,NOL9,MRTO4,NOL8,KRR1,MTREX,PA2G4,RPS8,EXOSC7,RRP15,METTL15,ESF1,SRFBP1,EIF6,FTSJ3,METTL16,PES1,RPS14,NOP2,RPS15,DHX37,NOP5…
GO:BP	regulation of catalytic activity	GO:0050790	false	2.249663754497757e-18	17.647882388768096	1227	3042	300	21031	HNRNPU,PPP1R12A,HMGB1,RAB3GAP1,VAV1,REST,PAK2,LAPTM5,IPO7,VCP,RPL5,CENPE,ETAA1,CCT2,PABPN1,CCT4,CDK12,DHX9,IKBKB,ABCE1,PTEN,DOCK10,PICALM,PIBF1,PPP1R2,PTPN1,MACROH2A1,CCNT1,PPP2R5A,CALM1,MAP4K4,PDCD5,RBL1,MAPK8,MCM2,ROCK2,HDAC1,RPS7,CASP8,STMN1,HSP90AA1,CCAR2,XRCC6,RIC1,MMD,FNTA,PRKAR1A,UVRAG,CHTOP,AIFM1,HIP1R,CTSB,MTMR9,RACK1,JAK2,PDCD10,RRP1B,RAPGEF2,IFT57,RAD50,RB1,DOCK9,UBXN1,CCNG1,PSMD10,HIF…
GO:BP	vesicle-mediated transport	GO:0016192	false	2.263526801390362e-18	17.645214358855043	1547	3042	359	21031	HSPA8,EEA1,HMGB1,RAB3GAP1,EZR,VAV1,VPS13A,MYH9,REST,LAPTM5,MON2,VCP,CLINT1,CLASP2,SEC31A,OPTN,CLTC,EPS15,ITSN2,DOCK2,GOLGA4,ARCN1,COPA,EIF2AK1,MSN,PTEN,UBE3A,PICALM,MACF1,EXOC5,CDC42SE2,PTPN1,EXOC4,PIK3CA,FMR1,COG3,USO1,RINT1,RTN3,SNX2,CEP83,GRIPAP1,PIK3C3,NEDD4L,GGA3,RAB10,VPS11,GOLPH3L,PIKFYVE,RIC1,VPS37A,SNX5,HMMR,TRIM23,UVRAG,CYTH1,HIP1R,RABEPK,ATP2A2,NSF,ATG5,MTMR9,TFG,PIK3R4,HYOU1,RACK1,PI4…
GO:BP	protein ubiquitination	GO:0016567	false	6.790746754963031e-18	17.168082465229453	774	3042	211	21031	MYCBP2,HLTF,TRIM37,UBR2,LAPTM5,VCP,RPL5,NUB1,RNF20,PJA2,RLIM,PTEN,UBE3A,IVNS1ABP,UBE2V1,TPP2,RNF40,TRIM33,CDC27,DCAF1,MED12,SAE1,RPS27A,FANCM,UBR3,DCAF11,DCAF6,NEDD4L,RPS7,TRIM34,RNF125,HSP90AA1,KBTBD2,MDM2,FBXO38,UBE3B,TRIM23,PRMT3,TRIM22,UFL1,NT5C2,OTULIN,TRIM24,ATG5,LRR1,RACK1,UBE3C,USP4,TRIM59,FBXO33,FBXL3,UBXN1,UBR1,RNF7,PSMD10,ANAPC1,FBXL5,FBH1,HERC4,KLHL7,DCUN1D1,UBE2D2,USP5,HDAC3,GCLC,LNP…
GO:BP	regulation of signal transduction	GO:0009966	false	8.419078515943322e-18	17.074735440251093	3010	3042	610	21031	HSPA8,ERBIN,CHD8,TPR,HMGB1,SPPL2A,EZR,MCL1,VAV1,PUM2,PAK2,ARHGAP15,UBR2,LAPTM5,VCP,SHOC2,RPL5,RBBP7,CENPJ,USP8,RPL26,ATF4,CNOT2,STRAP,ZMYND11,LSM14A,ETAA1,GHITM,OPTN,MTDH,PJA2,ASXL2,RRN3,NCOA5,DOCK2,IKBKB,ITPR1,PTEN,SP100,UBE3A,IVNS1ABP,PIBF1,MACF1,PPP1R2,UBE2V1,TAOK1,CDC42SE2,RICTOR,CAT,PTPN1,TRIM33,PTBP1,SUDS3,PRKDC,MIOS,PIK3CA,CNOT1,TBK1,CSNK1A1,CALM1,SNW1,MAP4K4,ANKRD13C,POFUT1,AGO3,SOD2,MAPK…
GO:BP	response to organic substance	GO:0010033	false	1.615533232967886e-17	16.791684103727352	2637	3042	546	21031	RIF1,HNRNPU,MT-CYB,DDX17,SETX,HSPA8,ERBIN,PRPF8,SLC29A1,TPR,HMGB1,SYNCRIP,SPPL2A,SRSF7,EZR,UBXN4,MCL1,REST,PAK2,UBR2,LAPTM5,VCP,SHOC2,RBBP7,USP8,ITPR2,SMARCC1,ATF4,USP25,CNOT2,LSM14A,NUB1,CALCOCO2,OPTN,ATP5F1B,PABPN1,LPIN2,MTDH,NCOA5,SELENOT,DHX9,IKBKB,ITPR1,MSN,PTPRA,SP100,UBE3A,SRSF3,LTA4H,ACAT1,CAT,PTPN1,RBBP5,PRKDC,PIK3CA,JARID2,CNOT1,TBK1,RWDD1,CALM1,SRSF6,SNW1,MAP4K4,USO1,VIM,ATF2,SLC12A6,A…
GO:BP	positive regulation of protein metabolic process	GO:0051247	false	1.641390433178694e-17	16.78478810218474	1253	3042	302	21031	HNRNPU,PPP1R12A,MYCBP2,EIF4G2,HMGB1,SYNCRIP,RAB3GAP1,EZR,CSDE1,MYH9,REST,PAK2,LAPTM5,VCP,RPL5,USP8,RPL26,NUB1,CENPE,ETAA1,DHX9,MSN,PTEN,UBE3A,PICALM,PIBF1,UBE2V1,TAOK1,RICTOR,PTPN1,PTBP1,PRKDC,DCAF1,FMR1,TBK1,SAE1,MOB1A,PPP2R5A,CSNK1A1,CALM1,IST1,USP16,PDCD5,VIM,ATF2,FANCM,UBR3,MAPK8,IDE,METTL14,DIP2B,ROCK2,NEDD4L,CASP8,GGA3,TNIP1,HSP90AA1,EIF3E,XRCC6,NCK1,MDM2,MMD,FNTA,AIFM1,HIP1R,NSF,RACK1,JAK2…
GO:BP	positive regulation of DNA metabolic process	GO:0051054	false	1.88050488498908e-17	16.725725534072986	300	3042	108	21031	RIF1,HMGB1,SYNCRIP,SMCHD1,SMARCC1,TRRAP,CCT2,CCT4,DHX9,CCT8,SLF2,EPC2,PRKDC,ATF1,HELQ,ATAD5,ATRX,HSP90AA1,OTUD4,PMS2,RUVBL1,SMARCD2,CCT3,MORF4L2,MORF4L1,RAD50,INO80,ARID1A,CCDC117,ARID1B,TERF1,TIMELESS,USP1,HNRNPAB,HNRNPA2B1,RFC2,DHX36,PRIM2,USP7,MSH2,CDK1,TFRC,SPIDR,EP400,FAF1,ERCC8,ACTR5,TNKS,XRCC1,TERF2IP,KMT5B,PRKCD,APLF,SMARCC2,PRKD2,EXOSC3,SMARCE1,E2F8,ABRAXAS1,MBTD1,MEAF6,VPS72,ANXA3,MAPKA…
GO:BP	RNA localization	GO:0006403	false	2.822946025281178e-17	16.54929742548278	197	3042	82	21031	HNRNPU,XPO1,KPNB1,TPR,SRSF7,SMG1,PUM2,PRPF6,NUP153,CCT2,PABPN1,NUP50,CCT4,NUP160,DHX9,NOP58,CCT8,SRSF3,FMR1,THOC7,NUP155,SRSF1,SARNP,RBM8A,RUVBL1,CHTOP,IWS1,SMG5,CCT3,FYTTD1,NUP54,MRPL18,TERF1,HNRNPA2B1,AGFG1,DHX36,XPOT,SEM1,XPO5,THOC3,UPF2,RAN,TNKS,PCID2,NCBP3,FUBP3,EXOSC10,NUP85,BCLAF1,SLBP,NCBP1,CETN3,ZNHIT6,GLE1,NXT2,NUP107,UPF3B,SUPT6H,YTHDC1,AHCTF1,SENP2,PARP11,NUP37,TGFBR2,PHAX,CPSF6,STAU2…
GO:BP	cellular nitrogen compound metabolic process	GO:0034641	false	3.119410186385386e-17	16.505927513998593	8692	3042	1491	21031	RIF1,CHD4,HNRNPU,PPP1R12A,HNRNPR,DDX17,UGGT1,SETX,HSPA8,ERBIN,PRPF8,LEO1,MT-ND6,CHD8,EIF4G2,SLC29A1,TPR,HMGB1,ZZZ3,SYNCRIP,JMJD1C,SRSF7,SMG1,EZR,PRPF40A,PRPF4B,SUCLG2,RESF1,HLTF,IARS1,DNTTIP2,PUM2,SLTM,UTP20,CSDE1,PDS5A,VIRMA,REST,THRAP3,BMS1,TRIM37,SMCHD1,TOP1,GTF2I,RBM26,GARS1,UBR2,PARG,VCP,LDHB,RPS6,RPL5,BTAF1,UBP1,RBBP7,CENPJ,GOLGB1,SMARCC1,RPL26,ATF4,PRPF6,POLR2B,CNOT2,STRAP,ZMYND11,LSM14A,N…
GO:BP	mitotic cell cycle phase transition	GO:0044772	false	7.178629249526523e-17	16.14395847584125	432	3042	137	21031	TPR,CENPJ,SMARCC1,RPL26,CENPE,CLASP2,CENPF,IK,RAD17,PTEN,TAOK1,CDC27,PRKDC,CALM1,RINT1,RBL1,BID,ATAD5,MDM2,PTPN6,KNL1,ERCC3,INTS3,JADE1,SMARCD2,CHMP4B,RAD50,RB1,INO80,CCNG1,CTDP1,ZW10,ANAPC1,PPP1R9B,ARID1A,PPP2R5C,LCMT1,ARID1B,MBTPS2,RCC2,TFDP1,BUB1,RPA2,VPS4B,CDK5RAP2,CCNI,ZNF655,PSME2,ITGB1,TOPBP1,CDK1,ANAPC4,DLGAP5,CLSPN,CDK7,CCND2,CCNE2,UBE2S,CRLF3,PCID2,CUL2,ESPL1,SMARCC2,PPP3CA,APPL1,EZH2,K…
GO:BP	regulation of cellular response to stress	GO:0080135	false	9.963730167891624e-17	16.00157804229395	512	3042	154	21031	RIF1,HMGB1,PUM2,SMCHD1,PARG,SMARCC1,RPL26,USP25,TRRAP,ETAA1,DHX9,SLC38A2,EIF2AK1,SLF2,EPC2,UBE2V1,TAOK1,PTPN1,PRKDC,MAP4K4,HELQ,BID,ROCK2,ATAD5,TTI1,CCAR2,NCK1,MDM2,RUVBL1,ERCC4,UFL1,SMARCD2,HYOU1,RACK1,WDR76,PDCD10,VDAC1,MORF4L2,MORF4L1,INO80,UBXN1,PSMD10,ARID1A,CCDC117,FBH1,ARID1B,TIMELESS,DYRK3,USP1,MBTPS2,ERP29,RPA2,CREBBP,PPP4C,PPP4R3B,DNAJC2,TAF9,NPM1,ING4,SPIDR,DNAJC7,DDX5,SYVN1,EP400,COPS…
GO:BP	regulation of mitotic cell cycle phase transition	GO:1901990	false	1.1669595814652948e-16	15.932944185814591	332	3042	114	21031	TPR,CENPJ,SMARCC1,RPL26,CENPE,CENPF,IK,RAD17,PTEN,TAOK1,PRKDC,RINT1,RBL1,BID,ATAD5,MDM2,PTPN6,KNL1,ERCC3,INTS3,JADE1,SMARCD2,RAD50,RB1,INO80,CCNG1,ZW10,PPP1R9B,ARID1A,PPP2R5C,LCMT1,ARID1B,MBTPS2,RCC2,TFDP1,BUB1,RPA2,VPS4B,CDK5RAP2,ZNF655,PSME2,TOPBP1,CDK1,ANAPC4,DLGAP5,CLSPN,CDK7,CCND2,CRLF3,PCID2,ESPL1,SMARCC2,APPL1,EZH2,SMARCE1,CUL4B,ABRAXAS1,NAE1,CDC23,PHB2,PSME1,DDX3X,DGKZ,MRE11,PSME3,AURKB,C…
GO:BP	spindle organization	GO:0007051	false	1.3494369064077653e-16	15.869847416286804	205	3042	83	21031	HNRNPU,KPNB1,CEP192,TPR,EZR,MYH9,VCP,CENPJ,LSM14A,CENPE,CLASP2,CLTC,PTEN,DYNC1H1,PIBF1,DRG1,STMN1,ATRX,MAP4,SMC1A,UVRAG,SENP6,RANBP1,CHMP4B,INO80,KIZ,ASPM,GPSM2,KIFC1,RIPOR2,TUBGCP3,DCTN1,VPS4B,BORA,HDAC3,RACGAP1,RNF4,CSNK1D,DLGAP5,RAN,HAUS1,TNKS,SUN2,RHOA,ESPL1,KIF4A,ABRAXAS1,MAPRE2,CEP72,TUBG1,FLNA,AURKB,PTPA,SEPTIN1,RAB11A,TUBGCP6,POLDIP2,CHMP6,MYBL2,PSRC1,SPC25,MECP2,HAUS6,SPICE1,RPS3,KIF11,S…
GO:BP	sister chromatid segregation	GO:0000819	false	2.1956471414269195e-16	15.65843745331318	230	3042	89	21031	HNRNPU,KPNB1,CEP192,TPR,SMARCC1,LSM14A,CENPE,CLASP2,CENPF,TOP2A,IK,PIBF1,CDC27,WAPL,DRG1,SMC1A,KNL1,SMC4,SMARCD2,CHMP4B,RB1,DSN1,INO80,ZW10,ANAPC1,ARID1A,KIFC1,LCMT1,ARID1B,RIPOR2,BUB1,VPS4B,CDK5RAP2,RACGAP1,CHAMP1,CDK1,ANAPC4,NCAPH2,DIS3L2,SKA2,DLGAP5,RAN,PCID2,AKAP8,NCAPG,RHOA,ESPL1,SMARCC2,KIF4A,SMARCE1,ABRAXAS1,KIF22,CDC23,NIPBL,TUBG1,FLNA,AURKB,ZWINT,RAB11A,DYNC1LI1,LATS1,POLDIP2,CHMP6,MYBL2…
GO:BP	cytoskeleton organization	GO:0007010	false	2.8463954806159896e-16	15.545704758813654	1512	3042	345	21031	HNRNPU,PPP1R12A,XPO1,ERBIN,MYCBP2,KPNB1,CEP192,TPR,GMFB,SLK,EZR,PRPF40A,MYH9,PAK2,TRIM37,VCP,CENPJ,LSM14A,CENPE,CLASP2,CLTC,DOCK2,IKBKB,MSN,PTEN,ARPC4,DYNC1H1,PIBF1,MACF1,SDCCAG8,TAOK1,RICTOR,PTPN1,AKAP11,PIK3CA,WDR1,CSNK1A1,VIM,ATF2,CCSER2,KATNA1,ROCK2,DRG1,ABLIM1,ARPC5L,STMN1,ATRX,FKBP4,CFL1,MAP4,NCK1,SMC1A,NIN,TWF1,ZPR1,PRKAR1A,UVRAG,SENP6,RANBP1,HIP1R,SSH2,JAK2,CKAP2,CHMP4B,AKAP13,INO80,CALR,…
GO:BP	organic substance transport	GO:0071702	false	4.798045559762227e-16	15.318935632512542	2358	3042	492	21031	XPO1,HSPA8,KPNB1,SLC29A1,TPR,RAB3GAP1,SRSF7,SMG1,EZR,MCL1,VPS13A,AFTPH,MYH9,REST,TRIM37,LAPTM5,MON2,IPO7,VCP,TNPO1,SEC31A,OPTN,NUP153,PABPN1,CLTC,NUP50,CENPF,EPS15,NUP160,SELENOT,GOLGA4,DHX9,ARCN1,COPA,ITPR1,AZIN1,SLC38A2,SP100,SRSF3,TMEM30A,MACF1,EXOC5,PTPN1,EXOC4,FMR1,THOC7,COG3,NUP155,MAP4K4,USO1,IST1,PDCD5,RINT1,ATF2,SNX2,GRIPAP1,SRSF1,PIK3C3,GGA3,RAB10,NASP,VPS11,TRAM1,SARNP,HSP90AA1,GOLPH3L…
GO:BP	double-strand break repair	GO:0006302	false	8.092868684624266e-16	15.091897506438753	309	3042	107	21031	RIF1,CHD4,SETX,HMGB1,SMCHD1,VCP,SMARCC1,TRRAP,SLF2,EPC2,PRKDC,FANCM,HELQ,MCM2,XRCC6,REV3L,RUVBL1,ERCC4,UVRAG,INTS3,SMARCD2,MCM7,MORF4L2,MORF4L1,RAD50,INO80,MMS22L,ARID1A,DCLRE1C,FBH1,ARID1B,TIMELESS,SMC6,MCM6,RPA2,SEM1,MCM5,ESCO2,PPP4C,NSMCE1,PPP4R3B,MSH2,ZMYND8,SPIDR,XRCC4,DDX1,EP400,MCM8,ABL1,ERCC8,ACTR5,XRCC1,TERF2IP,KMT5B,SFPQ,APLF,HELB,SMARCC2,SMARCAL1,PRPF19,SMARCE1,ABRAXAS1,UHRF1,MBTD1,MEA…
GO:BP	transport	GO:0006810	false	8.342074803126942e-16	15.07872592016753	4350	3042	818	21031	HNRNPU,MT-CYB,PPP1R12A,XPO1,MT-CO1,HSPA8,EEA1,MT-CO2,KPNB1,SLC29A1,TPR,HMGB1,RAB3GAP1,SRSF7,SMG1,EZR,MCL1,VAV1,VPS13A,AFTPH,MYH9,REST,TRIM37,LAPTM5,MON2,IPO7,VCP,ITPR2,CLINT1,ATF4,CLASP2,TNPO1,SEC31A,GHITM,OPTN,NUP153,ATP5F1B,PABPN1,CLTC,NUP50,CENPF,EPS15,SLMAP,ITSN2,NUP160,DOCK2,SELENOT,GOLGA4,DHX9,ARCN1,COPA,ITPR1,AZIN1,ABCE1,SLC38A2,MDN1,NEMF,EIF2AK1,MSN,PTEN,SP100,UBE3A,DYNC1H1,SRSF3,PICALM,T…
GO:BP	establishment of protein localization	GO:0045184	false	9.02381160784379e-16	15.044609980130229	1924	3042	416	21031	XPO1,HSPA8,SRP72,ERBIN,KPNB1,TPR,RAB3GAP1,MCL1,VPS13A,AFTPH,MYH9,REST,TRIM37,LAPTM5,MON2,IPO7,VCP,CENPJ,TNPO1,SEC31A,OPTN,NUP153,CCT2,CLTC,NUP50,CENPF,EPS15,CCT4,NUP160,SELENOT,GOLGA4,ARCN1,COPA,ITPR1,SP100,CCT8,TMEM30A,MACF1,EXOC5,PTPN1,EXOC4,MACROH2A1,SAE1,COG3,NUP155,MAP4K4,USO1,IST1,PDCD5,RINT1,ATF2,SNX2,GRIPAP1,PIK3C3,BID,GGA3,RAB10,NASP,VPS11,TRAM1,HSP90AA1,GOLPH3L,PIKFYVE,RIC1,VPS37A,MDM2,…
GO:BP	organelle localization	GO:0051640	false	1.023320346047341e-15	14.989988390977752	620	3042	174	21031	HNRNPU,XPO1,KPNB1,EZR,MYH9,CENPE,CLASP2,CENPF,ARCN1,ABCE1,MDN1,PTEN,DYNC1H1,PICALM,PIBF1,EXOC5,EXOC4,CALM1,USO1,CEP83,CFL1,MAP4,KNL1,SDAD1,UVRAG,RABEPK,ATP2A2,TFG,PDCD10,CHMP4B,GAB2,RB1,DSN1,ZW10,HIF1A,ASPM,GPSM2,KIFC1,TERF1,RHOT1,AP3B1,ARFGAP3,HTT,RCC2,STX12,AHCYL1,DCTN1,INPPL1,VPS4B,TRAPPC13,STK11,CDK5RAP2,HDAC3,STX7,TRAPPC11,ITGB1,VPS18,RACGAP1,WASL,CHAMP1,VAMP3,FBXW11,CSNK1D,SKA2,PDCD6IP,DLGA…
GO:BP	regulation of signaling	GO:0023051	false	1.1455135580935645e-15	14.940999766212363	3437	3042	670	21031	HSPA8,ERBIN,CHD8,TPR,HMGB1,RAB3GAP1,SPPL2A,EZR,MCL1,VAV1,PUM2,REST,PAK2,ARHGAP15,UBR2,LAPTM5,VCP,SHOC2,RPL5,RBBP7,CENPJ,USP8,RPL26,ATF4,CNOT2,STRAP,ZMYND11,LSM14A,ETAA1,GHITM,OPTN,MTDH,PJA2,ASXL2,EPS15,RRN3,NCOA5,DOCK2,SELENOT,IKBKB,ITPR1,SLC38A2,PTEN,PTPRA,SP100,UBE3A,IVNS1ABP,PIBF1,MACF1,PPP1R2,UBE2V1,TAOK1,CDC42SE2,RICTOR,CAT,PTPN1,TRIM33,PTBP1,SUDS3,PRKDC,MIOS,PIK3CA,FMR1,CNOT1,TBK1,CSNK1A1,C…
GO:BP	nuclear export	GO:0051168	false	1.3112573041629078e-15	14.88231207961912	169	3042	72	21031	XPO1,TPR,SMG1,NUP153,PABPN1,NUP160,DHX9,ABCE1,MDN1,NEMF,SP100,SRSF3,FMR1,THOC7,NUP155,SARNP,RBM8A,MDM2,SDAD1,CHTOP,IWS1,SMG5,CTDSPL2,FYTTD1,CALR,PTPN11,CSE1L,HNRNPA2B1,AHCYL1,AGFG1,XPOT,SEM1,XPO5,THOC3,NPM1,UPF2,RAN,EIF4ENIF1,PCID2,NCBP3,NUP85,NOP9,NCBP1,GLE1,NXT2,HSPA9,NUP107,SUPT6H,YTHDC1,NMD3,DUSP16,EIF6,RBM22,PHAX,CPSF6,GSK3B,RPS15,PPM1A,PRKACA,CHCHD4,THOC1,DDX39A,XPO6,EIF4A3,CCHCR1,NXF1,NRDE…
GO:BP	non-membrane-bounded organelle assembly	GO:0140694	false	1.5409888999373582e-15	14.812200489583539	409	3042	129	21031	HNRNPU,KPNB1,CEP192,TPR,EZR,PUM2,CSDE1,TRIM37,PRRC2C,RPL5,CENPJ,CNOT2,LSM14A,CENPE,CLASP2,CENPF,RPLP0,MDN1,MSN,PTEN,DYNC1H1,PIBF1,PRKDC,FMR1,CNOT1,WDR1,RPSA,CNOT6L,DRG1,CNOT7,SMC1A,ABT1,PRKAR1A,SENP6,CHMP4B,AKAP13,INO80,CENPW,ASPM,GPSM2,KIFC1,SMAD4,RIPOR2,TUBGCP3,NGRN,VPS4B,BSCL2,MRPL20,CDK5RAP2,HDAC3,ALMS1,CFLAR,ITGB1,RACGAP1,RNF213,RNF4,CSNK1D,DLGAP5,NPM1,CAPRIN1,C1QBP,EIF4ENIF1,TPM1,HAUS1,RPS2…
GO:BP	proteolysis	GO:0006508	false	1.6925529109971185e-15	14.771457745925002	1573	3042	353	21031	XPO1,HMGB1,SPPL2A,MYH9,REST,PAK2,UBR2,LAPTM5,VCP,RPL5,USP8,SMARCC1,USP25,NUB1,RNF20,PJA2,RLIM,PSME4,USP14,NEMF,PSMB7,PTEN,UBE3A,PICALM,LTA4H,TPP2,RNF40,FAM111B,CDC27,FMR1,CSNK1A1,ASCC3,IST1,USP16,PDCD5,RPS27A,UBR3,DCAF11,IDE,ROCK2,SENP7,NEDD4L,HDAC1,RPS7,CASP8,PRKACB,RNF125,CCAR2,TBL1XR1,PSMB1,VPS37A,OTUD4,MDM2,FBXO38,ADAM10,UFSP2,UBE3B,USP34,SENP6,AIFM1,PSMD9,UFL1,HIP1R,TMEM168,CTSB,OTULIN,RACK1…
GO:BP	regulation of intracellular signal transduction	GO:1902531	false	1.8972834736763984e-15	14.72186777619835	1766	3042	387	21031	TPR,HMGB1,EZR,MCL1,VAV1,PAK2,ARHGAP15,UBR2,LAPTM5,SHOC2,RPL5,RPL26,ATF4,ZMYND11,ETAA1,OPTN,MTDH,PJA2,RRN3,DOCK2,IKBKB,ITPR1,PTEN,UBE3A,IVNS1ABP,UBE2V1,TAOK1,CDC42SE2,RICTOR,CAT,PTPN1,PTBP1,MIOS,PIK3CA,TBK1,CSNK1A1,CALM1,MAP4K4,AGO3,SOD2,BID,ROCK2,HDAC1,RPS7,ATAD5,CASP8,STMN1,TNIP1,PRKACB,TRIM34,TTI1,CCAR2,NCK1,MDM2,PTPN6,KNL1,FNTA,TRIM22,CYTH1,ARHGAP45,UFL1,TRIM24,TFG,HYOU1,RACK1,JAK2,WDR76,PDCD1…
GO:BP	regulation of RNA splicing	GO:0043484	true	2.6398732155720838e-15	14.578416930364877	186	3042	76	21031	HNRNPU,DDX17,SETX,SRSF7,REST,THRAP3,TRRAP,NSRP1,SLC38A2,SRSF3,LARP7,PTBP1,FMR1,SRSF6,SNW1,SRSF1,TRA2A,RBM12,RBM8A,RBM39,CLNS1A,ZPR1,MBNL1,RRP1B,CELF2,NCL,SNRNP70,TRA2B,FAM172A,SRSF9,SF1,HNRNPA2B1,SRSF4,TAF9,NPM1,DDX5,C1QBP,HNRNPK,EIF1,EXOSC10,PRPF19,NCBP1,ACIN1,PTBP3,CCNL1,RBM3,UPF3B,KAT2A,HNRNPH1,YTHDC1,TAF5L,MBNL3,RBM22,METTL16,MBNL2,SMU1,CELF1,PTBP2,RBM12B,FXR1,SUPT3H,RBM5,TMBIM6,KAT2B,PRMT5,R…
GO:BP	cytoplasmic translation	GO:0002181	false	2.814087953454655e-15	14.550662332948507	156	3042	68	21031	HNRNPU,SYNCRIP,CSDE1,RPS6,RPL5,RPL26,RPLP0,RPS3A,DHX9,NEMF,FMR1,RWDD1,RPL35A,RPSA,RPS27A,RPS7,DRG1,RPL19,EIF3E,NCK1,EIF3A,RACK1,EEF1D,RPL12,EIF3I,RPL35,RPL8,RPS17,DHX36,RPL21,RPL9,RPL18,EIF3G,RPL4,RPL15,EIF3K,RPS12,RPS27,UNK,MTOR,EIF3B,EIF2B3,RPS23,SLBP,NCBP1,RPL31,EIF2AK4,RPL28,FAU,RPS8,RPL27A,SARS1,RPS3,RPS14,RPS15,CPEB4,CPEB2,PABPC1,UBA52,RPL27,RPS24,RPS5,RPS10,RPS21,RPS25,RPL7A,DRG2,EIF3J
GO:BP	transcription by RNA polymerase II	GO:0006366	false	3.969201130042596e-15	14.4012968936717	2691	3042	544	21031	RIF1,CHD4,HNRNPU,PPP1R12A,DDX17,SETX,LEO1,CHD8,TPR,HMGB1,ZZZ3,JMJD1C,EZR,HLTF,SLTM,REST,THRAP3,TRIM37,GTF2I,UBP1,RBBP7,SMARCC1,ATF4,PRPF6,POLR2B,CNOT2,STRAP,ZMYND11,TRRAP,RNF20,LPIN2,MTDH,KDM5A,ASXL2,TOP2A,RLIM,CDK12,NCOA5,DHX9,IKBKB,PHF20,CTCF,SP100,UBE3A,EPC2,PSIP1,RNF40,LARP7,TRIM33,H1-4,RBBP5,PTBP1,SUDS3,PRKDC,MACROH2A1,DCAF1,MED12,JARID2,CNOT1,TBK1,CCNT1,IRF2,SNW1,USP16,ATF2,RBL1,AEBP2,ATF1,…
GO:BP	DNA recombination	GO:0006310	false	5.9770608031141436e-15	14.22351232617692	334	3042	111	21031	RIF1,CHD4,SETX,HMGB1,SMCHD1,UBR2,TRRAP,TOP2A,SLF2,EPC2,H1-4,PRKDC,DCAF1,FANCM,HELQ,MCM2,ATAD5,XRCC6,ZRANB3,PMS2,REV3L,RUVBL1,ERCC4,INTS3,MCM7,MORF4L2,MORF4L1,RAD50,INO80,MMS22L,DCLRE1C,FBH1,TIMELESS,LIG1,TSN,SMC6,MCM6,RPA2,SEM1,MCM5,PPP4C,NSMCE1,TOPBP1,MSH2,MSH3,TFRC,ZMYND8,SPIDR,XRCC4,EP400,SWAP70,MCM8,ABL1,ACTR5,XRCC1,TERF2IP,KMT5B,SFPQ,APLF,HELB,EXOSC3,THAP9,UHRF1,MBTD1,MEAF6,RECQL,VPS72,SLF1,…
GO:BP	positive regulation of catabolic process	GO:0009896	false	6.48155692918338e-15	14.18832066009608	533	3042	154	21031	HNRNPU,HMGB1,SYNCRIP,RAB3GAP1,EZR,PUM2,CSDE1,DAGLB,LAPTM5,VCP,CNOT2,NUB1,CALCOCO2,OPTN,MTDH,DHX9,MSN,PTEN,TUT4,PTPN1,DCAF1,FMR1,CNOT1,TBK1,CSNK1A1,UBR3,AGO3,CNOT6L,IDE,METTL14,ROCK2,NEDD4L,GGA3,TRIM34,HSP90AA1,CNOT7,MDM2,TRIM23,UVRAG,TRIM22,UFL1,NSF,RACK1,NT5C3B,VDAC1,PSMD10,HIF1A,RAB3GAP2,TMEM59,FBXL5,HTT,OAZ1,DHX36,TUT7,USP5,STK11,GCLC,APOE,ARIH1,NPRL2,EXOSC9,PSMC1,RNF139,ATG7,CNOT9,CSNK1D,DIS3…
GO:BP	positive regulation of cellular component organization	GO:0051130	false	1.0580085509225638e-14	13.975510822278643	1116	3042	267	21031	SETX,EIF4G2,TPR,RAB3GAP1,RESF1,PUM2,VCP,SHOC2,CENPJ,USP8,CNOT2,ATL3,CLASP2,CALCOCO2,CCT2,CCT4,DOCK2,GOLGA4,MSN,DYNC1H1,CCT8,SLF2,TMEM30A,MACF1,RICTOR,MACROH2A1,PIK3CA,FMR1,CNOT1,WDR1,MAP4K4,IST1,PDCD5,ATF1,CNOT6L,MAPK8,BID,ROCK2,NEDD4L,DRG1,ATRX,HSP90AA1,NCK1,FBXO38,NIN,TWF1,SMC4,RUVBL1,UVRAG,HIP1R,RACK1,PLXNC1,CCT3,VDAC1,RAPGEF2,RAD50,RB1,INO80,CALR,HIF1A,RAB3GAP2,GPSM2,CD53,SMAD4,TERF1,RIPOR2,I…
GO:BP	DNA replication	GO:0006260	false	1.4741222220869265e-14	13.831466506858675	281	3042	98	21031	PDS5A,TOP1,RBBP7,ETAA1,TTF1,DHX9,RAD17,ORC4,FAM111B,WAPL,SSRP1,POLE2,FANCM,ATF1,MCM2,ATAD5,NASP,ATRX,WDHD1,ZRANB3,REV3L,RUVBL1,ZPR1,JADE1,MCM7,RAD50,INO80,MMS22L,FBH1,TERF1,TIMELESS,LIG1,CHAF1A,RFC2,MCM6,RPA2,PRIM2,MCM5,ESCO2,TSPYL2,OBI1,TOPBP1,DNAJC2,CDK1,FAF1,CCNE2,MCM8,ACTR5,TIPIN,HELB,SMARCAL1,POLD2,E2F8,MEAF6,RECQL,GINS3,MRE11,NFRKB,GINS4,POLK,PARP1,INO80C,CTC1,RRM2B,PRIMPOL,ACTR8,LPIN1,POLD…
GO:BP	regulation of cell communication	GO:0010646	false	1.5730558955052984e-14	13.803255845286298	3443	3042	665	21031	HSPA8,ERBIN,CHD8,TPR,HMGB1,RAB3GAP1,SPPL2A,EZR,MCL1,VAV1,PUM2,REST,PAK2,ARHGAP15,UBR2,LAPTM5,VCP,SHOC2,RPL5,RBBP7,CENPJ,USP8,RPL26,ATF4,CNOT2,STRAP,ZMYND11,LSM14A,ETAA1,GHITM,OPTN,MTDH,PJA2,ASXL2,RRN3,NCOA5,DOCK2,SELENOT,IKBKB,ITPR1,SLC38A2,PTEN,PTPRA,SP100,UBE3A,IVNS1ABP,PIBF1,MACF1,PPP1R2,UBE2V1,TAOK1,CDC42SE2,RICTOR,CAT,PTPN1,TRIM33,PTBP1,SUDS3,PRKDC,MIOS,PIK3CA,FMR1,CNOT1,TBK1,CSNK1A1,CALM1,S…
GO:BP	nuclear chromosome segregation	GO:0098813	false	2.7329516559762033e-14	13.563368050608277	318	3042	106	21031	HNRNPU,KPNB1,CEP192,TPR,SMARCC1,LSM14A,CENPE,CLASP2,CENPF,TOP2A,IK,PTEN,DYNC1H1,PIBF1,CDC27,WAPL,DRG1,SMC1A,KNL1,SMC4,SMARCD2,CHMP4B,RB1,DSN1,INO80,ZW10,ASPM,ANAPC1,ARID1A,KIFC1,LCMT1,ARID1B,TERF1,RIPOR2,RCC2,BUB1,VPS4B,CDK5RAP2,RACGAP1,CHAMP1,CDK1,ANAPC4,NCAPH2,DIS3L2,SKA2,DLGAP5,RAN,CCNE2,PCID2,AKAP8,NCAPG,RHOA,ESPL1,SMARCC2,KIF4A,SMARCE1,ABRAXAS1,KIF22,CDC23,SGO1,NIPBL,MRE11,TUBG1,FLNA,AURKB,U…
GO:BP	regulation of programmed cell death	GO:0043067	false	3.3489555004389893e-14	13.475090623150546	1506	3042	336	21031	SETX,CHD8,HMGB1,SLK,MCL1,REST,PAK2,LAPTM5,VCP,RPS6,RPL26,ATF4,ZMYND11,TRRAP,GHITM,MTDH,TOP2A,RRN3,RPS3A,TAX1BP1,SP100,EPC2,IVNS1ABP,RICTOR,CAT,PTPN1,PRKDC,BAG1,PIK3CA,SRSF6,MAP4K4,PDCD5,ANKRD13C,SOD2,MAPK8,BID,HDAC1,RPS7,ATAD5,CASP8,FOXP1,HSP90AA1,CFL1,PDIA3,CCAR2,NCK1,MDM2,PTPN6,CFDP1,RUVBL1,ZPR1,ING1,ERCC3,AIFM1,UFL1,HIP1R,CTSB,ATP2A2,TRIM24,ATG5,HYOU1,RACK1,JAK2,PDCD10,EIF2B5,RRP1B,VDAC1,RAPGE…
GO:BP	regulation of cellular component biogenesis	GO:0044087	false	3.817193067203158e-14	13.418255873611162	971	3042	238	21031	CHD4,HNRNPU,HSPA8,MYCBP2,TPR,HMGB1,SLK,RAB3GAP1,EZR,RESF1,REST,PAK2,TRIM37,VCP,CENPJ,CNOT2,CLASP2,SACS,MPHOSPH9,IKBKB,MSN,PTEN,PTPRA,DYNC1H1,SLF2,MACF1,SDCCAG8,RICTOR,PIK3CA,FMR1,CNOT1,CSNK1A1,MAP4K4,USP16,CNOT6L,MAPK8,BID,ROCK2,DRG1,ARPC5L,STMN1,FKBP4,HSP90AA1,MAP4,PIKFYVE,NCK1,TWF1,SENP6,HIP1R,ATG5,SSH2,RACK1,RAPGEF2,CHMP4B,RB1,RAB3GAP2,ARPC5,VDAC2,GPSM2,RAB5A,LCMT1,SMAD4,TERF1,RIPOR2,PTPN11,AR…
GO:BP	negative regulation of cell cycle process	GO:0010948	false	4.027949491204331e-14	13.39491598395476	302	3042	102	21031	TPR,TRIM37,RPL26,ETAA1,CENPF,IK,RAD17,PTEN,TAOK1,PRKDC,MACROH2A1,WAPL,RINT1,ATF2,RBL1,ATRX,TTI1,CCAR2,MDM2,KNL1,INTS3,JADE1,UFL1,WDR76,RAD50,RB1,CCNG1,ZW10,PPP2R5C,LCMT1,TERF1,TIMELESS,PTPN11,MBTPS2,BUB1,RPA2,RAD1,CDK5RAP2,ZNF655,TOPBP1,MSH2,CDK1,NPM1,CLSPN,FEM1B,CRLF3,TIPIN,TNKS,PCID2,ESPL1,EZH2,PRPF19,E2F8,ABRAXAS1,NAE1,EIF2AK4,DGKZ,MRE11,KAT2A,USP28,AURKB,ATRIP,AURKAIP1,ZFYVE19,ZWINT,DYNC1LI1,…
GO:BP	negative regulation of cell cycle	GO:0045786	false	5.1093521352215354e-14	13.29163416482341	388	3042	121	21031	TPR,TRIM37,IPO7,RPL26,ETAA1,CENPF,IK,RAD17,PTEN,TAOK1,PRKDC,MACROH2A1,WAPL,RINT1,ATF2,RBL1,ANGEL2,ATRX,TTI1,CCAR2,MDM2,KNL1,INTS3,JADE1,UFL1,WDR76,RAD50,RB1,CCNG1,YTHDC2,ZW10,PPP2R5C,LCMT1,TERF1,TIMELESS,PTPN11,MBTPS2,BUB1,RPA2,RAD1,CDK5RAP2,ZNF655,TSPYL2,TOPBP1,MSH2,CDK1,NPM1,CLSPN,HECA,ABL1,FEM1B,CRLF3,TIPIN,TNKS,PCID2,RUNX3,ESPL1,TP53BP2,EZH2,PRPF19,E2F8,ABRAXAS1,NAE1,EIF2AK4,DGKZ,MRE11,KAT2A,…
GO:BP	regulation of mitotic cell cycle	GO:0007346	false	5.281444385940559e-14	13.27724728900796	496	3042	144	21031	HNRNPU,TPR,CENPJ,SMARCC1,RPL26,CENPE,CENPF,IK,RAD17,PTEN,TAOK1,MKI67,CDC27,PRKDC,RINT1,ATF2,RBL1,ANGEL2,BID,ATAD5,MDM2,PTPN6,KNL1,ERCC3,INTS3,JADE1,PKN2,SMARCD2,RAD50,RB1,INO80,CCNG1,YTHDC2,ZW10,ANAPC1,PPP1R9B,ARID1A,PPP2R5C,LCMT1,ARID1B,PTPN11,MBTPS2,RCC2,TFDP1,BUB1,RPA2,VPS4B,BORA,CDK5RAP2,HDAC3,ZNF655,PSME2,TOPBP1,MSH2,CDK1,ANAPC4,DLGAP5,CLSPN,CDK7,CCND2,HECA,ABL1,CRLF3,TIPIN,CUL7,PCID2,ESPL1,…
GO:BP	protein localization to organelle	GO:0033365	false	5.622474379230343e-14	13.25007251490242	1184	3042	277	21031	HNRNPU,XPO1,HSPA8,SRP72,KPNB1,CEP192,TPR,RAB3GAP1,EZR,VPS13A,TRIM37,LAPTM5,IPO7,VCP,GOLGB1,TNPO1,OPTN,NUP153,CCT2,NUP50,CCT4,IK,DHX9,MSN,CTCF,SP100,CCT8,SLF2,TMEM30A,PIBF1,AKAP11,LARP7,MACROH2A1,JARID2,WAPL,SAE1,COG3,NUP155,PDCD5,ATF2,ANKRD13C,TOR1AIP2,CEP83,PIK3C3,BID,ROCK2,GGA3,RAB10,ATRX,TRAM1,HSP90AA1,PIKFYVE,VPS37A,MDM2,ADAM10,KNL1,IPO11,ZPR1,ING1,AIFM1,PIK3R4,JAK2,CCT3,NFKBIA,CHMP4B,RB1,TXN…
GO:BP	positive regulation of response to stimulus	GO:0048584	false	6.468636225154496e-14	13.189187271467375	2274	3042	468	21031	MATR3,RIF1,HSPA8,ERBIN,TPR,HMGB1,EZR,MCL1,VAV1,PUM2,PAK2,SMCHD1,LAPTM5,VCP,SHOC2,CENPJ,USP8,SMARCC1,RPL26,LSM14A,TRRAP,OPTN,MTDH,PJA2,ASXL2,DHX9,IKBKB,PTEN,UBE3A,SLF2,EPC2,PIBF1,MACF1,UBE2V1,TAOK1,RICTOR,CAT,PTPN1,PTBP1,PRKDC,MACROH2A1,MIOS,PIK3CA,TBK1,CSNK1A1,CALM1,SNW1,MAP4K4,HELQ,AGO3,MAPK8,BID,ROCK2,RPS7,ATAD5,CASP8,FOXP1,TNIP1,TRIM34,RNF125,HSP90AA1,PDIA3,TTI1,CCAR2,TBL1XR1,XRCC6,NCK1,OTUD4,…
GO:BP	cellular component organization	GO:0016043	false	6.939825851656901e-14	13.158651427616238	8151	3042	1389	21031	RIF1,CHD4,HNRNPU,PPP1R12A,XPO1,SETX,HSPA8,EEA1,ERBIN,PRPF8,MYCBP2,MT-ND6,CHD8,KPNB1,EIF4G2,CEP192,TPR,HMGB1,ZZZ3,GMFB,JMJD1C,SLK,RAB3GAP1,SMG1,EZR,PRPF40A,RESF1,MCL1,VAV1,HLTF,PUM2,VPS13A,CSDE1,PDS5A,MYH9,REST,PAK2,TRIM37,SMCHD1,TOP1,UBR2,PRRC2C,LAPTM5,VCP,SHOC2,RPL5,BTAF1,RBBP7,CENPJ,USP8,GOLGB1,SMARCC1,CLINT1,PRPF6,CNOT2,STRAP,ZMYND11,LSM14A,NOLC1,ATL3,CENPE,CLASP2,IMMT,TRRAP,CALCOCO2,SACS,SEC3…
GO:BP	regulation of response to stress	GO:0080134	false	7.054553998859791e-14	13.151530437892182	1340	3042	305	21031	MATR3,RIF1,HSPA8,ERBIN,HMGB1,VAV1,PUM2,DAGLB,PAK2,SMCHD1,PARG,SMARCC1,RPL26,USP25,LSM14A,CLASP2,TRRAP,ETAA1,OPTN,PJA2,DHX9,IKBKB,SETD6,SLC38A2,EIF2AK1,PTEN,SLF2,EPC2,UBE2V1,TAOK1,RICTOR,PTPN1,PRKDC,MACROH2A1,TBK1,CSNK1A1,SRSF6,MAP4K4,HELQ,MAPK8,BID,ROCK2,ATAD5,CASP8,FOXP1,TNIP1,RNF125,HSP90AA1,CNOT7,TTI1,CCAR2,XRCC6,NCK1,OTUD4,MDM2,PTPN6,RUVBL1,ERCC4,TRIM22,UFL1,SMARCD2,NT5C2,OTULIN,ATG5,HYOU1,RA…
GO:BP	cellular component disassembly	GO:0022411	false	9.162353035763276e-14	13.037992978382896	523	3042	149	21031	SETX,HSPA8,VCP,SMARCC1,CLASP2,CALCOCO2,OPTN,TOP2A,ABCE1,KDM4A,NEMF,TAOK1,PIK3CA,WDR1,CALM1,SSRP1,ASCC3,MAP4K4,IST1,PIK3C3,STMN1,MTIF3,CFL1,MAP4,ADAM10,TWF1,UVRAG,AIFM1,UFL1,SMARCD2,ATP2A2,NSF,MTIF2,ATG5,PIK3R4,RACK1,PLXNC1,VDAC1,CKAP2,CHMP4B,VPS54,HIF1A,PPP1R9B,ARID1A,ANKZF1,DYRK3,SCAF4,HTT,DCTN1,NMNAT1,VPS4B,APAF1,ITGB1,DNASE1L3,ATG7,CDK1,ARF6,FIS1,SWAP70,ASCC2,NEDD9,TRNT1,HK2,DDRGK1,SPTBN1,WIPI…
GO:BP	nucleobase-containing compound catabolic process	GO:0034655	false	1.5893343133291057e-13	12.798784740198078	526	3042	149	21031	HNRNPU,SYNCRIP,SMG1,SUCLG2,PUM2,CSDE1,THRAP3,VCP,CNOT2,DHX9,ACAT1,TUT4,SUCLG1,FMR1,CNOT1,VIM,ANGEL2,AGO3,CNOT6L,METTL14,ROCK2,FASTKD5,CNOT7,EIF3E,RBM8A,ZPR1,AIFM1,FASTKD1,NT5C2,SMG5,NT5C3B,LSM6,PABPC4,SERBP1,VPS54,HPRT1,HIF1A,NT5C,FBH1,LARP1B,REXO4,HNRNPAB,NMNAT1,DHX36,TUT7,APAF1,EXOSC9,POP1,DNASE1L3,CNOT9,ADAL,AGO1,IKBKE,DIS3L2,NPM1,EXOSC2,CAPRIN1,UPF2,DDX5,TRNT1,EIF4ENIF1,HK2,EXOSC8,DIS3,PCID2,…
GO:BP	positive regulation of catalytic activity	GO:0043085	false	1.865152313135063e-13	12.72928569680271	773	3042	198	21031	HNRNPU,PPP1R12A,HMGB1,RAB3GAP1,REST,LAPTM5,VCP,CENPE,ETAA1,CCT2,PABPN1,CCT4,DHX9,PTEN,DOCK10,PICALM,PIBF1,PTPN1,CALM1,MAP4K4,PDCD5,MAPK8,ROCK2,CASP8,HSP90AA1,XRCC6,RIC1,MMD,FNTA,CHTOP,AIFM1,HIP1R,MTMR9,RACK1,JAK2,PDCD10,RAPGEF2,IFT57,RAD50,DOCK9,PSMD10,HIF1A,CYCS,PDCD2,ISCU,ARF4,DIABLO,ERP29,HNRNPA2B1,RFC2,GNAS,RASGRP2,TNFSF10,SMAD3,PRIM2,ACER2,STK11,APAF1,APOE,ABI1,ITGB1,SGSM2,ARAP1,MSH2,MSH3,TA…
GO:BP	protein polyubiquitination	GO:0000209	false	2.288285975568008e-13	12.640489701098373	261	3042	91	21031	MYCBP2,RNF20,UBE3A,UBE2V1,TPP2,CDC27,NEDD4L,TRIM34,RNF125,MDM2,FBXO38,UBE3B,TRIM22,NT5C2,UBE3C,ANAPC1,UBE2D2,LNPEP,ARIH1,RNF213,RNF6,RNF4,UBE2R2,UBE2D1,RNF216,FBXW11,PELI1,ANAPC4,RNF111,BTRC,UBE2G2,SYVN1,UBE2S,ERCC8,TRIM56,TNKS,SHARPIN,UBE4A,PTPN22,PEX12,PRPF19,CUL4B,CDC23,DDX3X,TRAF2,UBE2Q1,KBTBD7,RMND5A,UBE2B,UBE2K,TRIP12,UBE2J1,BCL2,TRIM65,TRIM8,RNF114,TNKS2,WWP2,RNF146,UBE2L6,PPIL2,RNF19B,CBF…
GO:BP	organelle assembly	GO:0070925	false	2.322266411503932e-13	12.634087959270493	1001	3042	241	21031	HNRNPU,KPNB1,CEP192,TPR,RAB3GAP1,EZR,PUM2,CSDE1,TRIM37,PRRC2C,RPL5,CENPJ,CNOT2,LSM14A,CENPE,CLASP2,CENPF,RPLP0,MPHOSPH9,MDN1,MSN,PTEN,DYNC1H1,PIBF1,SDCCAG8,EXOC5,PRKDC,FMR1,CNOT1,WDR1,RPSA,IST1,CEP83,CNOT6L,PIK3C3,DRG1,ABLIM1,GALNT11,MAP4,CNOT7,PIKFYVE,SMC1A,VPS37A,ABT1,KNL1,HPS3,PRKAR1A,SENP6,ATP2A2,ATG5,CHMP4B,IFT57,AKAP13,INO80,AP1M1,CENPW,RAB3GAP2,ASPM,GPSM2,RAB5A,KIFC1,SMAD4,RIPOR2,TUBGCP3,A…
GO:BP	regulation of apoptotic process	GO:0042981	false	4.174181215940922e-13	12.379428700604823	1463	3042	324	21031	SETX,CHD8,HMGB1,SLK,MCL1,REST,PAK2,VCP,RPS6,RPL26,ATF4,ZMYND11,TRRAP,GHITM,MTDH,TOP2A,RRN3,RPS3A,TAX1BP1,SP100,EPC2,IVNS1ABP,RICTOR,CAT,PTPN1,PRKDC,BAG1,PIK3CA,SRSF6,MAP4K4,PDCD5,ANKRD13C,SOD2,MAPK8,BID,HDAC1,RPS7,ATAD5,CASP8,FOXP1,HSP90AA1,CFL1,PDIA3,CCAR2,NCK1,MDM2,PTPN6,CFDP1,RUVBL1,ZPR1,ERCC3,AIFM1,UFL1,HIP1R,CTSB,ATP2A2,TRIM24,ATG5,HYOU1,RACK1,JAK2,PDCD10,EIF2B5,RRP1B,VDAC1,RAPGEF2,MORF4L2,M…
GO:BP	negative regulation of nucleobase-containing compound metabolic process	GO:0045934	false	4.383413693589753e-13	12.35818753998605	1588	3042	346	21031	RIF1,CHD4,HNRNPU,HSPA8,CHD8,TPR,HMGB1,SYNCRIP,SRSF7,EZR,RESF1,CSDE1,PDS5A,REST,THRAP3,TRIM37,SMCHD1,BTAF1,RBBP7,ATF4,CNOT2,STRAP,ZMYND11,RSF1,MTDH,KDM5A,CENPF,TTF1,RLIM,NCOA5,DHX9,ABCE1,RAD17,KDM4A,CTCF,SP100,LARP7,TRIM33,H1-4,PTBP1,SUDS3,MACROH2A1,DCAF1,FMR1,JARID2,CNOT1,WAPL,L3MBTL2,IRF2,SRSF6,SNW1,ATF2,RBL1,AEBP2,ANGEL2,HDAC1,FOXP1,ZBTB33,SARNP,NPAT,CNOT7,LRRFIP1,CCAR2,TBL1XR1,XRCC6,MDM2,ZRANB…
GO:BP	mitotic sister chromatid segregation	GO:0000070	false	4.92161334711241e-13	12.307892508433186	189	3042	73	21031	HNRNPU,KPNB1,CEP192,TPR,LSM14A,CENPE,CLASP2,CENPF,IK,PIBF1,WAPL,DRG1,SMC1A,KNL1,SMC4,CHMP4B,RB1,DSN1,INO80,ZW10,KIFC1,LCMT1,RIPOR2,BUB1,VPS4B,CDK5RAP2,RACGAP1,CHAMP1,CDK1,NCAPH2,DIS3L2,SKA2,DLGAP5,RAN,PCID2,AKAP8,NCAPG,RHOA,ESPL1,KIF4A,ABRAXAS1,KIF22,CDC23,NIPBL,TUBG1,FLNA,AURKB,ZWINT,RAB11A,DYNC1LI1,POLDIP2,CHMP6,MYBL2,PSRC1,SPC25,SPICE1,KIF11,SMC3,KLHL22,CENPK,TPX2,GEN1,CHMP2A,NDC80,CUL3,KAT2B,…
GO:BP	establishment of localization	GO:0051234	false	5.866062585359327e-13	12.231653307817927	4881	3042	885	21031	HNRNPU,MT-CYB,PPP1R12A,XPO1,MT-CO1,HSPA8,SRP72,EEA1,MT-CO2,ERBIN,KPNB1,SLC29A1,TPR,HMGB1,RAB3GAP1,SRSF7,SMG1,EZR,MCL1,VAV1,VPS13A,AFTPH,MYH9,REST,TRIM37,LAPTM5,MON2,IPO7,VCP,CENPJ,ITPR2,CLINT1,ATF4,CENPE,CLASP2,TNPO1,SEC31A,GHITM,OPTN,NUP153,ATP5F1B,CCT2,PABPN1,CLTC,NUP50,CENPF,EPS15,SLMAP,CCT4,ITSN2,NUP160,DOCK2,SELENOT,GOLGA4,DHX9,ARCN1,COPA,ITPR1,AZIN1,ABCE1,SLC38A2,MDN1,NEMF,EIF2AK1,MSN,PTEN,…
GO:BP	establishment of organelle localization	GO:0051656	false	7.524135903189074e-13	12.12354336869422	486	3042	139	21031	HNRNPU,XPO1,KPNB1,EZR,MYH9,CENPE,CLASP2,CENPF,ABCE1,MDN1,DYNC1H1,PICALM,PIBF1,EXOC5,EXOC4,CEP83,CFL1,MAP4,KNL1,SDAD1,TFG,PDCD10,CHMP4B,GAB2,RB1,DSN1,ZW10,HIF1A,GPSM2,KIFC1,TERF1,RHOT1,AP3B1,ARFGAP3,HTT,RCC2,DCTN1,INPPL1,VPS4B,TRAPPC13,STK11,CDK5RAP2,HDAC3,TRAPPC11,ITGB1,RACGAP1,WASL,CHAMP1,FBXW11,CSNK1D,SKA2,PDCD6IP,NPM1,WDR11,RAN,BBS7,COPS5,VAMP7,HSBP1,SUN2,EXOC6,EXOC7,ESPL1,TRAPPC9,NOP9,ABRAXAS…
GO:BP	DNA conformation change	GO:0071103	false	8.293845853052462e-13	12.081244040564819	94	3042	47	21031	SETX,CHD8,HMGB1,TOP1,TOP2A,DHX9,TDRD3,ASCC3,FANCM,HELQ,MCM2,XRCC6,ZRANB3,RUVBL1,ERCC3,MCM7,RAD50,FBH1,HNRNPA2B1,RFC2,MCM6,DHX36,IGHMBP2,MCM5,TOP3B,DDX1,ASCC2,MCM8,ABL1,HELB,DDX3X,RECQL,GINS3,MRE11,GINS4,MTERF1,MNAT1,DSCC1,MCM3,DDX11,CHD1L,HMGB3,PURA,DHX30,TOP3A,RAD54B,XRCC5
GO:BP	regulation of autophagy	GO:0010506	false	1.3772579136584355e-12	11.860984723512045	357	3042	111	21031	EIF4G2,HMGB1,RAB3GAP1,MCL1,CALCOCO2,OPTN,MTDH,ITPR1,KDM4A,EXOC4,PIK3CA,TBK1,PIK3C3,MAPK8,TRIM34,SNX5,TRIM23,ERCC4,UVRAG,TRIM22,UFL1,MTMR4,ATG5,MTMR9,PIK3R4,VDAC1,ATP6V1C1,CHMP4B,SNRNP70,HIF1A,RAB3GAP2,TMEM59,HTT,ACER2,STK11,USP33,STK38L,NPRL2,RRAGC,DCAF12,RHEB,KEAP1,ABL1,PTPN22,VPS13D,PSAP,MTOR,FEZ2,EXOC7,VPS35,DDIT3,CISD2,SESN1,EIF2AK4,TAB2,TRIM13,ABL2,EXOC1,POLDIP2,BCL2,ATG14,SCFD1,RUBCN,TRIM65…
GO:BP	regulation of mRNA processing	GO:0050684	false	1.4195303516217033e-12	11.847855317191733	134	3042	58	21031	HNRNPU,DDX17,LEO1,SRSF7,SLTM,REST,THRAP3,NSRP1,DHX9,SRSF3,LARP7,PTBP1,FMR1,SRSF6,SNW1,TRA2A,RBM8A,RBM39,CLNS1A,IWS1,CELF2,NCL,SNRNP70,TRA2B,FAM172A,SRSF9,SF1,HNRNPA2B1,AHCYL1,DHX36,SRSF4,NPM1,DDX5,C1QBP,HNRNPK,EIF1,EXOSC10,PAPOLA,PRPF19,NCBP1,ACIN1,RBM3,UPF3B,SUPT6H,YTHDC1,ZC3H14,METTL16,SMU1,CELF1,FXR1,RBM5,PRMT5,RBM20,WTAP,RBM23,DYRK1A,NUP98,CWC22
GO:BP	heterocycle catabolic process	GO:0046700	false	1.4236720692544573e-12	11.846590035217718	568	3042	155	21031	HNRNPU,SYNCRIP,SMG1,SUCLG2,PUM2,CSDE1,THRAP3,VCP,CNOT2,DHX9,ACAT1,TUT4,SUCLG1,FMR1,CNOT1,VIM,ANGEL2,AGO3,CNOT6L,METTL14,ROCK2,FASTKD5,CNOT7,EIF3E,RBM8A,ZPR1,AIFM1,FASTKD1,NT5C2,SMG5,NT5C3B,LSM6,PABPC4,SERBP1,VPS54,HPRT1,HIF1A,NT5C,FBH1,LARP1B,REXO4,HNRNPAB,NMNAT1,DHX36,TUT7,APAF1,EXOSC9,POP1,DNASE1L3,CNOT9,ADAL,GOT2,AGO1,IKBKE,DIS3L2,NPM1,EXOSC2,CAPRIN1,UPF2,DDX5,TRNT1,EIF4ENIF1,HK2,EXOSC8,DIS3,P…
GO:BP	regulation of protein modification process	GO:0031399	false	1.4322759595001622e-12	11.843973297571628	1229	3042	280	21031	PPP1R12A,MYCBP2,ZZZ3,RAB3GAP1,PAK2,LAPTM5,IPO7,VCP,RPL5,CENPE,ETAA1,CDK12,IKBKB,EIF2AK1,PTEN,UBE3A,IVNS1ABP,PIBF1,PPP1R2,UBE2V1,TAOK1,RICTOR,PTPN1,PTBP1,PRKDC,MACROH2A1,PIK3CA,FMR1,TBK1,SAE1,CCNT1,MOB1A,PPP2R5A,CALM1,ATF2,FANCM,DIP2B,ROCK2,RPS7,TNIP1,HSP90AA1,CNOT7,CCAR2,XRCC6,NCK1,OTUD4,PTPN6,TWF1,MMD,FNTA,PRMT3,PRKAR1A,UVRAG,UFL1,ATG5,RACK1,JAK2,PDCD10,USP4,RAPGEF2,NCL,RAD50,RB1,FBXO33,UBXN1,CC…
GO:BP	mRNA catabolic process	GO:0006402	false	1.622254003673275e-12	11.789881145342385	251	3042	87	21031	HNRNPU,SYNCRIP,SMG1,PUM2,CSDE1,THRAP3,CNOT2,DHX9,TUT4,FMR1,CNOT1,VIM,ANGEL2,AGO3,CNOT6L,METTL14,ROCK2,FASTKD5,CNOT7,EIF3E,RBM8A,FASTKD1,SMG5,NT5C3B,LSM6,PABPC4,SERBP1,LARP1B,HNRNPAB,DHX36,TUT7,EXOSC9,CNOT9,AGO1,IKBKE,DIS3L2,NPM1,EXOSC2,CAPRIN1,UPF2,DDX5,EIF4ENIF1,EXOSC8,DIS3,PCID2,EXOSC10,HBS1L,PRKCD,BCLAF1,EXOSC3,NCBP1,TRAF2,MRTO4,UPF3B,YTHDC1,MOV10,ZC3H14,GSPT1,EXOSC7,GIGYF2,ZCCHC7,METTL16,DXO,…
GO:BP	phosphorylation	GO:0016310	false	1.660520481480704e-12	11.77975576328198	1579	3042	342	21031	HNRNPU,GMFB,SLK,SMG1,PRPF4B,PAK2,TOP1,IPO7,CENPE,TRRAP,ETAA1,CDK12,IKBKB,RAD17,EIF2AK1,PTEN,PIBF1,TAOK1,RICTOR,PTPN1,PRKDC,MACROH2A1,DCAF1,PIK3CA,FMR1,TBK1,FAM20B,CCNT1,MOB1A,PPP2R5A,CSNK1A1,CALM1,MAP4K4,ATF2,RBL1,PIK3C3,MAPK8,ROCK2,PRKACB,PI4K2B,HSP90AA1,CNOT7,GK5,PIKFYVE,XRCC6,NCK1,ADAM10,PTPN6,TWF1,MAP3K2,MMD,PRKAR1A,UVRAG,PKN2,PIK3R4,RACK1,JAK2,SEPHS1,PDCD10,PI4KB,MCM7,RAPGEF2,RIOK1,NCL,RAD50…
GO:BP	establishment of RNA localization	GO:0051236	false	1.6843418938833879e-12	11.773569749204446	161	3042	65	21031	XPO1,KPNB1,TPR,SRSF7,SMG1,NUP153,PABPN1,NUP50,NUP160,DHX9,SRSF3,FMR1,THOC7,NUP155,SRSF1,SARNP,RBM8A,CHTOP,IWS1,SMG5,FYTTD1,NUP54,MRPL18,TERF1,HNRNPA2B1,AGFG1,XPOT,SEM1,XPO5,THOC3,UPF2,RAN,TNKS,PCID2,NCBP3,NUP85,BCLAF1,SLBP,NCBP1,CETN3,GLE1,NXT2,NUP107,UPF3B,SUPT6H,YTHDC1,AHCTF1,SENP2,PARP11,NUP37,TGFBR2,PHAX,CPSF6,SNUPN,NUP210,THOC1,DDX39A,EIF4A3,NXF1,CKAP5,NRDE2,NUP35,SETD2,NUP98,SMG7
GO:BP	regulation of transcription by RNA polymerase II	GO:0006357	false	1.929160731489692e-12	11.71463158682423	2567	3042	510	21031	RIF1,CHD4,HNRNPU,PPP1R12A,DDX17,SETX,LEO1,CHD8,TPR,HMGB1,ZZZ3,JMJD1C,EZR,HLTF,SLTM,REST,THRAP3,TRIM37,GTF2I,UBP1,RBBP7,SMARCC1,ATF4,PRPF6,CNOT2,STRAP,TRRAP,RNF20,LPIN2,MTDH,KDM5A,ASXL2,TOP2A,RLIM,CDK12,NCOA5,DHX9,IKBKB,PHF20,CTCF,SP100,UBE3A,EPC2,PSIP1,RNF40,LARP7,TRIM33,H1-4,PTBP1,SUDS3,PRKDC,MACROH2A1,DCAF1,MED12,JARID2,CNOT1,TBK1,CCNT1,IRF2,SNW1,USP16,ATF2,RBL1,AEBP2,ATF1,SOD2,DCAF6,HDAC1,MED1…
GO:BP	RNA transport	GO:0050658	false	2.320347627259078e-12	11.634446945587252	158	3042	64	21031	XPO1,KPNB1,TPR,SRSF7,SMG1,NUP153,PABPN1,NUP50,NUP160,DHX9,SRSF3,FMR1,THOC7,NUP155,SRSF1,SARNP,RBM8A,CHTOP,IWS1,SMG5,FYTTD1,NUP54,MRPL18,HNRNPA2B1,AGFG1,XPOT,SEM1,XPO5,THOC3,UPF2,RAN,TNKS,PCID2,NCBP3,NUP85,BCLAF1,SLBP,NCBP1,CETN3,GLE1,NXT2,NUP107,UPF3B,SUPT6H,YTHDC1,AHCTF1,SENP2,PARP11,NUP37,TGFBR2,PHAX,CPSF6,SNUPN,NUP210,THOC1,DDX39A,EIF4A3,NXF1,CKAP5,NRDE2,NUP35,SETD2,NUP98,SMG7
GO:BP	nucleic acid transport	GO:0050657	false	2.320347627259078e-12	11.634446945587252	158	3042	64	21031	XPO1,KPNB1,TPR,SRSF7,SMG1,NUP153,PABPN1,NUP50,NUP160,DHX9,SRSF3,FMR1,THOC7,NUP155,SRSF1,SARNP,RBM8A,CHTOP,IWS1,SMG5,FYTTD1,NUP54,MRPL18,HNRNPA2B1,AGFG1,XPOT,SEM1,XPO5,THOC3,UPF2,RAN,TNKS,PCID2,NCBP3,NUP85,BCLAF1,SLBP,NCBP1,CETN3,GLE1,NXT2,NUP107,UPF3B,SUPT6H,YTHDC1,AHCTF1,SENP2,PARP11,NUP37,TGFBR2,PHAX,CPSF6,SNUPN,NUP210,THOC1,DDX39A,EIF4A3,NXF1,CKAP5,NRDE2,NUP35,SETD2,NUP98,SMG7
GO:BP	cellular respiration	GO:0045333	false	2.4896256370687966e-12	11.603865952493994	244	3042	85	21031	MT-CYB,MT-CO1,MT-CO2,MT-ND6,SUCLG2,ETFA,PUM2,VCP,GHITM,ATP5F1B,CAT,SUCLG1,MACROH2A1,PIK3CA,SOD2,IDE,BID,MT-ND4,NDUFV3,ACO2,COX4I1,COQ10A,COX5B,NDUFA9,NDUFS2,VPS54,HIF1A,CYCS,ISCU,MT-ND2,UQCRB,COX10,NDUFB10,NDUFS1,SDHA,FH,TRAP1,SDHB,MSH2,CDK1,MT-ATP6,ACLY,IDH3G,NDUFAF1,SLC25A25,MT-ND3,MTFR1,RHOA,NDUFB2,GPD2,FXN,IDH3B,NDUFS8,NDUFB9,COX5A,OAS1,SLC25A13,ATP5PF,COX8A,SDHAF4,DLST,NDUFB6,ETFB,PANK2,IDH3…
GO:BP	RNA catabolic process	GO:0006401	false	3.001168665728122e-12	11.522709596532286	306	3042	99	21031	HNRNPU,SYNCRIP,SMG1,PUM2,CSDE1,THRAP3,CNOT2,DHX9,TUT4,FMR1,CNOT1,VIM,ANGEL2,AGO3,CNOT6L,METTL14,ROCK2,FASTKD5,CNOT7,EIF3E,RBM8A,ZPR1,FASTKD1,SMG5,NT5C3B,LSM6,PABPC4,SERBP1,LARP1B,HNRNPAB,DHX36,TUT7,EXOSC9,POP1,CNOT9,AGO1,IKBKE,DIS3L2,NPM1,EXOSC2,CAPRIN1,UPF2,DDX5,TRNT1,EIF4ENIF1,EXOSC8,DIS3,PCID2,EXOSC10,HBS1L,PRKCD,BCLAF1,EXOSC3,NCBP1,TRAF2,MRTO4,UPF3B,MTREX,YTHDC1,MOV10,ZC3H14,GSPT1,EXOSC7,GIGY…
GO:BP	nucleobase-containing compound transport	GO:0015931	false	4.366706879330437e-12	11.359845959661403	229	3042	81	21031	XPO1,KPNB1,SLC29A1,TPR,SRSF7,SMG1,NUP153,PABPN1,NUP50,NUP160,DHX9,SRSF3,FMR1,THOC7,NUP155,SRSF1,SARNP,RBM8A,CHTOP,IWS1,SMG5,FYTTD1,SLC35D1,NUP54,MRPL18,HNRNPA2B1,AGFG1,XPOT,SEM1,SLC25A6,XPO5,THOC3,SLC25A16,SLC33A1,UPF2,RAN,SLC35A1,SLC35B1,TNKS,SLC25A25,PCID2,LRRC8C,NCBP3,NUP85,BCLAF1,SLC35A3,SLC35A4,P2RX7,SLBP,NCBP1,CETN3,GLE1,NXT2,NUP107,UPF3B,SUPT6H,YTHDC1,AHCTF1,SLC35B3,SLC35B4,SENP2,PARP11,NU…
GO:BP	negative regulation of cell cycle phase transition	GO:1901988	false	5.679530987253218e-12	11.245687526623124	260	3042	88	21031	TPR,RPL26,ETAA1,CENPF,IK,RAD17,PTEN,TAOK1,PRKDC,MACROH2A1,RINT1,ATF2,RBL1,TTI1,CCAR2,MDM2,KNL1,INTS3,JADE1,UFL1,WDR76,RAD50,RB1,CCNG1,ZW10,PPP2R5C,LCMT1,TIMELESS,PTPN11,MBTPS2,BUB1,RPA2,RAD1,CDK5RAP2,ZNF655,TOPBP1,MSH2,CDK1,CLSPN,FEM1B,CRLF3,TIPIN,PCID2,EZH2,PRPF19,ABRAXAS1,NAE1,EIF2AK4,DGKZ,MRE11,USP28,AURKB,ATRIP,ZFYVE19,ZWINT,DYNC1LI1,UIMC1,GIGYF2,BCL2,SPC25,CRADD,H2AX,TRIM39,ZC3H12D,FBXO6,KLH…
GO:BP	cellular nitrogen compound catabolic process	GO:0044270	false	6.306337754582209e-12	11.20022277303893	567	3042	153	21031	HNRNPU,SYNCRIP,SMG1,SUCLG2,PUM2,CSDE1,THRAP3,VCP,CNOT2,DHX9,ACAT1,TUT4,SUCLG1,FMR1,CNOT1,VIM,ANGEL2,AGO3,CNOT6L,METTL14,ROCK2,FASTKD5,CNOT7,EIF3E,RBM8A,ZPR1,AIFM1,FASTKD1,NT5C2,SMG5,NT5C3B,LSM6,PABPC4,SERBP1,VPS54,HPRT1,HIF1A,NT5C,FBH1,LARP1B,REXO4,HNRNPAB,NMNAT1,DHX36,TUT7,APAF1,EXOSC9,POP1,DNASE1L3,CNOT9,ADAL,AGO1,IKBKE,DIS3L2,NPM1,EXOSC2,CAPRIN1,UPF2,DDX5,TRNT1,EIF4ENIF1,HK2,EXOSC8,DIS3,PCID2,…
GO:BP	cell cycle checkpoint signaling	GO:0000075	false	6.524766681145946e-12	11.185435013629915	197	3042	73	21031	TPR,RPL26,ETAA1,CENPF,IK,RAD17,TAOK1,PRKDC,RINT1,ATF2,TTI1,CCAR2,MDM2,KNL1,INTS3,UFL1,WDR76,RAD50,CCNG1,ZW10,PPP2R5C,LCMT1,TIMELESS,PTPN11,MBTPS2,BUB1,RPA2,RAD1,CDK5RAP2,TOPBP1,MSH2,CDK1,CLSPN,FEM1B,TIPIN,PCID2,PRPF19,ABRAXAS1,NAE1,EIF2AK4,DGKZ,MRE11,USP28,AURKB,ATRIP,ZFYVE19,ZWINT,DYNC1LI1,UIMC1,GIGYF2,SPC25,CRADD,H2AX,TRIM39,FBXO6,KLHL22,NOP53,RNASEH2B,RBBP8,THOC1,ERCC6,TAOK2,CDC14B,GEN1,BRCA2,…
GO:BP	recombinational repair	GO:0000725	false	7.117515910692054e-12	11.147671553346017	181	3042	69	21031	RIF1,CHD4,SMCHD1,TRRAP,SLF2,EPC2,FANCM,HELQ,MCM2,XRCC6,REV3L,RUVBL1,ERCC4,INTS3,MCM7,MORF4L2,MORF4L1,INO80,MMS22L,FBH1,TIMELESS,SMC6,MCM6,RPA2,SEM1,MCM5,PPP4C,NSMCE1,ZMYND8,SPIDR,EP400,MCM8,ABL1,XRCC1,TERF2IP,SFPQ,HELB,UHRF1,MBTD1,MEAF6,RECQL,VPS72,SLF1,NIPBL,MRE11,RNF138,GINS4,PARP1,ACTR2,NSMCE4A,DMAP1,H2AX,WDR48,MCM3,RBBP8,ERCC6,GEN1,RPA1,BRCA2,YEATS4,RAD21,FIGNL1,SETD2,TOP3A,RAD54B,KMT5A,FUS,X…
GO:BP	regulation of protein stability	GO:0031647	false	8.485164838770762e-12	11.07133971635477	324	3042	102	21031	HSPA8,TRIM37,RPL5,USP8,USP25,CCT2,CCT4,PTEN,CCT8,PRKDC,BAG1,COG3,NEDD4L,RPS7,GGA3,HSP90AA1,TTI1,CCAR2,MDM2,RUVBL1,HIP1R,TRIM24,MTMR9,PDCD10,CCT3,USP4,FBXL3,CALR,PIH1D2,HTT,STX12,DDOST,SMAD3,CREBBP,HDAC3,USP33,OTUD3,COG7,IFT46,USP7,NAA16,RNF139,TAF9,FBXW11,BTRC,NPM1,CDK7,SYVN1,MCM8,DDRGK1,PDCL3,MTOR,PRKCD,CREB1,VPS35,PHB2,QRSL1,TF,DERL1,KAT2A,FLNA,USP28,MAPK8IP3,UBE2B,NF2,SENP2,BCL2,SEC16A,CCNH,MA…
GO:BP	double-strand break repair via homologous recombination	GO:0000724	false	1.9396985960186912e-11	10.712265748551893	176	3042	67	21031	RIF1,CHD4,SMCHD1,TRRAP,SLF2,EPC2,FANCM,HELQ,MCM2,REV3L,RUVBL1,ERCC4,INTS3,MCM7,MORF4L2,MORF4L1,INO80,MMS22L,FBH1,TIMELESS,SMC6,MCM6,RPA2,SEM1,MCM5,PPP4C,NSMCE1,ZMYND8,SPIDR,EP400,MCM8,ABL1,XRCC1,TERF2IP,SFPQ,HELB,UHRF1,MBTD1,MEAF6,RECQL,VPS72,SLF1,NIPBL,MRE11,RNF138,GINS4,PARP1,ACTR2,NSMCE4A,DMAP1,H2AX,WDR48,MCM3,RBBP8,ERCC6,GEN1,RPA1,BRCA2,YEATS4,RAD21,FIGNL1,SETD2,TOP3A,RAD54B,KMT5A,FUS,BRD8
GO:BP	Golgi vesicle transport	GO:0048193	false	2.2219818203481232e-11	10.653259498660134	301	3042	96	21031	VPS13A,LAPTM5,MON2,VCP,SEC31A,OPTN,EPS15,GOLGA4,ARCN1,COPA,MACF1,EXOC5,EXOC4,COG3,USO1,RINT1,SNX2,GGA3,RAB10,GOLPH3L,UVRAG,NSF,TFG,HYOU1,RACK1,VPS54,ZW10,NRBP1,ARF4,ARFGAP3,HTT,PRKCI,SEC23B,TMED5,RAB2A,TRAPPC13,SCAMP2,TRAPPC11,COG7,SGSM2,MYO18A,RNF139,VAMP3,CSNK1D,GOLGA5,RAB3IP,VAMP7,SPTBN1,EXOC6,AP2A1,TRAPPC9,BCAP29,VPS51,RABEP1,KIF13A,COG2,RAB1A,STX6,TMED2,ERGIC3,EXOC2,COG4,SCYL1,RP2,EXOC1,SCFD…
GO:BP	aromatic compound catabolic process	GO:0019439	false	3.090538275633123e-11	10.509965873397727	587	3042	155	21031	HNRNPU,SYNCRIP,SMG1,SUCLG2,PUM2,CSDE1,THRAP3,VCP,CNOT2,DHX9,ACAT1,TUT4,SUCLG1,FMR1,CNOT1,VIM,ANGEL2,AGO3,CNOT6L,METTL14,ROCK2,FASTKD5,CNOT7,EIF3E,RBM8A,ZPR1,AIFM1,FASTKD1,NT5C2,SMG5,NT5C3B,LSM6,PABPC4,SERBP1,VPS54,HPRT1,HIF1A,NT5C,FBH1,LARP1B,REXO4,HNRNPAB,NMNAT1,DHX36,TUT7,APAF1,EXOSC9,POP1,DNASE1L3,CNOT9,ADAL,AGO1,IKBKE,DIS3L2,NPM1,EXOSC2,CAPRIN1,UPF2,DDX5,TRNT1,EIF4ENIF1,HK2,EXOSC8,DIS3,PCID2,…
GO:BP	RNA export from nucleus	GO:0006405	false	3.466428926966639e-11	10.460117699819062	91	3042	44	21031	XPO1,TPR,SMG1,NUP153,PABPN1,NUP160,DHX9,SRSF3,FMR1,THOC7,NUP155,SARNP,RBM8A,CHTOP,IWS1,SMG5,FYTTD1,HNRNPA2B1,AGFG1,XPOT,SEM1,XPO5,THOC3,UPF2,RAN,PCID2,NCBP3,NUP85,NCBP1,GLE1,NXT2,NUP107,SUPT6H,YTHDC1,PHAX,CPSF6,THOC1,DDX39A,EIF4A3,NXF1,NRDE2,SETD2,NUP98,SMG7
GO:BP	energy derivation by oxidation of organic compounds	GO:0015980	false	3.51105242265176e-11	10.454562686143188	335	3042	103	21031	MT-CYB,MT-CO1,MT-CO2,MT-ND6,SUCLG2,ETFA,PUM2,VCP,GHITM,ATP5F1B,PPP1R2,CAT,SUCLG1,MACROH2A1,PIK3CA,SOD2,IDE,BID,MT-ND4,AGL,NDUFV3,ACO2,COX4I1,COQ10A,COX5B,NDUFA9,NDUFS2,VPS54,IL6ST,HIF1A,CYCS,UGP2,ISCU,MT-ND2,UQCRB,COX10,NDUFB10,NDUFS1,SDHA,FH,TRAP1,SDHB,MSH2,CDK1,MT-ATP6,ACADVL,ACLY,IDH3G,AKT2,NDUFAF1,SLC25A25,MT-ND3,MTFR1,RHOA,NDUFB2,MTOR,GPD2,PHKG2,FXN,PHKA1,IDH3B,NDUFS8,NDUFB9,COX5A,OAS1,SLC25…
GO:BP	organic cyclic compound catabolic process	GO:1901361	false	5.336662063887106e-11	10.272730297371748	616	3042	160	21031	HNRNPU,SYNCRIP,SMG1,SUCLG2,PUM2,CSDE1,THRAP3,VCP,CNOT2,DHX9,ACAT1,TUT4,SUCLG1,FMR1,CNOT1,VIM,ANGEL2,AGO3,CNOT6L,METTL14,ROCK2,FASTKD5,CNOT7,EIF3E,RBM8A,ZPR1,AIFM1,FASTKD1,NT5C2,SMG5,NT5C3B,LSM6,PABPC4,SERBP1,VPS54,YWHAH,HPRT1,HIF1A,NT5C,FBH1,LARP1B,REXO4,HNRNPAB,NMNAT1,DHX36,TUT7,APAF1,APOE,EXOSC9,POP1,DNASE1L3,CNOT9,ADAL,GOT2,AGO1,IKBKE,DIS3L2,NPM1,EXOSC2,CAPRIN1,UPF2,DDX5,TRNT1,EIF4ENIF1,HK2,EX…
GO:BP	microtubule cytoskeleton organization	GO:0000226	false	7.040976569550799e-11	10.152367100892898	659	3042	168	21031	HNRNPU,PPP1R12A,XPO1,KPNB1,CEP192,TPR,SLK,EZR,MYH9,TRIM37,VCP,CENPJ,LSM14A,CENPE,CLASP2,CLTC,PTEN,DYNC1H1,PIBF1,SDCCAG8,TAOK1,CCSER2,KATNA1,ROCK2,DRG1,STMN1,ATRX,FKBP4,CFL1,MAP4,SMC1A,NIN,ZPR1,UVRAG,SENP6,RANBP1,CKAP2,CHMP4B,INO80,ZW10,KIZ,ASPM,GPSM2,KIFC1,RIPOR2,TUBGCP3,HTT,DCTN1,INPPL1,VPS4B,BORA,CDK5RAP2,HDAC3,ALMS1,USP33,ITGB1,RACGAP1,RNF4,FBXW11,CDK1,CSNK1D,SKA2,PDCD6IP,PPP2R3C,DLGAP5,NPM1,R…
GO:BP	microtubule cytoskeleton organization involved in mitosis	GO:1902850	false	7.40718143494386e-11	10.130347017407281	168	3042	64	21031	HNRNPU,KPNB1,CEP192,TPR,VCP,CENPJ,LSM14A,CENPE,CLASP2,CLTC,DYNC1H1,PIBF1,DRG1,STMN1,MAP4,SMC1A,CHMP4B,ZW10,GPSM2,KIFC1,RIPOR2,HTT,DCTN1,INPPL1,VPS4B,BORA,CDK5RAP2,HDAC3,ITGB1,RACGAP1,FBXW11,CDK1,DLGAP5,RAN,TNKS,SUN2,RHOA,ESPL1,KIF4A,ABRAXAS1,TUBG1,FLNA,AURKB,PTPA,RAB11A,POLDIP2,CHMP6,MYBL2,PSRC1,SPC25,MECP2,SPICE1,KIF11,SMC3,TPX2,INTS13,CHMP2A,NDC80,CKAP5,SETD2,NEK6,ABRAXAS2,RMDN1,NUMA1
GO:BP	negative regulation of metabolic process	GO:0009892	false	7.831147392315947e-11	10.106174601972123	3455	3042	646	21031	RIF1,CHD4,HNRNPU,DDX17,HSPA8,ERBIN,MYCBP2,CHD8,EIF4G2,TPR,HMGB1,SYNCRIP,SRSF7,SMG1,EZR,RESF1,MCL1,PUM2,CSDE1,PDS5A,REST,THRAP3,PAK2,TRIM37,SMCHD1,UBR2,LAPTM5,IPO7,RPL5,BTAF1,RBBP7,USP8,SMARCC1,ATF4,USP25,CNOT2,STRAP,ZMYND11,LSM14A,OPTN,CLTC,RSF1,MTDH,KDM5A,CENPF,TTF1,RLIM,NCOA5,DHX9,IKBKB,AZIN1,ABCE1,RAD17,KDM4A,EIF2AK1,CTCF,PTEN,SP100,SRSF3,PICALM,IVNS1ABP,PIBF1,TUT4,PTPN1,LARP7,TRIM33,H1-4,PTBP…
GO:BP	positive regulation of gene expression	GO:0010628	false	8.086334481981168e-11	10.092248298536065	1189	3042	266	21031	RIF1,HNRNPU,SETX,EIF4G2,HMGB1,SYNCRIP,EZR,CSDE1,MYH9,THRAP3,LAPTM5,RPL5,RPL26,ATF4,DHX9,KDM4A,SLC38A2,MSN,CTCF,PIBF1,RBBP5,PRKDC,MACROH2A1,FMR1,TBK1,SNW1,USP16,PDCD5,VIM,ATF2,SRSF1,ANGEL2,AGO3,MAPK8,METTL14,ROCK2,HDAC1,RPS7,ATAD5,CASP8,FOXP1,TRA2A,HSP90AA1,EIF3E,NCK1,MDM2,PMS2,CLNS1A,ZPR1,TRIM24,JAK2,PDCD10,EIF2B5,NCL,SNRNP70,TRA2B,CALR,LARP4,IL6ST,HIF1A,ARID1A,GUF1,ARID1B,SMAD4,IL2RG,POLR3C,TRUB…
GO:BP	spindle assembly	GO:0051225	false	8.409398101514433e-11	10.075235087501202	133	3042	55	21031	HNRNPU,KPNB1,CEP192,TPR,CENPJ,LSM14A,CLASP2,PTEN,DYNC1H1,PIBF1,DRG1,SMC1A,SENP6,CHMP4B,INO80,ASPM,GPSM2,KIFC1,RIPOR2,TUBGCP3,VPS4B,HDAC3,RACGAP1,RNF4,CSNK1D,HAUS1,TNKS,RHOA,KIF4A,ABRAXAS1,MAPRE2,FLNA,AURKB,SEPTIN1,RAB11A,TUBGCP6,POLDIP2,CHMP6,MYBL2,HAUS6,SPICE1,RPS3,KIF11,SMC3,GTF2B,HAUS8,TPX2,WASHC5,CHMP2A,NDC80,SPAG5,NEK6,ABRAXAS2,NUMA1,STARD9
GO:BP	DNA geometric change	GO:0032392	false	8.825043801484906e-11	10.054283130393852	86	3042	42	21031	SETX,CHD8,HMGB1,TOP2A,DHX9,ASCC3,FANCM,HELQ,MCM2,XRCC6,ZRANB3,RUVBL1,ERCC3,MCM7,RAD50,FBH1,HNRNPA2B1,RFC2,MCM6,DHX36,IGHMBP2,MCM5,DDX1,ASCC2,MCM8,HELB,DDX3X,RECQL,GINS3,MRE11,GINS4,MTERF1,MNAT1,DSCC1,MCM3,DDX11,CHD1L,HMGB3,PURA,DHX30,RAD54B,XRCC5
GO:BP	negative regulation of cellular component organization	GO:0051129	false	1.0348967353480647e-10	9.98510298306303	719	3042	179	21031	HNRNPU,HSPA8,TPR,HMGB1,GMFB,PAK2,TRIM37,CLASP2,SACS,GHITM,CENPF,TOP2A,MPHOSPH9,IK,IKBKB,PTEN,UBE3A,PICALM,TAOK1,PIK3CA,WAPL,CSNK1A1,MAP4K4,VIM,MCM2,DIP2B,ROCK2,STMN1,ATRX,FKBP4,MAP4,MDM2,KNL1,TWF1,ERCC4,HIP1R,ATG5,SSH2,RACK1,CKAP2,RAPGEF2,RAD50,YWHAH,ZW10,PSMD10,VDAC2,LCMT1,SMAD4,TERF1,SCAF4,RCC2,BUB1,RAD1,SLC25A6,CDK5RAP2,GCLC,APOE,CFLAR,ARAP1,WASL,RNF6,GMFG,HDAC2,RUFY3,AIDA,ARF6,TFRC,ARHGAP4,SP…
GO:BP	regulation of mRNA splicing, via spliceosome	GO:0048024	false	1.5307538869641158e-10	9.81509462910933	112	3042	49	21031	HNRNPU,DDX17,SRSF7,REST,THRAP3,NSRP1,SRSF3,LARP7,PTBP1,FMR1,SRSF6,SNW1,TRA2A,RBM8A,RBM39,CLNS1A,CELF2,NCL,SNRNP70,TRA2B,FAM172A,SRSF9,SF1,HNRNPA2B1,SRSF4,NPM1,DDX5,C1QBP,HNRNPK,EIF1,EXOSC10,PRPF19,NCBP1,ACIN1,RBM3,UPF3B,YTHDC1,METTL16,SMU1,CELF1,FXR1,RBM5,PRMT5,RBM20,WTAP,RBM23,DYRK1A,NUP98,CWC22
GO:BP	protein localization to nucleus	GO:0034504	false	1.8495659259057495e-10	9.732930184085376	315	3042	97	21031	HNRNPU,XPO1,KPNB1,TPR,IPO7,TNPO1,NUP153,CCT2,NUP50,CCT4,SP100,CCT8,LARP7,NUP155,ATF2,TOR1AIP2,HSP90AA1,PIKFYVE,MDM2,IPO11,ZPR1,ING1,JAK2,CCT3,NFKBIA,TXNIP,CALR,NUP54,HIKESHI,ILRUN,CSE1L,SMAD3,CREBBP,STK11,HDAC3,KPNA3,CDK1,TFRC,NPM1,RAN,EIF4ENIF1,SYNE1,PTPN22,SUN2,MTOR,PRKCD,NUP85,PPP3CA,APPL1,PHB2,NUP107,LMNB1,NOL8,FLNA,TOR1AIP1,PARP1,NMD3,TOR1A,NF2,TNPO3,TAF3,IPO13,LATS1,DNAJB6,RBM22,PLRG1,SYK,T…
GO:BP	regulation of localization	GO:0032879	false	1.8771135390183838e-10	9.726509457864603	2018	3042	408	21031	HNRNPU,PPP1R12A,XPO1,HSPA8,MYCBP2,TPR,HMGB1,RAB3GAP1,EZR,PUM2,REST,IPO7,VCP,CENPJ,USP8,ITPR2,ATF4,CLASP2,GHITM,NUP153,CCT2,CLTC,SLMAP,CCT4,DOCK2,SELENOT,DHX9,ITPR1,AZIN1,SLC38A2,MSN,PTEN,SP100,DYNC1H1,CCT8,PICALM,TMEM30A,PTPN1,LARP7,MACROH2A1,PIK3CA,FMR1,WAPL,SAE1,PPP2R5A,CALM1,MAP4K4,PDCD5,RINT1,GRIPAP1,UBR3,MAPK8,ROCK2,NEDD4L,TRIM34,HSP90AA1,GOLPH3L,RIC1,MDM2,ADAM10,PTPN6,RUVBL1,ZPR1,MMD,FNTA,P…
GO:BP	cellular response to organic substance	GO:0071310	false	1.9319841287153895e-10	9.713996445642906	1971	3042	400	21031	RIF1,HNRNPU,DDX17,SETX,HSPA8,ERBIN,PRPF8,SLC29A1,TPR,HMGB1,SYNCRIP,SPPL2A,SRSF7,EZR,REST,PAK2,UBR2,LAPTM5,VCP,SHOC2,USP8,ITPR2,SMARCC1,ATF4,CNOT2,LSM14A,OPTN,ATP5F1B,PABPN1,LPIN2,MTDH,NCOA5,SELENOT,DHX9,IKBKB,MSN,PTPRA,SP100,UBE3A,SRSF3,PTPN1,PRKDC,PIK3CA,JARID2,CNOT1,TBK1,RWDD1,CALM1,SNW1,MAP4K4,USO1,VIM,ATF2,SLC12A6,SOD2,MAPK8,MCM2,IDE,ROCK2,HDAC1,CASP8,RAB10,FOXP1,TNIP1,POLR1F,FKBP4,RNF125,PDI…
GO:BP	positive regulation of mRNA metabolic process	GO:1903313	false	1.9358563785844122e-10	9.713126866191873	143	3042	57	21031	HNRNPU,LEO1,SYNCRIP,PUM2,CSDE1,THRAP3,CNOT2,DHX9,TUT4,CNOT1,SNW1,AGO3,CNOT6L,METTL14,ROCK2,TRA2A,CNOT7,CLNS1A,NT5C3B,NCL,SNRNP70,TRA2B,DHX36,TUT7,EXOSC9,CNOT9,DIS3L2,EXOSC2,CAPRIN1,EIF4ENIF1,EXOSC8,DIS3,EIF1,EXOSC10,EXOSC3,PRPF19,NCBP1,RBM3,UPF3B,MOV10,EXOSC7,GIGYF2,METTL16,FTO,ZC3H12D,PABPC1,CELF1,FXR1,RIDA,PAN3,PRMT5,DCP2,PUM1,TNRC6C,CNOT10,ROCK1,NUP98
GO:BP	mitotic nuclear division	GO:0140014	false	2.0664879478854137e-10	9.684767123255307	279	3042	89	21031	HNRNPU,KPNB1,CEP192,TPR,LSM14A,CENPE,CLASP2,CENPF,IK,PIBF1,MKI67,REEP3,WAPL,USP16,DRG1,SMC1A,KNL1,SMC4,RANBP1,CHMP4B,RB1,DSN1,INO80,CTDP1,ZW10,PPP1R9B,KIFC1,LCMT1,RIPOR2,BUB1,VPS4B,BORA,CDK5RAP2,RACGAP1,CHAMP1,CDK1,NCAPH2,DIS3L2,SKA2,DLGAP5,RAN,UBE2S,CUL7,PCID2,AKAP8,NCAPG,RHOA,ESPL1,KIF4A,ABRAXAS1,KIF22,CDC23,PHB2,NIPBL,TUBG1,FLNA,AURKB,AURKAIP1,ZWINT,RAB11A,DYNC1LI1,EPS8,POLDIP2,CHMP6,SH2B1,MYB…
GO:BP	mRNA transport	GO:0051028	false	2.2949377969483501e-10	9.639229081284974	128	3042	53	21031	XPO1,TPR,SRSF7,SMG1,NUP153,PABPN1,NUP50,NUP160,DHX9,SRSF3,FMR1,THOC7,NUP155,SRSF1,SARNP,RBM8A,CHTOP,IWS1,SMG5,FYTTD1,NUP54,HNRNPA2B1,AGFG1,SEM1,THOC3,UPF2,TNKS,PCID2,NCBP3,NUP85,BCLAF1,SLBP,NCBP1,CETN3,GLE1,NXT2,NUP107,UPF3B,SUPT6H,YTHDC1,AHCTF1,SENP2,PARP11,NUP37,NUP210,THOC1,DDX39A,EIF4A3,NXF1,NUP35,SETD2,NUP98,SMG7
GO:BP	telomere maintenance	GO:0000723	false	2.827553735688556e-10	9.54858913286006	160	3042	61	21031	RIF1,HNRNPU,SMG1,CCT2,CCT4,SP100,CCT8,SLF2,PRKDC,ATRX,HSP90AA1,XRCC6,RUVBL1,ERCC4,SMG5,CCT3,RAD50,INO80,DCLRE1C,TERF1,HNRNPA2B1,SMC6,DHX36,RPA2,NSMCE1,USP7,CCNE2,ACTR5,TNKS,XRCC1,EXOSC10,TERF2IP,SMARCAL1,MAPKAPK5,SLF1,ZNF827,MRE11,NFRKB,AURKB,PARP1,INO80C,CTC1,NSMCE4A,ACTR8,MAPK1,TNKS2,PRKCQ,XRN1,HMBOX1,RPA1,BRCA2,NAT10,DCP2,APEX1,DKC1,NHP2,GNL3,PKIB,GAR1,FBXO4,XRCC5
GO:BP	mitotic spindle organization	GO:0007052	false	3.542529344183314e-10	9.450686543631212	133	3042	54	21031	HNRNPU,KPNB1,CEP192,TPR,VCP,CENPJ,LSM14A,CENPE,CLASP2,CLTC,DYNC1H1,PIBF1,DRG1,STMN1,MAP4,SMC1A,CHMP4B,GPSM2,KIFC1,RIPOR2,DCTN1,VPS4B,BORA,RACGAP1,DLGAP5,RAN,TNKS,SUN2,RHOA,KIF4A,ABRAXAS1,TUBG1,FLNA,AURKB,PTPA,RAB11A,POLDIP2,CHMP6,MYBL2,PSRC1,SPC25,MECP2,SPICE1,KIF11,SMC3,TPX2,INTS13,CHMP2A,NDC80,CKAP5,NEK6,ABRAXAS2,RMDN1,NUMA1
GO:BP	cellular response to chemical stimulus	GO:0070887	false	3.5567457643661377e-10	9.448947177006785	2683	3042	517	21031	RIF1,HNRNPU,PPP1R12A,DDX17,SETX,HSPA8,ERBIN,PRPF8,SLC29A1,TPR,HMGB1,SYNCRIP,SPPL2A,SRSF7,EZR,VAV1,REST,PAK2,UBR2,LAPTM5,VCP,SHOC2,USP8,ITPR2,SMARCC1,ATF4,CNOT2,LSM14A,OPTN,ATP5F1B,PABPN1,LPIN2,MTDH,NCOA5,SELENOT,DHX9,IKBKB,ITPR1,SLC38A2,MSN,PTPRA,SP100,UBE3A,SRSF3,CAT,PTPN1,PRKDC,PIK3CA,JARID2,CNOT1,TBK1,RWDD1,CSNK1A1,CALM1,SNW1,MAP4K4,USO1,VIM,ATF2,SLC12A6,SOD2,MAPK8,MCM2,IDE,ROCK2,HDAC1,CASP8,R…
GO:BP	regulation of DNA repair	GO:0006282	false	4.6448959160362367e-10	9.333024013338278	216	3042	74	21031	RIF1,HMGB1,SMCHD1,PARG,SMARCC1,TRRAP,DHX9,SLF2,EPC2,UBE2V1,PRKDC,HELQ,RUVBL1,SMARCD2,MORF4L2,MORF4L1,INO80,ARID1A,CCDC117,FBH1,ARID1B,TIMELESS,USP1,RPA2,PPP4C,PPP4R3B,TAF9,SPIDR,EP400,ABL1,ERCC8,ACTR5,XRCC1,TERF2IP,KMT5B,HELB,SMARCC2,SMARCE1,ABRAXAS1,MBTD1,MEAF6,VPS72,SLF1,NFRKB,KAT2A,PARP1,TAF5L,INO80C,ATRIP,UIMC1,ACTR2,ACTR8,BCL7B,DMAP1,RPS3,H2AX,WDR48,DDX11,ERCC6,BRD7,SUPT3H,YEATS4,KAT2B,RNF16…
GO:BP	regulation of cellular localization	GO:0060341	false	4.773795339327776e-10	9.321136203868406	995	3042	228	21031	PPP1R12A,XPO1,HSPA8,MYCBP2,TPR,EZR,PUM2,REST,IPO7,VCP,CENPJ,USP8,NUP153,CCT2,CLTC,CCT4,DHX9,ITPR1,MSN,SP100,DYNC1H1,CCT8,PICALM,TMEM30A,PTPN1,LARP7,MACROH2A1,PIK3CA,WAPL,SAE1,PPP2R5A,MAP4K4,PDCD5,RINT1,GRIPAP1,MAPK8,ROCK2,NEDD4L,TRIM34,HSP90AA1,GOLPH3L,MDM2,ADAM10,ZPR1,MMD,FNTA,PRKAR1A,TRIM22,IWS1,PSMD9,UFL1,RACK1,JAK2,PDCD10,CCT3,CTDSPL2,NUP54,HIF1A,PPP1R9B,GPSM2,TMEM59,ISCU,TERF1,RIPOR2,PTPN11,…
GO:BP	heterocycle metabolic process	GO:0046483	false	5.325971386579519e-10	9.273601171108494	8228	3042	1372	21031	RIF1,CHD4,HNRNPU,PPP1R12A,HNRNPR,DDX17,UGGT1,SETX,HSPA8,ERBIN,PRPF8,LEO1,MT-ND6,CHD8,SLC29A1,TPR,HMGB1,ZZZ3,SYNCRIP,JMJD1C,SRSF7,SMG1,EZR,PRPF40A,PRPF4B,SUCLG2,RESF1,HLTF,IARS1,DNTTIP2,PUM2,SLTM,UTP20,CSDE1,PDS5A,VIRMA,REST,THRAP3,BMS1,TRIM37,SMCHD1,TOP1,GTF2I,RBM26,GARS1,UBR2,PARG,VCP,LDHB,RPS6,RPL5,BTAF1,UBP1,RBBP7,CENPJ,GOLGB1,SMARCC1,RPL26,ATF4,PRPF6,POLR2B,CNOT2,STRAP,ZMYND11,NOLC1,HNRNPM,TR…
GO:BP	nucleobase-containing compound metabolic process	GO:0006139	false	5.939580311122005e-10	9.226244241046281	8055	3042	1346	21031	RIF1,CHD4,HNRNPU,PPP1R12A,HNRNPR,DDX17,UGGT1,SETX,HSPA8,ERBIN,PRPF8,LEO1,MT-ND6,CHD8,SLC29A1,TPR,HMGB1,ZZZ3,SYNCRIP,JMJD1C,SRSF7,SMG1,EZR,PRPF40A,PRPF4B,SUCLG2,RESF1,HLTF,IARS1,DNTTIP2,PUM2,SLTM,UTP20,CSDE1,PDS5A,VIRMA,REST,THRAP3,BMS1,TRIM37,SMCHD1,TOP1,GTF2I,RBM26,GARS1,UBR2,PARG,VCP,LDHB,RPS6,RPL5,BTAF1,UBP1,RBBP7,CENPJ,GOLGB1,SMARCC1,RPL26,ATF4,PRPF6,POLR2B,CNOT2,STRAP,ZMYND11,NOLC1,HNRNPM,TR…
GO:BP	generation of precursor metabolites and energy	GO:0006091	false	5.998629598894189e-10	9.221947953885632	515	3042	137	21031	MT-CYB,MT-CO1,MT-CO2,MT-ND6,SUCLG2,ETFA,PUM2,VCP,GHITM,ATP5F1B,ACAT1,PPP1R2,CAT,SUCLG1,MACROH2A1,PIK3CA,SOD2,IDE,BID,MT-ND4,AGL,NDUFV3,ACO2,COX4I1,COQ10A,COX5B,NDUFA9,NDUFS2,OXCT1,VPS54,IL6ST,HIF1A,CYCS,UGP2,ISCU,MT-ND2,UQCRB,COX10,NDUFB10,NDUFS1,SDHA,FH,TRAP1,SDHB,MSH2,CDK1,MT-ATP6,ACADVL,ACLY,HK2,IDH3G,AKT2,NDUFAF1,SLC25A25,MT-ND3,MTFR1,RHOA,NDUFB2,MTOR,GPD2,ACSS1,P2RX7,PFKL,PHKG2,FXN,PHB2,PHKA…
GO:BP	cellular aromatic compound metabolic process	GO:0006725	false	6.520055747787114e-10	9.185748690947095	8280	3042	1379	21031	RIF1,CHD4,HNRNPU,PPP1R12A,HNRNPR,DDX17,UGGT1,SETX,HSPA8,ERBIN,PRPF8,LEO1,MT-ND6,CHD8,SLC29A1,TPR,HMGB1,ZZZ3,SYNCRIP,JMJD1C,SRSF7,SMG1,EZR,PRPF40A,PRPF4B,SUCLG2,RESF1,HLTF,IARS1,DNTTIP2,PUM2,SLTM,UTP20,CSDE1,PDS5A,VIRMA,REST,THRAP3,BMS1,TRIM37,SMCHD1,TOP1,GTF2I,RBM26,GARS1,UBR2,PARG,VCP,LDHB,RPS6,RPL5,BTAF1,UBP1,RBBP7,CENPJ,GOLGB1,SMARCC1,RPL26,ATF4,PRPF6,POLR2B,CNOT2,STRAP,ZMYND11,NOLC1,HNRNPM,TR…
GO:BP	aerobic respiration	GO:0009060	false	6.805297500754255e-10	9.167152884404544	196	3042	69	21031	MT-CYB,MT-CO1,MT-CO2,MT-ND6,SUCLG2,VCP,GHITM,ATP5F1B,CAT,SUCLG1,MACROH2A1,IDE,BID,MT-ND4,NDUFV3,ACO2,COX4I1,COX5B,NDUFA9,NDUFS2,HIF1A,CYCS,ISCU,MT-ND2,UQCRB,COX10,NDUFB10,NDUFS1,SDHA,FH,SDHB,MSH2,CDK1,MT-ATP6,ACLY,IDH3G,NDUFAF1,MT-ND3,MTFR1,RHOA,NDUFB2,FXN,IDH3B,NDUFS8,NDUFB9,COX5A,ATP5PF,COX8A,DLST,NDUFB6,PANK2,IDH3A,UQCC2,NDUFV1,SLC25A51,OGDH,ACO1,PDHA1,NOP53,NDUFA2,MT-ATP8,ATP5PB,ATP5F1C,ATP7A…
GO:BP	positive regulation of DNA repair	GO:0045739	false	7.035659744548846e-10	9.15269517186353	131	3042	53	21031	RIF1,HMGB1,SMCHD1,SMARCC1,TRRAP,DHX9,SLF2,EPC2,PRKDC,HELQ,RUVBL1,SMARCD2,MORF4L2,MORF4L1,INO80,ARID1A,CCDC117,ARID1B,TIMELESS,USP1,SPIDR,EP400,ERCC8,ACTR5,XRCC1,KMT5B,SMARCC2,SMARCE1,ABRAXAS1,MBTD1,MEAF6,VPS72,SLF1,NFRKB,PARP1,INO80C,UIMC1,ACTR2,ACTR8,BCL7B,DMAP1,RPS3,H2AX,WDR48,DDX11,ERCC6,BRD7,YEATS4,RNF168,SPIRE1,PBRM1,FUS,BRD8
GO:BP	regulation of protein-containing complex assembly	GO:0043254	false	7.302898907761027e-10	9.136504711148968	417	3042	117	21031	HSPA8,HMGB1,VCP,CLASP2,MSN,SLF2,RICTOR,CSNK1A1,MAPK8,BID,DRG1,ARPC5L,STMN1,FKBP4,HSP90AA1,NCK1,TWF1,SENP6,HIP1R,SSH2,RACK1,RB1,ARPC5,VDAC2,LCMT1,TERF1,PTPN11,VPS8,WARS1,DCTN1,CDK5RAP2,APOE,VPS18,RNF4,IKBKE,AIDA,ARF6,TFRC,SPIDR,RAP1B,FAF1,ABL1,UBLCP1,ANKRD27,SKAP1,BCL11A,SPTBN1,HAUS1,PTPN22,RHOA,MTOR,PRKCD,LCP1,RAF1,VPS35,CAMSAP1,DDX3X,TRAF2,BCL2L11,TOGARAM1,CYFIP2,PRUNE1,SLF1,ZNF827,EPS8,LATS1,PS…
GO:BP	developmental process	GO:0032502	false	8.049404888133245e-10	9.094236226881034	6453	3042	1105	21031	MATR3,CNTRL,RIF1,CHD4,HNRNPU,MT-CYB,DDX17,MT-CO1,SETX,MT-CO2,MYCBP2,LEO1,CHD8,EIF4G2,SLC29A1,HMGB1,ZZZ3,GMFB,SYNCRIP,RAB3GAP1,EZR,PRPF40A,MCL1,VAV1,HLTF,IARS1,PUM2,VPS13A,CSDE1,MYH9,DAGLB,REST,MAN1A2,PAK2,SMCHD1,TOP1,GTF2I,ARHGAP15,UBR2,PRRC2C,IPO7,SHOC2,UBP1,RBBP7,SMARCC1,ATF4,CNOT2,STRAP,NOLC1,CLASP2,NSRP1,ATP5F1B,CLTC,MTDH,ASXL2,CENPF,FRYL,TOP2A,RRN3,PSME4,RPS3A,ITSN2,CDK12,NUP160,DOCK2,EIF4H,…
GO:BP	regulation of telomere maintenance	GO:0032204	false	8.371146683248045e-10	9.077215048088275	105	3042	46	21031	HNRNPU,SMG1,CCT2,CCT4,CCT8,SLF2,ATRX,RUVBL1,ERCC4,SMG5,CCT3,RAD50,INO80,TERF1,HNRNPA2B1,SMC6,DHX36,NSMCE1,USP7,ACTR5,TNKS,XRCC1,EXOSC10,TERF2IP,MAPKAPK5,SLF1,MRE11,NFRKB,AURKB,PARP1,INO80C,CTC1,NSMCE4A,ACTR8,MAPK1,TNKS2,PRKCQ,XRN1,HMBOX1,NAT10,DCP2,DKC1,GNL3,PKIB,FBXO4,XRCC5
GO:BP	negative regulation of RNA metabolic process	GO:0051253	false	8.390881306267033e-10	9.076192422204944	1463	3042	310	21031	RIF1,CHD4,HNRNPU,HSPA8,CHD8,TPR,HMGB1,SYNCRIP,SRSF7,EZR,RESF1,CSDE1,REST,THRAP3,TRIM37,BTAF1,RBBP7,ATF4,CNOT2,STRAP,ZMYND11,RSF1,MTDH,KDM5A,CENPF,RLIM,NCOA5,DHX9,ABCE1,KDM4A,CTCF,SP100,LARP7,TRIM33,H1-4,PTBP1,SUDS3,MACROH2A1,DCAF1,FMR1,JARID2,CNOT1,L3MBTL2,IRF2,SRSF6,SNW1,ATF2,RBL1,AEBP2,ANGEL2,HDAC1,FOXP1,ZBTB33,SARNP,NPAT,CNOT7,LRRFIP1,CCAR2,TBL1XR1,XRCC6,MDM2,DRAP1,ING1,SP3,TRIM22,ZNF318,TRIM2…
GO:BP	positive regulation of cellular catabolic process	GO:0031331	false	9.267528297768493e-10	9.033036079207658	332	3042	99	21031	HNRNPU,HMGB1,SYNCRIP,RAB3GAP1,PUM2,CSDE1,DAGLB,LAPTM5,CNOT2,CALCOCO2,OPTN,MTDH,DHX9,TUT4,PTPN1,CNOT1,TBK1,AGO3,CNOT6L,METTL14,ROCK2,TRIM34,CNOT7,TRIM23,UVRAG,TRIM22,UFL1,NT5C3B,VDAC1,HIF1A,RAB3GAP2,TMEM59,HTT,DHX36,TUT7,STK11,APOE,NPRL2,EXOSC9,CNOT9,DIS3L2,ABHD5,EXOSC2,CAPRIN1,EIF4ENIF1,EXOSC8,AKT2,DIS3,VPS13D,MTOR,PRKCD,P2RX7,EXOSC3,PHKG2,SESN1,EIF2AK4,MOV10,TRIM13,EXOSC7,ARNT,GIGYF2,TRIM65,METT…
GO:BP	positive regulation of transcription by RNA polymerase II	GO:0045944	false	9.498389747415704e-10	9.022350013983395	1253	3042	273	21031	HNRNPU,PPP1R12A,DDX17,SETX,LEO1,CHD8,HMGB1,HLTF,REST,THRAP3,GTF2I,UBP1,SMARCC1,ATF4,PRPF6,RNF20,LPIN2,ASXL2,TOP2A,CDK12,DHX9,IKBKB,CTCF,SP100,UBE3A,PSIP1,RNF40,LARP7,PTBP1,PRKDC,MED12,TBK1,CCNT1,IRF2,SNW1,USP16,ATF2,ATF1,DCAF6,HDAC1,TNIP1,MED13,ATRX,NPAT,CNOT7,TBL1XR1,XRCC6,NCK1,SF3B1,SP3,ATAD2,JAK2,EEF1D,RRP1B,BACH1,CKAP2,NCL,NFKBIA,NCOA1,GTF2A1,RB1,INO80,ZNF639,ASXL1,HIF1A,POU2F1,CCNT2,SMAD4,ZN…
GO:BP	translational initiation	GO:0006413	false	9.68209703656333e-10	9.014030569057986	128	3042	52	21031	EIF4G2,TPR,CSDE1,ATF4,RPS3A,EIF4H,ABCE1,EIF2AK1,FMR1,AGO3,MTIF3,EIF3E,NCK1,EIF3A,MTIF2,EIF2B5,EIF3I,RPS17,EIF3G,NPM1,DDX1,COPS5,EIF3K,EIF1,MTOR,EIF3B,EIF2B3,SLBP,CDC123,EIF2A,NCBP1,EIF1B,DDX3X,EIF2B1,EIF2AK4,TMED2,GIGYF2,EIF6,RPS3,EIF2S1,EIF4EBP3,EIF4G3,FECH,BZW2,RPS5,EIF4E2,DHX33,PAIP2,BZW1,EIF3J,DNAJC3,CCL5
GO:BP	microtubule-based process	GO:0007017	false	1.0884069212156287e-9	8.963208705190517	953	3042	219	21031	HNRNPU,PPP1R12A,XPO1,HSPA8,KPNB1,CEP192,TPR,SLK,EZR,VPS13A,MYH9,TRIM37,VCP,CENPJ,LSM14A,CENPE,CLASP2,CLTC,PTEN,DYNC1H1,PIBF1,MACF1,SDCCAG8,TAOK1,CCSER2,KATNA1,ROCK2,DRG1,STMN1,ATRX,FKBP4,CFL1,MAP4,SMC1A,NIN,ZPR1,UVRAG,SENP6,RANBP1,CKAP2,CHMP4B,IFT57,INO80,ZW10,KIZ,HIF1A,ASPM,GPSM2,KIFC1,RIPOR2,TUBGCP3,RHOT1,AP3B1,HTT,DCTN1,INPPL1,VPS4B,BORA,STK11,CDK5RAP2,HDAC3,ALMS1,USP33,IFT46,ITGB1,RACGAP1,RNF…
GO:BP	apoptotic signaling pathway	GO:0097190	false	1.3005016263254967e-9	8.885889100366418	607	3042	154	21031	MCL1,PAK2,RPL26,ATF4,ZMYND11,GHITM,RRN3,ITPR1,SP100,IVNS1ABP,PTPN1,PRKDC,DAP3,SNW1,PDCD5,ATF2,SOD2,BID,HDAC1,RPS7,ATAD5,CASP8,PDIA3,CCAR2,NCK1,MDM2,AIFM1,HIP1R,HYOU1,RACK1,JAK2,PDCD10,RB1,HELLS,FAIM,PSMD10,HIF1A,CYCS,VDAC2,FBH1,TIMM50,PPP2R5C,SMAD4,RHOT1,DIABLO,HTT,ERP29,TM2D1,TNFSF10,SMAD3,SLC25A6,STK11,GCLC,APAF1,CFLAR,TRAP1,MSH2,TAF9,IKBKE,FIS1,DNAJC10,DDX5,SYVN1,FAF1,HNRNPK,ABL1,FEM1B,IL6R,SF…
GO:BP	positive regulation of organelle organization	GO:0010638	false	1.3453057643957686e-9	8.871178996926941	505	3042	134	21031	TPR,RAB3GAP1,RESF1,CENPJ,CNOT2,ATL3,CALCOCO2,CCT2,CCT4,MSN,DYNC1H1,CCT8,SLF2,RICTOR,MACROH2A1,CNOT1,WDR1,PDCD5,CNOT6L,BID,ROCK2,DRG1,ATRX,NCK1,SMC4,RUVBL1,UVRAG,HIP1R,CCT3,VDAC1,RAD50,RB1,INO80,HIF1A,RAB3GAP2,GPSM2,TERF1,SEPTIN7,HTT,HNRNPA2B1,BUB1,DCTN1,DHX36,TNFSF10,VPS4B,SMAD3,CDK5RAP2,CDK1,ARF6,FIS1,NCAPH2,PDCD6IP,DLGAP5,CAPRIN1,SWAP70,ABL1,ACTR5,TPM1,TNKS,VPS13D,NCAPG,RHOA,TERF2IP,DDHD2,MTOR,…
GO:BP	response to nitrogen compound	GO:1901698	false	1.3502884236855267e-9	8.86957345562635	1060	3042	238	21031	MT-CYB,ERBIN,TPR,EZR,UBR2,VCP,SHOC2,ITPR2,SMARCC1,USP25,LPIN2,NCOA5,DHX9,ITPR1,PTPRA,UBE3A,LTA4H,CAT,PTPN1,PRKDC,PIK3CA,SRSF6,USO1,VIM,ATF2,ATF1,IDE,ROCK2,RAB10,ATRX,HSP90AA1,NCK1,KBTBD2,MDM2,SNX5,PRKAR1A,AIFM1,UFL1,TRIM24,JAK2,EIF2B5,RAPGEF2,NCL,LAMTOR3,GNG2,NFKBIA,NCOA1,RB1,TXNIP,UBXN1,CCNG1,UBR1,HPRT1,PPP1R9B,SRSF9,ARID1B,TIMELESS,PTPN11,PRKCI,AHCYL1,GNAS,DHX36,TNFSF10,INPPL1,SMAD3,STK11,GCLC,…
GO:BP	nuclear-transcribed mRNA catabolic process	GO:0000956	false	2.8560409502593313e-9	8.544235569884602	131	3042	52	21031	HNRNPU,SYNCRIP,SMG1,CSDE1,THRAP3,CNOT2,DHX9,TUT4,CNOT1,CNOT6L,CNOT7,EIF3E,RBM8A,SMG5,NT5C3B,HNRNPAB,DHX36,TUT7,EXOSC9,CNOT9,AGO1,DIS3L2,EXOSC2,CAPRIN1,UPF2,DDX5,EIF4ENIF1,EXOSC8,DIS3,EXOSC10,HBS1L,BCLAF1,EXOSC3,NCBP1,MRTO4,UPF3B,GSPT1,EXOSC7,ZCCHC7,DXO,PABPC1,SKIV2L,XRN1,EIF4A3,PAN3,DCP2,SECISBP2,TNRC6C,SMG8,CNOT10,TENT2,SMG7
GO:BP	intrinsic apoptotic signaling pathway	GO:0097193	false	3.461127144014265e-9	8.460782446666698	315	3042	94	21031	MCL1,RPL26,ATF4,RRN3,ITPR1,IVNS1ABP,PTPN1,PRKDC,SNW1,ATF2,SOD2,BID,HDAC1,RPS7,ATAD5,CCAR2,NCK1,MDM2,AIFM1,HYOU1,RACK1,JAK2,PDCD10,HELLS,HIF1A,CYCS,VDAC2,FBH1,PPP2R5C,DIABLO,ERP29,STK11,APAF1,TRAP1,MSH2,TAF9,IKBKE,FIS1,DNAJC10,DDX5,SYVN1,HNRNPK,ABL1,SFPQ,PRKCD,CUL2,BCLAF1,TP53BP2,SKIL,DDIT3,CUL5,DDX3X,TRAF2,BCL2L11,STK25,SOD1,USP28,PARP1,RTKN2,RRM2B,ERO1A,BCL2,LCK,TPT1,DNAJA1,RPS3,KDM6A,CD74,CLU,D…
GO:BP	regulation of protein localization	GO:0032880	false	4.500776846841748e-9	8.346712519296082	889	3042	205	21031	XPO1,HSPA8,MYCBP2,TPR,EZR,REST,IPO7,VCP,CENPJ,USP8,CCT2,CLTC,CCT4,ITPR1,MSN,SP100,CCT8,PICALM,TMEM30A,PTPN1,LARP7,MACROH2A1,PIK3CA,WAPL,SAE1,PPP2R5A,MAP4K4,PDCD5,GRIPAP1,MAPK8,ROCK2,NEDD4L,TRIM34,HSP90AA1,GOLPH3L,MDM2,ADAM10,ZPR1,MMD,FNTA,PRKAR1A,TRIM22,PSMD9,UFL1,RACK1,JAK2,PDCD10,CCT3,CTDSPL2,NUP54,HIF1A,PPP1R9B,GPSM2,TMEM59,TERF1,RIPOR2,PTPN11,ERP29,ILRUN,PRKCI,OAZ1,ACSL4,INPPL1,SMAD3,CREBBP,B…
GO:BP	regulation of chromosome segregation	GO:0051983	false	5.629934777524101e-9	8.249496636396515	129	3042	51	21031	HNRNPU,TPR,PUM2,SMARCC1,CENPE,CENPF,IK,MKI67,CDC27,KNL1,SMC4,SMARCD2,RB1,ZW10,ANAPC1,ARID1A,LCMT1,ARID1B,RCC2,BUB1,SMC6,CDK5RAP2,CDK1,ANAPC4,RAD18,NCAPH2,DLGAP5,PCID2,NCAPG,ESPL1,SMARCC2,SMARCE1,CDC23,AURKB,ZWINT,DYNC1LI1,SPC25,BCL7B,KLHL22,GEN1,BRD7,NDC80,CUL3,KAT2B,RAD21,UBE2C,PUM1,NEK6,PBRM1,CHFR,NUMA1
GO:BP	regulation of cytoskeleton organization	GO:0051493	false	6.270615867263245e-9	8.20268980293022	515	3042	134	21031	HNRNPU,MYCBP2,TPR,GMFB,PAK2,TRIM37,CENPJ,CLASP2,CLTC,DYNC1H1,TAOK1,RICTOR,PIK3CA,WDR1,ROCK2,DRG1,ARPC5L,STMN1,FKBP4,NCK1,TWF1,SENP6,HIP1R,SSH2,CKAP2,CHMP4B,AKAP13,ARPC5,GPSM2,SMAD4,RIPOR2,DCTN1,INPPL1,VPS4B,SMAD3,BORA,CDK5RAP2,ALMS1,ARAP1,RNF4,GMFG,ARF6,SKA2,NPM1,SWAP70,NEDD9,ABL1,CORO1B,SPTBN1,TPM1,HAUS1,CEP70,RHOA,MTOR,PRKCD,ARHGAP17,P2RX7,CAMSAP1,MAPRE2,TOGARAM1,CYFIP2,PRUNE1,KAT2A,FLNA,NF2,HD…
GO:BP	negative regulation of organelle organization	GO:0010639	false	6.347744010223294e-9	8.197380595652087	361	3042	103	21031	HNRNPU,TPR,GMFB,PAK2,TRIM37,CLASP2,GHITM,CENPF,TOP2A,MPHOSPH9,IK,TAOK1,PIK3CA,WAPL,MCM2,STMN1,ATRX,FKBP4,MAP4,KNL1,TWF1,ERCC4,HIP1R,SSH2,CKAP2,RAD50,ZW10,PSMD10,LCMT1,SMAD4,TERF1,BUB1,RAD1,SLC25A6,CDK5RAP2,GCLC,ARAP1,GMFG,TFRC,NPM1,SWAP70,ANKRD27,CORO1B,SPTBN1,TNKS,PCID2,XRCC1,EXOSC10,TERF2IP,MTOR,PRKCD,FEZ2,ESPL1,FXN,KAT2A,AURKB,PARP1,AURKAIP1,CTC1,ZWINT,HDGFL3,DYNC1LI1,EPS8,SCFD1,SPC25,CARMIL2,…
GO:BP	regulation of RNA stability	GO:0043487	false	6.3719631652505145e-9	8.195726743413072	187	3042	65	21031	HNRNPU,SYNCRIP,PUM2,CSDE1,THRAP3,CNOT2,DHX9,TUT4,FMR1,CNOT1,VIM,ANGEL2,AGO3,CNOT6L,METTL14,ROCK2,FASTKD5,CNOT7,FASTKD1,NT5C3B,PABPC4,SERBP1,LARP1B,DHX36,TUT7,EXOSC9,CNOT9,IKBKE,DIS3L2,NPM1,EXOSC2,CAPRIN1,EIF4ENIF1,EXOSC8,DIS3,PCID2,PRKCD,EXOSC3,TRAF2,YTHDC1,MOV10,ZC3H14,EXOSC7,GIGYF2,METTL16,PHAX,DXO,FTO,ZC3H12D,PABPC1,CELF1,FXR1,RIDA,PAN3,FASTKD2,DCP2,POLB,NRDE2,APEX1,DKC1,PUM1,TNRC6C,CNOT10,ROC…
GO:BP	DNA-templated DNA replication	GO:0006261	false	6.90812736085281e-9	8.16063966421319	162	3042	59	21031	ETAA1,ORC4,POLE2,FANCM,MCM2,ATAD5,ATRX,WDHD1,ZRANB3,REV3L,ZPR1,MCM7,RAD50,INO80,MMS22L,FBH1,TERF1,TIMELESS,LIG1,RFC2,MCM6,PRIM2,MCM5,TOPBP1,CCNE2,MCM8,TIPIN,HELB,SMARCAL1,POLD2,E2F8,RECQL,GINS3,MRE11,GINS4,PARP1,RRM2B,PRIMPOL,POLD1,DSCC1,MCM3,DDX11,CHRAC1,RBBP8,THOC1,GEN1,RPA1,BRCA2,CDC34,PURA,MCMBP,RRM1,TICRR,POLB,BAZ1A,ORC2,POLG,ORC1,METTL4
GO:BP	endosomal transport	GO:0016197	false	7.432186180478197e-9	8.12888341955511	286	3042	87	21031	EEA1,EZR,VCP,CLTC,EPS15,ITSN2,MSN,PICALM,SNX2,GRIPAP1,PIK3C3,GGA3,RAB10,PIKFYVE,RIC1,VPS37A,SNX5,PIK3R4,CHMP4B,LMTK2,WDR91,VPS54,RAB5A,HEATR5B,STX12,DCTN1,VPS4B,HEATR5A,ALMS1,SCARB2,USP7,SGSM2,ERC1,VAMP3,UBXN6,ARF6,ANKRD27,RAB11FIP4,ARL1,VPS51,VPS35,AGAP2,SNF8,RAB11B,SNX16,FLNA,STX6,NF2,RAB11A,CORO1C,CHMP6,ATG14,SORT1,STX5,DIAPH3,MAPK1,SORL1,VPS16,CORO1A,ALS2,ZFYVE16,DENND1B,SCRIB,VPS26B,CCDC22,Z…
GO:BP	regulation of hydrolase activity	GO:0051336	false	7.529441609350998e-9	8.12323723030257	604	3042	151	21031	PPP1R12A,HMGB1,RAB3GAP1,VAV1,REST,PAK2,LAPTM5,VCP,IKBKB,ABCE1,DOCK10,PICALM,PPP1R2,CALM1,MAP4K4,PDCD5,ROCK2,HDAC1,CASP8,STMN1,RIC1,FNTA,AIFM1,HIP1R,MTMR9,RACK1,JAK2,RRP1B,RAPGEF2,IFT57,DOCK9,UBXN1,RAB3GAP2,CYCS,PDCD2,TERF1,RIPOR2,ARF4,PPP6R1,DIABLO,HTT,RCC2,GNAS,RASGRP2,PSMB9,TNFSF10,SMAD3,ACER2,APAF1,ITGB1,SGSM2,ARAP1,TANK,FIS1,NPM1,ABL1,DDRGK1,NET1,PCID2,RASAL2,PSAP,RHOA,ARHGAP42,SVBP,MTOR,ARL1…
GO:BP	negative regulation of macromolecule metabolic process	GO:0010605	false	8.187772495395452e-9	8.086834233103698	3240	3042	599	21031	RIF1,CHD4,HNRNPU,DDX17,HSPA8,ERBIN,MYCBP2,CHD8,TPR,HMGB1,SYNCRIP,SRSF7,SMG1,EZR,RESF1,PUM2,CSDE1,PDS5A,REST,THRAP3,PAK2,TRIM37,SMCHD1,UBR2,LAPTM5,IPO7,RPL5,BTAF1,RBBP7,USP8,SMARCC1,ATF4,USP25,CNOT2,STRAP,ZMYND11,LSM14A,OPTN,CLTC,RSF1,MTDH,KDM5A,CENPF,TTF1,RLIM,NCOA5,DHX9,IKBKB,AZIN1,ABCE1,RAD17,KDM4A,EIF2AK1,CTCF,PTEN,SP100,SRSF3,PICALM,IVNS1ABP,PIBF1,TUT4,PTPN1,LARP7,TRIM33,H1-4,PTBP1,SUDS3,PRKD…
GO:BP	mRNA export from nucleus	GO:0006406	false	8.298238747446626e-9	8.081014074302534	71	3042	35	21031	XPO1,TPR,SMG1,PABPN1,NUP160,SRSF3,FMR1,THOC7,NUP155,SARNP,RBM8A,CHTOP,IWS1,SMG5,FYTTD1,HNRNPA2B1,AGFG1,SEM1,THOC3,UPF2,PCID2,NCBP3,NUP85,NCBP1,GLE1,NXT2,NUP107,SUPT6H,YTHDC1,THOC1,DDX39A,EIF4A3,NXF1,SETD2,SMG7
GO:BP	translational elongation	GO:0006414	false	8.89248653188303e-9	8.050976783902465	78	3042	37	21031	SELENOT,ABCE1,NEMF,GFM1,ASCC3,USP16,RACK1,EEF1D,TSFM,ANKZF1,OAZ1,EEF1B2,ASCC2,TRNT1,HBS1L,EIF5A2,EEF2K,SELENOW,SEPSECS,TRNAU1AP,GIGYF2,PSTK,TCEA1,SARS1,EEF1A1,CPEB2,SKIV2L,ZNF598,EIF4A3,EFTUD2,MTRES1,EIF4E2,SECISBP2,GTPBP2,RNF25,TRIP4,TUFM
GO:BP	signal transduction in response to DNA damage	GO:0042770	false	9.27057146752294e-9	8.032893493736605	197	3042	67	21031	RPL26,ETAA1,RAD17,SP100,TAOK1,PRKDC,RINT1,ATF2,BID,ATAD5,ATRX,TTI1,CCAR2,MDM2,UFL1,WDR76,CCNG1,PSMD10,PPP2R5C,DYRK3,PTPN11,MBTPS2,RPA2,ACER2,RAD1,TOPBP1,MSH2,CDK1,NPM1,CLSPN,ING4,DDX5,ABL1,FEM1B,TIPIN,PRPF19,ABRAXAS1,COPS3,SMYD2,EIF2AK4,DGKZ,MRE11,USP28,ATRIP,UIMC1,GIGYF2,CRADD,H2AX,TRIM39,FBXO6,CD74,MAP2K6,NOP53,RNASEH2B,THOC1,ERCC6,TAOK2,CDC14B,BRCA2,FOXN3,TICRR,FOXO3,CDC5L,DYRK1A,KMT5A,FBXO4,B…
GO:BP	response to endogenous stimulus	GO:0009719	false	9.282396677637156e-9	8.03233987620703	1678	3042	342	21031	HNRNPU,MT-CYB,DDX17,SETX,HSPA8,TPR,EZR,REST,PAK2,UBR2,SHOC2,RBBP7,USP8,ITPR2,SMARCC1,CNOT2,STRAP,LPIN2,NCOA5,PTPRA,UBE3A,LTA4H,ACAT1,CAT,PTPN1,TRIM33,RBBP5,SUDS3,PRKDC,PIK3CA,CNOT1,RWDD1,SRSF6,SNW1,USO1,PDCD5,VIM,ATF2,IDE,ROCK2,HDAC1,RAB10,FOXP1,FKBP4,HSP90AA1,INTS9,NCK1,SMC1A,AGL,KBTBD2,MDM2,DSG2,UFSP2,SNX5,ZPR1,FNTA,PRKAR1A,ING1,AIFM1,UFL1,CTSB,MTMR4,TRIM24,RACK1,JAK2,EIF2B5,RAPGEF2,NCL,CTDSPL2…
GO:BP	cytokinesis	GO:0000910	false	1.098564879847468e-8	7.959174289105166	189	3042	65	21031	PRPF40A,MYH9,USP8,EXOC5,ORC4,EXOC4,CALM1,IST1,PIK3C3,ROCK2,STMN1,CFL1,UVRAG,PKN2,PIK3R4,CKAP2,CHMP4B,SEPTIN7,MITD1,VPS4B,RACGAP1,DCTN3,PDCD6IP,SPTBN1,UNC119,CUL7,EXOC6,RHOA,SEPTIN10,RAB11FIP4,EXOC7,ESPL1,KIF4A,E2F8,KIF13A,AURKB,AHCTF1,SEPTIN1,EXOC2,ZFYVE19,RAB11A,EXOC1,POLDIP2,CHMP6,ACTR2,IQGAP1,CIT,RASA1,EXOC3,ACTR3,EXOC8,SEPTIN6,FLCN,CDC14B,SEPTIN11,WASHC5,CHMP2A,SNX18,BRCA2,CUL3,ANXA11,TTC19,S…
GO:BP	regulation of post-translational protein modification	GO:1901873	false	1.2354972322843266e-8	7.908158223151413	247	3042	78	21031	MYCBP2,LAPTM5,VCP,RPL5,PTEN,UBE3A,IVNS1ABP,UBE2V1,SAE1,FANCM,RPS7,TNIP1,HSP90AA1,OTUD4,PRMT3,UFL1,ATG5,USP4,FBXO33,UBXN1,PSMD10,HIF1A,DCUN1D1,HDAC3,GCLC,COPS6,UBE2D1,TANK,PELI1,RNF111,BTRC,NPM1,DNAJB2,COPS5,UBE2S,ABL1,PTPN22,SVBP,DCUN1D5,DDX3X,COPS7A,COPS3,ARRB2,SPOPL,DERL1,UBE2B,ARRDC3,ARNT,SENP2,PDCD6,DNAJA1,GSK3B,RPS3,TOLLIP,WDR48,NOP53,XIAP,TBC1D7,GTPBP4,FLCN,SKP2,CDC14B,UBQLN1,P3H1,CUL3,SASH…
GO:BP	negative regulation of mitotic cell cycle phase transition	GO:1901991	false	1.2846894881232571e-8	7.891201829445921	181	3042	63	21031	TPR,RPL26,CENPF,IK,RAD17,PTEN,TAOK1,PRKDC,RINT1,RBL1,MDM2,KNL1,INTS3,JADE1,RAD50,RB1,CCNG1,ZW10,PPP2R5C,LCMT1,MBTPS2,BUB1,RPA2,CDK5RAP2,ZNF655,TOPBP1,CDK1,CLSPN,CRLF3,PCID2,EZH2,ABRAXAS1,NAE1,DGKZ,MRE11,AURKB,ZFYVE19,ZWINT,DYNC1LI1,UIMC1,GIGYF2,BCL2,SPC25,CRADD,TRIM39,ZC3H12D,KLHL22,NOP53,RBBP8,TAOK2,CDC14B,GEN1,BRD7,DLG1,NDC80,FOXN3,TICRR,RAD21,PRMT2,ORC1,CHFR,BRSK1,DCUN1D3
GO:BP	organelle fission	GO:0048285	false	1.430957710669895e-8	7.84437320082729	495	3042	129	21031	HNRNPU,KPNB1,CEP192,TPR,UBR2,LSM14A,CENPE,CLASP2,CENPF,TOP2A,IK,PTEN,PIBF1,ORC4,MKI67,REEP3,WAPL,USP16,FANCM,DRG1,SMC1A,KNL1,SMC4,ERCC4,RANBP1,CHMP4B,RAD50,RB1,DSN1,INO80,CTDP1,CALR,PSMD13,ZW10,ASPM,PPP1R9B,KIFC1,LCMT1,TERF1,RIPOR2,AP3B1,COX10,BUB1,VPS4B,BORA,RAD1,CDK5RAP2,RACGAP1,CHAMP1,CDK1,FIS1,NCAPH2,DIS3L2,SKA2,DLGAP5,RAN,CCNE2,UBE2S,CUL7,PCID2,AKAP8,NCAPG,MTFR1,RHOA,DDHD2,ESPL1,RALBP1,KIF4A…
GO:BP	protein phosphorylation	GO:0006468	false	1.510722922798763e-8	7.820815181017594	1346	3042	284	21031	GMFB,SLK,SMG1,PRPF4B,PAK2,TOP1,IPO7,CENPE,ETAA1,CDK12,IKBKB,EIF2AK1,PTEN,PIBF1,TAOK1,RICTOR,PTPN1,PRKDC,MACROH2A1,PIK3CA,FMR1,TBK1,CCNT1,MOB1A,CSNK1A1,CALM1,MAP4K4,ATF2,MAPK8,ROCK2,PRKACB,HSP90AA1,CNOT7,PIKFYVE,XRCC6,NCK1,ADAM10,PTPN6,TWF1,MAP3K2,MMD,PRKAR1A,UVRAG,PKN2,PIK3R4,RACK1,JAK2,PDCD10,RAPGEF2,NCL,RAD50,RB1,LMTK2,CCNG1,BMP2K,PPP2R5D,IL6ST,PSMD10,NRBP1,PPP1R9B,CCNT2,FBH1,DYRK3,PTPN11,HTT,E…
GO:BP	regulation of mRNA catabolic process	GO:0061013	false	1.8732665728816756e-8	7.727400416488184	191	3042	65	21031	HNRNPU,SYNCRIP,PUM2,CSDE1,THRAP3,CNOT2,DHX9,TUT4,FMR1,CNOT1,VIM,ANGEL2,AGO3,CNOT6L,METTL14,ROCK2,FASTKD5,CNOT7,RBM8A,FASTKD1,NT5C3B,PABPC4,SERBP1,LARP1B,HNRNPAB,DHX36,TUT7,EXOSC9,CNOT9,IKBKE,DIS3L2,NPM1,EXOSC2,CAPRIN1,EIF4ENIF1,EXOSC8,DIS3,PCID2,PRKCD,EXOSC3,TRAF2,YTHDC1,MOV10,ZC3H14,EXOSC7,GIGYF2,METTL16,FTO,ZC3H12D,PABPC1,CELF1,FXR1,RIDA,EIF4A3,PAN3,FASTKD2,DCP2,SECISBP2,NRDE2,APEX1,PUM1,TNRC6C…
GO:BP	regulation of mRNA stability	GO:0043488	false	1.9607073484856457e-8	7.707587223477784	174	3042	61	21031	HNRNPU,SYNCRIP,PUM2,CSDE1,THRAP3,CNOT2,DHX9,TUT4,FMR1,CNOT1,VIM,ANGEL2,AGO3,CNOT6L,METTL14,ROCK2,FASTKD5,CNOT7,FASTKD1,NT5C3B,PABPC4,SERBP1,LARP1B,DHX36,TUT7,EXOSC9,CNOT9,IKBKE,DIS3L2,NPM1,EXOSC2,CAPRIN1,EIF4ENIF1,EXOSC8,DIS3,PCID2,PRKCD,EXOSC3,TRAF2,YTHDC1,MOV10,ZC3H14,EXOSC7,GIGYF2,METTL16,FTO,ZC3H12D,PABPC1,CELF1,FXR1,RIDA,PAN3,FASTKD2,DCP2,NRDE2,APEX1,PUM1,TNRC6C,CNOT10,ROCK1,FUS
GO:BP	biological process involved in interspecies interaction between organisms	GO:0044419	false	2.116059086372496e-8	7.674472209733607	1724	3042	348	21031	MATR3,DDX17,HSPA8,EEA1,ERBIN,PRPF8,CEP192,HMGB1,SYNCRIP,VAV1,PUM2,REST,PAK2,IPO7,ZMYND11,LSM14A,NUB1,CALCOCO2,OPTN,NUP153,PABPN1,MTDH,PJA2,EPS15,TAX1BP1,DHX9,IKBKB,USP14,SP100,IVNS1ABP,PTPN1,PRKDC,FMR1,TBK1,CCNT1,CSNK1A1,RPSA,CALM1,IRF2,THOC7,SNW1,IST1,VIM,ATF2,SOD2,PIK3C3,MAPK8,IDE,ROCK2,SENP7,HDAC1,CASP8,STMN1,FOXP1,TNIP1,TRIM34,RNF125,HSP90AA1,CFL1,CNOT7,PIKFYVE,XRCC6,NCK1,OTUD4,HNRNPUL1,PTPN6…
GO:BP	DNA duplex unwinding	GO:0032508	false	2.30763597546278e-8	7.636832699119693	80	3042	37	21031	SETX,CHD8,TOP2A,DHX9,ASCC3,FANCM,HELQ,MCM2,XRCC6,RUVBL1,ERCC3,MCM7,RAD50,FBH1,RFC2,MCM6,DHX36,IGHMBP2,MCM5,DDX1,ASCC2,MCM8,HELB,DDX3X,RECQL,GINS3,MRE11,GINS4,MNAT1,DSCC1,MCM3,DDX11,CHD1L,PURA,DHX30,RAD54B,XRCC5
GO:BP	positive regulation of hydrolase activity	GO:0051345	false	2.339171813876738e-8	7.630937877772657	378	3042	105	21031	PPP1R12A,HMGB1,RAB3GAP1,REST,LAPTM5,VCP,DOCK10,PICALM,CALM1,MAP4K4,PDCD5,ROCK2,CASP8,RIC1,FNTA,AIFM1,HIP1R,MTMR9,RACK1,JAK2,RAPGEF2,IFT57,DOCK9,CYCS,PDCD2,ARF4,DIABLO,GNAS,RASGRP2,TNFSF10,SMAD3,ACER2,APAF1,ITGB1,SGSM2,ARAP1,TANK,FIS1,DDRGK1,NET1,PSAP,RHOA,ARHGAP42,MTOR,ARL1,PRKCD,ARHGAP17,RALBP1,EZH2,RSU1,PHB2,DDX3X,MAPRE2,BCL2L11,CYFIP2,MMUT,PIP5K1A,PSENEN,PTPA,NCSTN,ABL2,CORO1C,LGALS9,GNA12,ITG…
GO:BP	macroautophagy	GO:0016236	false	2.4689040734025785e-8	7.607495783782629	325	3042	94	21031	RAB3GAP1,VCP,CALCOCO2,OPTN,EXOC4,PIK3CA,TBK1,CALM1,PIK3C3,MAPK8,PIKFYVE,VPS37A,SNX5,UVRAG,UFL1,ATP2A2,ATG5,PIK3R4,VDAC1,ATP6V1C1,CHMP4B,HIF1A,RAB3GAP2,RAB5A,HTT,ILRUN,STX12,VPS4B,RNF213,YOD1,ATG7,UBXN6,RHEB,PDCD6IP,MTMR14,DDRGK1,WIPI2,VPS13D,MTOR,FEZ2,EXOC7,DNAJC16,LRBA,VPS35,PHB2,SNF8,SESN1,RAB1A,TRIM13,EXOC1,POLDIP2,CHMP6,ATG14,SCFD1,RUBCN,DIAPH3,TECPR1,RAB1B,EXOC8,VPS16,PRKACA,TBC1D12,VMP1,WDF…
GO:BP	negative regulation of mitotic cell cycle	GO:0045930	false	2.5175046181808697e-8	7.599029724091672	232	3042	74	21031	TPR,RPL26,CENPF,IK,RAD17,PTEN,TAOK1,PRKDC,RINT1,ATF2,RBL1,ANGEL2,MDM2,KNL1,INTS3,JADE1,RAD50,RB1,CCNG1,YTHDC2,ZW10,PPP2R5C,LCMT1,MBTPS2,BUB1,RPA2,CDK5RAP2,ZNF655,TOPBP1,MSH2,CDK1,CLSPN,HECA,ABL1,CRLF3,TIPIN,PCID2,EZH2,ABRAXAS1,NAE1,DGKZ,MRE11,AURKB,AURKAIP1,ZFYVE19,ZWINT,DYNC1LI1,UIMC1,GIGYF2,BCL2,SPC25,CRADD,BTG1,TRIM39,ZC3H12D,KLHL22,NOP53,RBBP8,SCRIB,TAOK2,CDC14B,GEN1,BRD7,TRIM35,DLG1,NDC80,FO…
GO:BP	negative regulation of cellular metabolic process	GO:0031324	false	3.122184137306138e-8	7.505541487097519	3226	3042	593	21031	RIF1,CHD4,HNRNPU,DDX17,HSPA8,ERBIN,CHD8,EIF4G2,TPR,HMGB1,SYNCRIP,SRSF7,SMG1,EZR,RESF1,MCL1,PUM2,CSDE1,PDS5A,REST,THRAP3,PAK2,TRIM37,SMCHD1,UBR2,LAPTM5,IPO7,BTAF1,RBBP7,ATF4,CNOT2,STRAP,ZMYND11,LSM14A,CLTC,RSF1,MTDH,KDM5A,CENPF,TTF1,RLIM,NCOA5,DHX9,IKBKB,ABCE1,RAD17,KDM4A,EIF2AK1,CTCF,PTEN,SP100,SRSF3,PICALM,PIBF1,TUT4,PTPN1,LARP7,TRIM33,H1-4,PTBP1,SUDS3,PRKDC,MACROH2A1,DCAF1,PIK3CA,FMR1,JARID2,CN…
GO:BP	response to hormone	GO:0009725	false	3.2396053171355475e-8	7.489507896901755	874	3042	199	21031	HNRNPU,MT-CYB,DDX17,HSPA8,REST,SHOC2,RBBP7,USP8,SMARCC1,CNOT2,LPIN2,NCOA5,PTPRA,UBE3A,LTA4H,ACAT1,CAT,PTPN1,RBBP5,PRKDC,PIK3CA,CNOT1,RWDD1,SRSF6,USO1,IDE,ROCK2,HDAC1,RAB10,FOXP1,FKBP4,HSP90AA1,NCK1,AGL,KBTBD2,MDM2,DSG2,UFSP2,SNX5,PRKAR1A,AIFM1,UFL1,CTSB,TRIM24,JAK2,EIF2B5,NCL,GNG2,NCOA1,RB1,TXNIP,CALR,VPS54,YWHAH,PPP1R9B,ARID1A,ARID1B,PTPN11,PRKCI,KDM3A,AHCYL1,GTF2H1,GNAS,TNFSF10,INPPL1,SMAD3,STK…
GO:BP	organic cyclic compound metabolic process	GO:1901360	false	3.439695111799732e-8	7.4634800507805465	8525	3042	1401	21031	RIF1,CHD4,HNRNPU,PPP1R12A,HNRNPR,DDX17,UGGT1,SETX,HSPA8,ERBIN,PRPF8,LEO1,MT-ND6,CHD8,SLC29A1,TPR,HMGB1,ZZZ3,SYNCRIP,JMJD1C,SRSF7,SMG1,EZR,PRPF40A,PRPF4B,SUCLG2,RESF1,HLTF,IARS1,DNTTIP2,PUM2,SLTM,UTP20,CSDE1,PDS5A,VIRMA,REST,THRAP3,BMS1,TRIM37,SMCHD1,TOP1,GTF2I,RBM26,GARS1,UBR2,PARG,VCP,LDHB,RPS6,RPL5,BTAF1,UBP1,RBBP7,CENPJ,GOLGB1,SMARCC1,RPL26,ATF4,PRPF6,POLR2B,CNOT2,STRAP,ZMYND11,NOLC1,HNRNPM,TR…
GO:BP	maturation of 5.8S rRNA	GO:0000460	false	3.6405725359827474e-8	7.4388303114979175	36	3042	23	21031	UTP20,MAK16,PRKDC,ABT1,URB1,EXOSC9,EXOSC2,WDR12,EXOSC8,EXOSC10,NOP9,EXOSC3,KRI1,NOL9,MTREX,EXOSC7,RRP15,EIF6,FTSJ3,PES1,ERI2,RPF1,RPS21
GO:BP	response to organonitrogen compound	GO:0010243	false	3.716734824598354e-8	7.429838423117846	964	3042	215	21031	MT-CYB,ERBIN,EZR,UBR2,VCP,SHOC2,ITPR2,SMARCC1,USP25,LPIN2,NCOA5,PTPRA,UBE3A,LTA4H,CAT,PTPN1,PRKDC,PIK3CA,SRSF6,USO1,VIM,ATF2,ATF1,IDE,ROCK2,RAB10,HSP90AA1,NCK1,KBTBD2,MDM2,SNX5,PRKAR1A,AIFM1,UFL1,TRIM24,JAK2,EIF2B5,RAPGEF2,NCL,LAMTOR3,GNG2,NFKBIA,NCOA1,RB1,TXNIP,UBXN1,CCNG1,UBR1,HPRT1,PPP1R9B,SRSF9,ARID1B,TIMELESS,PTPN11,PRKCI,AHCYL1,GNAS,TNFSF10,INPPL1,SMAD3,STK11,GCLC,APOE,UPRT,SRSF4,CFLAR,ITGB…
GO:BP	nuclear division	GO:0000280	false	4.720662736608407e-8	7.325997026228787	447	3042	118	21031	HNRNPU,KPNB1,CEP192,TPR,UBR2,LSM14A,CENPE,CLASP2,CENPF,TOP2A,IK,PTEN,PIBF1,ORC4,MKI67,REEP3,WAPL,USP16,FANCM,DRG1,SMC1A,KNL1,SMC4,ERCC4,RANBP1,CHMP4B,RAD50,RB1,DSN1,INO80,CTDP1,CALR,PSMD13,ZW10,ASPM,PPP1R9B,KIFC1,LCMT1,TERF1,RIPOR2,BUB1,VPS4B,BORA,RAD1,CDK5RAP2,RACGAP1,CHAMP1,CDK1,NCAPH2,DIS3L2,SKA2,DLGAP5,RAN,CCNE2,UBE2S,CUL7,PCID2,AKAP8,NCAPG,RHOA,ESPL1,KIF4A,ABRAXAS1,KIF22,CDC23,PHB2,SGO1,BCL2…
GO:BP	RNA 3'-end processing	GO:0031123	false	5.406935303821397e-8	7.267048826903285	108	3042	44	21031	LEO1,VIRMA,TUT4,LARP7,INTS9,INTS6,CSTF1,SSU72,AHCYL1,DHX36,TUT7,EXOSC9,EXOSC2,TRNT1,EXOSC8,EXOSC10,HSD17B10,PAPOLA,CSTF3,SYMPK,SLBP,EXOSC3,NCBP1,CPSF4,TUT1,YTHDC1,ZC3H14,EXOSC7,INTS8,CPSF6,INTS14,PABPC1,TOE1,CPSF1,CSTF2,ERI2,CPSF3,RPS21,CPSF2,DKC1,PCF11,CSTF2T,TENT2,APP
GO:BP	DNA integrity checkpoint signaling	GO:0031570	false	5.6630703901742905e-8	7.246948040196836	140	3042	52	21031	RPL26,ETAA1,RAD17,TAOK1,PRKDC,RINT1,ATF2,TTI1,CCAR2,MDM2,UFL1,WDR76,CCNG1,PPP2R5C,TIMELESS,PTPN11,MBTPS2,RPA2,RAD1,TOPBP1,MSH2,CDK1,CLSPN,FEM1B,TIPIN,PRPF19,ABRAXAS1,NAE1,EIF2AK4,DGKZ,MRE11,USP28,ATRIP,UIMC1,GIGYF2,CRADD,H2AX,TRIM39,FBXO6,NOP53,RNASEH2B,THOC1,ERCC6,TAOK2,CDC14B,BRCA2,FOXN3,TICRR,CDC5L,ORC1,FBXO4,BRSK1
GO:BP	ribosomal small subunit biogenesis	GO:0042274	false	6.95077591355536e-8	7.157966712508216	101	3042	42	21031	DNTTIP2,UTP20,BMS1,RPS6,RPS3A,NOP58,NOL10,UTP6,PRKDC,RPSA,RPS7,ABT1,RIOK1,LSM6,WDR3,RPS17,PNO1,NPM1,RPS12,RPS27,EXOSC10,RPS23,NOP9,HEATR1,RRP9,KRI1,KRR1,RPS8,SRFBP1,RPS14,RPS15,DHX37,WDR75,RPS24,RPS5,NAT10,RPS21,UTP18,RPS25,UTP3,GTF2H5,XRCC5
GO:BP	negative regulation of protein metabolic process	GO:0051248	false	7.048579721262623e-8	7.151898383910492	766	3042	178	21031	MYCBP2,TPR,SYNCRIP,PAK2,IPO7,RPL5,USP8,SMARCC1,ATF4,USP25,LSM14A,IKBKB,AZIN1,EIF2AK1,PTEN,PICALM,IVNS1ABP,PIBF1,PTPN1,PRKDC,MACROH2A1,FMR1,CNOT1,CALM1,RTN3,AGO3,ROCK2,RPS7,GGA3,EIF3E,CCAR2,NCK1,RIC1,MDM2,PTPN6,PRMT3,PRKAR1A,UFL1,ATG5,RACK1,USP4,NCL,RB1,SNRNP70,UBXN1,CALR,SERBP1,PPP2R5D,PHF20L1,SMAD4,WARS1,DHX36,SMAD3,GCLC,APOE,USP7,PDCD4,RNF139,CNOT9,TAF9,HDAC2,AGO1,MRPL13,AIDA,NPM1,CAPRIN1,DNAJB…
GO:BP	hemopoiesis	GO:0030097	false	7.241552563334057e-8	7.14016831261458	965	3042	214	21031	LEO1,HMGB1,VAV1,MYH9,REST,PRRC2C,SMARCC1,ATF4,TOP2A,DOCK2,EIF2AK1,DOCK10,PICALM,PRKDC,DCAF1,WDR1,ATF2,SOD2,METTL14,CASP8,FOXP1,WDR7,XRCC6,PTPN6,CHD2,SP3,UFL1,SMARCD2,ATG5,JAK2,NFKBIA,GAB2,PABPC4,RB1,ALAS1,ZBTB1,VPS54,ASXL1,IL6ST,HIF1A,ARID1A,DCLRE1C,PDCD2,ARID1B,IL2RG,DYRK3,PTPN11,AP3B1,SLC7A6OS,ARID4A,DHX36,CD83,ESCO2,STK11,IL18,ABI1,CFLAR,ITGB1,LYAR,RACGAP1,MSH2,PRXL2A,TFRC,NCAPH2,PPP2R3C,ZC3H8…
GO:BP	protein localization to chromosome	GO:0034502	false	8.378763210388525e-8	7.0768200828666865	121	3042	47	21031	VCP,CCT2,CCT4,IK,CTCF,CCT8,SLF2,MACROH2A1,JARID2,WAPL,ATRX,KNL1,CCT3,RB1,MMS22L,ZW10,TERF1,RCC2,RPA2,ESCO2,RNF4,CHAMP1,MSH2,CDK1,ZMYND8,SPIDR,XRCC4,MCM8,TNKS,TERF2IP,APLF,EZH2,SLF1,ZNF827,NIPBL,AURKB,PARP1,TNKS2,RPA1,CENPQ,BRCA2,RAD21,WBP2,DKC1,SETD2,GNL3,XRCC5
GO:BP	regulation of immune system process	GO:0002682	false	8.39497905826511e-8	7.075980382895944	1512	3042	309	21031	MATR3,RIF1,HSPA8,ERBIN,LEO1,HMGB1,SPPL2A,EZR,VAV1,PUM2,PAK2,LAPTM5,SMARCC1,LSM14A,PJA2,DHX9,IKBKB,MSN,PIBF1,PTPN1,PRKDC,PIK3CA,TBK1,CSNK1A1,MAPK8,BID,ATAD5,CASP8,FOXP1,TNIP1,ZBTB33,RNF125,HSP90AA1,CNOT7,XRCC6,NCK1,OTUD4,FBXO38,ADAM10,PMS2,PTPN6,PRKAR1A,SMARCD2,OTULIN,ATG5,JAK2,EIF2B5,NFKBIA,GAB2,RB1,CALR,ZBTB1,IL6ST,HIF1A,ARID1A,ARID1B,RIPOR2,IL2RG,POLR3C,PTPN11,AP3B1,ZBTB6,DHX36,PSMB4,INPPL1,SMA…
GO:BP	regulation of protein modification by small protein conjugation or removal	GO:1903320	false	8.624048571206917e-8	7.064288806175456	242	3042	75	21031	MYCBP2,LAPTM5,VCP,RPL5,PTEN,UBE3A,IVNS1ABP,UBE2V1,SAE1,FANCM,RPS7,TNIP1,HSP90AA1,OTUD4,PRMT3,UFL1,ATG5,USP4,FBXO33,UBXN1,PSMD10,HIF1A,DCUN1D1,HDAC3,GCLC,COPS6,UBE2D1,TANK,PELI1,RNF111,BTRC,NPM1,DNAJB2,COPS5,UBE2S,ABL1,PTPN22,SVBP,DCUN1D5,DDX3X,COPS7A,COPS3,ARRB2,SPOPL,DERL1,ARRDC3,ARNT,SENP2,PDCD6,DNAJA1,GSK3B,RPS3,TOLLIP,WDR48,NOP53,XIAP,TBC1D7,GTPBP4,SKP2,CDC14B,UBQLN1,CUL3,SASH1,COPS7B,UBE2C,B…
GO:BP	cell cycle G2/M phase transition	GO:0044839	false	9.018994463894495e-8	7.044841879655957	154	3042	55	21031	CENPF,RAD17,TAOK1,MACROH2A1,CALM1,RINT1,ATAD5,INTS3,RAD50,CCNG1,LCMT1,DYRK3,MBTPS2,RCC2,VPS4B,TOPBP1,CDK1,NPM1,CLSPN,ING4,AKAP8,KAT14,ABRAXAS1,NAE1,MRE11,AURKB,CTC1,ZFYVE19,RRM2B,RAB11A,UIMC1,LATS1,MECP2,TRIM39,SIN3A,NOP53,RNASEH2B,SKP2,RBBP8,TAOK2,CDC14B,CCNY,PPME1,NDC80,FOXN3,CCNA2,WNT10B,RRM1,TICRR,RAD21,ORC1,HSPA2,CHFR,BRSK1,APP
GO:BP	regulation of DNA recombination	GO:0000018	false	1.1227856542887657e-7	6.949703144935915	134	3042	50	21031	RIF1,SMCHD1,TRRAP,EPC2,H1-4,HELQ,ATAD5,ZRANB3,PMS2,RUVBL1,MORF4L2,MORF4L1,RAD50,FBH1,TIMELESS,RPA2,PPP4C,MSH2,MSH3,TFRC,SPIDR,EP400,ABL1,TERF2IP,KMT5B,APLF,HELB,EXOSC3,MBTD1,MEAF6,VPS72,MRE11,SUPT6H,PARP1,UBE2B,HMCES,ACTR2,DMAP1,WDR48,THOC1,ERCC6,MSH6,STAT6,YEATS4,FIGNL1,SETD2,PTPRC,KMT5A,FUS,BRD8
GO:BP	snRNA metabolic process	GO:0016073	false	1.2506117256038636e-7	6.902877503736925	56	3042	29	21031	LARP7,INTS9,INTS6,INTS3,EXOSC9,EXOSC2,ZC3H8,CDK7,EXOSC8,EXOSC10,EXOSC3,SNAPC4,INTS10,TUT1,MTREX,EXOSC7,INTS8,ZCCHC7,SNAPC3,METTL16,INTS14,TOE1,INTS13,ZCCHC8,DKC1,NHP2,SNAPC1,USPL1,METTL4
GO:BP	viral process	GO:0016032	true	1.457233112563997e-7	6.83647096888741	429	3042	113	21031	HMGB1,RESF1,CSDE1,REST,VCP,UBP1,CALCOCO2,NUP153,RSF1,EPS15,TOP2A,DHX9,SP100,LARP7,PTBP1,FMR1,CCNT1,CSNK1A1,RPSA,SNW1,IST1,PIK3C3,IDE,HDAC1,TNIP1,TRIM34,CFL1,CNOT7,PIKFYVE,VPS37A,EIF3A,UVRAG,TRIM22,PKN2,CTSB,ATG5,RRP1B,TRIM59,CHMP4B,ZNF639,CTDP1,YTHDC2,CCNT2,SMC6,VPS4B,APOE,SCARB2,ITGB1,VPS18,KPNA3,CDK1,EIF3G,TFRC,PDCD6IP,RAN,DDX5,ZNFX1,DDX56,ILF3,HCFC2,EIF3B,PPIH,DDX3X,MGAT1,CD80,OAS1,EIF2AK4,RAB…
GO:BP	anatomical structure development	GO:0048856	false	1.538049076493837e-7	6.813029806725472	5899	3042	1003	21031	MATR3,CNTRL,RIF1,CHD4,HNRNPU,MT-CYB,DDX17,MT-CO1,SETX,MT-CO2,MYCBP2,LEO1,CHD8,EIF4G2,SLC29A1,HMGB1,ZZZ3,GMFB,RAB3GAP1,EZR,PRPF40A,VAV1,HLTF,PUM2,VPS13A,CSDE1,MYH9,DAGLB,REST,MAN1A2,PAK2,SMCHD1,TOP1,GTF2I,ARHGAP15,PRRC2C,IPO7,SHOC2,UBP1,RBBP7,SMARCC1,ATF4,CNOT2,STRAP,NOLC1,CLASP2,NSRP1,ATP5F1B,MTDH,ASXL2,CENPF,FRYL,TOP2A,RRN3,PSME4,ITSN2,NUP160,DOCK2,STRN,SELENOT,GOLGA4,ARCN1,IKBKB,ITPR1,KDM4A,SLC…
GO:BP	DNA damage checkpoint signaling	GO:0000077	false	1.5799949134729877e-7	6.801344311181127	131	3042	49	21031	RPL26,ETAA1,RAD17,TAOK1,PRKDC,RINT1,ATF2,TTI1,CCAR2,MDM2,UFL1,WDR76,CCNG1,PPP2R5C,PTPN11,MBTPS2,RPA2,RAD1,TOPBP1,MSH2,CDK1,CLSPN,FEM1B,TIPIN,PRPF19,ABRAXAS1,EIF2AK4,DGKZ,MRE11,USP28,ATRIP,UIMC1,GIGYF2,CRADD,H2AX,TRIM39,FBXO6,NOP53,RNASEH2B,THOC1,ERCC6,TAOK2,CDC14B,BRCA2,FOXN3,TICRR,CDC5L,FBXO4,BRSK1
GO:BP	cytoskeleton-dependent cytokinesis	GO:0061640	false	1.6392197866249306e-7	6.785362812311742	119	3042	46	21031	USP8,EXOC5,ORC4,EXOC4,IST1,ROCK2,STMN1,CFL1,CKAP2,CHMP4B,SEPTIN7,MITD1,VPS4B,RACGAP1,DCTN3,PDCD6IP,SPTBN1,UNC119,CUL7,EXOC6,RHOA,SEPTIN10,EXOC7,ESPL1,KIF4A,AURKB,SEPTIN1,EXOC2,EXOC1,POLDIP2,CHMP6,ACTR2,IQGAP1,CIT,RASA1,EXOC3,ACTR3,EXOC8,SEPTIN6,SEPTIN11,WASHC5,CHMP2A,SNX18,TTC19,SPIRE1,ROCK1
GO:BP	homeostasis of number of cells	GO:0048872	false	1.7220013552242118e-7	6.763966511090166	321	3042	91	21031	HMGB1,RRN3,DOCK10,PRKDC,WDR37,SP3,UFL1,JAK2,RB1,ALAS1,VPS54,ASXL1,HIF1A,DYRK3,PTPN11,AP3B1,ARID4A,RPS17,FH,CFLAR,LYAR,RACGAP1,KRAS,PPP2R3C,ZC3H8,OCIAD1,ABL1,SLC40A1,LDB1,SFXN1,P2RX7,EZH2,INPP5D,SKIL,ACIN1,PTBP3,BCL2L11,ZNF16,HSPA9,PIK3CD,TSC22D3,SLC25A40,SOD1,JAK3,BRD1,NCSTN,ARNT,GIGYF2,LGALS9,BCL2,SASH3,DIAPH3,IL2RA,KMT2E,CCR7,BPGM,RPS14,CD74,CORO1A,CCR4,ADD1,WDR48,FECH,MAEA,XIAP,SLC1A5,CCR2,RPS…
GO:BP	telomere organization	GO:0032200	false	1.762621475420938e-7	6.753840942826181	191	3042	63	21031	RIF1,HNRNPU,SMG1,CCT2,CCT4,SP100,CCT8,SLF2,PRKDC,ATRX,HSP90AA1,XRCC6,RUVBL1,ERCC4,SMG5,CCT3,RAD50,INO80,DCLRE1C,TERF1,HNRNPA2B1,SMC6,DHX36,RPA2,NSMCE1,USP7,CCNE2,ACTR5,TNKS,XRCC1,EXOSC10,TERF2IP,SMARCAL1,EZH2,MAPKAPK5,SLF1,ZNF827,MRE11,NFRKB,AURKB,PARP1,INO80C,CTC1,NSMCE4A,ACTR8,MAPK1,TNKS2,PRKCQ,XRN1,HMBOX1,RPA1,BRCA2,NAT10,DCP2,APEX1,DKC1,HAT1,NHP2,GNL3,PKIB,GAR1,FBXO4,XRCC5
GO:BP	intracellular signaling cassette	GO:0141124	false	1.869464545589266e-7	6.728282766830141	1861	3042	366	21031	SETX,KPNB1,HMGB1,EZR,VAV1,PAK2,ARHGAP15,LAPTM5,SHOC2,USP8,ZMYND11,OPTN,PABPN1,MTDH,PJA2,DOCK2,IKBKB,ITPR1,PTEN,DOCK10,UBE3A,UBE2V1,TAOK1,CDC42SE2,RICTOR,CAT,PTPN1,PTBP1,PIK3CA,TBK1,CSNK1A1,CALM1,MAP4K4,USO1,VIM,ATF2,ATF1,AGO3,MAPK8,ROCK2,HDAC1,CASP8,STMN1,TNIP1,TRIM34,CFL1,KBTBD2,PTPN6,MAP3K2,FNTA,TRIM22,CYTH1,ARHGAP45,UFL1,ATP2A2,TFG,PIK3R4,RACK1,JAK2,PDCD10,RAPGEF2,TRIM59,LAMTOR3,NFKBIA,GAB2,RB…
GO:BP	positive regulation of immune system process	GO:0002684	false	1.9361146641344625e-7	6.713068925681434	1054	3042	228	21031	MATR3,RIF1,HSPA8,ERBIN,HMGB1,EZR,VAV1,PUM2,PAK2,LAPTM5,SMARCC1,LSM14A,PJA2,DHX9,IKBKB,PRKDC,PIK3CA,TBK1,CSNK1A1,MAPK8,ATAD5,CASP8,FOXP1,TNIP1,RNF125,HSP90AA1,XRCC6,NCK1,OTUD4,FBXO38,ADAM10,PMS2,PTPN6,SMARCD2,OTULIN,JAK2,EIF2B5,NFKBIA,GAB2,RB1,CALR,ZBTB1,IL6ST,ARID1A,ARID1B,RIPOR2,IL2RG,POLR3C,PTPN11,AP3B1,DHX36,CREBBP,CD83,HSPH1,STK11,STX7,IL18,MYO18A,STK39,MSH2,PELI1,IKBKE,TFRC,PPP2R3C,DDX1,BLNK…
GO:BP	mRNA destabilization	GO:0061157	false	2.0300687305802938e-7	6.69248925824124	100	3042	41	21031	HNRNPU,SYNCRIP,PUM2,CSDE1,CNOT2,DHX9,TUT4,CNOT1,AGO3,CNOT6L,METTL14,ROCK2,CNOT7,NT5C3B,DHX36,TUT7,EXOSC9,CNOT9,DIS3L2,EXOSC2,CAPRIN1,EIF4ENIF1,EXOSC8,DIS3,EXOSC3,MOV10,EXOSC7,GIGYF2,METTL16,FTO,ZC3H12D,PABPC1,CELF1,FXR1,RIDA,PAN3,DCP2,PUM1,TNRC6C,CNOT10,ROCK1
GO:BP	regulation of sister chromatid segregation	GO:0033045	false	2.1357070121614267e-7	6.670458326423022	104	3042	42	21031	HNRNPU,TPR,SMARCC1,CENPE,CENPF,IK,CDC27,KNL1,SMARCD2,RB1,ZW10,ANAPC1,ARID1A,LCMT1,ARID1B,BUB1,CDK5RAP2,CDK1,ANAPC4,DLGAP5,PCID2,ESPL1,SMARCC2,SMARCE1,CDC23,AURKB,ZWINT,DYNC1LI1,SPC25,BCL7B,KLHL22,GEN1,BRD7,NDC80,CUL3,KAT2B,RAD21,UBE2C,NEK6,PBRM1,CHFR,NUMA1
GO:BP	RNA destabilization	GO:0050779	false	2.1357070121614267e-7	6.670458326423022	104	3042	42	21031	HNRNPU,SYNCRIP,PUM2,CSDE1,CNOT2,DHX9,TUT4,CNOT1,AGO3,CNOT6L,METTL14,ROCK2,CNOT7,NT5C3B,DHX36,TUT7,EXOSC9,CNOT9,DIS3L2,EXOSC2,CAPRIN1,EIF4ENIF1,EXOSC8,DIS3,EXOSC3,MOV10,EXOSC7,GIGYF2,METTL16,DXO,FTO,ZC3H12D,PABPC1,CELF1,FXR1,RIDA,PAN3,DCP2,PUM1,TNRC6C,CNOT10,ROCK1
GO:BP	regulation of cell cycle G2/M phase transition	GO:1902749	false	2.2886307129168802e-7	6.640424278221448	116	3042	45	21031	CENPF,RAD17,TAOK1,MACROH2A1,RINT1,ATAD5,INTS3,RAD50,CCNG1,DYRK3,MBTPS2,RCC2,VPS4B,TOPBP1,CDK1,NPM1,CLSPN,ING4,ABRAXAS1,NAE1,MRE11,AURKB,CTC1,ZFYVE19,RRM2B,RAB11A,UIMC1,MECP2,TRIM39,SIN3A,NOP53,RNASEH2B,RBBP8,TAOK2,CDC14B,FOXN3,WNT10B,RRM1,TICRR,RAD21,ORC1,HSPA2,CHFR,BRSK1,APP
GO:BP	tRNA metabolic process	GO:0006399	false	2.613228848582185e-7	6.5828225560880345	206	3042	66	21031	IARS1,GARS1,TARS1,DARS1,TRMT10A,LSM6,VARS2,PUS1,POLR3E,LARS2,TRUB1,WARS1,RARS2,RARS1,GTF3C1,TRUB2,EXOSC9,POP1,THG1L,RPP30,TP53RK,EXOSC2,DDX1,TRMT2A,OSGEP,TRNT1,EXOSC8,FARSA,EXOSC10,METTL8,TRIT1,HSD17B10,TYW5,GON7,TRMT112,IARS2,ELP2,BCDIN3D,EXOSC3,TRMT1,QRSL1,TARS2,TRMU,YARS1,WARS2,TSEN15,SEPSECS,YRDC,EXOSC7,ANKRD16,ZCCHC7,SARS1,TRMT11,TRMT10B,TRMT13,DICER1,DTD2,NSUN6,CDKAL1,NAT10,CARS1,GTF3C2,POP…
GO:BP	regulation of intracellular transport	GO:0032386	false	2.6820093725706274e-7	6.5715397087929235	266	3042	79	21031	PPP1R12A,XPO1,TPR,EZR,NUP153,DHX9,MSN,SP100,DYNC1H1,TMEM30A,PTPN1,PDCD5,RINT1,GRIPAP1,HSP90AA1,MDM2,ZPR1,IWS1,JAK2,PDCD10,CTDSPL2,NUP54,PTPN11,OAZ1,SMAD3,STK11,HDAC3,USP7,YOD1,RNF139,CDK1,RUFY3,UBE2G2,RAN,EDEM1,DERL2,PTPN22,PRKCD,LCP1,VPS35,ZFAND1,RAB11B,SUPT6H,FLNA,REEP5,ERGIC3,NF2,RAB11A,UBE2J1,SCFD1,BORCS5,RBM22,CPSF6,MECP2,MAPK1,DMAP1,SORL1,GSK3B,TTC21B,PPP1CC,PPM1A,PRKACA,CHCHD4,ERLEC1,SUMO1…
GO:BP	ribosomal large subunit biogenesis	GO:0042273	false	3.131670047742047e-7	6.504224001401291	75	3042	34	21031	RPL5,RPL26,RPLP0,MAK16,MDN1,RPL35A,NIFK,SDAD1,RPL35,MRPL20,URB1,NPM1,WDR12,EBNA1BP2,ZNHIT6,NOL9,MRTO4,NOP16,RRP15,PAK1IP1,EIF6,FTSJ3,PES1,NOP2,NOP53,MALSU1,GTPBP4,HEATR3,FASTKD2,RPF2,RPF1,DHX30,NHP2,RPL7A
GO:BP	positive regulation of double-strand break repair	GO:2000781	false	3.1652967731263047e-7	6.499585564986649	86	3042	37	21031	RIF1,SMCHD1,SMARCC1,TRRAP,SLF2,EPC2,PRKDC,HELQ,RUVBL1,SMARCD2,MORF4L2,MORF4L1,ARID1A,ARID1B,TIMELESS,SPIDR,EP400,KMT5B,SMARCC2,SMARCE1,MBTD1,MEAF6,VPS72,SLF1,PARP1,ACTR2,BCL7B,DMAP1,WDR48,DDX11,ERCC6,BRD7,YEATS4,SPIRE1,PBRM1,FUS,BRD8
GO:BP	mitotic cell cycle checkpoint signaling	GO:0007093	false	3.424714213886127e-7	6.465375663736728	146	3042	52	21031	TPR,RPL26,CENPF,IK,RAD17,TAOK1,PRKDC,RINT1,ATF2,MDM2,KNL1,INTS3,RAD50,CCNG1,ZW10,PPP2R5C,LCMT1,MBTPS2,BUB1,RPA2,CDK5RAP2,TOPBP1,MSH2,CDK1,CLSPN,TIPIN,PCID2,ABRAXAS1,NAE1,DGKZ,MRE11,AURKB,ZFYVE19,ZWINT,DYNC1LI1,UIMC1,GIGYF2,SPC25,CRADD,TRIM39,KLHL22,NOP53,RBBP8,TAOK2,CDC14B,GEN1,NDC80,FOXN3,TICRR,ORC1,CHFR,BRSK1
GO:BP	endomembrane system organization	GO:0010256	false	3.631227198301885e-7	6.439946577338299	602	3042	145	21031	EEA1,RAB3GAP1,MYH9,USP8,GOLGB1,ATL3,CLASP2,SEC31A,OPTN,PTEN,REEP3,CSNK1A1,COG3,NUP155,USO1,IST1,RTN3,TOR1AIP2,RAB10,TRAM1,PI4K2B,GOLPH3L,VPS37A,KNL1,HPS3,ATP2A2,NSF,PDCD10,CHMP4B,AP1M1,ZW10,HIKESHI,EMC7,RAB3GAP2,AP3B1,HTT,TMED5,AGFG1,DCTN1,RAB2A,TLCD1,VPS4B,HDAC3,SCARB2,TRAPPC11,COG7,VPS18,MYO18A,WASL,RAB2B,CDK1,CSNK1D,PDCD6IP,GOLGA5,AKT2,SYNE1,SPTBN1,ATP6V1F,CUL7,ARL1,PRKCD,SEC61A1,RAB18,TMEM38B…
GO:BP	positive regulation of signal transduction	GO:0009967	false	3.7891528740228073e-7	6.4214578726861555	1561	3042	314	21031	TPR,HMGB1,MCL1,PUM2,PAK2,LAPTM5,VCP,SHOC2,CENPJ,USP8,RPL26,LSM14A,MTDH,PJA2,ASXL2,IKBKB,PTEN,UBE3A,PIBF1,MACF1,UBE2V1,TAOK1,RICTOR,CAT,PTPN1,PTBP1,MIOS,PIK3CA,TBK1,CSNK1A1,CALM1,SNW1,MAP4K4,AGO3,MAPK8,BID,ROCK2,RPS7,CASP8,FOXP1,TRIM34,PDIA3,TTI1,CCAR2,TBL1XR1,NCK1,PTPN6,SNX5,KNL1,RUVBL1,USP34,FNTA,TRIM22,HIP1R,TFG,RACK1,JAK2,PDCD10,USP4,RAPGEF2,LAMTOR3,AKAP13,CALR,BMP2K,ASXL1,IL6ST,HIF1A,ASPM,GID…
GO:BP	regulation of protein catabolic process	GO:0042176	false	3.92135100039434e-7	6.406564282231327	365	3042	99	21031	XPO1,MYCBP2,EZR,VCP,USP8,SMARCC1,USP25,NUB1,USP14,AZIN1,MSN,DCAF1,FMR1,CSNK1A1,UBR3,IDE,NEDD4L,GGA3,HSP90AA1,CCAR2,RIC1,MDM2,UFL1,NSF,RACK1,ODC1,SNRNP70,UBXN1,WDR91,PSMD10,FBXL5,PHF20L1,SMAD4,OAZ1,SMAD3,USP5,GCLC,APOE,PSME2,ARIH1,USP7,GLMN,PSMC1,ATG7,TAF9,RAD23B,CSNK1D,BTRC,DNAJB2,KEAP1,BBS7,FAF1,DDRGK1,VPS35,CUL4B,PSMC5,TMF1,PSME1,AGAP2,SNF8,HMGCR,PSME3,FLNA,PSMD2,UBE2K,GNA12,PSMC2,CHMP6,RYBP,ST…
GO:BP	negative regulation of amide metabolic process	GO:0034249	false	4.264270604292853e-7	6.370155243422806	151	3042	53	21031	TPR,SYNCRIP,ATF4,LSM14A,EIF2AK1,FMR1,CNOT1,RTN3,AGO3,GGA3,EIF3E,RACK1,NCL,CALR,SERBP1,DHX36,APOE,RNF139,CNOT9,AGO1,MRPL13,CAPRIN1,EIF4ENIF1,ILF3,UNK,DDX3X,EIF2AK4,GIGYF2,EIF6,SORL1,RPS3,EIF2S1,EIF4EBP3,CPEB4,CPEB2,CLU,PRKAA1,MALSU1,FXR1,XRN1,RIDA,EIF4A3,GAPDH,PURA,EIF4E2,PAIP2,NHLRC3,RGS2,TNRC6C,CNOT10,ROCK1,RARA,AJUBA
GO:BP	post-Golgi vesicle-mediated transport	GO:0006892	false	4.370088978786844e-7	6.359509720328725	106	3042	42	21031	VPS13A,LAPTM5,MON2,OPTN,EPS15,GOLGA4,MACF1,EXOC5,EXOC4,GGA3,RAB10,GOLPH3L,NSF,RACK1,VPS54,SCAMP2,VAMP3,RAB3IP,SPTBN1,EXOC6,AP2A1,RABEP1,KIF13A,EXOC2,RP2,EXOC1,SCFD1,SORT1,SEC16A,SORL1,EXOC8,CCDC22,GOPC,GGA2,RAB31,CSK,AP1AR,ATP2C1,GAK,GOLPH3,VTI1A,CCDC91
GO:BP	response to virus	GO:0009615	false	4.5295746675834237e-7	6.343942576837922	406	3042	107	21031	DDX17,ZMYND11,LSM14A,DHX9,IKBKB,IVNS1ABP,FMR1,TBK1,IRF2,ATF2,SENP7,STMN1,TRIM34,HSP90AA1,CFL1,CNOT7,NCK1,HNRNPUL1,DHX16,TRIM22,NT5C2,ATG5,JAK2,RRP1B,ODC1,CALR,POLR3E,HIF1A,POLR3C,ILRUN,SAP30BP,UAP1,DHX36,SMAD3,ATG7,RAB2B,RNF216,TANK,IKBKE,AIMP1,DDX1,C1QBP,ZNFX1,DDX56,IL17RA,TRIM56,TOMM70,NCBP3,PTPN22,ILF3,CRCP,HCFC2,IFI44L,IFI44,POLR3G,NCBP1,PHB2,DDX3X,POU2AF1,ZNF175,OAS1,EIF2AK4,NPC2,TTC4,MOV10,…
GO:BP	positive regulation of signaling	GO:0023056	false	4.6061323891708764e-7	6.33666358372739	1778	3042	350	21031	TPR,HMGB1,RAB3GAP1,MCL1,PUM2,PAK2,LAPTM5,VCP,SHOC2,CENPJ,USP8,RPL26,LSM14A,MTDH,PJA2,ASXL2,EPS15,SELENOT,IKBKB,ITPR1,PTEN,UBE3A,PIBF1,MACF1,UBE2V1,TAOK1,RICTOR,CAT,PTPN1,PTBP1,MIOS,PIK3CA,FMR1,TBK1,CSNK1A1,CALM1,SNW1,MAP4K4,AGO3,MAPK8,BID,ROCK2,RPS7,CASP8,FOXP1,TRIM34,PDIA3,TTI1,CCAR2,TBL1XR1,NCK1,PTPN6,SNX5,KNL1,RUVBL1,USP34,FNTA,PRKAR1A,TRIM22,PSMD9,HIP1R,NSF,TFG,RACK1,JAK2,PDCD10,USP4,RAPGEF2,…
GO:BP	lymphocyte activation	GO:0046649	false	4.617105105616441e-7	6.335630238884061	783	3042	178	21031	RIF1,HMGB1,VAV1,MYH9,LAPTM5,SMARCC1,DOCK2,MSN,DOCK10,PIBF1,PRKDC,DCAF1,PIK3CA,ATF2,APBB1IP,BID,ATAD5,CASP8,FOXP1,XRCC6,NCK1,PMS2,PTPN6,PRKAR1A,SP3,SMARCD2,ATG5,JAK2,HELLS,ZBTB1,IL6ST,HPRT1,ARID1A,DCLRE1C,ARID1B,RIPOR2,IL2RG,PTPN11,AP3B1,DDOST,SMAD3,CD83,HSPH1,STK11,IL18,ITGB1,GLMN,MSH2,DCAF12,PELI1,TFRC,NCAPH2,PPP2R3C,ZC3H8,BLNK,SYVN1,SWAP70,NEDD9,ABL1,VAMP7,IL6R,KIF13B,PCID2,NKAP,PTPN22,RHOA,KMT…
GO:BP	regulation of transferase activity	GO:0051338	false	5.055074787174283e-7	6.296272414866878	594	3042	143	21031	HNRNPU,PAK2,IPO7,RPL5,CENPE,ETAA1,CCT2,PABPN1,CCT4,CDK12,PTEN,PIBF1,PTPN1,MACROH2A1,CCNT1,PPP2R5A,CALM1,RBL1,RPS7,HSP90AA1,XRCC6,MMD,PRKAR1A,UVRAG,JAK2,PDCD10,RAPGEF2,RAD50,RB1,CCNG1,PSMD10,CCNT2,TERF1,HTT,ERP29,WARS1,HNRNPA2B1,GTF2H1,RFC2,PRIM2,STK11,APOE,ABI1,TSPYL2,NPRL2,PDCD4,AIDA,BTRC,NPM1,CLSPN,CDK7,CCND2,NEDD9,CCNE2,UBE2S,ABL1,FEM1B,UNC119,IL6R,LDB1,TNKS,PTPN22,XRCC1,RHOA,PRKCD,EZH2,PIK3R5…
GO:BP	regulation of developmental process	GO:0050793	false	5.276543874227041e-7	6.277650446370153	2455	3042	461	21031	RIF1,CHD4,HNRNPU,DDX17,MYCBP2,LEO1,EIF4G2,HMGB1,ZZZ3,EZR,PRPF40A,HLTF,PUM2,MYH9,REST,PAK2,GTF2I,ARHGAP15,IPO7,SHOC2,RBBP7,SMARCC1,ATF4,CNOT2,CLASP2,MTDH,ASXL2,CENPF,ITSN2,CDK12,GOLGA4,IKBKB,KDM4A,MSN,PTEN,SP100,UBE3A,MACF1,CDC42SE2,PTBP1,SUDS3,PRKDC,MACROH2A1,PIK3CA,FMR1,JARID2,CNOT1,WDR1,SRSF6,SNW1,MAP4K4,IST1,ATF2,SOD2,METTL14,DIP2B,ROCK2,NEDD4L,HDAC1,ATAD5,CASP8,FOXP1,LLPH,CFL1,XRCC6,MDM2,ADAM…
GO:BP	response to oxygen-containing compound	GO:1901700	false	6.33381801227026e-7	6.1983344192404335	1663	3042	330	21031	MT-CYB,SETX,ERBIN,PRPF8,SLC29A1,HMGB1,EZR,UBR2,VCP,SHOC2,USP8,ITPR2,SMARCC1,PABPN1,LPIN2,MTDH,NCOA5,SELENOT,ITPR1,SLC38A2,MSN,PTPRA,SP100,UBE3A,LTA4H,CAT,PTPN1,PRKDC,PIK3CA,RWDD1,SRSF6,SNW1,MAP4K4,USO1,VIM,SLC12A6,SOD2,MAPK8,IDE,ROCK2,CASP8,RAB10,NASP,MT-ND4,FOXP1,TNIP1,HSP90AA1,NCK1,KBTBD2,MDM2,DSG2,SNX5,PRKAR1A,AIFM1,UFL1,TRIM24,RACK1,JAK2,PDCD10,EIF2B5,RAPGEF2,NCL,LAMTOR3,GNG2,NFKBIA,NCOA1,RB1…
GO:BP	regulation of supramolecular fiber organization	GO:1902903	false	6.383980670378309e-7	6.194908436626116	383	3042	102	21031	HSPA8,GMFB,PAK2,USP8,CLASP2,TAOK1,RICTOR,PIK3CA,WDR1,ROCK2,DRG1,ARPC5L,STMN1,FKBP4,NCK1,TWF1,HIP1R,SSH2,CKAP2,RB1,AKAP13,ARPC5,SMAD4,DCTN1,INPPL1,SMAD3,CDK5RAP2,ALMS1,APOE,ARAP1,GMFG,ARF6,SWAP70,ABL1,CORO1B,SPTBN1,TPM1,HAUS1,RHOA,MTOR,PRKCD,CAMSAP1,TOGARAM1,CYFIP2,PRUNE1,FLNA,NF2,HDGFL3,EPS8,LATS1,PSRC1,CARMIL2,MECP2,DIAPH3,RASA1,PTK2B,HAUS6,RPS3,CAPZA2,CCR7,TMSB10,CORO1A,ADD1,SH3BP1,PREX1,CLU,PH…
GO:BP	negative regulation of DNA-templated transcription	GO:0045892	false	6.566386664274192e-7	6.182673547251465	1333	3042	274	21031	RIF1,CHD4,HNRNPU,HSPA8,CHD8,TPR,HMGB1,EZR,REST,TRIM37,BTAF1,RBBP7,ATF4,CNOT2,STRAP,ZMYND11,RSF1,MTDH,KDM5A,CENPF,RLIM,NCOA5,KDM4A,CTCF,SP100,LARP7,TRIM33,H1-4,SUDS3,MACROH2A1,DCAF1,JARID2,CNOT1,L3MBTL2,IRF2,SNW1,ATF2,RBL1,AEBP2,HDAC1,FOXP1,ZBTB33,SARNP,NPAT,CNOT7,LRRFIP1,CCAR2,TBL1XR1,XRCC6,MDM2,DRAP1,ING1,SP3,TRIM22,ZNF318,TRIM24,BACH1,RB1,TXNIP,EID1,ZNF639,CALR,ZBTB1,PSMD10,HIF1A,POU2F1,GCFC2,Z…
GO:BP	Golgi organization	GO:0007030	false	7.418737021863397e-7	6.129670023443614	153	3042	53	21031	GOLGB1,ATL3,CLASP2,OPTN,CSNK1A1,COG3,USO1,PI4K2B,GOLPH3L,PDCD10,ZW10,HIKESHI,HTT,TMED5,RAB2A,TRAPPC11,COG7,MYO18A,RAB2B,CDK1,CSNK1D,GOLGA5,SYNE1,CUL7,ARL1,VPS51,LYSMD3,COG2,STK25,RAB1A,TMED2,COG4,STX5,SEC16A,MAPK1,ATL2,RAB1B,TMED4,VMP1,GORASP2,SEC23IP,PRMT5,NPLOC4,BAG5,RAB29,PDE4DIP,SEC22B,ARFGEF1,GAK,GOLPH3,DYNC2H1,VTI1A,STX17
GO:BP	negative regulation of intracellular signal transduction	GO:1902532	false	7.436008864984393e-7	6.128660101147112	544	3042	133	21031	EZR,UBR2,ATF4,ZMYND11,OPTN,RRN3,ITPR1,PTEN,UBE3A,IVNS1ABP,PTPN1,MIOS,TBK1,SOD2,BID,HDAC1,ATAD5,CASP8,STMN1,TNIP1,PRKACB,CCAR2,MDM2,PTPN6,HYOU1,RACK1,TRIM59,NFKBIA,HELLS,UBR1,PSMD10,HIF1A,VDAC2,SMAD4,RIPOR2,DYRK3,STK11,HDAC3,APOE,OTUD3,NPRL2,USP7,ITGB1,PDCD4,TRAP1,UBE2D1,TAF9,TANK,FBXW11,AIDA,SYVN1,ABL1,PTPN22,ARHGAP42,MTOR,PRKCD,P2RX7,DDIT3,DDX3X,DUSP5,MAPKAPK5,ARRB2,SESN1,CD22,HIPK3,UBE2B,NF2,RT…
GO:BP	regulation of double-strand break repair	GO:2000779	false	0.000001028787651761262	5.987674257098828	133	3042	48	21031	RIF1,SMCHD1,SMARCC1,TRRAP,SLF2,EPC2,PRKDC,HELQ,RUVBL1,SMARCD2,MORF4L2,MORF4L1,ARID1A,FBH1,ARID1B,TIMELESS,RPA2,PPP4C,PPP4R3B,SPIDR,EP400,ABL1,TERF2IP,KMT5B,HELB,SMARCC2,SMARCE1,MBTD1,MEAF6,VPS72,SLF1,PARP1,ATRIP,ACTR2,BCL7B,DMAP1,WDR48,DDX11,ERCC6,BRD7,YEATS4,FIGNL1,SPIRE1,SETD2,PBRM1,KMT5A,FUS,BRD8
GO:BP	protein folding	GO:0006457	false	0.000001123765399709328	5.949324343790009	217	3042	67	21031	UGGT1,HSPA8,SACS,CCT2,CCT4,CCT8,BAG1,PDCD5,PPIL6,FKBP4,HSP90AA1,PDIA3,ZPR1,HSPA13,PPIL1,PPIG,HYOU1,CCT3,SNRNP70,CALR,HSPA14,ERP29,DNAJB14,NFYC,HSPH1,TRAP1,DNAJC2,DNAJC18,AIP,DNAJC19,DNAJB2,DNAJC10,DNAJC7,HSPA4L,PDCL3,PPIH,APLF,DNAJC21,DNAJB4,HSPA9,TTC4,NUDCD3,TOR1A,RP2,ERO1A,PDIA4,DNAJB6,NUDCD2,DNAJA1,DNAJB11,WIPF1,PPIL2,CD74,PRDX4,CLU,CHCHD4,NKTR,P3H1,DNAJB1,PFDN1,CCDC47,BAG5,CDC37L1,GAK,HSPA2,D…
GO:BP	positive regulation of mRNA catabolic process	GO:0061014	false	0.0000012167778712636742	5.9147886971104375	105	3042	41	21031	HNRNPU,SYNCRIP,PUM2,CSDE1,CNOT2,DHX9,TUT4,CNOT1,AGO3,CNOT6L,METTL14,ROCK2,CNOT7,NT5C3B,DHX36,TUT7,EXOSC9,CNOT9,DIS3L2,EXOSC2,CAPRIN1,EIF4ENIF1,EXOSC8,DIS3,EXOSC3,MOV10,EXOSC7,GIGYF2,METTL16,FTO,ZC3H12D,PABPC1,CELF1,FXR1,RIDA,PAN3,DCP2,PUM1,TNRC6C,CNOT10,ROCK1
GO:BP	regulation of organelle assembly	GO:1902115	false	0.0000012228136025215914	5.912639738847479	222	3042	68	21031	HNRNPU,TPR,RAB3GAP1,EZR,TRIM37,CENPJ,CNOT2,MPHOSPH9,MSN,DYNC1H1,SDCCAG8,CNOT1,CNOT6L,DRG1,MAP4,PIKFYVE,SENP6,ATG5,CHMP4B,RAB3GAP2,GPSM2,RAB5A,SMAD4,RIPOR2,ARF4,SEPTIN7,HTT,VPS4B,CDK5RAP2,ALMS1,RNF4,PDCD6IP,NPM1,CAPRIN1,RHOA,MTOR,FEZ2,LCP1,KAT2A,NF2,RAB11A,SDC1,CHMP6,SCFD1,SYNE2,DYNLL1,PTK2B,SPICE1,GSK3B,RAB1B,TBC1D12,PRKAA1,TBC1D7,RBM14,ARHGAP35,SNX30,PAN3,CHMP2A,SNX18,FSCN1,KAT2B,SPAG5,LPAR1,CCD…
GO:BP	negative regulation of RNA biosynthetic process	GO:1902679	false	0.0000012535750685334448	5.90184965382889	1347	3042	275	21031	RIF1,CHD4,HNRNPU,HSPA8,CHD8,TPR,HMGB1,EZR,RESF1,REST,TRIM37,BTAF1,RBBP7,ATF4,CNOT2,STRAP,ZMYND11,RSF1,MTDH,KDM5A,CENPF,RLIM,NCOA5,KDM4A,CTCF,SP100,LARP7,TRIM33,H1-4,SUDS3,MACROH2A1,DCAF1,JARID2,CNOT1,L3MBTL2,IRF2,SNW1,ATF2,RBL1,AEBP2,HDAC1,FOXP1,ZBTB33,SARNP,NPAT,CNOT7,LRRFIP1,CCAR2,TBL1XR1,XRCC6,MDM2,DRAP1,ING1,SP3,TRIM22,ZNF318,TRIM24,BACH1,RB1,TXNIP,EID1,ZNF639,CALR,ZBTB1,PSMD10,HIF1A,POU2F1,G…
GO:BP	positive regulation of protein modification process	GO:0031401	false	0.0000012633657209923673	5.898470911030242	787	3042	177	21031	PPP1R12A,MYCBP2,RAB3GAP1,PAK2,LAPTM5,VCP,CENPE,ETAA1,PTEN,UBE3A,PIBF1,UBE2V1,TAOK1,RICTOR,PTPN1,PTBP1,FMR1,TBK1,SAE1,MOB1A,PPP2R5A,CALM1,ATF2,FANCM,DIP2B,ROCK2,TNIP1,HSP90AA1,XRCC6,MMD,FNTA,RACK1,JAK2,PDCD10,RAPGEF2,RAD50,FBXO33,PPP2R5D,IL6ST,PSMD10,RAB3GAP2,FBH1,PTPN11,ERP29,DCUN1D1,STK11,HDAC3,IL18,ABI1,KRAS,ATG7,CNOT9,UBE2D1,TANK,HDAC2,PELI1,RNF111,TFRC,CSNK1D,BTRC,NPM1,CLSPN,DNAJB2,CCND2,NEDD…
GO:BP	sister chromatid cohesion	GO:0007062	false	0.0000013248150634801103	5.877844742493753	57	3042	28	21031	PDS5A,PDS5B,CTCF,SLF2,MACROH2A1,WAPL,ATRX,SMC1A,RB1,BUB1,ESCO2,TNKS,ESPL1,NAA50,KIF22,PHB2,SGO1,SLF1,NIPBL,MRE11,SMC3,NAA10,DSCC1,DDX11,SGO2,GTF2B,MCMBP,RAD21
GO:BP	nucleic acid metabolic process	GO:0090304	false	0.0000013737746805515876	5.862084492180041	7499	3042	1235	21031	RIF1,CHD4,HNRNPU,PPP1R12A,HNRNPR,DDX17,SETX,HSPA8,ERBIN,PRPF8,LEO1,CHD8,TPR,HMGB1,ZZZ3,SYNCRIP,JMJD1C,SRSF7,SMG1,EZR,PRPF40A,PRPF4B,RESF1,HLTF,IARS1,DNTTIP2,PUM2,SLTM,UTP20,CSDE1,PDS5A,VIRMA,REST,THRAP3,BMS1,TRIM37,SMCHD1,TOP1,GTF2I,RBM26,GARS1,UBR2,PARG,VCP,RPS6,RPL5,BTAF1,UBP1,RBBP7,CENPJ,GOLGB1,SMARCC1,RPL26,ATF4,PRPF6,POLR2B,CNOT2,STRAP,ZMYND11,NOLC1,HNRNPM,TRRAP,ETAA1,NSRP1,CCT2,PABPN1,RNF20…
GO:BP	actin cytoskeleton organization	GO:0030036	false	0.000001509407552787859	5.821193481212328	717	3042	164	21031	GMFB,EZR,MYH9,PAK2,CLASP2,DOCK2,IKBKB,ARPC4,TAOK1,RICTOR,PTPN1,AKAP11,PIK3CA,WDR1,ROCK2,ARPC5L,STMN1,CFL1,NCK1,TWF1,PRKAR1A,HIP1R,SSH2,JAK2,AKAP13,CALR,ARPC5,PPP1R9B,SMAD4,RHOT1,PRKCI,ARPC1A,INPPL1,SMAD3,ALMS1,ABI1,CFLAR,ITGB1,RACGAP1,ARAP1,MYO18A,WASL,PARVG,KRAS,GMFG,RUFY3,ARF6,PDCD6IP,RAN,SWAP70,NEDD9,ABL1,LIMD2,CORO1B,SPTBN1,PDCL3,TAGLN2,TPM1,MKLN1,RHOA,MTOR,EEF2K,PRKCD,ARHGAP17,LCP1,FGD3,SETD…
GO:BP	type I interferon production	GO:0032606	false	0.0000015880211618582755	5.799143714492651	122	3042	45	21031	DHX9,TBK1,RNF125,HSP90AA1,ATG5,POLR3C,PTPN11,ILRUN,UAP1,DHX36,RAB2B,RNF216,TANK,IKBKE,DDX56,TRIM56,TOMM70,PTPN22,UFD1,POLR3G,DDX3X,OTUD5,OAS1,TRIM65,POLR3A,SYK,CHUK,POLR3B,KLHL22,XIAP,OAS3,IRF8,IRAK1,TRIM27,GAPDH,CUL3,DHX33,NPLOC4,OAS2,TLR2,SETD2,TRIM21,PQBP1,IRF5,SIGLEC1
GO:BP	regulation of type I interferon production	GO:0032479	false	0.0000015880211618582755	5.799143714492651	122	3042	45	21031	DHX9,TBK1,RNF125,HSP90AA1,ATG5,POLR3C,PTPN11,ILRUN,UAP1,DHX36,RAB2B,RNF216,TANK,IKBKE,DDX56,TRIM56,TOMM70,PTPN22,UFD1,POLR3G,DDX3X,OTUD5,OAS1,TRIM65,POLR3A,SYK,CHUK,POLR3B,KLHL22,XIAP,OAS3,IRF8,IRAK1,TRIM27,GAPDH,CUL3,DHX33,NPLOC4,OAS2,TLR2,SETD2,TRIM21,PQBP1,IRF5,SIGLEC1
GO:BP	cellular response to hormone stimulus	GO:0032870	false	0.0000016347071087346951	5.786560048786556	609	3042	144	21031	HNRNPU,DDX17,HSPA8,REST,SHOC2,USP8,SMARCC1,CNOT2,LPIN2,NCOA5,PTPRA,UBE3A,PTPN1,PRKDC,PIK3CA,CNOT1,RWDD1,USO1,IDE,ROCK2,HDAC1,RAB10,FOXP1,FKBP4,NCK1,MDM2,UFSP2,SNX5,PRKAR1A,AIFM1,UFL1,CTSB,TRIM24,JAK2,NCL,GNG2,NCOA1,RB1,CALR,VPS54,YWHAH,ARID1A,ARID1B,PTPN11,PRKCI,KDM3A,AHCYL1,GTF2H1,GNAS,GCLC,CFLAR,VPS18,ZNF592,RNF6,CNOT9,ACACA,PGRMC2,RAN,DDX5,NCOA4,NCOA3,AKT2,DDRGK1,MT-ND3,AKAP8,RHOA,MTOR,KMT2D,E…
GO:BP	macromolecule methylation	GO:0043414	false	0.000001672933319355207	5.776521369027568	178	3042	58	21031	VIRMA,SMCHD1,SETD6,CTCF,LARP7,PRMT9,TRMT10A,METTL14,ATRX,PRMT3,HELLS,LCMT1,ARID4A,EHMT1,CMTR1,TRMT2A,METTL8,HSD17B10,SNRPB,RAMAC,TRMT112,EZH2,BCDIN3D,BUD23,TRMT1,SETD3,SMYD2,PARP1,GSPT1,METTL15,RLF,FTSJ3,METTL16,TRMT11,ZC3H13,NDUFAF7,MECP2,TRMT10B,MBD3,KMT2E,METTL7A,NOP2,TRMT13,GATAD2A,SNRPD1,METTL22,NSUN6,PRMT5,BAZ2A,SETD7,WTAP,PRMT2,SETD2,SNRPD2,METTL4,KMT5A,THADA,EHMT2
GO:BP	positive regulation of chromosome organization	GO:2001252	false	0.000001702581618045385	5.768892059786917	110	3042	42	21031	TPR,RESF1,CCT2,CCT4,CCT8,SLF2,MACROH2A1,ATRX,SMC4,RUVBL1,CCT3,RAD50,INO80,TERF1,HNRNPA2B1,BUB1,DHX36,CDK1,NCAPH2,ACTR5,TNKS,NCAPG,TERF2IP,MAPKAPK5,SLF1,MRE11,NFRKB,AURKB,INO80C,ACTR8,MAPK1,TNKS2,DDX11,PRKCQ,HMBOX1,RAD21,DKC1,GNL3,PKIB,NUMA1,FBXO4,XRCC5
GO:BP	protein maturation	GO:0051604	false	0.0000017281722718579852	5.762412967303795	540	3042	131	21031	UGGT1,HSPA8,MYH9,SACS,CCT2,CCT4,TMEM260,IKBKB,CCT8,BAG1,PDCD5,CASP8,PRKACB,PPIL6,FKBP4,HSP90AA1,PDIA3,MDM2,ADAM10,ZPR1,HSPA13,PPIL1,PPIG,HYOU1,CCT3,SNRNP70,CALR,PPP2R5C,HSPA14,MBTPS2,ERP29,DNAJB14,NFYC,CREBBP,METAP1,HSPH1,NAA16,RNF139,TRAP1,DNAJC2,DNAJC18,SLC30A5,AIP,DNAJC19,DNAJB2,DNAJC10,DNAJC7,LONP2,HSPA4L,PDCL3,IFT52,SPCS2,RASAL2,PPIH,APLF,DNAJC21,P2RX7,NAA50,CTSS,FXN,DNAJB4,PRSS12,XPNPEP3,CI…
GO:BP	regulation of proteolysis involved in protein catabolic process	GO:1903050	false	0.000001749454410601445	5.757097370404395	233	3042	70	21031	XPO1,LAPTM5,VCP,RPL5,SMARCC1,USP25,NUB1,USP14,PTEN,UBE3A,FMR1,CSNK1A1,RPS7,CCAR2,MDM2,UFL1,TMEM168,RACK1,UBXN1,PSMD10,PHF20L1,USP5,GCLC,APOE,PSME2,ARIH1,USP7,GLMN,PSMC1,RNF139,TAF9,RAD23B,CSNK1D,BTRC,DNAJB2,KEAP1,BBS7,DDRGK1,PDCL3,PSMC5,TMF1,PSME1,PSME3,UBE2K,GNA12,PSMC2,LATS1,RYBP,PTK2B,GSK3B,OSBPL7,DET1,TRIM39,RNF19B,PRKACA,NOP53,CLU,UBQLN1,CCDC22,IKBKG,BAG6,SUMO2,SUMO1,TMTC3,WNT10B,BAG5,STUB1,…
GO:BP	DNA-templated transcription elongation	GO:0006354	false	0.0000018429899493400018	5.734477033179233	135	3042	48	21031	HNRNPU,LEO1,ZMYND11,CDK12,LARP7,CCNT1,INTS9,CCAR2,INTS6,ERCC3,INTS3,IWS1,ELOA,CTDP1,TSFM,CCNT2,EAF1,ZMYND8,POLR1E,LDB1,PCID2,ELP2,MED29,GTF2F2,EZH2,NCBP1,CDK13,INTS10,MED18,SUPT6H,PARP1,INTS8,TCEA1,ZC3H4,HMGN1,INTS14,THOC1,ERCC6,INTS13,EAF2,SUPT5H,NELFB,HTATSF1,RNF168,SETD2,GTF2H5,RTF1,PBRM1
GO:BP	negative regulation of chromosome organization	GO:2001251	false	0.0000022984957744724896	5.6385562903147886	95	3042	38	21031	HNRNPU,TPR,CENPF,TOP2A,IK,WAPL,MCM2,ATRX,KNL1,ERCC4,RAD50,ZW10,LCMT1,TERF1,BUB1,CDK5RAP2,TNKS,PCID2,XRCC1,EXOSC10,TERF2IP,ESPL1,AURKB,PARP1,CTC1,ZWINT,DYNC1LI1,SPC25,MNAT1,TNKS2,KLHL22,NAA10,GEN1,XRN1,NDC80,NAT10,DCP2,RAD21
GO:BP	protein polymerization	GO:0051258	false	0.0000023672697198571327	5.62575225699606	287	3042	81	21031	CEP192,CENPJ,CLASP2,ARPC4,RICTOR,ORC4,DRG1,ARPC5L,STMN1,FKBP4,HSP90AA1,MAP4,NCK1,NIN,TWF1,HIP1R,SSH2,JAK2,CHMP4B,ARPC5,VDAC2,TUBGCP3,DCTN1,CDK5RAP2,WASL,ARF6,CSNK1D,UBE2S,ABL1,SPTBN1,HAUS1,MTOR,PRKCD,SSNA1,CAMSAP1,TOGARAM1,CYFIP2,PRUNE1,TUBG1,UBE2K,HDGFL3,EPS8,TUBGCP6,LATS1,PSRC1,CARMIL2,MECP2,DIAPH3,RASA1,PTK2B,HAUS6,RPS3,CAPZA2,MAP7D3,CCR7,TMSB10,CORO1A,ADD1,PREX1,HAUS8,TPX2,SSH1,TWF2,DLG1,CTTN…
GO:BP	regulation of G2/M transition of mitotic cell cycle	GO:0010389	false	0.0000023861822717848445	5.622296385222706	103	3042	40	21031	CENPF,RAD17,TAOK1,RINT1,INTS3,RAD50,CCNG1,MBTPS2,RCC2,VPS4B,TOPBP1,CDK1,CLSPN,ABRAXAS1,NAE1,MRE11,AURKB,CTC1,ZFYVE19,RRM2B,RAB11A,UIMC1,MECP2,TRIM39,SIN3A,NOP53,RNASEH2B,RBBP8,TAOK2,CDC14B,FOXN3,WNT10B,RRM1,TICRR,RAD21,ORC1,HSPA2,CHFR,BRSK1,APP
GO:BP	regulation of multicellular organismal process	GO:0051239	false	0.0000024170286581428283	5.616718200233844	2955	3042	537	21031	RIF1,ERBIN,LEO1,EIF4G2,HMGB1,ZZZ3,EZR,VAV1,HLTF,REST,GTF2I,LAPTM5,IPO7,RBBP7,SMARCC1,ATF4,CNOT2,CLASP2,ATP5F1B,MTDH,PJA2,GOLGA4,DHX9,IKBKB,KDM4A,PTEN,GLS,SP100,DYNC1H1,PIBF1,MACF1,SUDS3,PRKDC,MACROH2A1,PIK3CA,FMR1,JARID2,CNOT1,TBK1,CALM1,SRSF6,SNW1,NUP155,MAP4K4,IST1,ATF2,DIP2B,BID,ROCK2,HDAC1,ATAD5,CASP8,FOXP1,ZBTB33,RNF125,HSP90AA1,CFL1,XRCC6,NCK1,MDM2,DSG2,ADAM10,PMS2,PTPN6,NIN,TWF1,RUVBL1,ZPR…
GO:BP	negative regulation of translation	GO:0017148	false	0.0000027676036284840493	5.557896108683673	128	3042	46	21031	TPR,SYNCRIP,ATF4,LSM14A,EIF2AK1,FMR1,CNOT1,AGO3,EIF3E,RACK1,NCL,CALR,SERBP1,DHX36,RNF139,CNOT9,AGO1,MRPL13,CAPRIN1,EIF4ENIF1,ILF3,UNK,DDX3X,EIF2AK4,GIGYF2,EIF6,RPS3,EIF2S1,EIF4EBP3,CPEB4,CPEB2,MALSU1,FXR1,XRN1,RIDA,EIF4A3,GAPDH,PURA,EIF4E2,PAIP2,NHLRC3,RGS2,TNRC6C,CNOT10,RARA,AJUBA
GO:BP	chromosome localization	GO:0050000	false	0.0000029132349573374223	5.535624487373658	124	3042	45	21031	HNRNPU,KPNB1,CENPE,CENPF,DYNC1H1,PIBF1,KNL1,CHMP4B,RB1,DSN1,ZW10,KIFC1,TERF1,RCC2,VPS4B,RACGAP1,CHAMP1,SKA2,DLGAP5,ABRAXAS1,KIF22,CDC23,SGO1,AURKB,UBE2B,SEPTIN1,ZWINT,RAB11A,CHMP6,ACTR2,PSRC1,SPC25,TTL,SPICE1,ACTR3,CHMP2A,CENPQ,NDC80,CUL3,KAT2B,SPAG5,ABRAXAS2,NUP98,RMDN1,NUMA1
GO:BP	negative regulation of signal transduction	GO:0009968	false	0.0000035481762758329487	5.449994812256365	1290	3042	263	21031	HSPA8,ERBIN,CHD8,EZR,MCL1,UBR2,LAPTM5,VCP,RBBP7,ATF4,CNOT2,STRAP,ZMYND11,GHITM,OPTN,RRN3,NCOA5,ITPR1,PTEN,UBE3A,IVNS1ABP,PIBF1,PTPN1,TRIM33,SUDS3,PRKDC,MIOS,CNOT1,TBK1,CSNK1A1,SOD2,BID,HDAC1,ATAD5,CASP8,STMN1,FOXP1,TNIP1,PRKACB,RNF125,INTS9,CNOT7,CCAR2,NCK1,OTUD4,MDM2,PTPN6,ING1,JADE1,UFL1,MTMR4,HYOU1,RACK1,TRIM59,NCL,CTDSPL2,NFKBIA,RB1,HELLS,CALR,FAIM,ASXL1,UBR1,IL6ST,PSMD10,HIF1A,VDAC2,HERC4,SM…
GO:BP	cellular response to endogenous stimulus	GO:0071495	false	0.0000037300565420597008	5.42828458488879	1432	3042	287	21031	HNRNPU,DDX17,SETX,HSPA8,EZR,REST,PAK2,UBR2,SHOC2,RBBP7,USP8,ITPR2,SMARCC1,CNOT2,STRAP,LPIN2,NCOA5,PTPRA,UBE3A,CAT,PTPN1,TRIM33,SUDS3,PRKDC,PIK3CA,CNOT1,RWDD1,SNW1,USO1,PDCD5,VIM,ATF2,IDE,ROCK2,HDAC1,RAB10,FOXP1,FKBP4,INTS9,NCK1,SMC1A,MDM2,UFSP2,SNX5,ZPR1,FNTA,PRKAR1A,ING1,AIFM1,UFL1,CTSB,MTMR4,TRIM24,RACK1,JAK2,RAPGEF2,NCL,CTDSPL2,LAMTOR3,GNG2,NCOA1,RB1,CALR,VPS54,YWHAH,UBR1,HIF1A,PPP1R9B,ARID1A,…
GO:BP	maturation of 5.8S rRNA from tricistronic rRNA transcript (SSU-rRNA, 5.8S rRNA, LSU-rRNA)	GO:0000466	false	0.000004096580714827407	5.3875784838269665	25	3042	17	21031	UTP20,ABT1,URB1,EXOSC9,EXOSC2,WDR12,EXOSC8,EXOSC10,NOP9,EXOSC3,KRI1,NOL9,EXOSC7,FTSJ3,PES1,ERI2,RPS21
GO:BP	G2/M transition of mitotic cell cycle	GO:0000086	false	0.000004287985755694506	5.367746666000349	138	3042	48	21031	CENPF,RAD17,TAOK1,CALM1,RINT1,INTS3,RAD50,CCNG1,LCMT1,MBTPS2,RCC2,VPS4B,TOPBP1,CDK1,CLSPN,KAT14,ABRAXAS1,NAE1,MRE11,AURKB,CTC1,ZFYVE19,RRM2B,RAB11A,UIMC1,LATS1,MECP2,TRIM39,SIN3A,NOP53,RNASEH2B,SKP2,RBBP8,TAOK2,CDC14B,CCNY,PPME1,FOXN3,CCNA2,WNT10B,RRM1,TICRR,RAD21,ORC1,HSPA2,CHFR,BRSK1,APP
GO:BP	leukocyte activation	GO:0045321	false	0.000004460531791221108	5.350613360968359	946	3042	203	21031	RIF1,HMGB1,VAV1,MYH9,LAPTM5,SMARCC1,PJA2,DOCK2,MSN,DOCK10,PIBF1,PRKDC,DCAF1,PIK3CA,ATF2,APBB1IP,BID,ATAD5,CASP8,FOXP1,XRCC6,NCK1,ADAM10,PMS2,PTPN6,PRKAR1A,SP3,SMARCD2,ATG5,JAK2,GAB2,HELLS,ZBTB1,IL6ST,HPRT1,ARID1A,DCLRE1C,ARID1B,RIPOR2,IL2RG,PTPN11,AP3B1,DDOST,SMAD3,CD83,HSPH1,STK11,IL18,ITGB1,MYO18A,DNASE1L3,GLMN,STK39,MSH2,DCAF12,PELI1,TFRC,NCAPH2,PPP2R3C,ZC3H8,BLNK,SYVN1,SWAP70,NEDD9,ABL1,VAMP7…
GO:BP	metaphase/anaphase transition of cell cycle	GO:0044784	false	0.000004639939647451508	5.333487668356594	97	3042	38	21031	TPR,SMARCC1,CENPE,CENPF,IK,CDC27,KNL1,SMARCD2,RB1,ZW10,ANAPC1,ARID1A,LCMT1,ARID1B,BUB1,CDK5RAP2,ANAPC4,DLGAP5,PCID2,ESPL1,SMARCC2,SMARCE1,CDC23,AURKB,ZWINT,DYNC1LI1,SPC25,BCL7B,KLHL22,GEN1,BRD7,NDC80,CUL3,RAD21,UBE2C,NEK6,PBRM1,CHFR
GO:BP	DNA biosynthetic process	GO:0071897	false	0.000005338517246195509	5.272579349940483	192	3042	60	21031	HNRNPU,VCP,CCT2,CENPF,CCT4,CCT8,POLE2,HSP90AA1,REV3L,JADE1,SMG5,CCT3,RAD50,ZBTB1,TERF1,LIG1,USP1,TFDP1,HNRNPA2B1,RFC2,DNAJC2,ING4,TNKS,EXOSC10,TERF2IP,PRKD2,POLD2,MEAF6,MAPKAPK5,MRE11,POLK,AURKB,CTC1,RRM2B,PARP4,PRIMPOL,POLDIP2,SH2B1,POLD1,MAPK1,PTK2B,TNKS2,DSCC1,CHRAC1,PRKCQ,XRN1,HMBOX1,RPA1,NAT10,CCNA2,DCP2,RRM1,POLB,DKC1,NHP2,POLG,PKIB,GAR1,FBXO4,XRCC5
GO:BP	regulation of phosphate metabolic process	GO:0019220	false	0.000005385704267840873	5.268757497632823	1132	3042	235	21031	HNRNPU,PPP1R12A,PAK2,IPO7,VCP,CENPE,ETAA1,CDK12,IKBKB,RAD17,EIF2AK1,PTEN,PIBF1,PPP1R2,RICTOR,PTPN1,PTBP1,PRKDC,MACROH2A1,PIK3CA,FMR1,TBK1,CCNT1,MOB1A,PPP2R5A,CALM1,ATF2,RBL1,ROCK2,HSP90AA1,CNOT7,XRCC6,NCK1,PTPN6,TWF1,MMD,PRKAR1A,UVRAG,MTMR4,MTMR9,SMG5,RACK1,JAK2,PDCD10,MCM7,RAPGEF2,NCL,RAD50,RB1,CCNG1,PPP2R5D,IL6ST,PSMD10,HIF1A,PPP1R9B,CCNT2,FBH1,PTPN11,PPP6R1,HTT,ERP29,WARS1,GTF2H1,STK11,HDAC3,A…
GO:BP	regulation of phosphorus metabolic process	GO:0051174	false	0.000005847467153998432	5.2330322090018875	1133	3042	235	21031	HNRNPU,PPP1R12A,PAK2,IPO7,VCP,CENPE,ETAA1,CDK12,IKBKB,RAD17,EIF2AK1,PTEN,PIBF1,PPP1R2,RICTOR,PTPN1,PTBP1,PRKDC,MACROH2A1,PIK3CA,FMR1,TBK1,CCNT1,MOB1A,PPP2R5A,CALM1,ATF2,RBL1,ROCK2,HSP90AA1,CNOT7,XRCC6,NCK1,PTPN6,TWF1,MMD,PRKAR1A,UVRAG,MTMR4,MTMR9,SMG5,RACK1,JAK2,PDCD10,MCM7,RAPGEF2,NCL,RAD50,RB1,CCNG1,PPP2R5D,IL6ST,PSMD10,HIF1A,PPP1R9B,CCNT2,FBH1,PTPN11,PPP6R1,HTT,ERP29,WARS1,GTF2H1,STK11,HDAC3,A…
GO:BP	response to abiotic stimulus	GO:0009628	false	0.000006244352895623386	5.204512561040253	1128	3042	234	21031	MT-CYB,MT-CO1,MT-CO2,SLC29A1,TPR,REST,VCP,RBBP7,ITPR2,RPL26,ATF4,ITPR1,SLC38A2,PTEN,PSIP1,CAT,PRKDC,PIK3CA,ATF2,SLC12A6,SOD2,MAPK8,ROCK2,CASP8,MT-ND4,HSP90AA1,CCAR2,XRCC6,SMC1A,MDM2,ZRANB3,MAP3K2,ERCC4,ERCC3,INTS3,AIFM1,HYOU1,EEF1D,EIF2B5,NDUFS2,NFKBIA,TXNIP,FBXL3,INO80,CCNG1,CALR,ZBTB1,HIKESHI,HIF1A,DCLRE1C,MT-ND2,SMAD4,RIPOR2,TIMELESS,USP1,HTT,SLU7,DHX36,SMAD3,CREBBP,RAD1,STK11,GCLC,APAF1,CFLAR…
GO:BP	metaphase/anaphase transition of mitotic cell cycle	GO:0007091	false	0.000006459311136117777	5.189813795586184	94	3042	37	21031	TPR,SMARCC1,CENPE,CENPF,IK,CDC27,KNL1,SMARCD2,RB1,ZW10,ANAPC1,ARID1A,LCMT1,ARID1B,BUB1,CDK5RAP2,ANAPC4,DLGAP5,PCID2,ESPL1,SMARCC2,SMARCE1,CDC23,AURKB,ZWINT,DYNC1LI1,SPC25,BCL7B,KLHL22,GEN1,BRD7,NDC80,CUL3,RAD21,UBE2C,NEK6,PBRM1
GO:BP	metaphase chromosome alignment	GO:0051310	false	0.0000065130984430898184	5.1862123575747905	102	3042	39	21031	HNRNPU,KPNB1,CENPE,CENPF,DYNC1H1,PIBF1,KNL1,CHMP4B,RB1,DSN1,ZW10,KIFC1,RCC2,VPS4B,RACGAP1,CHAMP1,SKA2,ABRAXAS1,KIF22,CDC23,SGO1,AURKB,SEPTIN1,ZWINT,RAB11A,CHMP6,PSRC1,SPC25,TTL,SPICE1,CHMP2A,CENPQ,NDC80,CUL3,KAT2B,SPAG5,ABRAXAS2,RMDN1,NUMA1
GO:BP	positive regulation of amide metabolic process	GO:0034250	false	0.000006830196315620889	5.165566813512379	166	3042	54	21031	HNRNPU,EIF4G2,SYNCRIP,CSDE1,RPL5,RPL26,DHX9,PICALM,PRKDC,FMR1,USP16,VIM,METTL14,ROCK2,EIF3E,NCK1,EIF2B5,LARP4,GUF1,LARP1B,NGRN,DHX36,TRUB2,NPM1,C1QBP,METTL8,EIF5A2,MTOR,PRKCD,SLC35A4,CDC123,DDX3X,RBM3,UPF3B,EIF2AK4,MRPS27,EIF6,ERBB2,UQCC2,PTK2B,RCC1L,PABPC1,EIF4G3,NIBAN1,CLU,FXR1,CASP3,EIF4A3,FASTKD2,NAT10,ABCG1,DNAJC3,RPUSD4,CCL5
GO:BP	endocytosis	GO:0006897	false	0.000007143764154586295	5.146072891752838	704	3042	159	21031	EEA1,HMGB1,EZR,VAV1,MYH9,CLINT1,CLTC,EPS15,ITSN2,DOCK2,EIF2AK1,UBE3A,PICALM,CDC42SE2,PTPN1,PIK3CA,FMR1,PIK3C3,NEDD4L,PIKFYVE,SNX5,HMMR,HIP1R,RABEPK,ATG5,MTMR9,RACK1,PI4KB,AP2A2,CALR,BMP2K,RAB5A,HEATR5B,IL2RG,INPPL1,HEATR5A,RUFY2,APOE,USP33,SCARB2,AHI1,ITGB1,LYAR,MYO18A,WASL,ARF6,TFRC,CSNK1D,APOBR,OCIAD1,HNRNPK,ABL1,VAMP7,SYNE1,UNC119,MKLN1,CSNK1G2,AP2A1,ATAD1,ARFGAP1,EEF2K,PRKCD,PPP3CA,P2RX7,RALB…
GO:BP	positive regulation of cell communication	GO:0010647	false	0.000007370421719077368	5.132507662069254	1777	3042	343	21031	TPR,HMGB1,RAB3GAP1,MCL1,PUM2,PAK2,LAPTM5,VCP,SHOC2,CENPJ,USP8,RPL26,LSM14A,MTDH,PJA2,ASXL2,SELENOT,IKBKB,ITPR1,PTEN,UBE3A,PIBF1,MACF1,UBE2V1,TAOK1,RICTOR,CAT,PTPN1,PTBP1,MIOS,PIK3CA,FMR1,TBK1,CSNK1A1,CALM1,SNW1,MAP4K4,AGO3,MAPK8,BID,ROCK2,RPS7,CASP8,FOXP1,TRIM34,PDIA3,TTI1,CCAR2,TBL1XR1,NCK1,PTPN6,SNX5,KNL1,RUVBL1,USP34,FNTA,PRKAR1A,TRIM22,PSMD9,HIP1R,TFG,RACK1,JAK2,PDCD10,USP4,RAPGEF2,LAMTOR3,AK…
GO:BP	positive regulation of translation	GO:0045727	false	0.000007385855070270924	5.131599218591234	140	3042	48	21031	HNRNPU,EIF4G2,SYNCRIP,CSDE1,RPL5,RPL26,DHX9,PRKDC,FMR1,USP16,VIM,METTL14,EIF3E,NCK1,EIF2B5,LARP4,GUF1,LARP1B,NGRN,DHX36,TRUB2,NPM1,C1QBP,METTL8,EIF5A2,MTOR,SLC35A4,CDC123,DDX3X,RBM3,UPF3B,EIF2AK4,MRPS27,EIF6,ERBB2,UQCC2,PTK2B,RCC1L,PABPC1,EIF4G3,NIBAN1,FXR1,EIF4A3,FASTKD2,NAT10,DNAJC3,RPUSD4,CCL5
GO:BP	regulation of DNA replication	GO:0006275	false	0.0000074377776506396905	5.128556808841204	123	3042	44	21031	PDS5A,TTF1,DHX9,RAD17,WAPL,ATF1,MCM2,ATAD5,ATRX,RUVBL1,JADE1,MCM7,INO80,TERF1,TIMELESS,RFC2,MCM6,MCM5,ESCO2,TSPYL2,OBI1,CDK1,FAF1,ACTR5,TIPIN,E2F8,MEAF6,NFRKB,INO80C,CTC1,ACTR8,LPIN1,SMC3,DSCC1,MCM3,CHRAC1,GTPBP4,S100A11,CCNA2,TICRR,BRPF3,BAZ1A,METTL4,EHMT2
GO:BP	vesicle organization	GO:0016050	false	0.000008040868949958393	5.094697015955512	364	3042	95	21031	EEA1,USP8,SEC31A,EPS15,PICALM,USO1,IST1,PI4K2B,GOLPH3L,PIKFYVE,VPS37A,KNL1,HPS3,UVRAG,TFG,ATP6V1C1,CHMP4B,AP1M1,AP3B1,ARFGAP3,PRKCI,VPS8,STX12,SEC23B,AGFG1,VPS4B,TRAPPC13,STX7,APOE,SCARB2,TRAPPC11,VPS18,MYO18A,WASL,VAMP3,CSNK1D,PDCD6IP,ABCB6,VAMP7,ANKRD27,ATP6V1F,CREB1,TRAPPC9,P2RX7,KIF13A,TMF1,RAB5B,DOC2A,SNF8,FNBP1L,RAB1A,STX6,TMED2,SYNJ1,RAB11A,CORO1C,BCL2,SDC1,CHMP6,ARFGAP2,PDCD6,SORT1,VAPA,S…
GO:BP	negative regulation of programmed cell death	GO:0043069	false	0.000008051925283217899	5.094100263743234	907	3042	195	21031	SETX,CHD8,MCL1,PAK2,LAPTM5,ATF4,ZMYND11,GHITM,MTDH,RRN3,RPS3A,TAX1BP1,IVNS1ABP,RICTOR,CAT,PTPN1,PRKDC,BAG1,PIK3CA,SRSF6,MAP4K4,SOD2,MAPK8,BID,HDAC1,ATAD5,CASP8,FOXP1,CFL1,CCAR2,MDM2,CFDP1,ZPR1,UFL1,HIP1R,ATG5,HYOU1,RACK1,JAK2,PDCD10,VDAC1,RB1,HELLS,CCNG1,VPS54,MUTYH,FAIM,IL6ST,PSMD10,HIF1A,VDAC2,DYRK3,ARF4,HTT,PRKCI,NMNAT1,SMAD3,SLC25A6,HDAC3,GCLC,APOE,CFLAR,AHI1,ITGB1,NAA16,PDCD4,MYO18A,KRAS,TRA…
GO:BP	regulation of translational initiation	GO:0006446	false	0.000008314818023849523	5.080147251207277	83	3042	34	21031	EIF4G2,TPR,CSDE1,ATF4,EIF4H,EIF2AK1,FMR1,EIF3E,NCK1,MTIF2,EIF2B5,NPM1,DDX1,EIF3K,EIF1,MTOR,EIF3B,CDC123,NCBP1,EIF1B,DDX3X,EIF2AK4,TMED2,GIGYF2,EIF2S1,EIF4EBP3,EIF4G3,FECH,BZW2,EIF4E2,PAIP2,BZW1,DNAJC3,CCL5
GO:BP	cellular biosynthetic process	GO:0044249	false	0.00000881418985186458	5.0548175993072455	10565	3042	1676	21031	MATR3,RIF1,CHD4,HNRNPU,PPP1R12A,HNRNPR,DDX17,XPO1,UGGT1,SETX,HSPA8,ERBIN,PRPF8,MYCBP2,LEO1,MT-ND6,CHD8,EIF4G2,TPR,HMGB1,ZZZ3,SYNCRIP,JMJD1C,RAB3GAP1,SRSF7,SMG1,EZR,PRPF40A,PRPF4B,RESF1,HLTF,IARS1,OGA,DNTTIP2,PUM2,SLTM,UTP20,CSDE1,MYH9,DAGLB,VIRMA,REST,THRAP3,MAN1A2,BMS1,TRIM37,SMCHD1,TOP1,GTF2I,RBM26,GARS1,UBR2,LAPTM5,VCP,RPS6,RPL5,BTAF1,UBP1,RBBP7,CENPJ,GOLGB1,SMARCC1,RPL26,ATF4,PRPF6,POLR2B,CNO…
GO:BP	positive regulation of programmed cell death	GO:0043068	false	0.000009029351304820128	5.044343449559892	532	3042	127	21031	HMGB1,MCL1,REST,PAK2,LAPTM5,RPS6,RPL26,ATF4,TOP2A,PRKDC,PDCD5,SOD2,MAPK8,BID,RPS7,CASP8,FOXP1,PDIA3,CCAR2,NCK1,ERCC3,AIFM1,HIP1R,ATP2A2,RACK1,JAK2,EIF2B5,RRP1B,RAPGEF2,NCOA1,TXNIP,FBH1,PDCD2,SMAD4,CTNNBL1,DIABLO,HTT,PRKCI,TNFSF10,APAF1,CFLAR,ITGB1,PDCD4,ATG7,FIS1,ZC3H8,ING4,C1QBP,FAF1,ABL1,NET1,SFPQ,NOTCH2,PRKCD,BCLAF1,NR3C1,TP53BP2,P2RX7,STK17A,INPP5D,SKIL,DDIT3,ACIN1,CTSS,DDX3X,TRAF2,TRADD,BCL2…
GO:BP	immune system process	GO:0002376	false	0.000010440847454481418	4.981264249430696	2776	3042	504	21031	MATR3,RIF1,DDX17,HSPA8,ERBIN,LEO1,HMGB1,SYNCRIP,SPPL2A,EZR,VAV1,PUM2,MYH9,PAK2,LAPTM5,IPO7,SMARCC1,LSM14A,NUB1,CALCOCO2,OPTN,PJA2,TAX1BP1,DOCK2,DHX9,IKBKB,USP14,MSN,DOCK10,SP100,PIBF1,PTPN1,PRKDC,DCAF1,PIK3CA,JARID2,TBK1,WDR1,CSNK1A1,CALM1,IRF2,VIM,ATF2,APBB1IP,MAPK8,IDE,BID,SENP7,ATAD5,CASP8,RAB10,WDR37,FOXP1,TNIP1,TRIM34,ZBTB33,RNF125,HSP90AA1,PDIA3,CNOT7,PIKFYVE,XRCC6,NCK1,OTUD4,FBXO38,ADAM10,…
GO:BP	positive regulation of apoptotic process	GO:0043065	false	0.000010662875576262043	4.972125658490259	512	3042	123	21031	HMGB1,MCL1,REST,PAK2,RPS6,RPL26,ATF4,TOP2A,PRKDC,PDCD5,SOD2,MAPK8,BID,RPS7,CASP8,PDIA3,CCAR2,NCK1,ERCC3,AIFM1,HIP1R,ATP2A2,RACK1,JAK2,EIF2B5,RRP1B,RAPGEF2,NCOA1,TXNIP,FBH1,PDCD2,SMAD4,CTNNBL1,DIABLO,HTT,PRKCI,TNFSF10,APAF1,CFLAR,ITGB1,PDCD4,ATG7,FIS1,ZC3H8,ING4,C1QBP,FAF1,ABL1,NET1,SFPQ,NOTCH2,PRKCD,BCLAF1,NR3C1,TP53BP2,P2RX7,STK17A,INPP5D,SKIL,DDIT3,ACIN1,CTSS,DDX3X,TRAF2,TRADD,BCL2L11,PIK3CD,SO…
GO:BP	regulation of proteolysis	GO:0030162	false	0.00001085673436217725	4.9643007881693695	555	3042	131	21031	XPO1,HMGB1,MYH9,REST,PAK2,LAPTM5,VCP,RPL5,SMARCC1,USP25,NUB1,USP14,PTEN,UBE3A,PICALM,FMR1,CSNK1A1,IST1,PDCD5,ROCK2,HDAC1,RPS7,CASP8,PRKACB,CCAR2,MDM2,AIFM1,UFL1,HIP1R,TMEM168,RACK1,JAK2,IFT57,UBXN1,PSMD10,CYCS,PDCD2,PHF20L1,DIABLO,PSMB9,TNFSF10,SMAD3,ACER2,USP5,GCLC,APAF1,APOE,PSME2,ARIH1,USP7,GLMN,PSMC1,RNF139,TAF9,RAD23B,TANK,FBXW11,HDAC2,FIS1,CSNK1D,BTRC,DNAJB2,KEAP1,BBS7,DDRGK1,PDCL3,IFT52,PC…
GO:BP	regulation of biological quality	GO:0065008	false	0.000010969453848756961	4.9598149947020165	2846	3042	515	21031	CHD4,HNRNPU,HSPA8,MT-CO2,ERBIN,MYCBP2,EIF4G2,SLC29A1,HMGB1,SYNCRIP,JMJD1C,RAB3GAP1,EZR,PRPF40A,VAV1,IARS1,PUM2,CSDE1,MYH9,REST,THRAP3,TRIM37,ARHGAP15,LAPTM5,VCP,RPL5,USP8,ATF4,USP25,CNOT2,CLASP2,ATP5F1B,CCT2,EPS15,SLMAP,CCT4,SELENOT,GOLGA4,DHX9,COPA,ITPR1,MSN,PTEN,UBE3A,CCT8,PICALM,TMEM30A,MACF1,CDC42SE2,RICTOR,TUT4,AKAP11,PRKDC,BAG1,PIK3CA,FMR1,CNOT1,WDR1,CALM1,COG3,NUP155,MAP4K4,IST1,VIM,ATF2,S…
GO:BP	telomere maintenance via telomere lengthening	GO:0010833	false	0.00001203632437982663	4.919506116506033	84	3042	34	21031	HNRNPU,CCT2,CCT4,CCT8,HSP90AA1,ERCC4,SMG5,CCT3,RAD50,TERF1,HNRNPA2B1,DHX36,TNKS,EXOSC10,TERF2IP,MAPKAPK5,MRE11,AURKB,PARP1,CTC1,MAPK1,TNKS2,PRKCQ,XRN1,HMBOX1,RPA1,NAT10,DCP2,DKC1,NHP2,PKIB,GAR1,FBXO4,XRCC5
GO:BP	regulation of ubiquitin-dependent protein catabolic process	GO:2000058	false	0.00001238002756674699	4.907278388266404	173	3042	55	21031	XPO1,LAPTM5,VCP,RPL5,SMARCC1,NUB1,PTEN,UBE3A,CSNK1A1,RPS7,CCAR2,MDM2,UFL1,TMEM168,RACK1,UBXN1,PSMD10,PHF20L1,USP5,GCLC,ARIH1,USP7,GLMN,RNF139,TAF9,RAD23B,CSNK1D,DNAJB2,KEAP1,BBS7,DDRGK1,PDCL3,UBE2K,GNA12,LATS1,RYBP,PTK2B,GSK3B,DET1,TRIM39,RNF19B,NOP53,CLU,UBQLN1,CCDC22,IKBKG,BAG6,SUMO2,SUMO1,WNT10B,BAG5,STUB1,PSEN1,CHFR,ARIH2
GO:BP	organic substance biosynthetic process	GO:1901576	false	0.000013016001904254442	4.885522396533465	10646	3042	1686	21031	MATR3,RIF1,CHD4,HNRNPU,PPP1R12A,HNRNPR,DDX17,XPO1,UGGT1,SETX,HSPA8,ERBIN,PRPF8,MYCBP2,LEO1,MT-ND6,CHD8,EIF4G2,TPR,HMGB1,ZZZ3,SYNCRIP,JMJD1C,RAB3GAP1,SRSF7,SMG1,EZR,PRPF40A,PRPF4B,RESF1,HLTF,IARS1,OGA,DNTTIP2,PUM2,SLTM,UTP20,CSDE1,MYH9,DAGLB,VIRMA,REST,THRAP3,MAN1A2,BMS1,TRIM37,SMCHD1,TOP1,GTF2I,RBM26,GARS1,UBR2,LAPTM5,VCP,RPS6,RPL5,BTAF1,UBP1,RBBP7,CENPJ,GOLGB1,SMARCC1,RPL26,ATF4,PRPF6,POLR2B,CNO…
GO:BP	establishment or maintenance of cell polarity	GO:0007163	false	0.000013322655120410425	4.875409214412547	229	3042	67	21031	ERBIN,EZR,MYH9,CLASP2,DOCK2,MSN,SDCCAG8,RICTOR,WDR1,ROCK2,RAB10,MAP4,CYTH1,RACK1,ZW10,GPSM2,RIPOR2,ARF4,HTT,PRKCI,DCTN1,INPPL1,STK11,CDK5RAP2,HDAC3,ITGB1,MYO18A,PARVG,FBXW11,RUFY3,ARF6,PDCD6IP,RAP1B,ABL1,RHOA,DST,STK25,ABL2,ACTR2,PATJ,CARMIL2,DIAPH3,GSK3B,ACTR3,CCR7,FRMD4A,SPINT2,RHOG,SH3BP1,MYO9A,PHLDB2,CLIC4,SCRIB,ARHGAP35,DLG1,NDC80,FSCN1,FAT1,CKAP5,ANK1,SPAG5,ARFGEF1,GOLPH3,ROCK1,CRKL,NUMA1,B…
GO:BP	vesicle-mediated transport to the plasma membrane	GO:0098876	false	0.000013343087326455424	4.874743671640374	151	3042	50	21031	OPTN,EPS15,GOLGA4,MACF1,EXOC5,EXOC4,GRIPAP1,GGA3,RAB10,GOLPH3L,NSF,RACK1,LMTK2,STX12,SCARB2,VAMP3,ARF6,DEF6,RAB3IP,ANKRD27,SPTBN1,EXOC6,RAB11FIP4,VPS51,VPS35,RABEP1,KIF13A,SNF8,RAB11B,STX6,EXOC2,RAB11A,EXOC1,SEC16A,SORL1,EXOC8,DENND1B,SCRIB,CCDC22,VPS50,GOPC,SNX30,GGA2,RAB31,CSK,ATP2C1,EPG5,GOLPH3,SNX17,VTI1A
GO:BP	actin filament-based process	GO:0030029	false	0.000013357510698356601	4.874274469307858	805	3042	176	21031	GMFB,EZR,MYH9,PAK2,CLASP2,DOCK2,IKBKB,ARPC4,TAOK1,RICTOR,PTPN1,AKAP11,PIK3CA,WDR1,NUP155,ROCK2,NEDD4L,ARPC5L,STMN1,CFL1,NCK1,DSG2,TWF1,PRKAR1A,HIP1R,ATP2A2,SSH2,JAK2,AKAP13,CALR,ARPC5,PPP1R9B,SMAD4,RHOT1,PRKCI,ARPC1A,INPPL1,SMAD3,ALMS1,ABI1,CFLAR,ITGB1,RACGAP1,ARAP1,MYO18A,WASL,PARVG,KRAS,GMFG,RUFY3,ARF6,PDCD6IP,RAN,SWAP70,NEDD9,ABL1,LIMD2,CORO1B,SPTBN1,PDCL3,TAGLN2,TPM1,MKLN1,SUN2,RHOA,MTOR,EEF2…
GO:BP	positive regulation of type I interferon production	GO:0032481	false	0.000014354568668719766	4.8430098528093595	73	3042	31	21031	DHX9,TBK1,HSP90AA1,POLR3C,PTPN11,UAP1,DHX36,RAB2B,TANK,IKBKE,TRIM56,TOMM70,PTPN22,POLR3G,DDX3X,OAS1,TRIM65,POLR3A,SYK,CHUK,POLR3B,XIAP,OAS3,IRAK1,GAPDH,DHX33,OAS2,TLR2,SETD2,PQBP1,IRF5
GO:BP	chaperone-mediated protein folding	GO:0061077	false	0.000014354568668719766	4.8430098528093595	73	3042	31	21031	HSPA8,CCT2,CCT4,CCT8,BAG1,PDCD5,FKBP4,HSPA13,CCT3,HSPA14,DNAJB14,HSPH1,TRAP1,DNAJC18,DNAJB2,DNAJC7,PDCL3,DNAJB4,HSPA9,TOR1A,ERO1A,PDIA4,DNAJB6,CD74,CLU,P3H1,DNAJB1,PFDN1,GAK,HSPA2,FKBP11
GO:BP	negative regulation of molecular function	GO:0044092	false	0.000014369003603426552	4.842573346308138	672	3042	152	21031	HNRNPU,PPP1R12A,ERBIN,PAK2,TRIM37,IPO7,RPL5,BTAF1,RSF1,TAX1BP1,IKBKB,ABCE1,SETD6,PTEN,SP100,PICALM,PTPN1,MACROH2A1,FMR1,WAPL,PPP2R5A,CALM1,MAPK8,MCM2,ROCK2,NEDD4L,RPS7,STMN1,CCAR2,ERCC4,PRKAR1A,UFL1,OTULIN,ATP2A2,RACK1,JAK2,RRP1B,NFKBIA,RB1,UBXN1,PSMD10,TERF1,RIPOR2,RCC2,ILRUN,WARS1,MITD1,APOE,USP33,NPRL2,USP7,PDCD4,STK39,HDAC2,AIDA,BTRC,NPM1,DNAJB2,KEAP1,RNF2,FAF1,ABL1,UBLCP1,GSTO1,TNKS,PCID2,PT…
GO:BP	response to endoplasmic reticulum stress	GO:0034976	false	0.000014610993297090212	4.8353202584817545	220	3042	65	21031	VCP,ATF4,USP25,ITPR1,PTPN1,PDIA3,NCK1,AIFM1,UFL1,ATP2A2,HYOU1,RACK1,EIF2B5,UBXN1,MBTPS2,ERP29,APAF1,AFF4,YOD1,RNF139,EDEM3,UBXN6,UBE2G2,DNAJC10,SYVN1,COPS5,ABL1,EDEM1,DDRGK1,DERL2,UFD1,DDIT3,DDX3X,TRAF2,BCL2L11,EIF2AK4,DERL1,TMED2,HM13,UBE2J1,ERO1A,BCL2,PDIA4,NRBF2,SEC16A,GSK3B,EIF2S1,NIBAN1,CLU,ERLEC1,UBQLN1,GORASP2,BAG6,SEL1L,TMTC3,TMBIM6,CCDC47,NPLOC4,BCAP31,BFAR,STUB1,DNAJC3,CREB3,CASP4,NR1H3
GO:BP	regulation of signal transduction by p53 class mediator	GO:1901796	false	0.000016445627692728028	4.783949545818559	109	3042	40	21031	RPL5,RPL26,RRN3,RPS7,ATAD5,MDM2,TRIM24,PSMD10,DYRK3,STK11,USP7,TAF9,NPM1,TP53RK,ING4,DDX5,HNRNPK,MTOR,KAT6A,COPS3,SMYD2,MAPKAPK5,AURKB,RRM2B,BCL2,SGK1,PAK1IP1,NOP2,RPS15,CD74,MAP2K6,URB2,NOP53,RNF34,RPF2,DYRK2,PRMT5,EP300,DYRK1A,KMT5A
GO:BP	regulation of immune response	GO:0050776	false	0.000016839490258415078	4.773671058994808	881	3042	189	21031	MATR3,RIF1,HSPA8,ERBIN,HMGB1,SPPL2A,EZR,VAV1,PUM2,PAK2,LAPTM5,LSM14A,PJA2,DHX9,IKBKB,PTPN1,PRKDC,PIK3CA,TBK1,CSNK1A1,MAPK8,ATAD5,CASP8,FOXP1,TNIP1,RNF125,HSP90AA1,CNOT7,XRCC6,OTUD4,FBXO38,PMS2,PTPN6,OTULIN,ATG5,JAK2,EIF2B5,NFKBIA,ZBTB1,IL6ST,POLR3C,PTPN11,AP3B1,PSMB4,INPPL1,SMAD3,CREBBP,STK11,STX7,APOE,IL18,LYAR,MSH2,PELI1,IKBKE,TFRC,PPP2R3C,BLNK,C1QBP,ZNFX1,ABL1,TRIM56,SKAP1,TOMM70,PTPN22,HCFC2,…
GO:BP	positive regulation of immune response	GO:0050778	false	0.000017100989202929593	4.766978767213206	718	3042	160	21031	MATR3,RIF1,HSPA8,ERBIN,HMGB1,EZR,VAV1,PUM2,PAK2,LAPTM5,LSM14A,PJA2,DHX9,IKBKB,PRKDC,PIK3CA,TBK1,CSNK1A1,MAPK8,ATAD5,FOXP1,TNIP1,RNF125,HSP90AA1,XRCC6,OTUD4,FBXO38,PMS2,PTPN6,OTULIN,JAK2,EIF2B5,NFKBIA,ZBTB1,IL6ST,POLR3C,AP3B1,CREBBP,STK11,STX7,IL18,MSH2,PELI1,IKBKE,TFRC,BLNK,C1QBP,ZNFX1,ABL1,TRIM56,SKAP1,TOMM70,PTPN22,HCFC2,KMT5B,SFPQ,UFD1,EIF2B3,PRKCD,TKFC,PRKD2,SEC14L1,P2RX7,APPL1,INPP5D,POLR3G,…
GO:BP	regulation of metaphase/anaphase transition of cell cycle	GO:1902099	false	0.000017866477920953942	4.747961052992629	93	3042	36	21031	TPR,SMARCC1,CENPE,CENPF,IK,KNL1,SMARCD2,RB1,ZW10,ARID1A,LCMT1,ARID1B,BUB1,CDK5RAP2,ANAPC4,DLGAP5,PCID2,ESPL1,SMARCC2,SMARCE1,CDC23,AURKB,ZWINT,DYNC1LI1,SPC25,BCL7B,KLHL22,GEN1,BRD7,NDC80,CUL3,RAD21,UBE2C,NEK6,PBRM1,CHFR
GO:BP	protein-containing complex disassembly	GO:0032984	false	0.000018838021800594453	4.724964704844252	250	3042	71	21031	SETX,HSPA8,VCP,SMARCC1,CLASP2,CALCOCO2,ABCE1,TAOK1,PIK3CA,WDR1,CALM1,SSRP1,IST1,PIK3C3,STMN1,CFL1,TWF1,UVRAG,SMARCD2,ATP2A2,NSF,ATG5,PIK3R4,CKAP2,CHMP4B,PPP1R9B,ARID1A,DYRK3,SCAF4,VPS4B,SWAP70,SPTBN1,EIF5A2,PEX12,EEF2K,SMARCC2,SMARCE1,ZFAND1,GSPT1,SYNJ1,HDGFL3,EPS8,CHMP6,ATG14,RUBCN,CARMIL2,DIAPH3,TECPR1,GSK3B,CAPZA2,INSR,VPS16,ADD1,SH3BP1,DDIT4,TPX2,VMP1,PEX14,UBQLN1,TWF2,VTA1,CHMP2A,CKAP5,MTPN,…
GO:BP	regulation of protein localization to nucleus	GO:1900180	false	0.000018978310682830615	4.721742448061338	148	3042	49	21031	TPR,IPO7,CCT2,CCT4,CCT8,LARP7,HSP90AA1,ZPR1,JAK2,CCT3,NUP54,ILRUN,SMAD3,CREBBP,STK11,HDAC3,CDK1,TFRC,NPM1,RAN,PTPN22,MTOR,PRKCD,FLNA,PARP1,NMD3,NF2,LATS1,RBM22,TRIM8,DMAP1,GSK3B,CD2AP,SIN3A,FLCN,SUMO1,NF1,GLUL,EP300,DKC1,DCLK2,RAB23,POLR1A,PSEN1,HCLS1,FYN,FBXO4,FERMT2,TYK2
GO:BP	positive regulation of DNA recombination	GO:0045911	false	0.000019395593088829547	4.712296935771696	70	3042	30	21031	RIF1,TRRAP,EPC2,HELQ,ATAD5,PMS2,RUVBL1,MORF4L2,MORF4L1,TIMELESS,MSH2,TFRC,EP400,KMT5B,EXOSC3,MBTD1,MEAF6,VPS72,PARP1,UBE2B,HMCES,ACTR2,DMAP1,WDR48,ERCC6,STAT6,YEATS4,PTPRC,FUS,BRD8
GO:BP	DNA-templated transcription initiation	GO:0006352	false	0.000020684738337348977	4.684349968573846	189	3042	58	21031	SETX,HMGB1,RSF1,RRN3,RBBP5,MACROH2A1,MED12,ATF2,MED13,POLR1F,ERCC3,ELOA,NFKBIA,GTF2A1,ARID1A,ARID1B,DHX36,ZNF451,GTF3C1,TAF1B,TAF9,POLR1E,CDK7,PCID2,CRCP,BDP1,BCLAF1,TRMT112,MED29,GTF2F2,VPS72,MED18,GTF2A2,GTF2E2,TFAM,TAF4B,TAF3,POLR3H,CCNH,MITF,GTF2B,RBM14,ERCC6,BRD7,CAND1,NFKBIZ,KAT2B,WNT10B,BAZ2A,EP300,WBP2,PHF2,WDR5,TAF7,TAF6,NFKB1,GTF2H5,NCOA6
GO:BP	regulation of double-strand break repair via homologous recombination	GO:0010569	false	0.00002129330310340713	4.671756963817061	74	3042	31	21031	RIF1,SMCHD1,TRRAP,EPC2,HELQ,RUVBL1,MORF4L2,MORF4L1,FBH1,TIMELESS,RPA2,PPP4C,SPIDR,EP400,ABL1,TERF2IP,HELB,MBTD1,MEAF6,VPS72,PARP1,ACTR2,DMAP1,WDR48,ERCC6,YEATS4,FIGNL1,SETD2,KMT5A,FUS,BRD8
GO:BP	response to chemical	GO:0042221	false	0.000022937914798919474	4.6394460647470295	3957	3042	687	21031	RIF1,HNRNPU,MT-CYB,PPP1R12A,DDX17,MT-CO1,SETX,HSPA8,ERBIN,PRPF8,MYCBP2,SLC29A1,TPR,HMGB1,SYNCRIP,SPPL2A,SRSF7,EZR,UBXN4,MCL1,VAV1,REST,PAK2,TOP1,UBR2,LAPTM5,VCP,SHOC2,RBBP7,USP8,ITPR2,SMARCC1,ATF4,USP25,CNOT2,LSM14A,NUB1,CALCOCO2,SEC31A,OPTN,ATP5F1B,PABPN1,LPIN2,MTDH,CENPF,NCOA5,DOCK2,SELENOT,DHX9,IKBKB,USP14,ITPR1,SLC38A2,MSN,PTPRA,SP100,UBE3A,SRSF3,LTA4H,ACAT1,CAT,PTPN1,RBBP5,PRKDC,PIK3CA,JARID…
GO:BP	signal transduction	GO:0007165	false	0.00002319176625777016	4.634666174743097	5959	3042	993	21031	PPP1R12A,DDX17,SETX,HSPA8,EEA1,ERBIN,LEO1,CHD8,KPNB1,SLC29A1,TPR,HMGB1,GMFB,RAB3GAP1,SPPL2A,EZR,MCL1,VAV1,PUM2,MYH9,PAK2,ARHGAP15,UBR2,LAPTM5,VCP,RPS6,SHOC2,RPL5,RBBP7,CENPJ,USP8,ITPR2,SMARCC1,RPL26,ATF4,CNOT2,STRAP,ZMYND11,LSM14A,ETAA1,GHITM,OPTN,PABPN1,MTDH,PJA2,ASXL2,CENPF,RRN3,NCOA5,IK,DOCK2,STRN,COPA,IKBKB,ITPR1,RAD17,PTEN,PTPRA,DOCK10,SP100,UBE3A,IVNS1ABP,PIBF1,MACF1,PPP1R2,UBE2V1,TAOK1,CDC…
GO:BP	negative regulation of signaling	GO:0023057	false	0.00002325640921943676	4.633457339331038	1398	3042	277	21031	HSPA8,ERBIN,CHD8,EZR,MCL1,REST,UBR2,LAPTM5,VCP,RBBP7,ATF4,CNOT2,STRAP,ZMYND11,GHITM,OPTN,RRN3,NCOA5,ITPR1,PTEN,UBE3A,IVNS1ABP,PIBF1,PTPN1,TRIM33,SUDS3,PRKDC,MIOS,FMR1,CNOT1,TBK1,CSNK1A1,MAP4K4,SOD2,BID,HDAC1,ATAD5,CASP8,STMN1,FOXP1,TNIP1,PRKACB,RNF125,INTS9,CNOT7,CCAR2,NCK1,OTUD4,MDM2,PTPN6,ING1,JADE1,PSMD9,UFL1,MTMR4,HYOU1,RACK1,TRIM59,NCL,CTDSPL2,NFKBIA,RB1,HELLS,CALR,FAIM,ASXL1,UBR1,IL6ST,PSMD…
GO:BP	cell activation	GO:0001775	false	0.000023413823142639073	4.630527666432083	1092	3042	225	21031	RIF1,HMGB1,VAV1,MYH9,LAPTM5,SMARCC1,PJA2,DOCK2,MSN,DOCK10,PIBF1,PRKDC,DCAF1,PIK3CA,ATF2,APBB1IP,FERMT3,BID,ATAD5,CASP8,FOXP1,PDIA3,XRCC6,NCK1,MDM2,ADAM10,PMS2,PTPN6,PRKAR1A,SP3,SMARCD2,ATG5,JAK2,GAB2,HELLS,ZBTB1,IL6ST,HPRT1,ARID1A,DCLRE1C,ARID1B,SMAD4,RIPOR2,IL2RG,PTPN11,AP3B1,DDOST,GNAS,SMAD3,CD83,METAP1,HSPH1,STK11,GCLC,APOE,IL18,ITGB1,MYO18A,DNASE1L3,GLMN,STK39,MSH2,DCAF12,PELI1,TFRC,NCAPH2,PP…
GO:BP	mitotic cytokinesis	GO:0000281	false	0.00002496465001033666	4.602674518118584	90	3042	35	21031	USP8,EXOC5,EXOC4,ROCK2,STMN1,CFL1,CKAP2,CHMP4B,MITD1,VPS4B,RACGAP1,PDCD6IP,SPTBN1,UNC119,CUL7,EXOC6,RHOA,EXOC7,ESPL1,KIF4A,AURKB,EXOC2,EXOC1,POLDIP2,CHMP6,IQGAP1,CIT,RASA1,EXOC3,EXOC8,SEPTIN6,CHMP2A,SNX18,TTC19,ROCK1
GO:BP	regulation of mitotic metaphase/anaphase transition	GO:0030071	false	0.00002496465001033666	4.602674518118584	90	3042	35	21031	TPR,SMARCC1,CENPE,CENPF,IK,KNL1,SMARCD2,RB1,ZW10,ARID1A,LCMT1,ARID1B,BUB1,CDK5RAP2,ANAPC4,DLGAP5,PCID2,ESPL1,SMARCC2,SMARCE1,CDC23,AURKB,ZWINT,DYNC1LI1,SPC25,BCL7B,KLHL22,GEN1,BRD7,NDC80,CUL3,RAD21,UBE2C,NEK6,PBRM1
GO:BP	regulation of phosphorylation	GO:0042325	false	0.000026002085543438265	4.584991817272152	966	3042	203	21031	HNRNPU,PAK2,IPO7,CENPE,ETAA1,CDK12,IKBKB,RAD17,EIF2AK1,PTEN,PIBF1,RICTOR,PTPN1,PRKDC,MACROH2A1,PIK3CA,FMR1,TBK1,CCNT1,MOB1A,PPP2R5A,CALM1,ATF2,RBL1,ROCK2,HSP90AA1,CNOT7,XRCC6,NCK1,PTPN6,TWF1,MMD,PRKAR1A,UVRAG,RACK1,JAK2,PDCD10,MCM7,RAPGEF2,NCL,RAD50,RB1,CCNG1,PPP2R5D,IL6ST,PSMD10,PPP1R9B,CCNT2,FBH1,PTPN11,HTT,ERP29,WARS1,GTF2H1,STK11,HDAC3,APOE,IL18,ABI1,TSPYL2,NPRL2,ZNF592,PDCD4,KRAS,GLMN,CNOT9,…
GO:BP	signal transduction by p53 class mediator	GO:0072331	false	0.00002687348838114196	4.570675955213714	181	3042	56	21031	RPL5,RPL26,RRN3,SP100,SNW1,RPS7,ATAD5,ATRX,MDM2,TRIM24,PSMD10,PPP2R5C,DYRK3,ACER2,STK11,USP7,MSH2,TAF9,NPM1,TP53RK,ING4,DDX5,HNRNPK,MTOR,TP53BP2,KAT6A,COPS3,SMYD2,MAPKAPK5,USP28,AURKB,RRM2B,BCL2,SGK1,PAK1IP1,CRADD,NOP2,RPS15,CD74,MAP2K6,URB2,NOP53,DDIT4,BAG6,RNF34,BRCA2,RPF2,DYRK2,PRMT5,FOXO3,EP300,ZNF385B,AEN,DYRK1A,JMY,KMT5A
GO:BP	protein-containing complex localization	GO:0031503	false	0.0000276367172188645	4.5585135451764	195	3042	59	21031	HNRNPU,XPO1,EZR,EPS15,ABCE1,MDN1,MIOS,GRIPAP1,FKBP4,ADAM10,SDAD1,IFT57,AP2A2,TERF1,RCC2,STX7,IFT46,WASL,NPM1,RAN,SYNE1,IFT52,AP2A1,ATAD1,SSNA1,NOP9,VPS35,CEP72,LMNB1,FCMR,AP2B1,NMD3,RPGR,NPTN,RAB11A,EIF6,ERBB2,VAC14,AP2S1,DYNLL1,EXOC3,TTC21B,WDR35,STAU2,RPS15,NETO2,SCRIB,FXR1,IFT81,DLG1,WASHC5,IPO9,PURA,SPAG17,LPAR1,KIF5A,DYNC2H1,CLUAP1,IFT74
GO:BP	positive regulation of cell cycle process	GO:0090068	false	0.000027738817084424864	4.5569120632577125	257	3042	72	21031	HNRNPU,TPR,CENPJ,DYNC1H1,SLF2,MACROH2A1,ROCK2,ATAD5,ATRX,MDM2,KNL1,SMC4,PKN2,RANBP1,RB1,INO80,GPSM2,DYRK3,RCC2,TFDP1,BUB1,SMC6,VPS4B,RACGAP1,CDK1,RAD18,NCAPH2,DLGAP5,NPM1,CCND2,DDRGK1,PCID2,NCAPG,RHOA,ESPL1,EZH2,E2F8,CUL4B,CDC23,PHB2,DDX3X,ZNF16,SLF1,AURKB,UBE2B,RRM2B,RAB11A,DYNC1LI1,POLDIP2,SH2B1,PLRG1,MECP2,CIT,KMT2E,INSR,SIN3A,DDX11,THOC1,CDC14B,GEN1,NDC80,CUL3,KAT2B,CPSF3,WNT10B,RRM1,RAD21,UB…
GO:BP	biosynthetic process	GO:0009058	false	0.000028050089142858874	4.552065754222786	10704	3042	1691	21031	MATR3,RIF1,CHD4,HNRNPU,PPP1R12A,HNRNPR,DDX17,XPO1,UGGT1,SETX,HSPA8,ERBIN,PRPF8,MYCBP2,LEO1,MT-ND6,CHD8,EIF4G2,TPR,HMGB1,ZZZ3,SYNCRIP,JMJD1C,RAB3GAP1,SRSF7,SMG1,EZR,PRPF40A,PRPF4B,RESF1,HLTF,IARS1,OGA,DNTTIP2,PUM2,SLTM,UTP20,CSDE1,MYH9,DAGLB,VIRMA,REST,THRAP3,MAN1A2,BMS1,TRIM37,SMCHD1,TOP1,GTF2I,RBM26,GARS1,UBR2,LAPTM5,VCP,RPS6,RPL5,BTAF1,UBP1,RBBP7,CENPJ,GOLGB1,SMARCC1,RPL26,ATF4,PRPF6,POLR2B,CNO…
GO:BP	mitochondrial gene expression	GO:0140053	false	0.000028117597570744605	4.551021789140872	163	3042	52	21031	GARS1,GFM1,MRPS5,DAP3,FASTKD5,MRPS35,MTIF3,FASTKD1,MTIF2,PUS1,TSFM,MRPL18,LARS2,NGRN,RARS2,MRPL15,MRPL20,TRUB2,MRPL13,C1QBP,TRNT1,MRPS26,METTL8,TRIT1,HSD17B10,IARS2,QRSL1,TARS2,MRPS27,WARS2,MRPL28,TFAM,AURKAIP1,MTERF1,MRPS18A,MRPL19,UQCC2,MRPL2,MRPL55,MRPS23,RCC1L,PRKAA1,MALSU1,PTCD3,MTRES1,FASTKD2,MRPL38,FOXO3,MRPL3,METTL4,TUFM,RPUSD4
GO:BP	telomere maintenance via telomerase	GO:0007004	false	0.000028955514945167653	4.538268707164515	71	3042	30	21031	HNRNPU,CCT2,CCT4,CCT8,HSP90AA1,SMG5,CCT3,RAD50,TERF1,TNKS,EXOSC10,TERF2IP,MAPKAPK5,MRE11,AURKB,CTC1,MAPK1,TNKS2,PRKCQ,XRN1,HMBOX1,RPA1,NAT10,DCP2,DKC1,NHP2,PKIB,GAR1,FBXO4,XRCC5
GO:BP	Golgi to plasma membrane transport	GO:0006893	false	0.00003005532681862138	4.522078545194877	60	3042	27	21031	OPTN,GOLGA4,MACF1,EXOC5,EXOC4,GGA3,RAB10,GOLPH3L,NSF,RACK1,VAMP3,RAB3IP,SPTBN1,EXOC6,RABEP1,KIF13A,EXOC2,EXOC1,SEC16A,EXOC8,CCDC22,GOPC,GGA2,RAB31,CSK,ATP2C1,GOLPH3
GO:BP	supramolecular fiber organization	GO:0097435	false	0.00003028840310617647	4.518723623347821	842	3042	181	21031	HSPA8,KPNB1,CEP192,GMFB,SLK,EZR,PAK2,CENPJ,USP8,CLASP2,ARPC4,DYNC1H1,TAOK1,RICTOR,PIK3CA,WDR1,VIM,KATNA1,BID,ROCK2,DRG1,ARPC5L,STMN1,FKBP4,CFL1,MAP4,NCK1,MDM2,NIN,TWF1,PRKAR1A,HIP1R,SSH2,JAK2,CKAP2,RB1,AKAP13,ARPC5,PPP1R9B,SMAD4,TUBGCP3,RHOT1,PRKCI,ARPC1A,AGFG1,DCTN1,INPPL1,SMAD3,CDK5RAP2,ALMS1,APOE,ABI1,CFLAR,ITGB1,ARAP1,WASL,GMFG,RUFY3,ARF6,CSNK1D,SWAP70,NEDD9,ABL1,LIMD2,CORO1B,SPTBN1,TAGLN2,TP…
GO:BP	intracellular steroid hormone receptor signaling pathway	GO:0030518	false	0.000032675622183251746	4.4857761341780105	124	3042	43	21031	DDX17,CNOT2,UBE3A,CNOT1,RWDD1,HDAC1,FOXP1,FKBP4,UFSP2,UFL1,JAK2,CALR,YWHAH,ARID1A,KDM3A,VPS18,RNF6,CNOT9,DDX5,NCOA4,DDRGK1,RHOA,KMT2D,NR3C1,TMF1,PHB2,PARP1,PMEPA1,LATS1,KDM4C,MAPK1,DNAJA1,SKP2,NR3C2,DDX54,ZMIZ1,EP300,WBP2,TAF7,PRMT2,TRIM68,TRIP4,CALCOCO1
GO:BP	methylation	GO:0032259	false	0.00003429777644212994	4.464734034774006	268	3042	74	21031	VIRMA,SMCHD1,SETD6,CTCF,LARP7,PRMT9,TRMT10A,METTL14,ATRX,PRMT3,HELLS,DPH5,LCMT1,ARID4A,PRDM10,NSD3,EHMT1,CMTR1,KMT2B,MTR,TRMT2A,METTL8,KMT5B,HSD17B10,KMT2D,SNRPB,TPMT,RAMAC,TRMT112,EZH2,BCDIN3D,BUD23,TRMT1,SETD3,AS3MT,COQ3,SMYD2,TRMU,PARP1,GSPT1,NDUFAF5,METTL15,RLF,FTSJ3,METTL16,TRMT11,ZC3H13,NDUFAF7,MECP2,TRMT10B,MBD3,KMT2E,METTL7A,NOP2,TRMT13,GATAD2A,SNRPD1,METTL22,NSD1,NSUN6,PRMT5,BAZ2A,PRDM5,…
GO:BP	microtubule polymerization	GO:0046785	true	0.000034607701938828564	4.460827238279448	95	3042	36	21031	CEP192,CENPJ,CLASP2,DRG1,STMN1,FKBP4,MAP4,NIN,TUBGCP3,DCTN1,CDK5RAP2,CSNK1D,ABL1,HAUS1,SSNA1,CAMSAP1,TOGARAM1,PRUNE1,TUBG1,HDGFL3,TUBGCP6,PSRC1,MECP2,DIAPH3,HAUS6,RPS3,MAP7D3,HAUS8,TPX2,BLOC1S2,FES,CKAP5,PDE4DIP,CLIP1,DYRK1A,NUMA1
GO:BP	actin filament organization	GO:0007015	false	0.00003485137106257691	4.4577801319648565	463	3042	112	21031	GMFB,EZR,PAK2,CLASP2,ARPC4,RICTOR,PIK3CA,WDR1,ROCK2,ARPC5L,STMN1,CFL1,NCK1,TWF1,HIP1R,SSH2,JAK2,ARPC5,PPP1R9B,RHOT1,PRKCI,ARPC1A,INPPL1,SMAD3,ALMS1,ABI1,ARAP1,WASL,GMFG,RUFY3,ARF6,SWAP70,NEDD9,ABL1,LIMD2,CORO1B,SPTBN1,TAGLN2,TPM1,RHOA,MTOR,PRKCD,ARHGAP17,LCP1,PACSIN1,TF,CYFIP2,FLNA,TPM3,NF2,EPS8,CORO1C,LATS1,BCL2,ACTR2,CARMIL2,IQGAP1,CNN3,DIAPH3,RASA1,PTK2B,ACTN1,CAPZA2,ACTR3,CCR7,TMSB10,WIPF1,CD…
GO:BP	multicellular organism development	GO:0007275	false	0.00003739924416200641	4.42713717479382	4643	3042	791	21031	MATR3,CNTRL,RIF1,CHD4,HNRNPU,MT-CO1,SETX,MYCBP2,LEO1,CHD8,EIF4G2,HMGB1,ZZZ3,GMFB,RAB3GAP1,HLTF,PUM2,VPS13A,CSDE1,MYH9,DAGLB,REST,MAN1A2,PAK2,SMCHD1,TOP1,GTF2I,IPO7,SHOC2,UBP1,RBBP7,SMARCC1,ATF4,CNOT2,STRAP,NOLC1,CLASP2,NSRP1,ATP5F1B,MTDH,CENPF,FRYL,TOP2A,RRN3,ITSN2,NUP160,STRN,GOLGA4,ARCN1,IKBKB,ITPR1,KDM4A,SLC38A2,PTEN,DOCK10,SP100,UBE3A,PICALM,LTA4H,TMEM30A,ACAT1,MACF1,SDCCAG8,TAOK1,RICTOR,CAT,…
GO:BP	establishment of chromosome localization	GO:0051303	false	0.0000377188890188544	4.423441107559489	116	3042	41	21031	HNRNPU,KPNB1,CENPE,CENPF,DYNC1H1,PIBF1,KNL1,CHMP4B,RB1,DSN1,ZW10,KIFC1,TERF1,RCC2,VPS4B,RACGAP1,CHAMP1,SKA2,ABRAXAS1,KIF22,CDC23,SGO1,AURKB,UBE2B,SEPTIN1,ZWINT,RAB11A,CHMP6,PSRC1,SPC25,TTL,SPICE1,CHMP2A,CENPQ,NDC80,CUL3,KAT2B,SPAG5,ABRAXAS2,RMDN1,NUMA1
GO:BP	regulation of proteasomal protein catabolic process	GO:0061136	false	0.000039048087290997424	4.408400234496277	192	3042	58	21031	XPO1,VCP,SMARCC1,USP25,NUB1,USP14,FMR1,CSNK1A1,CCAR2,MDM2,UFL1,RACK1,UBXN1,PSMD10,PHF20L1,USP5,GCLC,APOE,PSME2,ARIH1,USP7,GLMN,PSMC1,TAF9,RAD23B,CSNK1D,BTRC,DNAJB2,KEAP1,BBS7,DDRGK1,PSMC5,TMF1,PSME1,PSME3,UBE2K,GNA12,PSMC2,RYBP,GSK3B,OSBPL7,DET1,TRIM39,RNF19B,PRKACA,NOP53,CLU,UBQLN1,BAG6,SUMO2,SUMO1,TMTC3,WNT10B,BAG5,STUB1,PSEN1,CHFR,ARIH2
GO:BP	regulation of microtubule-based process	GO:0032886	false	0.00004012559387561003	4.396578526799116	264	3042	73	21031	HNRNPU,XPO1,TPR,TRIM37,CENPJ,CLASP2,CLTC,DYNC1H1,MACF1,TAOK1,ROCK2,DRG1,STMN1,FKBP4,SENP6,CKAP2,CHMP4B,GPSM2,RIPOR2,DCTN1,VPS4B,BORA,STK11,CDK5RAP2,ALMS1,RNF4,SKA2,PDCD6IP,NPM1,ABL1,HAUS1,CEP70,RHOA,CAMSAP1,MAPRE2,CCNL1,TOGARAM1,CFAP298-TCP10L,PRUNE1,KAT2A,HDGFL3,CHMP6,BORCS5,PSRC1,ERBB2,PATJ,MECP2,DIAPH3,HAUS6,SPICE1,GSK3B,RPS3,TTC21B,PHLDB2,PRKAA1,HAUS8,TPX2,RBM14,GEN1,CFAP20,CHMP2A,NAT10,FES,C…
GO:BP	alternative mRNA splicing, via spliceosome	GO:0000380	true	0.00004279398834223488	4.368617235967419	72	3042	30	21031	HNRNPU,DDX17,REST,THRAP3,STRAP,HNRNPM,NSRP1,DHX9,PTBP1,FMR1,SRSF6,SRSF1,RBM8A,CELF2,TRA2B,FAM172A,SRSF9,SLU7,DDX5,SFPQ,NCBP1,CDK13,YTHDC1,SMU1,CELF1,FXR1,RBM5,RBM20,WTAP,PQBP1
GO:BP	negative regulation of response to stimulus	GO:0048585	false	0.00004533602702030922	4.343556541526617	1648	3042	317	21031	RIF1,HSPA8,ERBIN,CHD8,EZR,MCL1,SMCHD1,UBR2,LAPTM5,VCP,RBBP7,ATF4,USP25,CNOT2,STRAP,ZMYND11,CLASP2,GHITM,OPTN,RRN3,NCOA5,ITPR1,PTEN,UBE3A,IVNS1ABP,PIBF1,PTPN1,TRIM33,SUDS3,PRKDC,MACROH2A1,MIOS,CNOT1,TBK1,CSNK1A1,MAP4K4,SOD2,BID,HDAC1,ATAD5,CASP8,STMN1,FOXP1,TNIP1,PRKACB,RNF125,INTS9,CNOT7,CCAR2,NCK1,OTUD4,MDM2,PTPN6,ERCC4,ING1,JADE1,UFL1,NT5C2,OTULIN,MTMR4,ATG5,HYOU1,RACK1,TRIM59,NCL,CTDSPL2,NFKBI…
GO:BP	negative regulation of apoptotic process	GO:0043066	false	0.00004663454570226352	4.331292249628286	881	3042	187	21031	SETX,CHD8,MCL1,PAK2,ATF4,ZMYND11,GHITM,MTDH,RRN3,RPS3A,TAX1BP1,IVNS1ABP,RICTOR,CAT,PTPN1,PRKDC,BAG1,PIK3CA,SRSF6,MAP4K4,SOD2,MAPK8,BID,HDAC1,ATAD5,FOXP1,CFL1,CCAR2,MDM2,CFDP1,ZPR1,UFL1,HIP1R,ATG5,HYOU1,RACK1,JAK2,PDCD10,VDAC1,RB1,HELLS,CCNG1,VPS54,FAIM,IL6ST,PSMD10,HIF1A,VDAC2,DYRK3,ARF4,HTT,PRKCI,NMNAT1,SMAD3,SLC25A6,HDAC3,GCLC,APOE,CFLAR,AHI1,ITGB1,NAA16,PDCD4,MYO18A,KRAS,TRAP1,MSH2,TAF9,HDAC2,…
GO:BP	positive regulation of protein modification by small protein conjugation or removal	GO:1903322	false	0.00004676553191258345	4.330074121611808	134	3042	45	21031	MYCBP2,LAPTM5,VCP,PTEN,UBE3A,UBE2V1,SAE1,FANCM,TNIP1,FBXO33,PSMD10,DCUN1D1,HDAC3,UBE2D1,TANK,PELI1,RNF111,BTRC,NPM1,DNAJB2,UBE2S,PTPN22,DCUN1D5,DDX3X,DERL1,ARRDC3,ARNT,SENP2,PDCD6,GSK3B,TOLLIP,NOP53,XIAP,TBC1D7,SKP2,CDC14B,UBQLN1,CUL3,UBE2C,STUB1,GNL3,DCUN1D2,CHFR,FBXO4,DCUN1D3
GO:BP	protein K48-linked ubiquitination	GO:0070936	false	0.000047469367496861686	4.323586554977507	80	3042	32	21031	MYCBP2,UBE3A,NEDD4L,FBXO38,NT5C2,UBE3C,UBE2D2,RNF6,RNF4,UBE2R2,UBE2D1,RNF216,PELI1,BTRC,UBE2G2,SYVN1,KBTBD7,UBE2B,UBE2K,TRIM65,RNF146,SKP2,RNF34,FBXO9,CDC34,CUL3,UBE2C,UBE2H,BFAR,TRIM21,TTC3,ARIH2
GO:BP	regulation of apoptotic signaling pathway	GO:2001233	false	0.000051731270819579907	4.286246852672457	382	3042	96	21031	MCL1,PAK2,RPL26,ATF4,ZMYND11,GHITM,RRN3,SP100,IVNS1ABP,PTPN1,SOD2,BID,HDAC1,RPS7,ATAD5,PDIA3,CCAR2,NCK1,MDM2,HYOU1,RACK1,JAK2,RB1,HELLS,FAIM,PSMD10,HIF1A,VDAC2,FBH1,HTT,ERP29,TNFSF10,SLC25A6,GCLC,APAF1,CFLAR,TRAP1,TAF9,FIS1,SYVN1,FAF1,HNRNPK,FEM1B,SFPQ,PRKCD,BCLAF1,SKIL,RAF1,DDIT3,CTSS,FXN,DDX3X,TRAF2,BCL2L11,AGAP2,SOD1,CTSK,PSME3,PARP1,RTKN2,RRM2B,ACSL5,BCL2,ITGA6,LCK,TPT1,CRADD,DNAJA1,GSK3B,RPS…
GO:BP	maturation of LSU-rRNA	GO:0000470	false	0.00005257319726877072	4.279235610313504	28	3042	17	21031	MAK16,NIFK,RPL35,URB1,WDR12,ZNHIT6,NOL9,RRP15,EIF6,FTSJ3,PES1,NOP2,GTPBP4,RPF2,RPF1,NHP2,RPL7A
GO:BP	mitotic sister chromatid cohesion	GO:0007064	false	0.00005401639509472764	4.267474402797735	31	3042	18	21031	PDS5A,PDS5B,SLF2,MACROH2A1,ATRX,SMC1A,RB1,BUB1,ESCO2,TNKS,NAA50,SGO1,SLF1,NIPBL,SMC3,NAA10,DSCC1,RAD21
GO:BP	positive regulation of intracellular transport	GO:0032388	false	0.00005463287857438558	4.262545916160577	139	3042	46	21031	TPR,EZR,DHX9,MSN,DYNC1H1,TMEM30A,PDCD5,HSP90AA1,MDM2,ZPR1,JAK2,PDCD10,CTDSPL2,OAZ1,SMAD3,STK11,HDAC3,CDK1,RUFY3,RAN,EDEM1,PTPN22,PRKCD,ZFAND1,FLNA,ERGIC3,NF2,BORCS5,RBM22,CPSF6,MECP2,DMAP1,SORL1,GSK3B,PPM1A,PRKACA,EP300,NRDE2,RAB29,BCAP31,SPAG5,PSEN1,HCLS1,NUMA1,CAMK1,ABCA12
GO:BP	peptidyl-amino acid modification	GO:0018193	false	0.000056793677380534805	4.2457000099154465	747	3042	163	21031	SMG1,PAK2,TOP1,IKBKB,SETD6,PTEN,SLF2,PIBF1,RICTOR,PTPN1,PRKDC,TBK1,PRMT9,SAE1,CSNK1A1,CALM1,ATF2,MAPK8,DIP2B,ROCK2,SENP7,GALNT11,PPIL6,CNOT7,PIKFYVE,NCK1,MDM2,PTPN6,PRMT3,SENP6,PPIL1,PPIG,RACK1,JAK2,PDCD10,NCL,LMTK2,PPP2R5D,IL6ST,DPH5,PTPN11,PRKCI,SMC6,CREBBP,ZNF451,METAP1,STK11,IL18,ABI1,NSMCE1,EHMT1,ZNF592,STK39,CNOT9,HDAC2,CDK1,TFRC,CLSPN,NEDD9,ABL1,BCL11A,UNC119,PDCL3,IL6R,TNKS,PTPN22,MTOR,PP…
GO:BP	G1/S transition of mitotic cell cycle	GO:0000082	false	0.000060148482448356094	4.22077532547491	213	3042	62	21031	CENPJ,SMARCC1,RPL26,PTEN,PRKDC,RBL1,BID,MDM2,PTPN6,JADE1,SMARCD2,RB1,INO80,ARID1A,PPP2R5C,ARID1B,TFDP1,RPA2,ZNF655,PSME2,ITGB1,CDK1,CDK7,CCND2,CCNE2,CRLF3,CUL2,SMARCC2,PPP3CA,APPL1,EZH2,SMARCE1,CUL4B,CUL5,PSME1,DDX3X,DGKZ,PSME3,GSPT1,ECD,GIGYF2,LATS1,BCL2,PLRG1,CCNH,BCL7B,MNAT1,CRADD,KMT2E,ZC3H12D,SKP2,RBBP8,BRD7,DLG1,CDC34,CUL3,CCNA2,CPSF3,RRM1,PRMT2,PBRM1,DCUN1D3
GO:BP	organophosphate metabolic process	GO:0019637	false	0.00006025303416283454	4.220021078429485	1034	3042	213	21031	HSPA8,MT-ND6,SMG1,SUCLG2,GARS1,PARG,VCP,LDHB,ATP5F1B,PTEN,ACAT1,SUCLG1,MACROH2A1,PIK3CA,PPAT,PIK3C3,MT-ND4,PI4K2B,GK5,PIKFYVE,NDUFV3,UVRAG,FIG4,NT5C2,MTMR4,MTMR9,PIK3R4,GPCPD1,NT5C3B,PI4KB,NDUFA9,NDUFS2,DCK,PDHX,HPRT1,HIF1A,NT5C,MVD,EFR3A,UGP2,MT-ND2,NDUFB10,NDUFS1,ACSL4,NMNAT1,SDHA,INPPL1,HSD17B4,IP6K1,DPM1,SRD5A3,UPRT,ACOT9,SDHB,SLC30A5,ADAL,PIGO,FIS1,ACACA,ABHD5,SLC25A16,DNAJC19,MT-ATP6,MTMR14…
GO:BP	positive regulation of post-translational protein modification	GO:1901875	false	0.00006040239948072811	4.218945808720903	135	3042	45	21031	MYCBP2,LAPTM5,VCP,PTEN,UBE3A,UBE2V1,SAE1,FANCM,TNIP1,FBXO33,PSMD10,DCUN1D1,HDAC3,UBE2D1,TANK,PELI1,RNF111,BTRC,NPM1,DNAJB2,UBE2S,PTPN22,DCUN1D5,DDX3X,DERL1,ARRDC3,ARNT,SENP2,PDCD6,GSK3B,TOLLIP,NOP53,XIAP,TBC1D7,SKP2,CDC14B,UBQLN1,CUL3,UBE2C,STUB1,GNL3,DCUN1D2,CHFR,FBXO4,DCUN1D3
GO:BP	RNA-templated DNA biosynthetic process	GO:0006278	false	0.00006263544392840787	4.203179840169683	73	3042	30	21031	HNRNPU,CCT2,CCT4,CCT8,HSP90AA1,SMG5,CCT3,RAD50,TERF1,TNKS,EXOSC10,TERF2IP,MAPKAPK5,MRE11,AURKB,CTC1,MAPK1,TNKS2,PRKCQ,XRN1,HMBOX1,RPA1,NAT10,DCP2,DKC1,NHP2,PKIB,GAR1,FBXO4,XRCC5
GO:BP	mitochondrion organization	GO:0007005	false	0.00006655703626459466	4.176806025097584	495	3042	117	21031	MT-ND6,MCL1,PUM2,VPS13A,IMMT,GHITM,OPTN,PDCD5,ATF2,SOD2,BID,MT-ND4,HSP90AA1,CCAR2,AIFM1,HIP1R,ATG5,NDUFA9,NDUFS2,VDAC1,VPS54,PSMD10,HIF1A,VDAC2,TIMM50,MT-ND2,RHOT1,AP3B1,HTT,COX10,NDUFB10,NDUFS1,ATPAF1,TNFSF10,SLC25A6,GCLC,SAMM50,ATG7,THG1L,PPM1K,FIS1,TFRC,CLUH,HK2,NDUFAF1,WIPI2,SHARPIN,TOMM70,VPS13D,MTFR1,HSD17B10,NDUFB2,DDHD2,P2RX7,RALBP1,LRBA,VPS35,FXN,PHB2,DDHD1,BCL2L11,CISD2,HSPA9,TIMM8A,NDU…
GO:BP	small GTPase-mediated signal transduction	GO:0007264	false	0.00006841328552167372	4.164859552249478	506	3042	119	21031	KPNB1,VAV1,ARHGAP15,SHOC2,USP8,DOCK2,DOCK10,CDC42SE2,CSNK1A1,MAP4K4,USO1,ROCK2,STMN1,CFL1,FNTA,CYTH1,ARHGAP45,RAPGEF2,RB1,AKAP13,DOCK9,GPSM2,RIPOR2,RALGPS2,RHOT1,DOK4,RASGRP2,APOE,ITGB1,RACGAP1,ARAP1,RRAGC,CYTH4,KRAS,ARF6,RHEB,DEF6,ARHGAP4,RAP1B,SWAP70,ABL1,NET1,ARHGDIB,NUCB2,RHOA,ARHGAP42,ARFGAP1,NOTCH2,MYO9B,ARHGAP17,RAB18,RALBP1,RAF1,FGD3,RAP2A,MAPRE2,KBTBD7,MAPKAPK5,PHACTR4,CBL,ABL2,P2RY10,EP…
GO:BP	cellular process	GO:0009987	false	0.00007446203562038539	4.128065095345447	19708	3042	2915	21031	MATR3,CNTRL,RIF1,CHD4,HNRNPU,MT-CYB,PPP1R12A,HNRNPR,DDX17,XPO1,MT-CO1,UGGT1,SETX,HSPA8,SRP72,EEA1,MT-CO2,ERBIN,PRPF8,MYCBP2,LEO1,MT-ND6,CHD8,KPNB1,EIF4G2,SLC29A1,CEP192,TPR,HMGB1,ZZZ3,GMFB,SYNCRIP,TM9SF3,JMJD1C,SLK,RAB3GAP1,SPPL2A,PPP4R3A,SRSF7,SMG1,EZR,PRPF40A,PRPF4B,SUCLG2,RESF1,MCL1,VAV1,HLTF,ETFA,IARS1,OGA,DNTTIP2,PUM2,SLTM,VPS13A,AFTPH,UTP20,CSDE1,PDS5A,MYH9,DAGLB,VIRMA,REST,THRAP3,MAN1A2,BM…
GO:BP	regulation of microtubule cytoskeleton organization	GO:0070507	false	0.00007920318631873263	4.10125734653162	163	3042	51	21031	HNRNPU,TPR,CENPJ,CLASP2,CLTC,DYNC1H1,TAOK1,DRG1,STMN1,FKBP4,SENP6,CKAP2,CHMP4B,GPSM2,RIPOR2,DCTN1,VPS4B,BORA,CDK5RAP2,RNF4,SKA2,ABL1,HAUS1,CEP70,RHOA,CAMSAP1,MAPRE2,TOGARAM1,PRUNE1,HDGFL3,CHMP6,PSRC1,PATJ,MECP2,DIAPH3,HAUS6,GSK3B,RPS3,PHLDB2,PRKAA1,HAUS8,TPX2,CHMP2A,FES,CKAP5,SPAG5,PDE4DIP,CLIP1,DYRK1A,ROCK1,NUMA1
GO:BP	oxidative phosphorylation	GO:0006119	false	0.00008019217641283744	4.095867999626941	145	3042	47	21031	MT-CYB,MT-CO1,MT-CO2,MT-ND6,VCP,GHITM,ATP5F1B,MACROH2A1,BID,MT-ND4,NDUFV3,COX4I1,COX5B,NDUFA9,NDUFS2,CYCS,ISCU,MT-ND2,UQCRB,NDUFB10,NDUFS1,SDHA,SDHB,MSH2,CDK1,MT-ATP6,NDUFAF1,MT-ND3,RHOA,NDUFB2,FXN,NDUFS8,NDUFB9,COX5A,ATP5PF,COX8A,NDUFB6,UQCC2,NDUFV1,SLC25A51,NDUFA2,MT-ATP8,ATP5PB,ATP5F1C,ATP7A,ATP5F1A,SDHAF2
GO:BP	negative regulation of cell communication	GO:0010648	false	0.00008040750178334665	4.094703430963899	1398	3042	274	21031	HSPA8,ERBIN,CHD8,EZR,MCL1,REST,UBR2,LAPTM5,VCP,RBBP7,ATF4,CNOT2,STRAP,ZMYND11,GHITM,OPTN,RRN3,NCOA5,ITPR1,PTEN,UBE3A,IVNS1ABP,PIBF1,PTPN1,TRIM33,SUDS3,PRKDC,MIOS,FMR1,CNOT1,TBK1,CSNK1A1,MAP4K4,SOD2,BID,HDAC1,ATAD5,CASP8,STMN1,FOXP1,TNIP1,PRKACB,RNF125,INTS9,CNOT7,CCAR2,NCK1,OTUD4,MDM2,PTPN6,ING1,JADE1,PSMD9,UFL1,MTMR4,HYOU1,RACK1,TRIM59,NCL,CTDSPL2,NFKBIA,RB1,HELLS,CALR,FAIM,ASXL1,UBR1,IL6ST,PSMD…
GO:BP	regulation of intracellular protein transport	GO:0033157	false	0.00008058490604547805	4.0937462960985505	154	3042	49	21031	XPO1,TPR,SP100,TMEM30A,PTPN1,PDCD5,GRIPAP1,HSP90AA1,MDM2,ZPR1,JAK2,PDCD10,CTDSPL2,NUP54,PTPN11,OAZ1,SMAD3,HDAC3,YOD1,CDK1,RUFY3,UBE2G2,RAN,EDEM1,DERL2,PTPN22,PRKCD,LCP1,ZFAND1,FLNA,ERGIC3,UBE2J1,RBM22,DMAP1,SORL1,GSK3B,PPM1A,PRKACA,CHCHD4,ERLEC1,SUMO1,NF1,EP300,RAB29,BCAP31,RAB23,PSEN1,HCLS1,CAMK1
GO:BP	positive regulation of RNA splicing	GO:0033120	false	0.00008318586449139248	4.079950465715835	48	3042	23	21031	SETX,THRAP3,SLC38A2,SNW1,SRSF1,TRA2A,CLNS1A,ZPR1,NCL,SNRNP70,TRA2B,EIF1,EXOSC10,PRPF19,NCBP1,RBM3,UPF3B,RBM22,PRMT5,RBM20,HNRNPLL,DYRK1A,NUP98
GO:BP	transcription by RNA polymerase I	GO:0006360	false	0.00008590257019825578	4.065993841917058	70	3042	29	21031	ATF4,TTF1,RRN3,MACROH2A1,SF3B1,TCOF1,NCL,GTF2H1,CREBBP,LYAR,TAF1B,POLR1E,TAF1A,MTOR,HEATR1,FLNA,ERBB2,DDX11,NOP53,WDR75,ERCC6,PWP1,ACTR6,POLR1C,BAZ2A,DHX33,DDX21,GTF2H5,POLR1A
GO:BP	positive regulation of telomere maintenance	GO:0032206	false	0.00008590257019825578	4.065993841917058	70	3042	29	21031	CCT2,CCT4,CCT8,ATRX,RUVBL1,CCT3,RAD50,INO80,TERF1,HNRNPA2B1,DHX36,ACTR5,TNKS,TERF2IP,MAPKAPK5,MRE11,NFRKB,AURKB,INO80C,ACTR8,MAPK1,TNKS2,PRKCQ,HMBOX1,DKC1,GNL3,PKIB,FBXO4,XRCC5
GO:BP	regulation of intrinsic apoptotic signaling pathway	GO:2001242	false	0.00008940871020012639	4.048620170157267	182	3042	55	21031	MCL1,RPL26,ATF4,RRN3,IVNS1ABP,PTPN1,SOD2,BID,HDAC1,RPS7,ATAD5,CCAR2,NCK1,MDM2,HYOU1,RACK1,HELLS,HIF1A,VDAC2,FBH1,ERP29,TRAP1,TAF9,FIS1,SYVN1,HNRNPK,SFPQ,BCLAF1,SKIL,DDIT3,DDX3X,BCL2L11,SOD1,PARP1,RTKN2,RRM2B,BCL2,LCK,TPT1,DNAJA1,RPS3,KDM6A,CD74,CLU,FLCN,NONO,UBQLN1,PIK3CB,TMBIM6,BAG5,FIGNL1,BCAP31,TAF6,FYN,CREB3
GO:BP	regulation of macroautophagy	GO:0016241	false	0.00008972381533609991	4.047092267142299	159	3042	50	21031	RAB3GAP1,CALCOCO2,OPTN,EXOC4,PIK3CA,TBK1,PIK3C3,MAPK8,SNX5,UVRAG,ATG5,PIK3R4,VDAC1,ATP6V1C1,HIF1A,RAB3GAP2,HTT,RHEB,VPS13D,MTOR,FEZ2,EXOC7,VPS35,SESN1,TRIM13,EXOC1,POLDIP2,ATG14,SCFD1,RUBCN,TECPR1,EXOC8,PRKACA,VPS26B,UBQLN1,CASP3,IKBKG,SNX30,HMOX1,SUPT5H,SNX18,GAPDH,ATP6V0A2,CAPNS1,ATP6V0D1,SESN3,ATP6V0A1,SEC22B,SNX6,EHMT2
GO:BP	activation of immune response	GO:0002253	false	0.00010040122372064287	3.9982609938455433	531	3042	123	21031	MATR3,HSPA8,ERBIN,HMGB1,EZR,VAV1,PUM2,PAK2,LAPTM5,LSM14A,PJA2,IKBKB,PRKDC,PIK3CA,TBK1,CSNK1A1,MAPK8,FOXP1,TNIP1,RNF125,HSP90AA1,XRCC6,OTUD4,PTPN6,OTULIN,EIF2B5,NFKBIA,AP3B1,CREBBP,STK11,PELI1,BLNK,C1QBP,ZNFX1,ABL1,SKAP1,TOMM70,PTPN22,HCFC2,SFPQ,UFD1,EIF2B3,PRKCD,TKFC,PRKD2,SEC14L1,APPL1,INPP5D,CTSS,PHB2,DDX3X,PIK3CD,ARRB2,CD22,FCMR,EIF2B1,OAS1,DGKZ,CD3D,AURKB,PARP1,BCL2,LY96,LCK,SYK,MAPK1,PTPRJ,C…
GO:BP	protein targeting to lysosome	GO:0006622	false	0.00010672809832388343	3.971721228742949	32	3042	18	21031	HSPA8,LAPTM5,PIK3C3,GGA3,PIK3R4,VPS54,AP3B1,SCARB2,NCOA4,SNX16,ATG14,SORT1,SORL1,CLU,ZFYVE16,GNPTAB,PXK,M6PR
GO:BP	regulation of telomere maintenance via telomere lengthening	GO:1904356	false	0.00010726481265375357	3.9695427214315067	63	3042	27	21031	HNRNPU,CCT2,CCT4,CCT8,ERCC4,SMG5,CCT3,TERF1,HNRNPA2B1,DHX36,TNKS,EXOSC10,MAPKAPK5,AURKB,PARP1,CTC1,MAPK1,TNKS2,PRKCQ,XRN1,HMBOX1,NAT10,DCP2,DKC1,PKIB,FBXO4,XRCC5
GO:BP	cellular response to heat	GO:0034605	false	0.00010726481265375357	3.9695427214315067	63	3042	27	21031	TPR,VCP,RBBP7,HSP90AA1,EEF1D,HIKESHI,SLU7,DHX36,CREBBP,DNAJC2,HDAC2,DNAJC7,HSBP1,MTOR,DNAJB6,PDCD6,TFEC,GSK3B,EIF2S1,PRKACA,IRAK1,DNAJB1,SUMO1,HMOX1,NF1,EP300,STUB1
GO:BP	response to oxidative stress	GO:0006979	false	0.00011315349206678754	3.9463320385989205	393	3042	97	21031	MT-CO1,SETX,ATF4,UBE3A,PSIP1,CAT,MACROH2A1,RWDD1,ATF2,SOD2,MAPK8,FOXP1,MDM2,ERCC3,AIFM1,ATP2A2,RACK1,JAK2,PDCD10,NDUFS2,TXNIP,HIF1A,ANKZF1,GCLC,APOE,PYROXD1,TRAP1,THG1L,HDAC2,CDK1,KEAP1,STK26,ABL1,ERCC8,NET1,TPM1,MT-ND3,XRCC1,PEX12,HMOX2,PRKCD,EZH2,ZNF277,SLC4A11,GSS,FXN,SESN1,NDUFS8,STK25,SOD1,NUDT2,PARP1,MSRA,GSR,TOR1A,RRM2B,HM13,OXR1,ERO1A,PSMB5,BCL2,SDC1,MAPK1,PTK2B,BTG1,RPS3,CHUK,EIF2S1,PTPR…
GO:BP	intracellular receptor signaling pathway	GO:0030522	false	0.00011776658029824955	3.928977935790399	362	3042	91	21031	DDX17,HSPA8,ERBIN,HMGB1,PUM2,CNOT2,LSM14A,ASXL2,IKBKB,SP100,UBE3A,PRKDC,CNOT1,TBK1,RWDD1,CSNK1A1,SNW1,MAPK8,HDAC1,FOXP1,FKBP4,RNF125,UFSP2,UFL1,OTULIN,TRIM24,JAK2,NFKBIA,NCOA1,FAM120B,CALR,YWHAH,ASXL1,ARID1A,KDM3A,VPS18,RNF6,CNOT9,PELI1,DDX5,C1QBP,NCOA4,DDRGK1,PTPN22,HCFC2,RHOA,UFD1,KMT2D,TKFC,NR3C1,SEC14L1,EZH2,TMF1,PHB2,DDX3X,OAS1,AURKB,PARP1,PMEPA1,ARNT,LATS1,KDM4C,MAPK1,DNAJA1,NOP53,XIAP,SKP2…
GO:BP	response to heat	GO:0009408	false	0.0001205367563171616	3.918880499714897	99	3042	36	21031	TPR,VCP,RBBP7,PSIP1,HSP90AA1,EEF1D,EIF2B5,HIKESHI,SLU7,DHX36,CREBBP,GCLC,DNAJC2,HDAC2,DNAJC7,HSBP1,MTOR,EIF2B3,DNAJB4,EIF2B1,SOD1,DNAJB6,PDCD6,TFEC,DNAJA1,GSK3B,EIF2S1,PRKACA,IRAK1,DNAJB1,SUMO1,HMOX1,NF1,EP300,STUB1,HSPA2
GO:BP	cell development	GO:0048468	false	0.00012157504735310035	3.915155552603411	2819	3042	503	21031	HNRNPU,SETX,MYCBP2,LEO1,EIF4G2,HMGB1,EZR,VAV1,HLTF,PUM2,MYH9,REST,PAK2,SMCHD1,PRRC2C,SHOC2,SMARCC1,ATF4,NOLC1,CLASP2,FRYL,TOP2A,PSME4,ITSN2,DOCK2,STRN,GOLGA4,IKBKB,KDM4A,EIF2AK1,MSN,CTCF,PTEN,DOCK10,UBE3A,PICALM,TMEM30A,MACF1,TAOK1,TUT4,PRKDC,DCAF1,MED12,MIOS,PIK3CA,FMR1,WDR1,SNW1,MAP4K4,IST1,VIM,ATF2,ATF1,SOD2,C1GALT1,METTL14,DIP2B,ROCK2,NEDD4L,HDAC1,CASP8,RAB10,STMN1,FOXP1,ATRX,WDR7,FKBP4,LLPH,…
GO:BP	regulation of cell projection organization	GO:0031344	false	0.00014586162026603561	3.836058966498441	667	3042	147	21031	SETX,MYCBP2,EIF4G2,EZR,PUM2,PAK2,SHOC2,CENPJ,MPHOSPH9,GOLGA4,PTEN,UBE3A,TMEM30A,MACF1,SDCCAG8,PIK3CA,FMR1,MAP4K4,IST1,VIM,ATF1,DIP2B,NEDD4L,FKBP4,HSP90AA1,CFL1,MAP4,NCK1,MDM2,FBXO38,NIN,TWF1,ATG5,PLXNC1,RAPGEF2,YWHAH,RAB5A,RIPOR2,ARF4,SEPTIN7,HTT,RCC2,PRKCI,DHX36,STK11,APOE,SCARB2,CFLAR,ARAP1,WASL,RNF6,HDAC2,RUFY3,ARF6,ZMYND8,ARHGAP4,SPART,CAPRIN1,CDKL3,DDX56,NEDD9,RAB3IP,ABL1,ANKRD27,SYNE1,CORO1…
GO:BP	positive regulation of multicellular organismal process	GO:0051240	false	0.00015181091914817142	3.8186969902636423	1637	3042	312	21031	RIF1,EIF4G2,HMGB1,EZR,VAV1,REST,LAPTM5,RBBP7,SMARCC1,ATF4,MTDH,GOLGA4,DHX9,DYNC1H1,PIBF1,MACF1,SUDS3,PRKDC,MACROH2A1,PIK3CA,TBK1,SNW1,IST1,ATF2,ROCK2,HDAC1,ATAD5,CASP8,FOXP1,HSP90AA1,CFL1,XRCC6,NCK1,PMS2,PTPN6,NIN,TWF1,ING1,UFL1,SMARCD2,ATP2A2,ATG5,RACK1,JAK2,PLXNC1,NCOA1,RB1,ZNF322,ZBTB1,FAIM,SCD,IL6ST,HIF1A,ASPM,ARID1A,ARID1B,SMAD4,IL2RG,POLR3C,PTPN11,AP3B1,PRKCI,KDM3A,ARID4A,UAP1,GNAS,DHX36,KD…
GO:BP	positive regulation of protein-containing complex assembly	GO:0031334	false	0.00015927214075258303	3.797860182613973	199	3042	58	21031	VCP,MSN,SLF2,RICTOR,MAPK8,BID,DRG1,HSP90AA1,NCK1,HIP1R,RACK1,TERF1,WARS1,DCTN1,CDK5RAP2,ARF6,TFRC,SPIDR,RAP1B,FAF1,SKAP1,PTPN22,RHOA,MTOR,LCP1,DDX3X,BCL2L11,TOGARAM1,SLF1,PSRC1,TRIM65,CARMIL2,SYK,MECP2,PTK2B,GSK3B,RPS3,CCR7,CXCL13,CLU,CAND1,UNC13B,DLG1,CTTN,SUMO1,FSCN1,FES,CKAP5,BRK1,WNT10B,DHX33,STUB1,PDE4DIP,CLIP1,NUMA1,FNIP1,FERMT2,AJUBA
GO:BP	membrane organization	GO:0061024	false	0.00015956954820896876	3.797049984580799	815	3042	173	21031	HSPA8,EEA1,MYH9,LAPTM5,IMMT,SEC31A,GHITM,DOCK2,PTEN,PICALM,TMEM30A,EXOC5,EXOC4,REEP3,NUP155,USO1,PDCD5,ATF2,TOR1AIP2,BID,TRAM1,HSP90AA1,GOLPH3L,PIKFYVE,VPS37A,PRELID3B,FNTA,UVRAG,HIP1R,ATP2A2,NSF,TFG,CHMP4B,EMC7,VDAC2,TIMM50,RHOT1,AP3B1,ARFGAP3,PRKCI,VPS8,STX12,SEC23B,DCTN1,MITD1,TLCD1,VPS4B,SLC25A6,TRAPPC13,HDAC3,STX7,GCLC,APOE,TRAPPC11,SAMM50,VPS18,MYO18A,WASL,VAMP3,PPM1K,ZMYND8,CSNK1D,PDCD6IP,…
GO:BP	response to ionizing radiation	GO:0010212	false	0.00016217801363096454	3.790008023157945	139	3042	45	21031	RPL26,PRKDC,SOD2,XRCC6,MDM2,INTS3,EEF1D,INO80,DCLRE1C,RAD1,STK11,TOPBP1,MSH2,TANK,SPIDR,XRCC4,CCND2,ERCC8,NET1,ABRAXAS1,NIPBL,NHEJ1,CBL,USP28,PARP1,UIMC1,BCL2,MECP2,H2AX,PRKAA1,ERCC6,CASP3,BRCA2,RRM1,TICRR,POLB,RNF168,FIGNL1,GTF2H5,AEN,RAD54B,PTPRC,FBXO4,XRCC5,DCUN1D3
GO:BP	mitotic G2/M transition checkpoint	GO:0044818	false	0.00016575851039998306	3.7805241647339343	53	3042	24	21031	RAD17,TAOK1,RINT1,INTS3,RAD50,CCNG1,MBTPS2,TOPBP1,CDK1,CLSPN,ABRAXAS1,NAE1,MRE11,UIMC1,TRIM39,NOP53,RBBP8,TAOK2,CDC14B,FOXN3,TICRR,ORC1,CHFR,BRSK1
GO:BP	organelle disassembly	GO:1903008	false	0.0001659756802619638	3.779955542693624	171	3042	52	21031	VCP,OPTN,ABCE1,NEMF,ASCC3,MTIF3,MAP4,UFL1,MTIF2,ATG5,RACK1,VDAC1,HIF1A,ANKZF1,DYRK3,HTT,ATG7,CDK1,FIS1,ASCC2,NEDD9,TRNT1,HK2,DDRGK1,WIPI2,VPS13D,HBS1L,LRBA,PHB2,ZFAND1,CISD2,CTSK,GIGYF2,ATG14,STX5,FUNDC1,PRKAA1,MRRF,SKIV2L,ZNF598,CTTN,SNX30,RETREG2,MTRES1,SREBF2,WDR45B,EIF4E2,RNF25,RB1CC1,TRIM21,TRIP4,SLC25A46
GO:BP	vacuolar transport	GO:0007034	false	0.0001659756802619638	3.779955542693624	171	3042	52	21031	HSPA8,VPS13A,LAPTM5,VCP,PIK3C3,GGA3,VPS37A,PIK3R4,CHMP4B,VPS54,UEVLD,AP3B1,VPS8,VPS4B,SCARB2,VPS18,UBXN6,NCOA4,VAMP7,VPS13D,PSAP,VPS51,VPS35,KIF13A,SNF8,SNX16,HMGXB4,CHMP6,ATG14,SORT1,SORL1,VPS16,ALS2,CLU,ZFYVE16,GNPTAB,VTA1,MVB12B,CHMP2A,TRAK1,SLC17A9,TMEM50A,IGF2R,ATP6V0D1,STAM2,EPG5,GAK,PXK,VTI1A,CCDC91,M6PR,MGRN1
GO:BP	negative regulation of cell cycle G2/M phase transition	GO:1902750	false	0.00017221498137266896	3.7639290709748545	68	3042	28	21031	RAD17,TAOK1,MACROH2A1,RINT1,INTS3,RAD50,CCNG1,MBTPS2,TOPBP1,CDK1,CLSPN,ABRAXAS1,NAE1,MRE11,AURKB,ZFYVE19,UIMC1,TRIM39,NOP53,RBBP8,TAOK2,CDC14B,FOXN3,TICRR,RAD21,ORC1,CHFR,BRSK1
GO:BP	regulation of plasma membrane bounded cell projection organization	GO:0120035	false	0.00017354018205321774	3.7605999512851205	652	3042	144	21031	SETX,MYCBP2,EIF4G2,EZR,PUM2,PAK2,SHOC2,CENPJ,MPHOSPH9,GOLGA4,PTEN,UBE3A,TMEM30A,MACF1,SDCCAG8,PIK3CA,FMR1,MAP4K4,IST1,VIM,ATF1,DIP2B,NEDD4L,FKBP4,HSP90AA1,CFL1,MAP4,NCK1,MDM2,FBXO38,NIN,TWF1,ATG5,PLXNC1,RAPGEF2,YWHAH,RAB5A,RIPOR2,ARF4,SEPTIN7,HTT,RCC2,PRKCI,DHX36,STK11,APOE,SCARB2,CFLAR,ARAP1,WASL,RNF6,HDAC2,RUFY3,ARF6,ZMYND8,ARHGAP4,SPART,CAPRIN1,CDKL3,DDX56,NEDD9,RAB3IP,ABL1,ANKRD27,SYNE1,CORO1…
GO:BP	ribonucleotide metabolic process	GO:0009259	false	0.0001769724824411203	3.7520942571017044	471	3042	111	21031	HSPA8,MT-ND6,SUCLG2,PARG,VCP,ATP5F1B,ACAT1,SUCLG1,PPAT,MT-ND4,NDUFV3,NT5C2,NDUFA9,NDUFS2,DCK,PDHX,HPRT1,HIF1A,NT5C,MVD,MT-ND2,NDUFB10,NDUFS1,ACSL4,NMNAT1,SDHA,HSD17B4,UPRT,ACOT9,SDHB,FIS1,ACACA,SLC25A16,MT-ATP6,RAN,ACLY,HK2,SLC25A25,MT-ND3,NDUFB2,MTOR,GPAT4,ACSS1,COASY,P2RX7,PDE7A,PFKL,TECR,MMUT,NDUFS8,UMPS,NDUFB9,PFKFB2,ADSS2,HMGCR,SLC25A13,ATP5PF,NUDT2,ACSL1,PARP1,DLST,NDUFB6,ACSL5,ARNT,PANK2,N…
GO:BP	'de novo' post-translational protein folding	GO:0051084	false	0.00017963436700221168	3.7456105720585136	36	3042	19	21031	UGGT1,HSPA8,CCT2,BAG1,HSPA13,HSPA14,DNAJB14,HSPH1,DNAJC18,DNAJC7,DNAJB4,HSPA9,TOR1A,ERO1A,CD74,CHCHD4,DNAJB1,GAK,HSPA2
GO:BP	positive regulation of cellular component biogenesis	GO:0044089	false	0.00017984506282399827	3.7451014801013778	509	3042	118	21031	TPR,RAB3GAP1,RESF1,VCP,CENPJ,CNOT2,CLASP2,MSN,DYNC1H1,SLF2,RICTOR,PIK3CA,FMR1,CNOT1,MAP4K4,USP16,CNOT6L,MAPK8,BID,ROCK2,DRG1,HSP90AA1,NCK1,HIP1R,RACK1,RAB3GAP2,GPSM2,SMAD4,TERF1,RIPOR2,SEPTIN7,HTT,WARS1,DCTN1,VPS4B,SMAD3,CDK5RAP2,ARAP1,WASL,ARF6,TFRC,ZMYND8,PDCD6IP,CAPRIN1,SPIDR,RAP1B,SWAP70,FAF1,ABL1,SKAP1,TPM1,PTPN22,RHOA,MTOR,EEF2K,LCP1,P2RX7,DDX3X,BCL2L11,TOGARAM1,SNF8,SLF1,FNBP1L,FLNA,NF2,EP…
GO:BP	response to biotic stimulus	GO:0009607	false	0.00019003341097709666	3.7211700362716553	1586	3042	303	21031	MATR3,DDX17,HSPA8,ERBIN,PRPF8,CEP192,HMGB1,SYNCRIP,VAV1,PUM2,PAK2,LAPTM5,IPO7,ZMYND11,LSM14A,NUB1,CALCOCO2,OPTN,PABPN1,MTDH,PJA2,TAX1BP1,DHX9,IKBKB,USP14,SP100,IVNS1ABP,PTPN1,PRKDC,FMR1,TBK1,CSNK1A1,CALM1,IRF2,VIM,ATF2,SOD2,MAPK8,SENP7,CASP8,STMN1,FOXP1,TNIP1,TRIM34,RNF125,HSP90AA1,CFL1,CNOT7,XRCC6,NCK1,SMC1A,OTUD4,FBXO38,HNRNPUL1,PTPN6,DHX16,TRIM23,TRIM22,NT5C2,OTULIN,ATG5,JAK2,RRP1B,ODC1,TRIM59…
GO:BP	regulation of GTPase activity	GO:0043087	false	0.00020866343191836437	3.680553653989554	210	3042	60	21031	RAB3GAP1,VAV1,DOCK10,PICALM,MAP4K4,STMN1,RIC1,RACK1,RRP1B,RAPGEF2,DOCK9,RAB3GAP2,RIPOR2,RCC2,GNAS,RASGRP2,ITGB1,SGSM2,ARAP1,NET1,RASAL2,ARHGAP42,ARHGAP17,RALBP1,EZH2,FGD3,RSU1,MAPRE2,MMUT,PIP5K1A,SOD1,TMED2,CORO1C,ITGA6,IQGAP1,RASA1,GSK3B,SIPA1L1,CXCL13,CPEB2,RHOG,SH3BP1,ALS2,MYO9A,SGSM3,TBC1D7,SCRIB,RGS10,ASAP1,DOCK11,GNB5,RASAL3,SNX18,FGD4,NF1,WDR41,RGS1,ARFGEF1,FERMT2,ASAP2
GO:BP	transcription elongation by RNA polymerase II	GO:0006368	false	0.00021041089881989377	3.6769317684405904	118	3042	40	21031	HNRNPU,LEO1,ZMYND11,CDK12,LARP7,CCNT1,INTS9,INTS6,ERCC3,INTS3,IWS1,ELOA,CTDP1,CCNT2,EAF1,ZMYND8,LDB1,PCID2,ELP2,MED29,GTF2F2,EZH2,NCBP1,CDK13,INTS10,MED18,SUPT6H,PARP1,INTS8,TCEA1,INTS14,ERCC6,INTS13,EAF2,SUPT5H,NELFB,RNF168,SETD2,RTF1,PBRM1
GO:BP	protein import into nucleus	GO:0006606	false	0.00021696320291885569	3.6636139164942736	163	3042	50	21031	KPNB1,TPR,IPO7,TNPO1,NUP153,NUP50,NUP155,ATF2,HSP90AA1,IPO11,ZPR1,ING1,JAK2,NFKBIA,TXNIP,NUP54,HIKESHI,CSE1L,SMAD3,HDAC3,KPNA3,CDK1,RAN,EIF4ENIF1,PTPN22,PRKCD,NUP85,PPP3CA,APPL1,PHB2,NUP107,FLNA,TNPO3,IPO13,RBM22,SYK,DMAP1,SNUPN,SUMO1,IPO9,HEATR3,NF1,NOTCH1,EP300,NUP35,RAB23,PSEN1,HCLS1,NUP98,TMCO6
GO:BP	RNA modification	GO:0009451	false	0.0002332542564096495	3.632170422529555	182	3042	54	21031	SYNCRIP,VIRMA,LARP7,TRMT10A,METTL14,PUS1,TRUB1,HNRNPAB,TRUB2,CMTR1,THG1L,TRMT2A,OSGEP,METTL8,TRIT1,HSD17B10,TYW5,GON7,SNRPB,RAMAC,TRMT112,ELP2,BCDIN3D,BUD23,TRMT1,TRMU,SEPSECS,YRDC,ANKRD16,METTL15,FTSJ3,SARS1,METTL16,TRMT11,ZC3H13,TRMT10B,FTO,METTL7A,DNAJB11,NOP2,TRMT13,PUS7L,SNRPD1,NSUN6,CDKAL1,NAT10,WTAP,DKC1,NHP2,SNRPD2,METTL4,THADA,GAR1,RPUSD4
GO:BP	import into nucleus	GO:0051170	false	0.00023473980108134989	3.629413267774576	168	3042	51	21031	KPNB1,TPR,IPO7,TNPO1,NUP153,NUP50,NUP155,ATF2,HSP90AA1,IPO11,ZPR1,ING1,JAK2,NFKBIA,TXNIP,NUP54,HIKESHI,CSE1L,SMAD3,HDAC3,KPNA3,CDK1,RAN,EIF4ENIF1,PTPN22,PRKCD,NUP85,PPP3CA,APPL1,PHB2,NUP107,FLNA,TNPO3,IPO13,RBM22,SYK,DMAP1,SNUPN,SUMO1,IPO9,BACH2,HEATR3,NF1,NOTCH1,EP300,NUP35,RAB23,PSEN1,HCLS1,NUP98,TMCO6
GO:BP	negative regulation of G2/M transition of mitotic cell cycle	GO:0010972	false	0.00023615842907259601	3.626796548777158	65	3042	27	21031	RAD17,TAOK1,RINT1,INTS3,RAD50,CCNG1,MBTPS2,TOPBP1,CDK1,CLSPN,ABRAXAS1,NAE1,MRE11,AURKB,ZFYVE19,UIMC1,TRIM39,NOP53,RBBP8,TAOK2,CDC14B,FOXN3,TICRR,RAD21,ORC1,CHFR,BRSK1
GO:BP	response to topologically incorrect protein	GO:0035966	false	0.0002564833990005552	3.5909407395415376	150	3042	47	21031	HSPA8,UBXN4,VCP,ATF4,OPTN,PTPN1,STT3B,TRAM1,HSP90AA1,NCK1,UFL1,RACK1,MBTPS2,DNAJB14,HSPH1,YOD1,DNAJC18,EDEM3,DNAJB2,DNAJC10,COPS5,EDEM1,HSPA4L,DDRGK1,DERL2,DDIT3,DNAJB4,BCL2L11,TM7SF3,DERL1,TMED2,ERO1A,DNAJA1,EIF2S1,FBXO6,CLU,JKAMP,ERLEC1,DNAJB1,ABCB10,TMBIM6,CUL3,BFAR,STUB1,HSPA2,DNAJC3,CREB3
GO:BP	mitotic spindle assembly	GO:0090307	false	0.0002587059386204325	3.5871936018962054	73	3042	29	21031	HNRNPU,KPNB1,CEP192,TPR,LSM14A,CLASP2,PIBF1,DRG1,SMC1A,CHMP4B,KIFC1,RIPOR2,VPS4B,RACGAP1,RHOA,KIF4A,ABRAXAS1,FLNA,AURKB,RAB11A,POLDIP2,CHMP6,MYBL2,SPICE1,KIF11,SMC3,TPX2,CHMP2A,ABRAXAS2
GO:BP	steroid hormone mediated signaling pathway	GO:0043401	false	0.00026031765347985376	3.58449637914809	141	3042	45	21031	DDX17,CNOT2,UBE3A,CNOT1,RWDD1,HDAC1,FOXP1,FKBP4,UFSP2,UFL1,JAK2,CALR,YWHAH,ARID1A,KDM3A,VPS18,RNF6,CNOT9,PGRMC2,DDX5,NCOA4,DDRGK1,RHOA,KMT2D,NR3C1,TMF1,PHB2,PARP1,PMEPA1,LATS1,KDM4C,MAPK1,DNAJA1,SKP2,NR3C2,RXRB,DDX54,ZMIZ1,EP300,WBP2,TAF7,PRMT2,TRIM68,TRIP4,CALCOCO1
GO:BP	'de novo' protein folding	GO:0006458	false	0.0002653538143750841	3.576174665147297	40	3042	20	21031	UGGT1,HSPA8,CCT2,BAG1,HSPA13,HSPA14,DNAJB14,HSPH1,DNAJC2,DNAJC18,DNAJC7,DNAJB4,HSPA9,TOR1A,ERO1A,CD74,CHCHD4,DNAJB1,GAK,HSPA2
GO:BP	protein targeting to vacuole	GO:0006623	false	0.00027944006560089526	3.5537113254161317	47	3042	22	21031	HSPA8,VPS13A,LAPTM5,PIK3C3,GGA3,VPS37A,PIK3R4,VPS54,AP3B1,VPS8,SCARB2,NCOA4,VPS13D,SNX16,ATG14,SORT1,SORL1,CLU,ZFYVE16,GNPTAB,PXK,M6PR
GO:BP	cell cycle G1/S phase transition	GO:0044843	false	0.00028384150517937024	3.546924098827787	241	3042	66	21031	CENPJ,SMARCC1,RPL26,PTEN,PRKDC,RBL1,BID,NPAT,MDM2,PTPN6,JADE1,SMARCD2,RB1,INO80,ARID1A,PPP2R5C,ARID1B,TFDP1,RPA2,ZNF655,PSME2,ITGB1,CDK1,CDK7,CCND2,CCNE2,DDRGK1,CRLF3,CUL2,SMARCC2,PPP3CA,APPL1,EZH2,SMARCE1,CUL4B,CUL5,PHB2,PSME1,DDX3X,DGKZ,PSME3,GSPT1,ECD,GIGYF2,LATS1,BCL2,PLRG1,CCNH,BCL7B,MNAT1,CRADD,KMT2E,TRIM39,ZC3H12D,SKP2,RBBP8,BRD7,DLG1,CDC34,CUL3,CCNA2,CPSF3,RRM1,PRMT2,PBRM1,DCUN1D3
GO:BP	regulation of DNA-binding transcription factor activity	GO:0051090	false	0.000291024201296397	3.536070893995375	353	3042	88	21031	ERBIN,TRIM37,MTDH,KDM5A,TAX1BP1,DHX9,IKBKB,SETD6,PTEN,SP100,UBE2V1,ATF2,TRIM34,TRIM22,UFL1,OTULIN,NFKBIA,RB1,PSMD10,MBTPS2,TFDP1,PRKCI,SMAD3,IL18,CFLAR,USP7,ERC1,HDAC2,IKBKE,TFRC,RNF220,BTRC,NPM1,KEAP1,RNF2,COPS5,FAF1,DDRGK1,TERF2IP,PRKD2,HIF1AN,DDIT3,PHB2,TRAF2,TRADD,LRP8,ANXA3,ARRB2,EIF2AK4,FLNA,RTKN2,TRIM13,TAF3,LGALS9,SGK1,ANXA4,SYK,TRIM8,WWP2,RPS3,CHUK,HDAC5,CLU,PEX14,FZD6,IRAK1,PRKCQ,CCDC22…
GO:BP	negative regulation of biosynthetic process	GO:0009890	false	0.0002965678760226726	3.5278758931648766	2838	3042	503	21031	RIF1,CHD4,HNRNPU,DDX17,HSPA8,ERBIN,CHD8,TPR,HMGB1,SYNCRIP,SRSF7,SMG1,EZR,RESF1,PUM2,CSDE1,REST,THRAP3,TRIM37,SMCHD1,UBR2,LAPTM5,BTAF1,RBBP7,ATF4,CNOT2,STRAP,ZMYND11,LSM14A,CLTC,RSF1,MTDH,KDM5A,CENPF,RLIM,NCOA5,DHX9,KDM4A,EIF2AK1,CTCF,SP100,SRSF3,PICALM,PIBF1,TUT4,LARP7,TRIM33,H1-4,PTBP1,SUDS3,MACROH2A1,DCAF1,PIK3CA,FMR1,JARID2,CNOT1,TBK1,L3MBTL2,IRF2,SRSF6,SNW1,NUP155,VIM,ATF2,RBL1,AEBP2,ANGEL2,A…
GO:BP	cellular response to oxygen-containing compound	GO:1901701	false	0.0003064460082978517	3.513646031304878	1179	3042	234	21031	SETX,PRPF8,SLC29A1,HMGB1,EZR,UBR2,VCP,SHOC2,USP8,ITPR2,SMARCC1,PABPN1,LPIN2,MTDH,NCOA5,SELENOT,ITPR1,SLC38A2,MSN,PTPRA,CAT,PTPN1,PRKDC,PIK3CA,RWDD1,SNW1,MAP4K4,USO1,VIM,SLC12A6,SOD2,MAPK8,IDE,ROCK2,RAB10,FOXP1,TNIP1,NCK1,MDM2,SNX5,PRKAR1A,AIFM1,TRIM24,RACK1,JAK2,PDCD10,RAPGEF2,NCL,LAMTOR3,GNG2,NFKBIA,NCOA1,RB1,TRA2B,VPS54,UBR1,HIF1A,PPP1R9B,ANKZF1,ARID1B,SMAD4,TIMELESS,PTPN11,PRKCI,AHCYL1,GNAS,ZN…
GO:BP	positive regulation of double-strand break repair via homologous recombination	GO:1905168	false	0.0003191238381530313	3.49604075333817	37	3042	19	21031	TRRAP,EPC2,HELQ,RUVBL1,MORF4L2,MORF4L1,TIMELESS,EP400,MBTD1,MEAF6,VPS72,PARP1,ACTR2,DMAP1,WDR48,ERCC6,YEATS4,FUS,BRD8
GO:BP	multicellular organismal-level homeostasis	GO:0048871	false	0.0003244795823623379	3.488812625662834	806	3042	170	21031	HMGB1,ATF4,STRAP,RRN3,EIF2AK1,DOCK10,DYNC1H1,PICALM,AKAP11,PRKDC,PIK3CA,SOD2,WDR37,PRKACB,TBL1XR1,SP3,UFL1,JAK2,CHMP4B,RB1,ALAS1,VPS54,ASXL1,SCD,HIF1A,FBXL5,DYRK3,PTPN11,AP3B1,KDM3A,ARID4A,GNAS,RPS17,BSCL2,IP6K1,STK11,HDAC3,ALMS1,APOE,IL18,LNPEP,EHMT1,FH,CFLAR,ITGB1,LYAR,RACGAP1,KRAS,STK39,RHEB,ACACA,TFRC,PPP2R3C,ZC3H8,ACADVL,OCIAD1,ABL1,TRPV2,SLC40A1,LDB1,SFXN1,SLC25A25,RASAL2,P2RX7,EZH2,INPP5D,…
GO:BP	signaling	GO:0023052	false	0.00032652735879206107	3.4860804245737773	6447	3042	1055	21031	PPP1R12A,DDX17,SETX,HSPA8,EEA1,ERBIN,LEO1,CHD8,KPNB1,SLC29A1,TPR,HMGB1,GMFB,RAB3GAP1,SPPL2A,EZR,MCL1,VAV1,PUM2,MYH9,REST,PAK2,ARHGAP15,UBR2,LAPTM5,VCP,RPS6,SHOC2,RPL5,RBBP7,CENPJ,USP8,ITPR2,SMARCC1,RPL26,ATF4,CNOT2,STRAP,ZMYND11,LSM14A,ETAA1,GHITM,OPTN,PABPN1,MTDH,PJA2,ASXL2,CENPF,EPS15,RRN3,NCOA5,IK,DOCK2,STRN,SELENOT,COPA,IKBKB,USP14,ITPR1,RAD17,SLC38A2,PTEN,PTPRA,GLS,DOCK10,SP100,UBE3A,IVNS1AB…
GO:BP	endoplasmic reticulum to Golgi vesicle-mediated transport	GO:0006888	false	0.0003280991556120979	3.483994887302091	133	3042	43	21031	VCP,SEC31A,ARCN1,COPA,COG3,USO1,RINT1,TFG,HYOU1,ZW10,NRBP1,ARF4,SEC23B,TMED5,RAB2A,TRAPPC13,TRAPPC11,RNF139,CSNK1D,VAMP7,TRAPPC9,BCAP29,RAB1A,TMED2,ERGIC3,SCFD1,PDCD6,VAPA,STX5,SEC16A,SORL1,RAB1B,TMED4,GOPC,COPG1,CUL3,SEC23IP,ANK1,BCAP31,SEC24D,SEC22B,VTI1A,STX17
GO:BP	positive regulation of lymphocyte activation	GO:0051251	false	0.0003395060455425215	3.4691524878860402	323	3042	82	21031	RIF1,HMGB1,VAV1,SMARCC1,PRKDC,PIK3CA,ATAD5,XRCC6,NCK1,PMS2,PTPN6,SMARCD2,JAK2,ZBTB1,IL6ST,ARID1A,ARID1B,IL2RG,PTPN11,AP3B1,CD83,HSPH1,IL18,MSH2,PELI1,TFRC,PPP2R3C,ABL1,PCID2,NKAP,PTPN22,RHOA,KMT5B,MTOR,RUNX3,SMARCC2,PPP3CA,INPP5D,EXOSC3,SMARCE1,CD80,ABL2,HMCES,LGALS9,BCL2,SASH3,CD274,PIK3R6,TGFBR2,LCK,SYK,IL2RA,RPS3,CCR7,FCHO1,CD74,CORO1A,NFATC2,CD3E,CBFB,CCR2,ADA,BRD7,PRKCQ,RASAL3,STAT6,NFKBIZ,Z…
GO:BP	positive regulation of cell cycle	GO:0045787	false	0.0003430463796214811	3.4646471596890054	349	3042	87	21031	HNRNPU,TPR,CENPJ,DYNC1H1,SLF2,MACROH2A1,ROCK2,ATAD5,ATRX,MDM2,KNL1,SMC4,ZPR1,PKN2,RANBP1,RB1,INO80,CALR,YTHDC2,PSMD10,GPSM2,DYRK3,PTPN11,RCC2,TFDP1,BUB1,SMC6,VPS4B,RACGAP1,CDK1,RAD18,NCAPH2,DLGAP5,NPM1,CCND2,ABL1,DDRGK1,PCID2,NCAPG,RHOA,ESPL1,EZH2,E2F8,CUL4B,CDC23,PHB2,DDX3X,BCL2L11,ZNF16,SLF1,DYNLT3,AURKB,UBE2B,RRM2B,RAB11A,DYNC1LI1,POLDIP2,SH2B1,PSRC1,PLRG1,TTL,MECP2,CIT,MNAT1,KMT2E,INSR,SIN3A,…
GO:BP	establishment of cell polarity	GO:0030010	false	0.00035069573055330203	3.455069521282536	156	3042	48	21031	MYH9,DOCK2,MSN,SDCCAG8,RICTOR,ROCK2,RAB10,MAP4,CYTH1,RACK1,ZW10,GPSM2,RIPOR2,HTT,PRKCI,DCTN1,INPPL1,STK11,CDK5RAP2,HDAC3,ITGB1,MYO18A,FBXW11,RUFY3,ARF6,RAP1B,ABL1,RHOA,ABL2,PATJ,DIAPH3,GSK3B,CCR7,FRMD4A,SH3BP1,MYO9A,PHLDB2,SCRIB,NDC80,FSCN1,FAT1,SPAG5,ARFGEF1,GOLPH3,ROCK1,CRKL,NUMA1,BRSK1
GO:BP	purine ribonucleotide metabolic process	GO:0009150	false	0.0003549419802329924	3.449842632082876	450	3042	106	21031	HSPA8,MT-ND6,SUCLG2,PARG,VCP,ATP5F1B,ACAT1,SUCLG1,PPAT,MT-ND4,NDUFV3,NT5C2,NDUFA9,NDUFS2,PDHX,HPRT1,HIF1A,NT5C,MVD,MT-ND2,NDUFB10,NDUFS1,ACSL4,NMNAT1,SDHA,HSD17B4,ACOT9,SDHB,FIS1,ACACA,SLC25A16,MT-ATP6,RAN,ACLY,HK2,SLC25A25,MT-ND3,NDUFB2,MTOR,GPAT4,ACSS1,COASY,P2RX7,PDE7A,PFKL,TECR,MMUT,NDUFS8,NDUFB9,PFKFB2,ADSS2,HMGCR,SLC25A13,ATP5PF,NUDT2,ACSL1,PARP1,DLST,NDUFB6,ACSL5,ARNT,PANK2,NUDT5,BPNT1,MLY…
GO:BP	protein dephosphorylation	GO:0006470	false	0.0003697460182143842	3.432096494212293	218	3042	61	21031	PPP1R12A,PTP4A2,IKBKB,PTEN,PTPRA,PPP1R2,PTPN1,PTBP1,PPP2R5A,CALM1,ROCK2,NCK1,PTPN6,MTMR4,SSH2,CTDP1,PPP2R5D,TIMM50,PTPN11,PPP6R1,HTT,PDP2,STK11,FBXW11,PPM1K,BTRC,SWAP70,UBLCP1,PTPN22,MTOR,PRKCD,PPP3CA,RNGTT,PPP6R2,PPP1R16B,DUSP5,PTPN21,PPTC7,PTPA,SBF1,GNA12,DUSP16,PTP4A1,PPP2R2A,PPP3CC,GSK3B,PTPRJ,PPM1H,PTPRK,PPP1CC,PPM1A,SSH1,CDC14B,CAMTA1,ITGA1,PTPN13,DUSP2,PTPRC,MTMR3,ROCK1,SDHAF2
GO:BP	mRNA modification	GO:0016556	false	0.0003729263964368209	3.42837687536455	34	3042	18	21031	SYNCRIP,VIRMA,METTL14,PUS1,TRUB1,HNRNPAB,TRUB2,CMTR1,METTL8,METTL16,ZC3H13,METTL7A,DNAJB11,PUS7L,WTAP,DKC1,METTL4,RPUSD4
GO:BP	dephosphorylation	GO:0016311	false	0.0003734935555094326	3.427716887371576	298	3042	77	21031	PPP1R12A,PTP4A2,IKBKB,PTEN,PTPRA,PPP1R2,PTPN1,PTBP1,PPP2R5A,CALM1,ROCK2,NCK1,PTPN6,FIG4,MTMR4,MTMR9,SMG5,SSH2,CTDP1,PPP2R5D,NT5C,TIMM50,PTPN11,FRA10AC1,PPP6R1,HTT,INPPL1,PDP2,STK11,FBXW11,PPM1K,PPP2R3C,BTRC,MTMR14,SWAP70,UBLCP1,PTPN22,MTOR,PRKCD,PPP3CA,RNGTT,INPP5D,MTMR1,PPP6R2,PPP1R16B,DUSP5,PTPN21,PPTC7,PTPA,SYNJ1,SBF1,GNA12,DUSP16,OCRL,PTP4A1,IQGAP1,PPP2R2A,PPP3CC,GSK3B,PTPRJ,PPM1H,PTPRK,PPP1C…
GO:BP	regulation of kinase activity	GO:0043549	false	0.0003783245806637872	3.4221354406267945	483	3042	112	21031	HNRNPU,PAK2,IPO7,CENPE,ETAA1,CDK12,PTEN,PIBF1,PTPN1,MACROH2A1,CCNT1,PPP2R5A,CALM1,RBL1,HSP90AA1,XRCC6,MMD,PRKAR1A,UVRAG,JAK2,PDCD10,RAPGEF2,RAD50,RB1,CCNG1,PSMD10,CCNT2,HTT,ERP29,WARS1,GTF2H1,STK11,APOE,ABI1,TSPYL2,NPRL2,PDCD4,AIDA,NPM1,CLSPN,CDK7,CCND2,NEDD9,CCNE2,ABL1,UNC119,IL6R,LDB1,PTPN22,RHOA,PRKCD,EZH2,PIK3R5,PHB2,DDX3X,TRAF2,LRP8,AGAP2,ZNF16,MRE11,SOD1,TAB2,HIPK3,CORO1C,LATS1,CHMP6,DUSP16…
GO:BP	regulation of G1/S transition of mitotic cell cycle	GO:2000045	false	0.00038023018869306563	3.41995340492894	161	3042	49	21031	CENPJ,SMARCC1,RPL26,PTEN,PRKDC,RBL1,BID,MDM2,PTPN6,JADE1,SMARCD2,RB1,INO80,ARID1A,PPP2R5C,ARID1B,TFDP1,RPA2,ZNF655,PSME2,CDK7,CCND2,CRLF3,SMARCC2,APPL1,EZH2,SMARCE1,CUL4B,PSME1,DDX3X,DGKZ,PSME3,ECD,GIGYF2,BCL2,PLRG1,CCNH,BCL7B,MNAT1,CRADD,KMT2E,ZC3H12D,BRD7,DLG1,CPSF3,RRM1,PRMT2,PBRM1,DCUN1D3
GO:BP	cell-substrate junction organization	GO:0150115	true	0.0003833580376570749	3.41639542669881	103	3042	36	21031	SLK,CLASP2,PTEN,PTPRA,MACF1,MAP4K4,ROCK2,RCC2,SMAD3,ARF6,ABL1,LDB1,RHOA,DST,LAMC1,MAPRE2,PIP5K1A,CORO1C,POLDIP2,BCL2,ITGA6,FN1,PTK2B,ACTN1,PTPRJ,PTPRK,PHLDB2,TAOK2,IQSEC1,CTTN,TLN1,LAMA3,ROCK1,FERMT2,AJUBA,CDH11
GO:BP	regulation of nucleocytoplasmic transport	GO:0046822	false	0.0003887312682375991	3.410350524774229	116	3042	39	21031	PPP1R12A,XPO1,TPR,NUP153,DHX9,SP100,HSP90AA1,MDM2,ZPR1,IWS1,JAK2,CTDSPL2,NUP54,PTPN11,SMAD3,HDAC3,CDK1,RAN,PTPN22,PRKCD,SUPT6H,FLNA,RBM22,CPSF6,DMAP1,GSK3B,PPP1CC,PPM1A,PRKACA,CHCHD4,SUMO1,NF1,EP300,NRDE2,SETD2,RAB23,PSEN1,HCLS1,CAMK1
GO:BP	biological process involved in symbiotic interaction	GO:0044403	false	0.0004000812349643871	3.3978518178850265	319	3042	81	21031	EEA1,HMGB1,REST,NUP153,EPS15,FMR1,CCNT1,RPSA,THOC7,SNW1,IST1,PIK3C3,IDE,ROCK2,HDAC1,TRIM34,CFL1,PIKFYVE,UVRAG,TRIM22,CTSB,RRP1B,TRIM59,CHMP4B,ZNF639,CTDP1,YTHDC2,CCNT2,RAB5A,SAP30BP,SMC6,VPS4B,APOE,SCARB2,ITGB1,VPS18,KPNA3,THOC3,CDK1,TFRC,DDX56,ILF3,SAP30,EXOC7,CD80,EIF2AK4,CBL,BSG,EXOC2,LGALS9,XPR1,CHMP6,VAPA,TRIM8,FN1,WWP2,INSR,ZNF502,EEF1A1,CD74,IFIT1,SLC1A5,SCRIB,THOC1,CHMP2A,INPP5K,CSF1R,GAP…
GO:BP	tRNA surveillance	GO:0106354	false	0.0004526083217058276	3.3442774653223055	8	3042	8	21031	EXOSC9,EXOSC2,TRNT1,EXOSC8,EXOSC10,EXOSC3,EXOSC7,ZCCHC7
GO:BP	ribose phosphate metabolic process	GO:0019693	false	0.0004734829867957217	3.3246956214621486	485	3042	112	21031	HSPA8,MT-ND6,SUCLG2,PARG,VCP,ATP5F1B,ACAT1,SUCLG1,PPAT,MT-ND4,NDUFV3,NT5C2,NDUFA9,NDUFS2,DCK,PDHX,HPRT1,HIF1A,NT5C,MVD,MT-ND2,NDUFB10,NDUFS1,ACSL4,NMNAT1,SDHA,HSD17B4,UPRT,ACOT9,SDHB,FIS1,ACACA,SLC25A16,MT-ATP6,RAN,ACLY,HK2,SLC25A25,MT-ND3,NDUFB2,MTOR,GPAT4,ACSS1,COASY,P2RX7,PDE7A,PFKL,PRPSAP1,TECR,MMUT,NDUFS8,UMPS,NDUFB9,PFKFB2,ADSS2,HMGCR,SLC25A13,ATP5PF,NUDT2,ACSL1,PARP1,DLST,NDUFB6,ACSL5,ARNT…
GO:BP	negative regulation of macromolecule biosynthetic process	GO:0010558	false	0.0004933324787073679	3.306860291675372	2773	3042	491	21031	RIF1,CHD4,HNRNPU,DDX17,HSPA8,ERBIN,CHD8,TPR,HMGB1,SYNCRIP,SRSF7,SMG1,EZR,RESF1,PUM2,CSDE1,REST,THRAP3,TRIM37,SMCHD1,UBR2,LAPTM5,BTAF1,RBBP7,ATF4,CNOT2,STRAP,ZMYND11,LSM14A,CLTC,RSF1,MTDH,KDM5A,CENPF,RLIM,NCOA5,DHX9,KDM4A,EIF2AK1,CTCF,SP100,SRSF3,PICALM,PIBF1,TUT4,LARP7,TRIM33,H1-4,PTBP1,SUDS3,MACROH2A1,DCAF1,PIK3CA,FMR1,JARID2,CNOT1,TBK1,L3MBTL2,IRF2,SRSF6,SNW1,NUP155,VIM,ATF2,RBL1,AEBP2,ANGEL2,A…
GO:BP	cellular response to steroid hormone stimulus	GO:0071383	false	0.0005153235682987955	3.2879199946473103	215	3042	60	21031	HNRNPU,DDX17,HSPA8,REST,USP8,CNOT2,UBE3A,CNOT1,RWDD1,HDAC1,FOXP1,FKBP4,UFSP2,AIFM1,UFL1,JAK2,CALR,VPS54,YWHAH,ARID1A,KDM3A,CFLAR,VPS18,RNF6,CNOT9,PGRMC2,RAN,DDX5,NCOA4,DDRGK1,MT-ND3,RHOA,KMT2D,NR3C1,TMF1,PHB2,BCL2L11,PARP1,PMEPA1,LATS1,SGK1,KDM4C,MAPK1,DNAJA1,FECH,DDIT4,SKP2,NR3C2,RXRB,DDX54,ZMIZ1,FOXO3,EP300,WBP2,TAF7,PRMT2,TRIM68,TRIP4,ATP5F1A,CALCOCO1
GO:BP	protein stabilization	GO:0050821	false	0.0005153235682987955	3.2879199946473103	215	3042	60	21031	TRIM37,RPL5,CCT2,CCT4,PTEN,CCT8,BAG1,COG3,RPS7,HSP90AA1,TTI1,RUVBL1,HIP1R,MTMR9,PDCD10,CCT3,CALR,PIH1D2,STX12,SMAD3,USP33,OTUD3,COG7,IFT46,USP7,NAA16,TAF9,NPM1,CDK7,SYVN1,MCM8,PDCL3,PRKCD,CREB1,PHB2,FLNA,MAPK8IP3,UBE2B,SEC16A,CCNH,TRIM39,NAA15,CD74,ATP1B1,NOP53,CLU,GTPBP4,BAG6,P3H1,SEL1L,SUMO1,GAPDH,WNT10B,IFI30,EP300,BAG5,STUB1,CDC37L1,AAK1,ANK2
GO:BP	negative regulation of catabolic process	GO:0009895	false	0.0005294442609288693	3.276179754999783	347	3042	86	21031	HNRNPU,MYCBP2,EIF4G2,SYNCRIP,MCL1,CSDE1,THRAP3,RPL5,USP8,SMARCC1,USP25,DHX9,AZIN1,KDM4A,PIK3CA,FMR1,ANGEL2,RPS7,CCAR2,RIC1,MTMR9,SNRNP70,UBXN1,PHF20L1,SMAD4,LARP1B,HNRNPAB,NMNAT1,DHX36,SMAD3,BSCL2,STK38L,USP7,RRAGC,TAF9,IKBKE,EIF4ENIF1,DDRGK1,PDCL3,PTPN22,MTOR,FEZ2,VPS35,TRAF2,AGAP2,HMGCR,FLNA,TAB2,POLDIP2,BCL2,SCFD1,RUBCN,RYBP,METTL16,PHAX,SORL1,IL10RA,TRIM39,KLHL22,PABPC1,PRKACA,NOP53,DDIT4,PRK…
GO:BP	myeloid cell homeostasis	GO:0002262	false	0.0005646978651607684	3.2481838541095005	177	3042	52	21031	HMGB1,PRKDC,SP3,UFL1,JAK2,RB1,ALAS1,HIF1A,DYRK3,ARID4A,RPS17,CFLAR,LYAR,RACGAP1,LDB1,SFXN1,INPP5D,ACIN1,PTBP3,BCL2L11,ZNF16,HSPA9,PIK3CD,SLC25A40,SOD1,BRD1,NCSTN,ARNT,DIAPH3,KMT2E,BPGM,RPS14,ADD1,FECH,MAEA,SLC1A5,CCR2,RPS24,CASP3,HMOX1,IKZF1,PIK3CB,MYB,ABCB10,HEATR3,NF1,FOXO3,PRDX1,DNASE2,KITLG,HCLS1,ETS1
GO:BP	respiratory electron transport chain	GO:0022904	false	0.0005819403168027592	3.235121553859299	122	3042	40	21031	MT-CYB,MT-CO1,MT-CO2,MT-ND6,ETFA,PUM2,GHITM,SOD2,BID,MT-ND4,NDUFV3,COX4I1,COX5B,NDUFA9,NDUFS2,VPS54,CYCS,ISCU,MT-ND2,UQCRB,NDUFB10,NDUFS1,SDHA,SDHB,CDK1,NDUFAF1,MT-ND3,NDUFB2,GPD2,NDUFS8,NDUFB9,COX5A,SLC25A13,COX8A,NDUFB6,ETFB,NDUFV1,SLC25A51,NDUFA2,SDHAF2
GO:BP	positive regulation of protein localization to nucleus	GO:1900182	false	0.0005842245828973668	3.2334201728125604	96	3042	34	21031	TPR,IPO7,CCT2,CCT4,CCT8,LARP7,HSP90AA1,ZPR1,JAK2,CCT3,SMAD3,CREBBP,STK11,HDAC3,CDK1,TFRC,NPM1,RAN,PTPN22,PRKCD,FLNA,PARP1,NMD3,RBM22,TRIM8,DMAP1,CD2AP,EP300,DKC1,PSEN1,HCLS1,FYN,FERMT2,TYK2
GO:BP	regulation of sister chromatid cohesion	GO:0007063	false	0.000594759879361344	3.2256583353075405	17	3042	12	21031	CTCF,SLF2,MACROH2A1,WAPL,ATRX,BUB1,TNKS,ESPL1,SLF1,NAA10,DDX11,RAD21
GO:BP	microtubule organizing center organization	GO:0031023	false	0.000615749166154228	3.210596167608815	154	3042	47	21031	PPP1R12A,XPO1,CEP192,TRIM37,CENPJ,CLASP2,SDCCAG8,ROCK2,NIN,UVRAG,RANBP1,CHMP4B,DCTN1,VPS4B,CDK5RAP2,ALMS1,USP33,FBXW11,CDK1,PDCD6IP,NPM1,HAUS1,E2F4,CETN3,CCNL1,SGO1,CEP72,CEP68,KAT2A,PATJ,HAUS6,SPICE1,KIF11,KIAA0753,HAUS8,RBM14,GEN1,CHMP2A,BRCA2,NDC80,NAT10,FES,CKAP5,KAT2B,CEP152,PDE4DIP,BRSK1
GO:BP	regulation of transport	GO:0051049	false	0.0006434606934522	3.1914779773348716	1594	3042	301	21031	PPP1R12A,XPO1,HSPA8,TPR,HMGB1,RAB3GAP1,EZR,REST,ATF4,CLASP2,NUP153,SLMAP,DOCK2,SELENOT,DHX9,ITPR1,AZIN1,SLC38A2,MSN,PTEN,SP100,DYNC1H1,PICALM,TMEM30A,PTPN1,FMR1,CALM1,MAP4K4,PDCD5,RINT1,GRIPAP1,UBR3,NEDD4L,HSP90AA1,GOLPH3L,RIC1,MDM2,PTPN6,ZPR1,PRKAR1A,IWS1,PSMD9,HIP1R,ATP2A2,NSF,ATG5,RACK1,JAK2,PDCD10,VDAC1,CTDSPL2,NFKBIA,GAB2,CALR,BMP2K,YWHAH,NUP54,HIF1A,RAB5A,ISCU,SMAD4,IL2RG,PTPN11,HTT,ERP29,P…
GO:BP	regulation of proteasomal ubiquitin-dependent protein catabolic process	GO:0032434	false	0.0006624502269376579	3.178846746792461	136	3042	43	21031	XPO1,VCP,SMARCC1,NUB1,CSNK1A1,CCAR2,MDM2,UFL1,RACK1,UBXN1,PSMD10,PHF20L1,USP5,GCLC,ARIH1,USP7,GLMN,TAF9,RAD23B,CSNK1D,DNAJB2,KEAP1,BBS7,DDRGK1,UBE2K,GNA12,RYBP,GSK3B,DET1,TRIM39,RNF19B,NOP53,CLU,UBQLN1,BAG6,SUMO2,SUMO1,WNT10B,BAG5,STUB1,PSEN1,CHFR,ARIH2
GO:BP	tricarboxylic acid cycle	GO:0006099	false	0.000663857489821564	3.1779251405517734	35	3042	18	21031	SUCLG2,SUCLG1,ACO2,SDHA,FH,SDHB,ACLY,IDH3G,IDH3B,DLST,IDH3A,OGDH,ACO1,PDHA1,CS,DHTKD1,IDH2,SDHAF2
GO:BP	negative regulation of cellular biosynthetic process	GO:0031327	false	0.0006647842340571861	3.1773192887774315	2824	3042	498	21031	RIF1,CHD4,HNRNPU,DDX17,HSPA8,ERBIN,CHD8,TPR,HMGB1,SYNCRIP,SRSF7,SMG1,EZR,RESF1,PUM2,CSDE1,REST,THRAP3,TRIM37,SMCHD1,UBR2,LAPTM5,BTAF1,RBBP7,ATF4,CNOT2,STRAP,ZMYND11,LSM14A,CLTC,RSF1,MTDH,KDM5A,CENPF,RLIM,NCOA5,DHX9,KDM4A,EIF2AK1,CTCF,SP100,SRSF3,PICALM,PIBF1,TUT4,LARP7,TRIM33,H1-4,PTBP1,SUDS3,MACROH2A1,DCAF1,PIK3CA,FMR1,JARID2,CNOT1,TBK1,L3MBTL2,IRF2,SRSF6,SNW1,NUP155,VIM,ATF2,RBL1,AEBP2,ANGEL2,A…
GO:BP	response to other organism	GO:0051707	false	0.0007585268541448472	3.120029039266868	1548	3042	293	21031	MATR3,DDX17,HSPA8,ERBIN,PRPF8,CEP192,HMGB1,SYNCRIP,VAV1,PUM2,PAK2,IPO7,ZMYND11,LSM14A,NUB1,CALCOCO2,OPTN,PABPN1,MTDH,PJA2,TAX1BP1,DHX9,IKBKB,USP14,SP100,IVNS1ABP,PTPN1,PRKDC,FMR1,TBK1,CSNK1A1,CALM1,IRF2,VIM,ATF2,SOD2,MAPK8,SENP7,CASP8,STMN1,FOXP1,TNIP1,TRIM34,RNF125,HSP90AA1,CFL1,CNOT7,XRCC6,NCK1,OTUD4,HNRNPUL1,PTPN6,DHX16,TRIM23,TRIM22,NT5C2,OTULIN,ATG5,JAK2,RRP1B,ODC1,TRIM59,NFKBIA,CALR,ZBTB1,P…
GO:BP	positive regulation of intracellular signal transduction	GO:1902533	false	0.0008199872633099895	3.086192893368904	1033	3042	207	21031	TPR,HMGB1,MCL1,LAPTM5,SHOC2,RPL26,MTDH,PJA2,IKBKB,UBE3A,UBE2V1,TAOK1,RICTOR,CAT,PTPN1,PTBP1,MIOS,PIK3CA,TBK1,CSNK1A1,MAP4K4,AGO3,BID,ROCK2,RPS7,CASP8,TRIM34,TTI1,CCAR2,NCK1,PTPN6,KNL1,FNTA,TRIM22,TFG,RACK1,JAK2,PDCD10,USP4,RAPGEF2,LAMTOR3,AKAP13,CALR,FBH1,SMAD4,PTPN11,ERP29,GNAS,NMNAT1,DHX36,DOK4,TNFSF10,HDAC3,APOE,IL18,CFLAR,ITGB1,PDCD4,RRAGC,FRS2,KRAS,STK39,FBXW11,PELI1,IKBKE,FIS1,RHEB,TFRC,ING…
GO:BP	positive regulation of protein localization	GO:1903829	false	0.0008208099897895871	3.085757366554759	490	3042	112	21031	TPR,EZR,IPO7,CENPJ,CCT2,CCT4,ITPR1,MSN,CCT8,TMEM30A,LARP7,PIK3CA,SAE1,PDCD5,ROCK2,HSP90AA1,GOLPH3L,MDM2,ZPR1,FNTA,PRKAR1A,PSMD9,RACK1,JAK2,PDCD10,CCT3,CTDSPL2,HIF1A,PPP1R9B,GPSM2,PRKCI,OAZ1,ACSL4,SMAD3,CREBBP,STK11,HDAC3,ITGB1,MYO18A,CDK1,RUFY3,ARF6,FIS1,TFRC,NPM1,RAN,NEDD9,EDEM1,AKT2,DDRGK1,SPTBN1,TOMM70,PTPN22,PRKCD,P2RX7,VPS35,WNK3,ZFAND1,AGAP2,PFKFB2,TM7SF3,FLNA,PARP1,BSG,NMD3,ERGIC3,NF2,ERBB…
GO:BP	response to unfolded protein	GO:0006986	false	0.0008316205823353073	3.0800747705622715	137	3042	43	21031	HSPA8,UBXN4,VCP,ATF4,OPTN,PTPN1,STT3B,TRAM1,HSP90AA1,NCK1,UFL1,RACK1,MBTPS2,HSPH1,YOD1,EDEM3,DNAJB2,DNAJC10,COPS5,EDEM1,HSPA4L,DDRGK1,DERL2,DDIT3,DNAJB4,BCL2L11,TM7SF3,DERL1,TMED2,ERO1A,DNAJA1,EIF2S1,FBXO6,JKAMP,ERLEC1,DNAJB1,ABCB10,TMBIM6,BFAR,STUB1,HSPA2,DNAJC3,CREB3
GO:BP	ATP metabolic process	GO:0046034	false	0.0008779416833266826	3.0565343308485184	223	3042	61	21031	HSPA8,MT-ND6,PARG,VCP,ATP5F1B,MT-ND4,NDUFV3,NDUFA9,NDUFS2,HIF1A,MT-ND2,NDUFB10,NDUFS1,NMNAT1,SDHA,SDHB,FIS1,MT-ATP6,HK2,SLC25A25,MT-ND3,NDUFB2,MTOR,P2RX7,PFKL,NDUFS8,NDUFB9,PFKFB2,SLC25A13,ATP5PF,NUDT2,PARP1,NDUFB6,ARNT,NUDT5,EIF6,INSR,NDUFV1,BPGM,OGDH,PRKACA,ATP1B1,NDUFA2,DDIT4,PRKAA1,FLCN,MT-ATP8,ATP5PB,GAPDH,KAT2B,ENO2,EP300,FIGNL1,FOXK2,PSEN1,ATP5F1C,HK1,ATP5F1A,DHTKD1,PGM1,APP
GO:BP	response to organic cyclic compound	GO:0014070	false	0.0008854813341314498	3.0528205892668514	905	3042	185	21031	HNRNPU,MT-CYB,DDX17,HSPA8,TPR,EZR,REST,PAK2,RBBP7,USP8,ITPR2,CNOT2,DHX9,MSN,UBE3A,ACAT1,CAT,PIK3CA,CNOT1,RWDD1,SNW1,ATF2,ATF1,SOD2,ROCK2,HDAC1,CASP8,NASP,FOXP1,FKBP4,HSP90AA1,AGL,MDM2,DSG2,UFSP2,AIFM1,UFL1,TRIM24,JAK2,RAPGEF2,GNG2,NFKBIA,NCOA1,TXNIP,ALAS1,CALR,VPS54,YWHAH,PPP1R9B,ARID1A,KDM3A,GNAS,DHX36,CD83,GCLC,CFLAR,VPS18,RNF6,STK39,CNOT9,HDAC2,CDK1,PELI1,BTRC,NPM1,SPIDR,RAP1B,DDX1,PGRMC2,PANX…
GO:BP	protein acetylation	GO:0006473	false	0.0008882992312131391	3.0514407137550887	57	3042	24	21031	TAOK1,DIP2B,CREBBP,ESCO2,NAA16,HDAC2,ING4,NAA50,KAT6A,DDX3X,NAA30,KAT2A,NAA20,GSK3B,NAA15,NAA10,DSCC1,PRKAA1,GTF2B,BAG6,NAT10,KAT2B,EP300,HAT1
GO:BP	cellular response to chemical stress	GO:0062197	false	0.0008888837895377577	3.0511550139020924	304	3042	77	21031	SETX,ATF4,CAT,PIK3CA,RWDD1,ATF2,SLC12A6,SOD2,MAPK8,FOXP1,XRCC6,MDM2,AIFM1,ATP2A2,ATG5,RACK1,PDCD10,ANKZF1,PYROXD1,TRAP1,ATG7,STK39,LRRC8D,HDAC2,CDK1,KEAP1,ABL1,NET1,TPM1,LRRC8C,PEX12,MTOR,PRKCD,EZH2,ZNF277,DDIT3,SLC4A11,FXN,DDX3X,WNK3,STK25,SOD1,NUDT2,PARP1,MSRA,GSR,HM13,OXR1,MAPK1,DNAJA1,RPS3,CHUK,EIF2S1,PTPRK,STAU2,CPEB2,CHCHD4,PRKAA1,PEX14,CASP3,PRDX3,MYB,STAT6,KAT2B,FOXO3,FUT8,PRDX1,TRIM21,MY…
GO:BP	dendrite development	GO:0016358	false	0.0008938082355954907	3.0487556480453186	238	3042	64	21031	EIF4G2,PAK2,STRN,PTEN,DOCK10,UBE3A,PICALM,FMR1,NEDD4L,LLPH,CFL1,RAPGEF2,YWHAH,HPRT1,PPP1R9B,ARF4,DHX36,STK11,APOE,ABI1,ITGB1,WASL,HDAC2,ARF6,ZMYND8,CAPRIN1,CDKL3,ABL1,ANKRD27,SYNE1,BCL11A,CUL7,UBA6,EEF2K,PPP3CA,EZH2,RAP2A,LRP8,PACSIN1,MAPKAPK5,MAPK6,RERE,BTBD3,MECP2,GSK3B,STAU2,SIPA1L1,PREX1,CD3E,TAOK2,ASAP1,IQSEC1,TRAK1,TNIK,MINK1,LPAR1,PBRM1,PSEN1,PQBP1,FYN,CRKL,SLC25A46,APP,CAMK1
GO:BP	response to external biotic stimulus	GO:0043207	false	0.0009062520965754879	3.0427509756980675	1551	3042	293	21031	MATR3,DDX17,HSPA8,ERBIN,PRPF8,CEP192,HMGB1,SYNCRIP,VAV1,PUM2,PAK2,IPO7,ZMYND11,LSM14A,NUB1,CALCOCO2,OPTN,PABPN1,MTDH,PJA2,TAX1BP1,DHX9,IKBKB,USP14,SP100,IVNS1ABP,PTPN1,PRKDC,FMR1,TBK1,CSNK1A1,CALM1,IRF2,VIM,ATF2,SOD2,MAPK8,SENP7,CASP8,STMN1,FOXP1,TNIP1,TRIM34,RNF125,HSP90AA1,CFL1,CNOT7,XRCC6,NCK1,OTUD4,HNRNPUL1,PTPN6,DHX16,TRIM23,TRIM22,NT5C2,OTULIN,ATG5,JAK2,RRP1B,ODC1,TRIM59,NFKBIA,CALR,ZBTB1,P…
GO:BP	cellular response to organic cyclic compound	GO:0071407	false	0.000909015125001619	3.0414288905403057	535	3042	120	21031	HNRNPU,DDX17,HSPA8,EZR,REST,PAK2,USP8,ITPR2,CNOT2,DHX9,MSN,UBE3A,CNOT1,RWDD1,SNW1,ROCK2,HDAC1,CASP8,FOXP1,FKBP4,MDM2,UFSP2,AIFM1,UFL1,TRIM24,JAK2,RAPGEF2,GNG2,CALR,VPS54,YWHAH,PPP1R9B,ARID1A,KDM3A,GNAS,GCLC,CFLAR,VPS18,RNF6,CNOT9,HDAC2,CDK1,BTRC,NPM1,SPIDR,RAP1B,PGRMC2,RAN,DDX5,NCOA4,ABL1,NCOA3,DDRGK1,MT-ND3,RHOA,KMT2D,EEF2K,TMEM38B,NR3C1,CREB1,P2RX7,EZH2,VPS35,TMF1,PHB2,BCL2L11,LRP8,SLC46A3,ARRB…
GO:BP	positive regulation of GTPase activity	GO:0043547	false	0.0009150176285720987	3.0385705388102333	142	3042	44	21031	RAB3GAP1,DOCK10,PICALM,MAP4K4,RIC1,RACK1,RAPGEF2,DOCK9,GNAS,RASGRP2,ITGB1,SGSM2,ARAP1,NET1,ARHGAP42,ARHGAP17,RALBP1,EZH2,RSU1,MAPRE2,MMUT,PIP5K1A,CORO1C,ITGA6,GSK3B,SIPA1L1,CXCL13,RHOG,SH3BP1,ALS2,MYO9A,SGSM3,TBC1D7,SCRIB,RGS10,ASAP1,DOCK11,GNB5,SNX18,NF1,WDR41,RGS1,FERMT2,ASAP2
GO:BP	positive regulation of proteolysis	GO:0045862	false	0.0009463410344018857	3.0239523280078573	320	3042	80	21031	HMGB1,MYH9,REST,LAPTM5,VCP,NUB1,PTEN,PICALM,FMR1,CSNK1A1,IST1,PDCD5,ROCK2,CASP8,MDM2,AIFM1,HIP1R,RACK1,JAK2,IFT57,PSMD10,CYCS,PDCD2,DIABLO,TNFSF10,SMAD3,ACER2,USP5,GCLC,APAF1,APOE,ARIH1,PSMC1,RNF139,TANK,FBXW11,HDAC2,FIS1,CSNK1D,BTRC,DNAJB2,KEAP1,BBS7,DDRGK1,PSMC5,DDX3X,BCL2L11,CYFIP2,PSENEN,AURKAIP1,NCSTN,LGALS9,PSMC2,PDCD6,LCK,SYK,PTK2B,GSK3B,RPS3,OSBPL7,DET1,CTSH,RNF19B,NOP53,CLU,CCDC22,IKBKG,…
GO:BP	regulation of protein ubiquitination	GO:0031396	false	0.0009571443907583639	3.0190225414505156	199	3042	56	21031	MYCBP2,LAPTM5,RPL5,PTEN,UBE3A,IVNS1ABP,UBE2V1,FANCM,RPS7,HSP90AA1,PRMT3,UFL1,ATG5,USP4,FBXO33,UBXN1,PSMD10,DCUN1D1,HDAC3,GCLC,UBE2D1,PELI1,RNF111,BTRC,NPM1,DNAJB2,UBE2S,ABL1,PTPN22,SVBP,DDX3X,ARRB2,SPOPL,DERL1,ARRDC3,SENP2,PDCD6,DNAJA1,GSK3B,RPS3,WDR48,XIAP,TBC1D7,GTPBP4,SKP2,CDC14B,UBQLN1,CUL3,SASH1,UBE2C,BAG5,ARRB1,STUB1,FYN,CHFR,FBXO4
GO:BP	chromosome separation	GO:0051304	false	0.0009670179646822477	3.01456545777853	81	3042	30	21031	TPR,CENPF,IK,KNL1,SMC4,RB1,ZW10,LCMT1,BUB1,CDK5RAP2,NCAPH2,DIS3L2,DLGAP5,PCID2,NCAPG,ESPL1,CDC23,AURKB,ZWINT,DYNC1LI1,SPC25,KLHL22,GEN1,NDC80,CUL3,RAD21,UBE2C,TOP3A,CHFR,NUMA1
GO:BP	positive regulation of cell projection organization	GO:0031346	false	0.0009862025776237082	3.006033866694062	357	3042	87	21031	SETX,EIF4G2,PUM2,SHOC2,CENPJ,GOLGA4,TMEM30A,MACF1,PIK3CA,FMR1,IST1,ATF1,HSP90AA1,NCK1,FBXO38,NIN,TWF1,PLXNC1,RAPGEF2,RIPOR2,SEPTIN7,HTT,PRKCI,DHX36,STK11,APOE,SCARB2,CFLAR,ARAP1,WASL,RUFY3,ARF6,ZMYND8,CAPRIN1,CDKL3,DDX56,NEDD9,ABL1,ANKRD27,CORO1B,BCL11A,TRPV2,CUL7,AP2A1,MTOR,EEF2K,P2RX7,EZH2,SKIL,LRP8,PACSIN1,STK25,KAT2A,FNBP1L,FLNA,NPTN,ABL2,EPS8,CORO1C,ITGA6,ACTR2,CARMIL2,DYNLL1,FN1,PTK2B,GSK3B…
GO:BP	regulation of TOR signaling	GO:0032006	false	0.0009968972073035956	3.0013496206275034	147	3042	45	21031	UBR2,UBE3A,RICTOR,MIOS,PIK3CA,TBK1,CSNK1A1,PRKACB,TTI1,USP4,LAMTOR3,UBR1,HIF1A,DYRK3,STK11,HDAC3,NPRL2,USP7,RRAGC,UBE2D1,RHEB,MAPKAPK5,SESN1,OTUD5,GNA12,PDCD6,SYK,KLHL22,PRKACA,DDIT4,PRKAA1,TBC1D7,FLCN,SLC38A9,FBXO9,SZT2,CUL3,RPS6KA1,SIK3,EP300,RRAGD,SESN3,GOLPH3,FNIP1,DEPDC5
GO:BP	defense response to symbiont	GO:0140546	false	0.0010183969362152945	2.9920829159007414	1113	3042	220	21031	MATR3,DDX17,HSPA8,ERBIN,HMGB1,SYNCRIP,VAV1,PUM2,PAK2,IPO7,ZMYND11,LSM14A,NUB1,CALCOCO2,OPTN,PJA2,TAX1BP1,DHX9,IKBKB,USP14,SP100,PTPN1,PRKDC,TBK1,CSNK1A1,CALM1,IRF2,VIM,MAPK8,SENP7,CASP8,TNIP1,TRIM34,RNF125,HSP90AA1,CNOT7,XRCC6,NCK1,OTUD4,PTPN6,DHX16,TRIM23,TRIM22,NT5C2,OTULIN,ATG5,JAK2,TRIM59,NFKBIA,ZBTB1,POLR3E,POLR3C,CHID1,PTPN11,AP3B1,ILRUN,UAP1,DHX36,CREBBP,APOE,IL18,LYAR,ATG7,RAB2B,VAMP3,RNF…
GO:BP	T cell receptor signaling pathway	GO:0050852	false	0.0010405652709884266	2.982730672837232	138	3042	43	21031	EZR,LAPTM5,IKBKB,PIK3CA,PTPN6,EIF2B5,STK11,ABL1,SKAP1,PTPN22,EIF2B3,PRKD2,INPP5D,PIK3CD,EIF2B1,DGKZ,CD3D,LCK,MAPK1,PTPRJ,RPS3,SLC39A6,CCR7,FCHO1,ELF1,CD3E,DENND1B,ADA,THEMIS2,IKBKG,ITK,NFKBIZ,CSK,BCAR1,TXK,RAB29,SH2D1A,PSEN1,PLCG1,PTPRC,FYN,CRKL,TRAT1
GO:BP	centrosome cycle	GO:0007098	false	0.0010405652709884266	2.982730672837232	138	3042	43	21031	PPP1R12A,XPO1,CEP192,TRIM37,CENPJ,SDCCAG8,ROCK2,NIN,UVRAG,RANBP1,CHMP4B,DCTN1,VPS4B,CDK5RAP2,ALMS1,USP33,CDK1,PDCD6IP,NPM1,HAUS1,CETN3,CCNL1,SGO1,CEP72,CEP68,KAT2A,HAUS6,SPICE1,KIF11,KIAA0753,HAUS8,RBM14,GEN1,CHMP2A,BRCA2,NDC80,NAT10,FES,CKAP5,KAT2B,CEP152,PDE4DIP,BRSK1
GO:BP	immune response-activating signaling pathway	GO:0002757	false	0.001058261300039884	2.975407085463198	465	3042	107	21031	HSPA8,ERBIN,HMGB1,EZR,VAV1,PUM2,PAK2,LAPTM5,LSM14A,PJA2,IKBKB,PRKDC,PIK3CA,TBK1,CSNK1A1,MAPK8,FOXP1,TNIP1,RNF125,OTUD4,PTPN6,OTULIN,EIF2B5,NFKBIA,AP3B1,CREBBP,STK11,PELI1,BLNK,C1QBP,ABL1,SKAP1,PTPN22,HCFC2,UFD1,EIF2B3,PRKCD,TKFC,PRKD2,SEC14L1,APPL1,INPP5D,CTSS,PHB2,DDX3X,PIK3CD,ARRB2,CD22,FCMR,EIF2B1,OAS1,DGKZ,CD3D,AURKB,PARP1,BCL2,LY96,LCK,SYK,MAPK1,PTPRJ,RPS3,SLC39A6,CHUK,CCR7,FCHO1,ELF1,NFATC2…
GO:BP	ribosome disassembly	GO:0032790	false	0.001148080612640925	2.9400276168195836	36	3042	18	21031	ABCE1,NEMF,ASCC3,MTIF3,MTIF2,RACK1,ANKZF1,ASCC2,TRNT1,HBS1L,GIGYF2,MRRF,SKIV2L,ZNF598,MTRES1,EIF4E2,RNF25,TRIP4
GO:BP	regulation of telomere maintenance via telomerase	GO:0032210	false	0.0012084133137292448	2.9177844985201635	54	3042	23	21031	HNRNPU,CCT2,CCT4,CCT8,SMG5,CCT3,TERF1,TNKS,EXOSC10,MAPKAPK5,AURKB,CTC1,MAPK1,TNKS2,PRKCQ,XRN1,HMBOX1,NAT10,DCP2,DKC1,PKIB,FBXO4,XRCC5
GO:BP	epigenetic regulation of gene expression	GO:0040029	false	0.0012262058854036867	2.9114366037264725	225	3042	61	21031	RIF1,HNRNPU,TPR,HMGB1,RESF1,TRIM37,SMCHD1,UBR2,KDM5A,RLIM,CTCF,RBBP5,MACROH2A1,PIK3CA,JARID2,ATF2,HDAC1,ATRX,RB1,HELLS,FAM172A,ARID1A,ARID1B,ARID4A,EHMT1,USP7,GLMN,HDAC2,RNF2,ZNFX1,KMT2D,TRMT112,EZH2,UHRF1,ZNF445,VPS72,LMNB1,YTHDC1,TRIP12,TASOR2,MECP2,MBD3,HDAC5,SIN3A,RBM14,SCMH1,BRD7,TRIM27,KAT2B,BAZ2A,TASP1,EP300,HDAC9,WBP2,NRDE2,RNF168,PHF2,WDR5,BAZ1A,HAT1,DYRK1A
GO:BP	regulation of DNA-templated transcription elongation	GO:0032784	false	0.0012317934504815725	2.9094621094090005	103	3042	35	21031	HNRNPU,LEO1,ZMYND11,CDK12,LARP7,CCNT1,INTS9,CCAR2,INTS6,INTS3,TSFM,CCNT2,EAF1,ZMYND8,LDB1,MED29,EZH2,NCBP1,CDK13,INTS10,MED18,SUPT6H,PARP1,INTS8,ZC3H4,HMGN1,INTS14,THOC1,ERCC6,INTS13,EAF2,SUPT5H,NELFB,HTATSF1,RNF168
GO:BP	modulation by host of symbiont process	GO:0051851	true	0.0012515638489189022	2.9025469898225698	86	3042	31	21031	EEA1,REST,FMR1,CCNT1,SNW1,PIK3C3,ROCK2,HDAC1,CFL1,RRP1B,ZNF639,CTDP1,YTHDC2,CCNT2,RAB5A,SAP30BP,SMC6,APOE,DDX56,SAP30,EIF2AK4,VAPA,ZNF502,EEF1A1,INPP5K,CSF1R,IGF2R,EP300,RAB29,NAPEPLD,CCL5
GO:BP	negative regulation of gene expression, epigenetic	GO:0045814	false	0.0012978096050699829	2.8867890159582363	139	3042	43	21031	RIF1,HNRNPU,TPR,HMGB1,RESF1,TRIM37,SMCHD1,UBR2,KDM5A,RLIM,CTCF,MACROH2A1,JARID2,HDAC1,ATRX,RB1,HELLS,FAM172A,EHMT1,USP7,HDAC2,ZNFX1,KMT2D,EZH2,UHRF1,ZNF445,LMNB1,YTHDC1,TRIP12,TASOR2,MECP2,MBD3,HDAC5,SIN3A,SCMH1,TRIM27,BAZ2A,HDAC9,NRDE2,PHF2,BAZ1A,HAT1,DYRK1A
GO:BP	antigen receptor-mediated signaling pathway	GO:0050851	false	0.0013016571934226307	2.8855033772176735	191	3042	54	21031	EZR,LAPTM5,IKBKB,PIK3CA,FOXP1,PTPN6,EIF2B5,NFKBIA,STK11,BLNK,ABL1,SKAP1,PTPN22,EIF2B3,PRKD2,INPP5D,PIK3CD,CD22,FCMR,EIF2B1,DGKZ,CD3D,BCL2,LCK,SYK,MAPK1,PTPRJ,RPS3,SLC39A6,CCR7,FCHO1,ELF1,NFATC2,CD3E,DENND1B,CD79A,ADA,THEMIS2,IKBKG,ITK,NFKBIZ,CSK,BCAR1,TXK,RAB29,CD79B,NFKB1,SH2D1A,PSEN1,PLCG1,PTPRC,FYN,CRKL,TRAT1
GO:BP	regulation of protein phosphorylation	GO:0001932	false	0.0013023559102561943	2.8852703147403127	910	3042	185	21031	PAK2,IPO7,CENPE,ETAA1,CDK12,EIF2AK1,PTEN,PIBF1,RICTOR,PTPN1,PRKDC,MACROH2A1,PIK3CA,FMR1,TBK1,CCNT1,MOB1A,CALM1,ATF2,ROCK2,HSP90AA1,CNOT7,XRCC6,NCK1,PTPN6,TWF1,MMD,PRKAR1A,UVRAG,RACK1,JAK2,PDCD10,RAPGEF2,NCL,RAD50,RB1,CCNG1,PPP2R5D,IL6ST,PSMD10,PPP1R9B,CCNT2,FBH1,PTPN11,HTT,ERP29,WARS1,GTF2H1,STK11,HDAC3,APOE,IL18,ABI1,TSPYL2,ZNF592,PDCD4,KRAS,CNOT9,HDAC2,AIDA,TFRC,CSNK1D,NPM1,CLSPN,CDK7,DNAJC10,C…
GO:BP	cell communication	GO:0007154	false	0.0013189438029782001	2.879773708302309	6537	3042	1062	21031	PPP1R12A,DDX17,SETX,HSPA8,EEA1,ERBIN,LEO1,CHD8,KPNB1,SLC29A1,TPR,HMGB1,GMFB,RAB3GAP1,SPPL2A,EZR,MCL1,VAV1,PUM2,MYH9,REST,PAK2,ARHGAP15,UBR2,LAPTM5,VCP,RPS6,SHOC2,RPL5,RBBP7,CENPJ,USP8,ITPR2,SMARCC1,RPL26,ATF4,CNOT2,STRAP,ZMYND11,LSM14A,ETAA1,GHITM,OPTN,PABPN1,MTDH,PJA2,ASXL2,CENPF,RRN3,NCOA5,IK,DOCK2,STRN,SELENOT,COPA,IKBKB,USP14,ITPR1,RAD17,SLC38A2,PTEN,PTPRA,GLS,DOCK10,SP100,UBE3A,IVNS1ABP,PIBF…
GO:BP	plasma membrane bounded cell projection organization	GO:0120036	false	0.0013474555624864919	2.870485548430746	1570	3042	295	21031	SETX,MYCBP2,EIF4G2,HMGB1,EZR,PUM2,MYH9,PAK2,SHOC2,CENPJ,CLASP2,FRYL,ITSN2,MPHOSPH9,STRN,GOLGA4,PTEN,DOCK10,UBE3A,PICALM,TMEM30A,PIBF1,MACF1,SDCCAG8,EXOC5,PIK3CA,FMR1,MAP4K4,IST1,VIM,SNX2,CEP83,ATF1,DIP2B,NEDD4L,ABLIM1,GALNT11,RAB10,STMN1,FKBP4,LLPH,HSP90AA1,CFL1,MAP4,NCK1,MDM2,FBXO38,NIN,TWF1,ZPR1,ATG5,JAK2,PLXNC1,RAPGEF2,IFT57,RB1,VPS54,YWHAH,HPRT1,PPP1R9B,RAB5A,SMAD4,RIPOR2,PTPN11,ARF4,SEPTIN7,…
GO:BP	cell projection organization	GO:0030030	false	0.0013592479098784244	2.8667013261423007	1613	3042	302	21031	SETX,MYCBP2,EIF4G2,HMGB1,EZR,PUM2,MYH9,PAK2,SHOC2,CENPJ,CLASP2,FRYL,ITSN2,MPHOSPH9,STRN,GOLGA4,PTEN,DOCK10,UBE3A,PICALM,TMEM30A,PIBF1,MACF1,SDCCAG8,EXOC5,PIK3CA,FMR1,MAP4K4,IST1,VIM,SNX2,CEP83,ATF1,DIP2B,NEDD4L,ABLIM1,GALNT11,RAB10,STMN1,FKBP4,LLPH,HSP90AA1,CFL1,MAP4,NCK1,MDM2,FBXO38,NIN,TWF1,ZPR1,PKN2,ATG5,JAK2,PLXNC1,RAPGEF2,IFT57,RB1,VPS54,YWHAH,HPRT1,PPP1R9B,RAB5A,SMAD4,RIPOR2,PTPN11,ARF4,SEP…
GO:BP	mitotic sister chromatid separation	GO:0051306	false	0.0013753236018059784	2.8615951040565357	62	3042	25	21031	TPR,CENPF,IK,KNL1,RB1,ZW10,LCMT1,BUB1,CDK5RAP2,NCAPH2,DIS3L2,DLGAP5,PCID2,ESPL1,CDC23,AURKB,ZWINT,DYNC1LI1,SPC25,KLHL22,GEN1,NDC80,CUL3,RAD21,UBE2C
GO:BP	regulation of chromosome separation	GO:1905818	false	0.0014030914296350875	2.852914028121856	74	3042	28	21031	TPR,CENPF,IK,KNL1,SMC4,RB1,ZW10,LCMT1,BUB1,CDK5RAP2,NCAPH2,DLGAP5,PCID2,NCAPG,ESPL1,CDC23,AURKB,ZWINT,DYNC1LI1,SPC25,KLHL22,GEN1,NDC80,CUL3,RAD21,UBE2C,CHFR,NUMA1
GO:BP	defense response to other organism	GO:0098542	false	0.0014747647168501042	2.8312772612616115	1220	3042	237	21031	MATR3,DDX17,HSPA8,ERBIN,HMGB1,SYNCRIP,VAV1,PUM2,PAK2,IPO7,ZMYND11,LSM14A,NUB1,CALCOCO2,OPTN,PJA2,TAX1BP1,DHX9,IKBKB,USP14,SP100,PTPN1,PRKDC,TBK1,CSNK1A1,CALM1,IRF2,VIM,MAPK8,SENP7,CASP8,FOXP1,TNIP1,TRIM34,RNF125,HSP90AA1,CNOT7,XRCC6,NCK1,OTUD4,PTPN6,DHX16,TRIM23,TRIM22,NT5C2,OTULIN,ATG5,JAK2,TRIM59,NFKBIA,ZBTB1,POLR3E,POLR3C,CHID1,PTPN11,AP3B1,ILRUN,UAP1,DHX36,CREBBP,APOE,IL18,LYAR,RNF213,ATG7,RA…
GO:BP	regulation of DNA biosynthetic process	GO:2000278	false	0.0015058063826316114	2.822230866356057	117	3042	38	21031	HNRNPU,CCT2,CCT4,CCT8,HSP90AA1,JADE1,SMG5,CCT3,TERF1,USP1,TFDP1,HNRNPA2B1,RFC2,DNAJC2,ING4,TNKS,EXOSC10,PRKD2,MEAF6,MAPKAPK5,AURKB,CTC1,PARP4,SH2B1,MAPK1,PTK2B,TNKS2,DSCC1,PRKCQ,XRN1,HMBOX1,NAT10,CCNA2,DCP2,DKC1,PKIB,FBXO4,XRCC5
GO:BP	innate immune response	GO:0045087	false	0.0015370105328769647	2.813323156342369	965	3042	194	21031	MATR3,HSPA8,ERBIN,HMGB1,SYNCRIP,VAV1,PUM2,PAK2,IPO7,LSM14A,NUB1,CALCOCO2,OPTN,PJA2,TAX1BP1,DHX9,IKBKB,USP14,SP100,PTPN1,PRKDC,TBK1,CSNK1A1,CALM1,VIM,MAPK8,SENP7,CASP8,TNIP1,TRIM34,RNF125,HSP90AA1,CNOT7,XRCC6,NCK1,OTUD4,PTPN6,DHX16,TRIM23,TRIM22,OTULIN,ATG5,JAK2,TRIM59,NFKBIA,ZBTB1,POLR3E,POLR3C,CHID1,PTPN11,AP3B1,ILRUN,UAP1,DHX36,CREBBP,APOE,IL18,LYAR,RAB2B,VAMP3,TANK,PELI1,IKBKE,DDX1,C1QBP,ZNFX1…
GO:BP	maintenance of mitotic sister chromatid cohesion	GO:0034088	false	0.001768973424225194	2.7522786915668442	13	3042	10	21031	SLF2,MACROH2A1,ATRX,RB1,BUB1,TNKS,SLF1,NIPBL,NAA10,DSCC1
GO:BP	maintenance of sister chromatid cohesion	GO:0034086	false	0.001768973424225194	2.7522786915668442	13	3042	10	21031	SLF2,MACROH2A1,ATRX,RB1,BUB1,TNKS,SLF1,NIPBL,NAA10,DSCC1
GO:BP	immune response-regulating signaling pathway	GO:0002764	false	0.0018247985380614143	2.7387850756665872	492	3042	111	21031	HSPA8,ERBIN,HMGB1,EZR,VAV1,PUM2,PAK2,LAPTM5,LSM14A,PJA2,IKBKB,PRKDC,PIK3CA,TBK1,CSNK1A1,MAPK8,FOXP1,TNIP1,RNF125,OTUD4,PTPN6,OTULIN,EIF2B5,NFKBIA,AP3B1,CREBBP,STK11,PELI1,BLNK,C1QBP,ABL1,SKAP1,PTPN22,HCFC2,MAP3K1,UFD1,EIF2B3,PRKCD,TKFC,PRKD2,SEC14L1,APPL1,INPP5D,CTSS,PHB2,DDX3X,PIK3CD,ARRB2,CD22,FCMR,BTLA,EIF2B1,OAS1,DGKZ,CD3D,AURKB,PARP1,BCL2,LY96,LCK,SYK,MAPK1,PTPRJ,RPS3,SLC39A6,CHUK,CCR7,FCHO1…
GO:BP	viral life cycle	GO:0019058	false	0.0019117294786713242	2.7185735630182735	320	3042	79	21031	HMGB1,RESF1,VCP,NUP153,EPS15,TOP2A,FMR1,RPSA,IST1,PIK3C3,IDE,TNIP1,TRIM34,CNOT7,PIKFYVE,VPS37A,UVRAG,TRIM22,PKN2,CTSB,ATG5,TRIM59,CHMP4B,ZNF639,YTHDC2,SMC6,VPS4B,APOE,SCARB2,ITGB1,VPS18,KPNA3,CDK1,TFRC,PDCD6IP,DDX5,ZNFX1,DDX56,ILF3,PPIH,DDX3X,CD80,OAS1,EIF2AK4,RAB1A,BSG,LGALS9,XPR1,BCL2,CHMP6,VAPA,TRIM8,WWP2,INSR,RAB1B,ZNF502,EEF1A1,CD74,PABPC1,IFIT1,IFIT5,SLC1A5,OAS3,MVB12B,CHMP2A,INPP5K,ITGB7,N…
GO:BP	positive regulation of intracellular protein transport	GO:0090316	false	0.0019140521601717737	2.718046231362668	96	3042	33	21031	TPR,TMEM30A,PDCD5,HSP90AA1,MDM2,ZPR1,JAK2,PDCD10,CTDSPL2,OAZ1,SMAD3,HDAC3,CDK1,RUFY3,RAN,EDEM1,PTPN22,PRKCD,ZFAND1,FLNA,ERGIC3,RBM22,DMAP1,SORL1,GSK3B,PPM1A,PRKACA,EP300,RAB29,BCAP31,PSEN1,HCLS1,CAMK1
GO:BP	cell-substrate junction assembly	GO:0007044	false	0.0019140521601717737	2.718046231362668	96	3042	33	21031	SLK,CLASP2,PTEN,PTPRA,MACF1,MAP4K4,ROCK2,RCC2,SMAD3,ABL1,LDB1,RHOA,DST,LAMC1,PIP5K1A,CORO1C,POLDIP2,BCL2,ITGA6,FN1,PTK2B,ACTN1,PTPRJ,PTPRK,PHLDB2,TAOK2,CTTN,TLN1,LAMA3,ROCK1,FERMT2,AJUBA,CDH11
GO:BP	mRNA 3'-end processing	GO:0031124	true	0.001968158329244736	2.705939967514705	63	3042	25	21031	LEO1,VIRMA,CSTF1,SSU72,AHCYL1,DHX36,PAPOLA,CSTF3,SYMPK,SLBP,NCBP1,CPSF4,TUT1,YTHDC1,ZC3H14,CPSF6,PABPC1,CPSF1,CSTF2,CPSF3,CPSF2,PCF11,CSTF2T,TENT2,APP
GO:BP	ribosome assembly	GO:0042255	false	0.001968158329244736	2.705939967514705	63	3042	25	21031	RPL5,RPLP0,MDN1,PRKDC,RPSA,ABT1,NGRN,MRPL20,NPM1,C1QBP,RPS27,EIF2A,DDX3X,MRTO4,EIF6,RPS14,NOP2,RPS15,DHX37,NOP53,RPS5,FASTKD2,RPF2,DHX30,XRCC5
GO:BP	positive regulation of nucleocytoplasmic transport	GO:0046824	false	0.001968158329244736	2.705939967514705	63	3042	25	21031	TPR,DHX9,HSP90AA1,MDM2,ZPR1,JAK2,CTDSPL2,SMAD3,HDAC3,CDK1,RAN,PTPN22,PRKCD,FLNA,RBM22,CPSF6,DMAP1,GSK3B,PPM1A,PRKACA,EP300,NRDE2,PSEN1,HCLS1,CAMK1
GO:BP	leukocyte differentiation	GO:0002521	false	0.001979450148263025	2.7034554313237025	627	3042	135	21031	HMGB1,VAV1,MYH9,SMARCC1,DOCK2,EIF2AK1,DOCK10,PRKDC,DCAF1,ATF2,CASP8,FOXP1,XRCC6,PTPN6,SP3,SMARCD2,ATG5,GAB2,RB1,ZBTB1,VPS54,IL6ST,ARID1A,DCLRE1C,ARID1B,IL2RG,AP3B1,CD83,STK11,IL18,ITGB1,MSH2,PRXL2A,TFRC,NCAPH2,PPP2R3C,ZC3H8,BLNK,SYVN1,NEDD9,ABL1,EVI2B,IL6R,PCID2,NKAP,PTPN22,RHOA,MTOR,RUNX3,NOTCH2,NR3C1,CREB1,SMARCC2,PPP3CA,EZH2,INPP5D,SMARCE1,ACIN1,POU2AF1,CD80,TF,PIK3CD,CD3D,NHEJ1,SOD1,KAT2A,CTS…
GO:BP	cell differentiation	GO:0030154	false	0.002263174458419534	2.6452819668545513	4366	3042	732	21031	CHD4,HNRNPU,DDX17,SETX,MYCBP2,LEO1,EIF4G2,HMGB1,SYNCRIP,EZR,MCL1,VAV1,HLTF,IARS1,PUM2,MYH9,DAGLB,REST,PAK2,SMCHD1,PRRC2C,IPO7,SHOC2,RBBP7,SMARCC1,ATF4,CNOT2,STRAP,NOLC1,CLASP2,ATP5F1B,CLTC,ASXL2,CENPF,FRYL,TOP2A,PSME4,RPS3A,ITSN2,CDK12,DOCK2,STRN,GOLGA4,DHX9,IKBKB,SETD6,KDM4A,EIF2AK1,MSN,CTCF,PTEN,DOCK10,UBE3A,PICALM,LTA4H,TMEM30A,MACF1,SDCCAG8,UBE2V1,TAOK1,CAT,TUT4,LARP7,PTBP1,PRKDC,MACROH2A1,DC…
GO:BP	regulation of protein polymerization	GO:0032271	false	0.002294464815153287	2.6393185976781623	204	3042	56	21031	CLASP2,RICTOR,DRG1,ARPC5L,STMN1,FKBP4,HSP90AA1,NCK1,TWF1,HIP1R,SSH2,ARPC5,VDAC2,DCTN1,CDK5RAP2,ARF6,ABL1,SPTBN1,HAUS1,MTOR,PRKCD,CAMSAP1,TOGARAM1,CYFIP2,PRUNE1,EPS8,LATS1,PSRC1,CARMIL2,MECP2,RASA1,PTK2B,HAUS6,RPS3,CAPZA2,CCR7,TMSB10,CORO1A,ADD1,PREX1,HAUS8,SSH1,TWF2,DLG1,CTTN,FES,CKAP5,MTPN,PDE4DIP,CLIP1,ARFGEF1,DYRK1A,HCLS1,SPTAN1,NUMA1,ADD3
GO:BP	response to UV	GO:0009411	true	0.002298399062881114	2.6385745640895704	151	3042	45	21031	RPL26,ATF4,CAT,MAPK8,CCAR2,MDM2,ZRANB3,ERCC4,ERCC3,INO80,ZBTB1,USP1,DHX36,CREBBP,STK11,MSH2,NPM1,ERCC8,ACTR5,TIPIN,PRKCD,CUL4B,UVSSA,EIF2AK4,USP28,POLK,AURKB,PARP1,UBE2B,PRIMPOL,BCL2,POLD1,EIF2S1,PTPRK,FECH,PRKAA1,ERCC6,MSH6,CASP3,BRCA2,EP300,UBE4B,OPN3,BRSK1,DCUN1D3
GO:BP	lymphocyte differentiation	GO:0030098	false	0.0023371214616674635	2.6313187164647736	434	3042	100	21031	HMGB1,VAV1,SMARCC1,DOCK2,DOCK10,PRKDC,DCAF1,ATF2,FOXP1,XRCC6,PTPN6,SP3,SMARCD2,ATG5,ZBTB1,IL6ST,ARID1A,DCLRE1C,ARID1B,IL2RG,AP3B1,CD83,STK11,IL18,ITGB1,MSH2,NCAPH2,PPP2R3C,ZC3H8,BLNK,SYVN1,ABL1,IL6R,PCID2,NKAP,PTPN22,RHOA,MTOR,RUNX3,NOTCH2,SMARCC2,EZH2,INPP5D,SMARCE1,POU2AF1,CD80,PIK3CD,CD3D,NHEJ1,SOD1,KAT2A,JAK3,LGALS9,BCL2,SASH3,PIK3R6,TGFBR2,ERBB2,LCK,SYK,IL2RA,PTK2B,PTPRJ,SEMA4A,CCR7,POU2F2,C…
GO:BP	response to peptide	GO:1901652	false	0.0023387262868872216	2.6310206029237833	511	3042	114	21031	MT-CYB,ERBIN,SHOC2,SMARCC1,LPIN2,NCOA5,PTPRA,LTA4H,CAT,PTPN1,PRKDC,PIK3CA,SRSF6,USO1,VIM,IDE,ROCK2,RAB10,NCK1,KBTBD2,MDM2,SNX5,PRKAR1A,TRIM24,JAK2,EIF2B5,NCL,NFKBIA,NCOA1,RB1,PPP1R9B,ARID1B,TIMELESS,PTPN11,PRKCI,AHCYL1,TNFSF10,INPPL1,SMAD3,STK11,GCLC,UPRT,SRSF4,CFLAR,ZNF592,HDAC2,AKT2,PTPN22,MTOR,EEF2K,EIF2B3,PRKCD,CREB1,PPP3CA,APPL1,RAF1,HADHA,CYBB,SGCB,EIF2B1,CTSK,JAK3,PARP1,BSG,GOT1,EIF6,SORT1…
GO:BP	cellular developmental process	GO:0048869	false	0.0023450105457399036	2.629855199880092	4367	3042	732	21031	CHD4,HNRNPU,DDX17,SETX,MYCBP2,LEO1,EIF4G2,HMGB1,SYNCRIP,EZR,MCL1,VAV1,HLTF,IARS1,PUM2,MYH9,DAGLB,REST,PAK2,SMCHD1,PRRC2C,IPO7,SHOC2,RBBP7,SMARCC1,ATF4,CNOT2,STRAP,NOLC1,CLASP2,ATP5F1B,CLTC,ASXL2,CENPF,FRYL,TOP2A,PSME4,RPS3A,ITSN2,CDK12,DOCK2,STRN,GOLGA4,DHX9,IKBKB,SETD6,KDM4A,EIF2AK1,MSN,CTCF,PTEN,DOCK10,UBE3A,PICALM,LTA4H,TMEM30A,MACF1,SDCCAG8,UBE2V1,TAOK1,CAT,TUT4,LARP7,PTBP1,PRKDC,MACROH2A1,DC…
GO:BP	vesicle localization	GO:0051648	false	0.0023487044028466103	2.629171638092835	224	3042	60	21031	CLASP2,PTEN,PICALM,EXOC5,EXOC4,USO1,TFG,AP3B1,ARFGAP3,HTT,DCTN1,VPS4B,TRAPPC13,STK11,TRAPPC11,WASL,FBXW11,CSNK1D,PDCD6IP,WDR11,BBS7,COPS5,EXOC6,EXOC7,TRAPPC9,KIF13A,SNF8,RAB11B,FNBP1L,RAB1A,TMED2,SYNJ1,TOR1A,EXOC2,RAB11A,EXOC1,SDC1,ARFGAP2,PDCD6,BORCS5,MECP2,SEC16A,EXOC3,EXOC8,SCRIB,VPS33B,UNC13B,IKBKG,CHMP2A,TRAK1,BLOC1S2,TRAK2,CUL3,AP1AR,IRAG2,KIF5A,PSEN1,CCDC186,MYO1E,BRSK1
GO:BP	erythrocyte homeostasis	GO:0034101	false	0.002470960444645099	2.607134206767027	142	3042	43	21031	PRKDC,SP3,UFL1,JAK2,RB1,ALAS1,HIF1A,DYRK3,ARID4A,RPS17,CFLAR,LYAR,RACGAP1,LDB1,SFXN1,INPP5D,ACIN1,PTBP3,ZNF16,HSPA9,SLC25A40,BRD1,ARNT,DIAPH3,KMT2E,BPGM,RPS14,ADD1,FECH,MAEA,SLC1A5,RPS24,CASP3,HMOX1,IKZF1,MYB,ABCB10,HEATR3,FOXO3,PRDX1,DNASE2,HCLS1,ETS1
GO:BP	regulation of cytokine production	GO:0001817	false	0.0025298845847017463	2.596899291223587	773	3042	160	21031	ERBIN,HMGB1,EZR,LAPTM5,ATF4,DHX9,PIBF1,TBK1,ATF2,ROCK2,CASP8,FOXP1,ZBTB33,RNF125,HSP90AA1,PTPN6,ATG5,JAK2,ZBTB1,IL6ST,HIF1A,SMAD4,POLR3C,CHID1,PTPN11,ILRUN,ZBTB6,UAP1,DHX36,SMAD3,CD83,IL18,PDCD4,GLMN,RAB2B,RNF216,TANK,HDAC2,PELI1,IKBKE,DDX1,PANX1,C1QBP,DDX56,ABL1,IL17RA,TRIM56,SPTBN1,IL6R,TOMM70,PTPN22,AKAP8,UFD1,PRKD2,P2RX7,APPL1,EZH2,INPP5D,POLR3G,DDIT3,TMF1,DDX3X,TRAF2,CYBB,POU2AF1,CD80,PIK3CD…
GO:BP	positive regulation of cytokine production	GO:0001819	false	0.0026317024417988216	2.579763216574128	490	3042	110	21031	HMGB1,LAPTM5,ATF4,DHX9,PIBF1,TBK1,ATF2,ROCK2,CASP8,FOXP1,HSP90AA1,JAK2,IL6ST,HIF1A,POLR3C,PTPN11,UAP1,DHX36,SMAD3,CD83,IL18,GLMN,RAB2B,TANK,HDAC2,PELI1,IKBKE,DDX1,PANX1,ABL1,IL17RA,TRIM56,SPTBN1,IL6R,TOMM70,PTPN22,PRKD2,P2RX7,APPL1,POLR3G,DDIT3,TMF1,DDX3X,TRAF2,CYBB,POU2AF1,CD80,PIK3CD,OAS1,SOD1,KAT2A,TSC22D1,RAB1A,BSG,CD58,ARNT,LGALS9,SASH3,CD274,TRIM65,POLR3A,LY96,SYK,SORL1,PTPRJ,RPS3,CHUK,POLR…
GO:BP	establishment of vesicle localization	GO:0051650	false	0.0027176915836257982	2.565799830579767	205	3042	56	21031	CLASP2,PICALM,EXOC5,EXOC4,TFG,AP3B1,ARFGAP3,HTT,DCTN1,VPS4B,TRAPPC13,STK11,TRAPPC11,WASL,FBXW11,CSNK1D,PDCD6IP,WDR11,BBS7,COPS5,EXOC6,EXOC7,TRAPPC9,KIF13A,SNF8,RAB11B,FNBP1L,RAB1A,TMED2,SYNJ1,TOR1A,EXOC2,RAB11A,EXOC1,SDC1,ARFGAP2,PDCD6,BORCS5,MECP2,SEC16A,EXOC3,EXOC8,SCRIB,UNC13B,IKBKG,CHMP2A,TRAK1,BLOC1S2,TRAK2,CUL3,AP1AR,IRAG2,KIF5A,PSEN1,CCDC186,MYO1E
GO:BP	regulation of cellular component size	GO:0032535	false	0.0027724072406610607	2.557142975582036	376	3042	89	21031	EIF4G2,EZR,VAV1,PUM2,CLASP2,GOLGA4,MSN,PTEN,PICALM,MACF1,RICTOR,PIK3CA,WDR1,IST1,SLC12A6,DIP2B,ARPC5L,HSP90AA1,NCK1,TWF1,CLNS1A,HIP1R,SSH2,ARPC5,RAB5A,APOE,RNF6,STK39,RUFY3,ARF6,ARHGAP4,SPART,NPM1,CDKL3,SWAP70,ABL1,BCL11A,SPTBN1,TRPV2,RHOA,MTOR,PRKCD,CREB1,DNAJC16,P2RX7,E2F4,WNK3,CYFIP2,RIN3,ANO6,RAB11A,EPS8,LATS1,BORCS5,ABCB8,CARMIL2,TTL,RASA1,FN1,PTK2B,GSK3B,CAPZA2,SEMA4A,KDM6A,CCR7,TMSB10,CORO…
GO:BP	chaperone cofactor-dependent protein refolding	GO:0051085	false	0.0028834831207559344	2.5400825865052123	31	3042	16	21031	HSPA8,BAG1,HSPA13,HSPA14,DNAJB14,HSPH1,DNAJC18,DNAJC7,DNAJB4,HSPA9,TOR1A,ERO1A,CD74,DNAJB1,GAK,HSPA2
GO:BP	cellular response to nitrogen compound	GO:1901699	false	0.003134833927786015	2.503785461581762	672	3042	142	21031	EZR,UBR2,SHOC2,ITPR2,SMARCC1,LPIN2,NCOA5,DHX9,ITPR1,PTPRA,PTPN1,PRKDC,PIK3CA,USO1,VIM,ATF2,IDE,ROCK2,RAB10,ATRX,NCK1,MDM2,SNX5,PRKAR1A,AIFM1,JAK2,RAPGEF2,NCL,LAMTOR3,GNG2,NCOA1,RB1,UBR1,PPP1R9B,ARID1B,TIMELESS,PTPN11,PRKCI,AHCYL1,GNAS,GCLC,CFLAR,ZNF592,RRAGC,MTR,HDAC2,NPM1,SPIDR,RAP1B,ABL1,AKT2,BCL11A,PTPN22,MTOR,EEF2K,PRKCD,TMEM38B,PPP3CA,P2RX7,APPL1,EZH2,RAF1,VPS35,TRAF2,CYBB,AGAP2,SGCB,ARRB2,S…
GO:BP	nuclear ncRNA surveillance	GO:0071029	false	0.003135300611381656	2.503720812853895	7	3042	7	21031	EXOSC9,EXOSC2,EXOSC8,EXOSC10,EXOSC3,EXOSC7,ZCCHC7
GO:BP	nuclear polyadenylation-dependent rRNA catabolic process	GO:0071035	false	0.003135300611381656	2.503720812853895	7	3042	7	21031	EXOSC9,EXOSC2,EXOSC8,EXOSC10,EXOSC3,EXOSC7,ZCCHC7
GO:BP	nuclear polyadenylation-dependent tRNA catabolic process	GO:0071038	false	0.003135300611381656	2.503720812853895	7	3042	7	21031	EXOSC9,EXOSC2,EXOSC8,EXOSC10,EXOSC3,EXOSC7,ZCCHC7
GO:BP	nuclear polyadenylation-dependent ncRNA catabolic process	GO:0071046	false	0.003135300611381656	2.503720812853895	7	3042	7	21031	EXOSC9,EXOSC2,EXOSC8,EXOSC10,EXOSC3,EXOSC7,ZCCHC7
GO:BP	TOR signaling	GO:0031929	false	0.00323864665293707	2.489636432369767	167	3042	48	21031	UBR2,RPS6,UBE3A,RICTOR,MIOS,PIK3CA,TBK1,CSNK1A1,PRKACB,TTI1,USP4,LAMTOR3,UBR1,HIF1A,DYRK3,STK11,HDAC3,NPRL2,USP7,RRAGC,UBE2D1,RHEB,MTOR,MAPKAPK5,SESN1,OTUD5,GNA12,PDCD6,SYK,KLHL22,PRKACA,DDIT4,PRKAA1,TBC1D7,FLCN,SLC38A9,FBXO9,SZT2,CUL3,RPS6KA1,SIK3,EP300,RRAGD,SESN3,CCDC88A,GOLPH3,FNIP1,DEPDC5
GO:BP	lysosomal transport	GO:0007041	false	0.0032410405152270344	2.489315539955277	134	3042	41	21031	HSPA8,LAPTM5,VCP,PIK3C3,GGA3,PIK3R4,CHMP4B,VPS54,UEVLD,AP3B1,VPS4B,SCARB2,VPS18,UBXN6,NCOA4,VAMP7,PSAP,VPS51,VPS35,KIF13A,SNX16,HMGXB4,CHMP6,ATG14,SORT1,SORL1,VPS16,ALS2,CLU,ZFYVE16,GNPTAB,CHMP2A,TRAK1,SLC17A9,IGF2R,EPG5,GAK,PXK,CCDC91,M6PR,MGRN1
GO:BP	negative regulation of RNA splicing	GO:0033119	false	0.0033571244254444773	2.4740325621530785	28	3042	15	21031	SRSF7,PTBP1,SRSF6,SRSF9,HNRNPA2B1,SRSF4,NPM1,C1QBP,HNRNPK,ACIN1,PTBP3,PTBP2,TMBIM6,RBM20,DYRK1A
GO:BP	vesicle tethering involved in exocytosis	GO:0090522	true	0.003550918210557514	2.4496593308278203	9	3042	8	21031	EXOC5,EXOC4,EXOC6,EXOC7,EXOC2,EXOC1,EXOC3,EXOC8
GO:BP	mRNA transcription	GO:0009299	false	0.003616738420499549	2.441682900318187	53	3042	22	21031	HLTF,ATF4,ATF2,NCOA1,ZBTB1,AP3B1,TFCP2,TAF9,DDX5,NCBP3,CREB1,NCBP1,FLNA,HIPK3,TAF4B,TAF3,RXRB,NFKBIZ,TAF7,TAF6,RARA,NR1H3
GO:BP	regulation of cell cycle G1/S phase transition	GO:1902806	false	0.0036213226964375155	2.4411327734327046	187	3042	52	21031	CENPJ,SMARCC1,RPL26,PTEN,PRKDC,RBL1,BID,MDM2,PTPN6,JADE1,SMARCD2,RB1,INO80,ARID1A,PPP2R5C,ARID1B,TFDP1,RPA2,ZNF655,PSME2,CDK7,CCND2,DDRGK1,CRLF3,SMARCC2,APPL1,EZH2,SMARCE1,CUL4B,PHB2,PSME1,DDX3X,DGKZ,PSME3,ECD,GIGYF2,BCL2,PLRG1,CCNH,BCL7B,MNAT1,CRADD,KMT2E,TRIM39,ZC3H12D,BRD7,DLG1,CPSF3,RRM1,PRMT2,PBRM1,DCUN1D3
GO:BP	positive regulation of T cell activation	GO:0050870	false	0.003628107426630595	2.440319862157103	247	3042	64	21031	HMGB1,VAV1,SMARCC1,PIK3CA,NCK1,PTPN6,SMARCD2,JAK2,ZBTB1,IL6ST,ARID1A,ARID1B,IL2RG,PTPN11,AP3B1,CD83,HSPH1,IL18,TFRC,ABL1,NKAP,PTPN22,RHOA,MTOR,RUNX3,SMARCC2,PPP3CA,SMARCE1,CD80,ABL2,LGALS9,SASH3,CD274,PIK3R6,TGFBR2,LCK,SYK,IL2RA,RPS3,CCR7,FCHO1,CD74,CORO1A,CD3E,CBFB,CCR2,ADA,BRD7,PRKCQ,RASAL3,NFKBIZ,ZMIZ1,CSK,WNT10B,FOXO3,ICOS,KITLG,HLA-DQB2,PBRM1,PTPRC,FYN,RARA,TYK2,CCL5
GO:BP	purine ribonucleoside triphosphate metabolic process	GO:0009205	false	0.003628107426630595	2.440319862157103	247	3042	64	21031	HSPA8,MT-ND6,PARG,VCP,ATP5F1B,MT-ND4,NDUFV3,NDUFA9,NDUFS2,HIF1A,MT-ND2,NDUFB10,NDUFS1,NMNAT1,SDHA,SDHB,FIS1,MT-ATP6,RAN,HK2,SLC25A25,MT-ND3,NDUFB2,MTOR,P2RX7,PFKL,NDUFS8,NDUFB9,PFKFB2,SLC25A13,ATP5PF,NUDT2,PARP1,NDUFB6,ARNT,NUDT5,EIF6,INSR,NDUFV1,BPGM,OGDH,PRKACA,ATP1B1,NDUFA2,DDIT4,MFN1,PRKAA1,FLCN,MT-ATP8,ATP5PB,GAPDH,KAT2B,ENO2,EP300,FIGNL1,RAB23,FOXK2,PSEN1,ATP5F1C,HK1,ATP5F1A,DHTKD1,PGM1,APP
GO:BP	mitochondrial translation	GO:0032543	false	0.003702831374835817	2.4314660650625712	130	3042	40	21031	GARS1,GFM1,MRPS5,DAP3,MRPS35,MTIF3,MTIF2,TSFM,MRPL18,LARS2,NGRN,RARS2,MRPL15,MRPL20,TRUB2,MRPL13,C1QBP,MRPS26,METTL8,IARS2,QRSL1,TARS2,MRPS27,WARS2,MRPL28,AURKAIP1,MRPS18A,MRPL19,UQCC2,MRPL2,MRPL55,MRPS23,RCC1L,MALSU1,PTCD3,FASTKD2,MRPL38,MRPL3,TUFM,RPUSD4
GO:BP	organophosphate biosynthetic process	GO:0090407	false	0.0037408962581470567	2.427024335410186	600	3042	129	21031	MT-ND6,SMG1,GARS1,VCP,ATP5F1B,PTEN,ACAT1,PIK3CA,PPAT,PIK3C3,MT-ND4,PI4K2B,GK5,PIKFYVE,NDUFV3,UVRAG,FIG4,MTMR4,PIK3R4,PI4KB,NDUFA9,NDUFS2,DCK,PDHX,HPRT1,MVD,EFR3A,MT-ND2,NDUFB10,NDUFS1,ACSL4,NMNAT1,SDHA,INPPL1,IP6K1,DPM1,SRD5A3,UPRT,SDHB,SLC30A5,PIGO,ACACA,ABHD5,SLC25A16,MT-ATP6,MTMR14,LPGAT1,INPP4A,ACLY,CDIPT,MT-ND3,SLC44A1,NDUFB2,GPAT4,TMEM38B,ACSS1,COASY,INPP5D,MTMR1,PRPSAP1,TECR,PIK3CD,MMUT,ND…
GO:BP	nuclear-transcribed mRNA catabolic process, deadenylation-dependent decay	GO:0000288	false	0.0038519827352400428	2.414315668070552	69	3042	26	21031	HNRNPU,SYNCRIP,CSDE1,CNOT2,DHX9,TUT4,CNOT1,CNOT6L,CNOT7,NT5C3B,DHX36,TUT7,EXOSC9,CNOT9,EXOSC2,CAPRIN1,EIF4ENIF1,EXOSC8,DIS3,EXOSC3,EXOSC7,PABPC1,PAN3,DCP2,TNRC6C,CNOT10
GO:BP	phosphatidylinositol-3-phosphate biosynthetic process	GO:0036092	true	0.003874222038156719	2.4118154927591635	22	3042	13	21031	PIK3CA,PIK3C3,PIKFYVE,UVRAG,FIG4,PIK3R4,INPP4A,PIK3CD,SYNJ1,ATG14,OCRL,SYNJ2,PIK3CB
GO:BP	membrane docking	GO:0022406	false	0.0038866067647101007	2.4104293977674223	90	3042	31	21031	EZR,MSN,EXOC5,EXOC4,CALM1,USO1,CEP83,RABEPK,ATP2A2,STX12,AHCYL1,STX7,VPS18,VAMP3,RAB3IP,EXOC6,EXOC7,PDZD8,STX6,EXOC2,EXOC1,ATG14,VAPA,STX5,EXOC3,EXOC8,VMP1,UNC13B,ROCK1,STX17,STXBP3
GO:BP	establishment of protein localization to vacuole	GO:0072666	false	0.003911046025487864	2.407707073207217	65	3042	25	21031	HSPA8,VPS13A,LAPTM5,PIK3C3,GGA3,VPS37A,PIK3R4,VPS54,AP3B1,VPS8,SCARB2,NCOA4,VPS13D,SNF8,SNX16,ATG14,SORT1,SORL1,CLU,ZFYVE16,GNPTAB,MVB12B,STAM2,PXK,M6PR
GO:BP	regulation of vesicle-mediated transport	GO:0060627	false	0.004019453585640788	2.3958329819578688	522	3042	115	21031	HMGB1,RAB3GAP1,EZR,REST,CLASP2,DOCK2,MSN,PICALM,PTPN1,FMR1,RINT1,GRIPAP1,NEDD4L,HIP1R,ATP2A2,NSF,ATG5,RACK1,GAB2,CALR,BMP2K,RAB5A,IL2RG,VPS4B,RUFY2,APOE,AHI1,USP7,VPS18,LYAR,MYO18A,WASL,RNF139,RAB2B,ARF6,PDCD6IP,RAP1B,HNRNPK,ABL1,VAMP7,ANKRD27,SYNE1,UNC119,MKLN1,AP2A1,ATAD1,ARFGAP1,EEF2K,PPP3CA,APPL1,RAB5B,DOC2A,PACSIN1,SNF8,TF,ARRB2,RIN3,CD22,RAB11B,CBL,SOD1,ANO6,SEPTIN1,TOR1A,NF2,RAB11A,ABL2,DY…
GO:BP	cytokine production	GO:0001816	false	0.004088338767653125	2.3884531249020364	779	3042	160	21031	ERBIN,HMGB1,EZR,LAPTM5,ATF4,DHX9,PIBF1,TBK1,ATF2,ROCK2,CASP8,FOXP1,ZBTB33,RNF125,HSP90AA1,PTPN6,ATG5,JAK2,ZBTB1,IL6ST,HIF1A,SMAD4,POLR3C,CHID1,PTPN11,ILRUN,ZBTB6,UAP1,DHX36,SMAD3,CD83,IL18,PDCD4,GLMN,RAB2B,RNF216,TANK,HDAC2,PELI1,IKBKE,DDX1,PANX1,C1QBP,DDX56,ABL1,IL17RA,TRIM56,SPTBN1,IL6R,TOMM70,PTPN22,AKAP8,UFD1,PRKD2,P2RX7,APPL1,EZH2,INPP5D,POLR3G,DDIT3,TMF1,DDX3X,TRAF2,CYBB,POU2AF1,CD80,PIK3CD…
GO:BP	response to peptide hormone	GO:0043434	false	0.004474902290838435	2.3492164430325326	429	3042	98	21031	MT-CYB,SHOC2,SMARCC1,LPIN2,NCOA5,PTPRA,LTA4H,CAT,PTPN1,PRKDC,PIK3CA,SRSF6,USO1,IDE,ROCK2,RAB10,NCK1,KBTBD2,MDM2,SNX5,PRKAR1A,TRIM24,JAK2,EIF2B5,NCL,NCOA1,RB1,ARID1B,PTPN11,PRKCI,AHCYL1,TNFSF10,INPPL1,SMAD3,STK11,GCLC,UPRT,SRSF4,CFLAR,ZNF592,AKT2,MTOR,EEF2K,EIF2B3,PRKCD,CREB1,PPP3CA,APPL1,RAF1,HADHA,CYBB,SGCB,EIF2B1,CTSK,JAK3,PARP1,BSG,GOT1,EIF6,SORT1,LPIN1,MAPK1,FBN1,SORL1,GSK3B,BTG1,INSR,CHUK,SL…
GO:BP	negative regulation of transcription by RNA polymerase II	GO:0000122	false	0.00452662884640131	2.3442251133174103	986	3042	195	21031	RIF1,CHD4,HNRNPU,CHD8,TPR,HMGB1,EZR,REST,TRIM37,RBBP7,ATF4,CNOT2,STRAP,MTDH,KDM5A,RLIM,NCOA5,CTCF,SP100,LARP7,TRIM33,H1-4,SUDS3,MACROH2A1,DCAF1,JARID2,CNOT1,IRF2,SNW1,ATF2,RBL1,AEBP2,HDAC1,FOXP1,ZBTB33,SARNP,LRRFIP1,TBL1XR1,MDM2,DRAP1,ING1,SP3,BACH1,RB1,TXNIP,EID1,CALR,ZBTB1,PSMD10,ZNF248,ZNF436,SMAD4,SCAF4,ZBTB6,ARID4A,HNRNPA2B1,SMAD3,CREBBP,ZNF451,HDAC3,ZNF25,BPTF,EHMT1,USP3,PHF21A,IKZF5,LYAR,U…
GO:BP	nucleus organization	GO:0006997	false	0.004578811789577842	2.3392472076248856	145	3042	43	21031	TPR,NOLC1,NUP153,RRN3,PSME4,REEP3,NUP155,ZPR1,CHMP4B,SERBP1,NUP54,DYRK3,SF1,KDM3A,AGFG1,DCTN1,VPS4B,CDK1,SYNE1,SUN2,TMF1,TMEM43,NUP107,LMNB1,TOR1AIP1,AHCTF1,TOR1A,PARP11,CHMP6,LPIN1,DDX11,FXR1,CHMP2A,ACTR6,BAZ2A,IRAG2,PHF2,NUP35,NEK6,USPL1,ETS1,NUP98,NUMA1
GO:BP	response to temperature stimulus	GO:0009266	false	0.004697242974382266	2.328156974476271	169	3042	48	21031	TPR,VCP,RBBP7,PSIP1,HSP90AA1,EEF1D,EIF2B5,NFKBIA,HIKESHI,SLU7,DHX36,CREBBP,GCLC,DNAJC2,HDAC2,DNAJC7,ACADVL,TRPV2,HSBP1,MTOR,EIF2B3,DNAJB4,EIF2B1,EIF2AK4,SOD1,ERO1A,DNAJB6,ACADM,PDCD6,TFEC,DNAJA1,GSK3B,SLC27A1,EIF2S1,PRKACA,PRKAA1,IRAK1,DNAJB1,RNF34,SUMO1,HMOX1,NF1,EP300,STUB1,GLRX2,CXCR4,HSPA2,DNAJC3
GO:BP	purine nucleoside triphosphate metabolic process	GO:0009144	false	0.004787386769739571	2.31990148474318	254	3042	65	21031	HSPA8,MT-ND6,PARG,VCP,ATP5F1B,MT-ND4,NDUFV3,NDUFA9,NDUFS2,HIF1A,MT-ND2,NDUFB10,NDUFS1,NMNAT1,SDHA,SDHB,FIS1,MT-ATP6,RAN,HK2,SLC25A25,MT-ND3,NDUFB2,MTOR,P2RX7,PFKL,NDUFS8,NDUFB9,PFKFB2,SLC25A13,ATP5PF,NUDT2,PARP1,NDUFB6,ARNT,NUDT5,EIF6,INSR,NDUFV1,BPGM,OGDH,PRKACA,ATP1B1,NDUFA2,DDIT4,MFN1,PRKAA1,FLCN,MT-ATP8,ATP5PB,ADA,GAPDH,KAT2B,ENO2,EP300,FIGNL1,RAB23,FOXK2,PSEN1,ATP5F1C,HK1,ATP5F1A,DHTKD1,PGM1…
GO:BP	regulation of small GTPase mediated signal transduction	GO:0051056	false	0.004798866156690791	2.3188613626371195	306	3042	75	21031	VAV1,ARHGAP15,SHOC2,DOCK2,CDC42SE2,CSNK1A1,MAP4K4,STMN1,FNTA,CYTH1,ARHGAP45,AKAP13,RIPOR2,APOE,ITGB1,RACGAP1,ARAP1,CYTH4,KRAS,ARF6,DEF6,ARHGAP4,SWAP70,ABL1,NET1,ARHGDIB,ARHGAP42,ARFGAP1,NOTCH2,MYO9B,ARHGAP17,RALBP1,RAF1,FGD3,MAPRE2,KBTBD7,CBL,ABL2,P2RY10,EPS8,PSD3,ERBB2,SIPA1L1,RALGPS1,CD2AP,SH3BP1,PREX1,ALS2,MYO9A,SGSM3,FLCN,ARHGAP35,ARHGAP10,PLEKHG1,ARHGAP26,IQSEC1,PSD4,ARHGAP12,RGL2,RASAL3,PIK…
GO:BP	positive regulation of leukocyte activation	GO:0002696	false	0.004926954836410591	2.307421418725205	354	3042	84	21031	RIF1,HMGB1,VAV1,SMARCC1,PRKDC,PIK3CA,ATAD5,XRCC6,NCK1,PMS2,PTPN6,SMARCD2,JAK2,ZBTB1,IL6ST,ARID1A,ARID1B,IL2RG,PTPN11,AP3B1,CD83,HSPH1,IL18,MSH2,PELI1,TFRC,PPP2R3C,ABL1,PCID2,NKAP,PTPN22,RHOA,KMT5B,MTOR,RUNX3,SMARCC2,PPP3CA,INPP5D,EXOSC3,SMARCE1,CD80,ABL2,HMCES,LGALS9,BCL2,SASH3,CD274,PIK3R6,TGFBR2,LCK,SYK,IL2RA,RPS3,CCR7,FCHO1,CD74,CORO1A,NFATC2,CD3E,CBFB,CCR2,ADA,BRD7,PRKCQ,RASAL3,STAT6,NFKBIZ,Z…
GO:BP	mitotic DNA integrity checkpoint signaling	GO:0044774	false	0.005084040123436989	2.2937910306360236	91	3042	31	21031	RPL26,RAD17,TAOK1,PRKDC,RINT1,ATF2,MDM2,CCNG1,PPP2R5C,MBTPS2,RPA2,TOPBP1,MSH2,CDK1,CLSPN,TIPIN,ABRAXAS1,NAE1,DGKZ,MRE11,UIMC1,GIGYF2,CRADD,TRIM39,NOP53,TAOK2,CDC14B,FOXN3,TICRR,ORC1,BRSK1
GO:BP	nucleoside triphosphate metabolic process	GO:0009141	false	0.005163532734847843	2.2870530653713077	270	3042	68	21031	HSPA8,MT-ND6,PARG,VCP,ATP5F1B,MT-ND4,NDUFV3,NDUFA9,NDUFS2,HIF1A,MT-ND2,NDUFB10,NDUFS1,NMNAT1,SDHA,SDHB,FIS1,MT-ATP6,RAN,HK2,SLC25A25,MT-ND3,NDUFB2,MTOR,P2RX7,PFKL,NDUFS8,NDUFB9,PFKFB2,SLC25A13,ATP5PF,NUDT2,PARP1,RRM2B,NDUFB6,ARNT,NUDT5,EIF6,INSR,NDUFV1,BPGM,OGDH,PRKACA,ATP1B1,NDUFA2,DDIT4,MFN1,PRKAA1,FLCN,MT-ATP8,ATP5PB,ADA,DUT,GAPDH,KAT2B,ENO2,EP300,FIGNL1,RAB23,FOXK2,PSEN1,ATP5F1C,HK1,ATP5F1A,D…
GO:BP	defense response to virus	GO:0051607	false	0.005274817873527962	2.277792530890422	312	3042	76	21031	DDX17,ZMYND11,LSM14A,DHX9,TBK1,IRF2,SENP7,TRIM34,HSP90AA1,CNOT7,NCK1,DHX16,TRIM22,NT5C2,ATG5,POLR3E,POLR3C,ILRUN,UAP1,DHX36,ATG7,RAB2B,RNF216,TANK,IKBKE,AIMP1,DDX1,C1QBP,ZNFX1,DDX56,TRIM56,TOMM70,NCBP3,PTPN22,ILF3,CRCP,HCFC2,IFI44L,POLR3G,NCBP1,PHB2,ZNF175,OAS1,EIF2AK4,TTC4,MOV10,TRIM13,EXOC1,BCL2,TRIM65,POLR3A,POLR3H,TRIM8,POLR3B,SERINC5,SIN3A,IFIT1,IFIT5,ZBP1,DDIT4,SKP2,OAS3,ERCC6,TRIM35,TRIM27…
GO:BP	nuclear RNA surveillance	GO:0071027	false	0.0053825856244101135	2.2690090528350737	14	3042	10	21031	EXOSC9,EXOSC2,EXOSC8,EXOSC10,EXOSC3,EXOSC7,ZCCHC7,ZC3H4,DXO,XRN1
GO:BP	ribosome localization	GO:0033750	false	0.0053825856244101135	2.2690090528350737	14	3042	10	21031	XPO1,ABCE1,MDN1,SDAD1,NPM1,RAN,NOP9,NMD3,EIF6,RPS15
GO:BP	ribosomal subunit export from nucleus	GO:0000054	false	0.0053825856244101135	2.2690090528350737	14	3042	10	21031	XPO1,ABCE1,MDN1,SDAD1,NPM1,RAN,NOP9,NMD3,EIF6,RPS15
GO:BP	vesicle targeting	GO:0006903	false	0.005435251558750511	2.26478035074071	66	3042	25	21031	CLASP2,EXOC5,EXOC4,TFG,ARFGAP3,TRAPPC13,TRAPPC11,CSNK1D,WDR11,EXOC6,EXOC7,TRAPPC9,TMED2,EXOC2,EXOC1,ARFGAP2,PDCD6,SEC16A,EXOC3,EXOC8,SCRIB,CUL3,AP1AR,IRAG2,PSEN1
GO:BP	positive regulation of cell activation	GO:0050867	false	0.005463230645469647	2.262550464149471	371	3042	87	21031	RIF1,HMGB1,VAV1,SMARCC1,PRKDC,PIK3CA,ATAD5,XRCC6,NCK1,PMS2,PTPN6,SMARCD2,JAK2,ZBTB1,IL6ST,ARID1A,ARID1B,IL2RG,PTPN11,AP3B1,CD83,HSPH1,IL18,MSH2,PELI1,TFRC,PPP2R3C,ABL1,PCID2,NKAP,PTPN22,RHOA,KMT5B,MTOR,RUNX3,SMARCC2,PPP3CA,INPP5D,EXOSC3,SMARCE1,CD80,FLNA,ABL2,HMCES,LGALS9,BCL2,SASH3,CD274,PIK3R6,TGFBR2,LCK,SYK,IL2RA,RPS3,CCR7,FCHO1,CD74,CORO1A,NFATC2,CD3E,CBFB,CCR2,ADA,BRD7,PRKCQ,RASAL3,MYB,STAT6…
GO:BP	regulation of actin cytoskeleton organization	GO:0032956	false	0.005821291571448562	2.234980647631469	334	3042	80	21031	GMFB,PAK2,CLASP2,TAOK1,RICTOR,PIK3CA,WDR1,ROCK2,ARPC5L,STMN1,NCK1,TWF1,HIP1R,SSH2,AKAP13,ARPC5,SMAD4,INPPL1,SMAD3,ALMS1,ARAP1,GMFG,ARF6,SWAP70,NEDD9,ABL1,CORO1B,SPTBN1,TPM1,RHOA,MTOR,PRKCD,ARHGAP17,CYFIP2,FLNA,NF2,ABL2,EPS8,LATS1,CARMIL2,RASA1,PTK2B,CAPZA2,CCR7,TMSB10,STAU2,CD2AP,CORO1A,RHOG,ADD1,SH3BP1,PREX1,PHLDB2,ARHGAP35,BCAS3,TAOK2,SSH1,PPFIA1,TWF2,DLG1,CTTN,WASHC5,INPP5K,TRIM27,CSF1R,FSCN1,…
GO:BP	myeloid cell differentiation	GO:0030099	false	0.005859136259197152	2.2321664019874783	437	3042	99	21031	LEO1,MYH9,EIF2AK1,PRKDC,WDR1,CASP8,FOXP1,PTPN6,SP3,UFL1,JAK2,NFKBIA,GAB2,PABPC4,RB1,ALAS1,VPS54,HIF1A,DYRK3,PTPN11,AP3B1,ARID4A,ABI1,CFLAR,LYAR,RACGAP1,PRXL2A,TFRC,NEDD9,EVI2B,LDB1,SFXN1,NKAP,MTOR,NOTCH2,NR3C1,CREB1,PPP3CA,KAT6A,INPP5D,ACIN1,PTBP3,ZNF16,HSPA9,TF,PIK3CD,SLC25A40,FLNA,PARP1,BRD1,LRRK1,ARNT,EIF6,TGFBR2,DIAPH3,PTK2B,FBN1,KMT2E,ACTN1,CCR7,BPGM,RPS14,MITF,CD74,ADD1,SNX10,FECH,MAEA,CBFB…
GO:BP	endosome organization	GO:0007032	false	0.005997680388770592	2.2220166811392845	96	3042	32	21031	EEA1,USP8,IST1,PI4K2B,VPS37A,CHMP4B,VPS4B,SCARB2,VPS18,PDCD6IP,ATP6V1F,RAB5B,SNF8,STX6,SYNJ1,RAB11A,CORO1C,CHMP6,EXOC8,SNX10,ALS2,VPS33B,WASHC5,VTA1,MVB12B,CHMP2A,TMCC1,STAM2,ATP6V0A1,DNAJC13,WASHC4,VTI1A
GO:BP	protein neddylation	GO:0045116	false	0.006022751962834638	2.2202050221673497	29	3042	15	21031	RPL5,RNF7,HIF1A,DCUN1D1,COPS6,UBA3,COPS5,DCUN1D5,NAE1,COPS7A,COPS3,UBE2F,COPS7B,DCUN1D2,DCUN1D3
GO:BP	rescue of stalled ribosome	GO:0072344	false	0.006022751962834638	2.2202050221673497	29	3042	15	21031	ABCE1,NEMF,ASCC3,RACK1,ANKZF1,ASCC2,TRNT1,HBS1L,GIGYF2,SKIV2L,ZNF598,MTRES1,EIF4E2,RNF25,TRIP4
GO:BP	membrane fission	GO:0090148	false	0.006032945181024031	2.2194706209270785	43	3042	19	21031	EXOC5,EXOC4,VPS37A,CHMP4B,VPS4B,EXOC6,EXOC7,SNF8,EXOC2,EXOC1,CORO1C,CHMP6,EXOC3,EXOC8,MVB12B,CHMP2A,TMCC1,STAM2,SLC25A46
GO:BP	hormone-mediated signaling pathway	GO:0009755	false	0.006157887741866129	2.2105682325378013	200	3042	54	21031	DDX17,CNOT2,UBE3A,CNOT1,RWDD1,HDAC1,FOXP1,FKBP4,UFSP2,UFL1,JAK2,NCOA1,CALR,YWHAH,ARID1A,PTPN11,KDM3A,GTF2H1,VPS18,RNF6,CNOT9,PGRMC2,DDX5,NCOA4,DDRGK1,RHOA,KMT2D,NR3C1,APPL1,TMF1,PHB2,ACSL1,PARP1,PMEPA1,LATS1,KDM4C,MAPK1,DNAJA1,SLC27A1,SKP2,NR3C2,RXRB,DDX54,ZMIZ1,EP300,ADIPOR1,WBP2,TAF7,PRMT2,TRIM68,TRIP4,CALCOCO1,RARA,NR1H3
GO:BP	T cell activation	GO:0042110	false	0.006423998597300717	2.1921945625588624	555	3042	120	21031	HMGB1,VAV1,MYH9,LAPTM5,SMARCC1,DOCK2,MSN,PRKDC,PIK3CA,ATF2,APBB1IP,BID,CASP8,FOXP1,NCK1,PTPN6,PRKAR1A,SP3,SMARCD2,ATG5,JAK2,ZBTB1,IL6ST,ARID1A,ARID1B,RIPOR2,IL2RG,PTPN11,AP3B1,DDOST,SMAD3,CD83,HSPH1,STK11,IL18,GLMN,DCAF12,PELI1,TFRC,NCAPH2,ZC3H8,ABL1,IL6R,KIF13B,NKAP,PTPN22,RHOA,MTOR,RUNX3,LCP1,SMARCC2,PPP3CA,P2RX7,SMARCE1,ITGAL,CD80,PIK3CD,EIF2AK4,CD3D,NHEJ1,SOD1,KAT2A,JAK3,NCSTN,ABL2,LGALS9,BCL…
GO:BP	negative regulation of DNA metabolic process	GO:0051053	false	0.006460760878380081	2.1897163324967157	142	3042	42	21031	RIF1,HNRNPU,PDS5A,SMCHD1,TTF1,RAD17,H1-4,WAPL,ZRANB3,ERCC4,RAD50,FBH1,TERF1,TIMELESS,NMNAT1,TSPYL2,DNAJC2,MSH2,MSH3,ABL1,TIPIN,TNKS,XRCC1,EXOSC10,TERF2IP,HELB,PARP1,CTC1,TNKS2,RPS3,GTPBP4,FLCN,THOC1,ERCC6,MSH6,S100A11,XRN1,NAT10,DCP2,DFFB,KMT5A,XRCC5
GO:BP	regulation of embryonic development	GO:0045995	true	0.006613514832335104	2.179567668111182	92	3042	31	21031	ZZZ3,CLASP2,CFL1,RUVBL1,RACK1,INO80,SEPTIN7,DHX36,EHMT1,RACGAP1,CDK1,ACTR5,KAT14,YEATS2,NIPBL,NFRKB,KAT2A,INO80C,TRIP12,TGIF2,ACTR8,INSR,MBIP,TADA2A,PHLDB2,BAG6,LAMA3,KAT2B,NOTCH1,WDR5,NR2C2
GO:BP	regulation of TORC1 signaling	GO:1903432	false	0.006613514832335104	2.179567668111182	92	3042	31	21031	UBE3A,MIOS,TBK1,CSNK1A1,PRKACB,USP4,LAMTOR3,DYRK3,STK11,NPRL2,USP7,RRAGC,UBE2D1,RHEB,SESN1,OTUD5,SYK,KLHL22,PRKACA,PRKAA1,TBC1D7,FLCN,SLC38A9,SZT2,CUL3,SIK3,EP300,RRAGD,SESN3,FNIP1,DEPDC5
GO:BP	vesicle-mediated transport between endosomal compartments	GO:0098927	false	0.006765592098486508	2.1696941896276396	47	3042	20	21031	EEA1,EZR,MSN,PIK3C3,PIK3R4,LMTK2,WDR91,RAB5A,ANKRD27,SNF8,SNX16,FLNA,NF2,RAB11A,ATG14,MAPK1,SORL1,CORO1A,DNAJC13,PXK
GO:BP	protein localization to plasma membrane	GO:0072659	true	0.0068931927814407925	2.1615795754525435	293	3042	72	21031	EZR,CLASP2,OPTN,CLTC,SLMAP,GOLGA4,IKBKB,PICALM,MACF1,EXOC5,PPP2R5A,GRIPAP1,ROCK2,GGA3,RAB10,GOLPH3L,NSF,RACK1,RAPGEF2,PSMD10,PPP1R9B,TMEM59,EFR3A,PRKCI,STX7,SCARB2,ITGB1,VAMP3,ARF6,AKT2,SKAP1,SPTBN1,APPL1,VPS35,KIF13A,RAP2A,WNK3,PACSIN1,PIP5K1A,FLNA,TMED2,BSG,RAB11A,ZDHHC22,SEC16A,SORL1,PGRMC1,PPIL2,RHOG,ATP1B1,SCRIB,PPFIA1,TSPAN5,GORASP2,DLG1,GGA2,INPP5K,RAB31,CSK,PLS1,ANK1,TNIK,FRMD8,PACS1,ATP2…
GO:BP	canonical NF-kappaB signal transduction	GO:0007249	false	0.007063052116733257	2.151007589172001	309	3042	75	21031	ZMYND11,OPTN,MTDH,IKBKB,UBE2V1,TBK1,ROCK2,HDAC1,CASP8,TNIP1,TRIM34,TRIM22,UFL1,TFG,TRIM59,NFKBIA,AKAP13,FAIM,DHX36,TNFSF10,CFLAR,ERC1,TANK,FBXW11,PELI1,IKBKE,TFRC,BTRC,DDX1,ABL1,DDRGK1,SHARPIN,RHOA,TERF2IP,TMEM9B,ZDHHC17,TRAF2,SNIP1,TRADD,ARRB2,SLC20A1,FLNA,TAB2,PARP1,TRIM13,LGALS9,VAPA,TRIM8,CHUK,CCR7,TRIM39,PPM1A,CD74,IFIT5,PRDX4,XIAP,TMED4,IRAK1,CCDC22,IKBKG,HMOX1,GAPDH,AZI2,EP300,DDX21,LPAR1,…
GO:BP	RNA surveillance	GO:0071025	false	0.007203087370916207	2.142481317352054	17	3042	11	21031	EXOSC9,EXOSC2,TRNT1,EXOSC8,EXOSC10,EXOSC3,EXOSC7,ZCCHC7,ZC3H4,DXO,XRN1
GO:BP	positive regulation of alpha-beta T cell activation	GO:0046635	false	0.007203830570509899	2.1424365100609886	71	3042	26	21031	JAK2,IL2RG,AP3B1,CD83,HSPH1,IL18,NKAP,PTPN22,RHOA,RUNX3,CD80,LGALS9,SASH3,TGFBR2,SYK,CD3E,CBFB,CCR2,ADA,PRKCQ,RASAL3,NFKBIZ,HLA-DQB2,PTPRC,RARA,TYK2
GO:BP	protein destabilization	GO:0031648	false	0.0072835384534809516	2.1376575825719613	51	3042	21	21031	PRKDC,GGA3,MDM2,FBXL3,HTT,CREBBP,RNF139,FBXW11,BTRC,MTOR,VPS35,DERL1,SENP2,CCDC88C,CTSH,CUL3,SERF2,EP300,TRIM21,CHFR,FBXO4
GO:BP	regulation of mitotic sister chromatid separation	GO:0010965	false	0.007709638386881079	2.112965991633237	59	3042	23	21031	TPR,CENPF,IK,KNL1,RB1,ZW10,LCMT1,BUB1,CDK5RAP2,DLGAP5,PCID2,ESPL1,CDC23,AURKB,ZWINT,DYNC1LI1,SPC25,KLHL22,GEN1,NDC80,CUL3,RAD21,UBE2C
GO:BP	tubulin deacetylation	GO:0090042	false	0.007726944689209764	2.111992196497946	23	3042	13	21031	ZZZ3,FNTA,KAT14,YEATS2,KAT2A,FLNA,FRY,MBIP,TADA2A,PRKAA1,KAT2B,EP300,WDR5
GO:BP	mononuclear cell differentiation	GO:1903131	false	0.00772733084012246	2.1119704933504533	484	3042	107	21031	HMGB1,VAV1,MYH9,SMARCC1,DOCK2,DOCK10,PRKDC,DCAF1,ATF2,FOXP1,XRCC6,PTPN6,SP3,SMARCD2,ATG5,ZBTB1,IL6ST,ARID1A,DCLRE1C,ARID1B,IL2RG,AP3B1,CD83,STK11,IL18,ITGB1,MSH2,NCAPH2,PPP2R3C,ZC3H8,BLNK,SYVN1,ABL1,IL6R,PCID2,NKAP,PTPN22,RHOA,MTOR,RUNX3,NOTCH2,SMARCC2,EZH2,INPP5D,SMARCE1,ACIN1,POU2AF1,CD80,PIK3CD,CD3D,NHEJ1,SOD1,KAT2A,CTSK,JAK3,LGALS9,BCL2,SASH3,PIK3R6,TGFBR2,ERBB2,LCK,SYK,IL2RA,PTK2B,PTPRJ,SEMA…
GO:BP	response to steroid hormone	GO:0048545	false	0.0083846261485314	2.076516296832431	337	3042	80	21031	HNRNPU,DDX17,HSPA8,REST,RBBP7,USP8,CNOT2,UBE3A,PIK3CA,CNOT1,RWDD1,HDAC1,FOXP1,FKBP4,AGL,MDM2,DSG2,UFSP2,AIFM1,UFL1,JAK2,NCOA1,TXNIP,CALR,VPS54,YWHAH,PPP1R9B,ARID1A,KDM3A,CFLAR,VPS18,RNF6,STK39,CNOT9,PGRMC2,RAN,DDX5,NCOA4,DDRGK1,MT-ND3,RHOA,KMT2D,NR3C1,TMF1,PHB2,BCL2L11,CYBB,ANXA3,PARP1,PMEPA1,GOT1,LATS1,BCL2,SGK1,SDC1,KDM4C,MAPK1,DNAJA1,FECH,DDIT4,SKP2,RPL27,CASP3,NR3C2,RXRB,DDX54,ZMIZ1,FOXO3,EP3…
GO:BP	response to reactive oxygen species	GO:0000302	false	0.008515025823392988	2.0698140306209254	197	3042	53	21031	SETX,UBE3A,CAT,SOD2,MAPK8,FOXP1,MDM2,AIFM1,RACK1,PDCD10,TXNIP,HIF1A,ANKZF1,APOE,TRAP1,HDAC2,CDK1,STK26,ABL1,NET1,TPM1,PEX12,PRKCD,EZH2,ZNF277,FXN,SESN1,STK25,SOD1,BCL2,SDC1,MAPK1,PTK2B,RPS3,CHUK,PTPRK,PRKAA1,PEX14,ERCC6,CASP3,HMOX1,PRDX3,MYB,STAT6,FOXO3,PRDX1,SESN3,ATP7A,SLC8A1,GLRX2,FYN,ERCC6L2,TACR1
GO:BP	organelle localization by membrane tethering	GO:0140056	false	0.008544908690449327	2.0682925737209947	80	3042	28	21031	EXOC5,EXOC4,CALM1,USO1,CEP83,RABEPK,ATP2A2,STX12,AHCYL1,STX7,VPS18,VAMP3,RAB3IP,EXOC6,EXOC7,PDZD8,STX6,EXOC2,EXOC1,ATG14,VAPA,STX5,EXOC3,EXOC8,VMP1,UNC13B,STX17,STXBP3
GO:BP	protein acylation	GO:0043543	false	0.008556700705172593	2.067693658423845	93	3042	31	21031	TAOK1,DIP2B,CREBBP,ESCO2,NAA16,HDAC2,ING4,ZDHHC17,NAA50,KAT6A,DDX3X,NAA30,KAT2A,DLST,ZDHHC22,NAA20,ZDHHC16,GSK3B,PPM1A,OGDH,NAA15,NAA10,DSCC1,PRKAA1,GTF2B,BAG6,NAT10,GLUL,KAT2B,EP300,HAT1
GO:BP	glycerophospholipid metabolic process	GO:0006650	true	0.008631073196802804	2.0639352002903992	300	3042	73	21031	SMG1,PTEN,PIK3CA,PIK3C3,PI4K2B,PIKFYVE,UVRAG,FIG4,MTMR4,MTMR9,PIK3R4,GPCPD1,PI4KB,EFR3A,INPPL1,IP6K1,DPM1,SLC30A5,PIGO,ABHD5,DNAJC19,MTMR14,LPGAT1,INPP4A,CDIPT,SLC44A1,GPAT4,SMPD4,INPP5D,PIK3R5,MTMR1,PHB2,HADHA,DDHD1,GDE1,AGAP2,PIK3CD,PIP5K1A,DGKZ,SYNJ1,PLAAT4,ATG14,BPNT1,OCRL,LPIN1,VAC14,MECP2,DGKA,PCYT1A,SLC27A1,SERINC5,PTDSS2,SYNJ2,CDS2,PIK3CB,INPP5K,AGPAT3,ABHD12,LPCAT2,LDLR,PIGT,NAPEPLD,PIGN…
GO:BP	miRNA processing	GO:0035196	true	0.00918152391519302	2.0370852302331466	44	3042	19	21031	PUM2,SRSF3,TUT4,NUP155,AGO3,TRUB1,HNRNPA2B1,TUT7,SMAD3,AGO1,DDX5,BCDIN3D,NCBP1,SRRT,SNIP1,MECP2,DICER1,SMAD2,PUM1
GO:BP	regulation of actin filament organization	GO:0110053	false	0.009198368730608064	2.0362891850578424	269	3042	67	21031	GMFB,PAK2,CLASP2,RICTOR,PIK3CA,WDR1,ROCK2,ARPC5L,STMN1,NCK1,TWF1,HIP1R,SSH2,ARPC5,INPPL1,SMAD3,ALMS1,ARAP1,GMFG,ARF6,SWAP70,ABL1,CORO1B,SPTBN1,TPM1,RHOA,MTOR,PRKCD,CYFIP2,FLNA,NF2,EPS8,LATS1,CARMIL2,RASA1,PTK2B,CAPZA2,CCR7,TMSB10,CORO1A,ADD1,SH3BP1,PREX1,PHLDB2,ARHGAP35,SSH1,PPFIA1,TWF2,DLG1,CTTN,WASHC5,INPP5K,TRIM27,MTPN,BRK1,AP1AR,TJP1,LPAR1,CCDC88A,ARFGEF1,HCLS1,SPTAN1,ROCK1,WASHC4,ADD3,FERMT2…
GO:BP	TORC1 signaling	GO:0038202	false	0.009885134868000698	2.005017401005957	98	3042	32	21031	UBE3A,MIOS,TBK1,CSNK1A1,PRKACB,USP4,LAMTOR3,DYRK3,STK11,NPRL2,USP7,RRAGC,UBE2D1,RHEB,MTOR,SESN1,OTUD5,SYK,KLHL22,PRKACA,PRKAA1,TBC1D7,FLCN,SLC38A9,SZT2,CUL3,SIK3,EP300,RRAGD,SESN3,FNIP1,DEPDC5
GO:BP	ribonucleoside triphosphate metabolic process	GO:0009199	false	0.009969556668079388	2.001324153713181	254	3042	64	21031	HSPA8,MT-ND6,PARG,VCP,ATP5F1B,MT-ND4,NDUFV3,NDUFA9,NDUFS2,HIF1A,MT-ND2,NDUFB10,NDUFS1,NMNAT1,SDHA,SDHB,FIS1,MT-ATP6,RAN,HK2,SLC25A25,MT-ND3,NDUFB2,MTOR,P2RX7,PFKL,NDUFS8,NDUFB9,PFKFB2,SLC25A13,ATP5PF,NUDT2,PARP1,NDUFB6,ARNT,NUDT5,EIF6,INSR,NDUFV1,BPGM,OGDH,PRKACA,ATP1B1,NDUFA2,DDIT4,MFN1,PRKAA1,FLCN,MT-ATP8,ATP5PB,GAPDH,KAT2B,ENO2,EP300,FIGNL1,RAB23,FOXK2,PSEN1,ATP5F1C,HK1,ATP5F1A,DHTKD1,PGM1,APP
GO:BP	regulation of spindle organization	GO:0090224	false	0.010026091813983805	1.998868322650957	48	3042	20	21031	HNRNPU,TPR,CENPJ,CLTC,DYNC1H1,DRG1,SENP6,CHMP4B,GPSM2,RIPOR2,DCTN1,VPS4B,BORA,RNF4,CHMP6,PSRC1,TPX2,CHMP2A,SPAG5,NUMA1
GO:BP	regulation of cell cycle checkpoint	GO:1901976	false	0.010026091813983805	1.998868322650957	48	3042	20	21031	TPR,ETAA1,TTI1,CCAR2,KNL1,WDR76,LCMT1,RPA2,CDK5RAP2,FEM1B,PCID2,AURKB,ZWINT,DYNC1LI1,RNASEH2B,THOC1,GEN1,BRCA2,NDC80,FBXO4
GO:BP	mRNA transcription by RNA polymerase II	GO:0042789	false	0.010026091813983805	1.998868322650957	48	3042	20	21031	HLTF,ATF4,ATF2,NCOA1,ZBTB1,AP3B1,TFCP2,TAF9,NCBP3,CREB1,NCBP1,FLNA,TAF4B,TAF3,RXRB,NFKBIZ,TAF7,TAF6,RARA,NR1H3
GO:BP	regulation of innate immune response	GO:0045088	false	0.010487486955225831	1.9793285663565174	415	3042	94	21031	MATR3,HSPA8,ERBIN,HMGB1,VAV1,PUM2,PAK2,LSM14A,PJA2,DHX9,IKBKB,PTPN1,PRKDC,TBK1,CSNK1A1,MAPK8,CASP8,TNIP1,RNF125,HSP90AA1,CNOT7,XRCC6,OTUD4,PTPN6,OTULIN,ATG5,NFKBIA,POLR3C,PTPN11,AP3B1,CREBBP,APOE,LYAR,PELI1,IKBKE,C1QBP,ZNFX1,TRIM56,TOMM70,PTPN22,HCFC2,SFPQ,UFD1,TKFC,SEC14L1,APPL1,POLR3G,CTSS,PHB2,DDX3X,LRP8,ARRB2,OAS1,AURKB,PARP1,UBE2K,GIGYF2,LGALS9,PIK3R6,LY96,SYK,CHUK,ERAP1,POLR3B,SIN3A,ZBP1,NO…
GO:BP	microtubule polymerization or depolymerization	GO:0031109	false	0.01052882833199651	1.9776199552399956	135	3042	40	21031	CEP192,CENPJ,CLASP2,TAOK1,DRG1,STMN1,FKBP4,MAP4,NIN,CKAP2,TUBGCP3,DCTN1,CDK5RAP2,CSNK1D,SKA2,ABL1,HAUS1,SSNA1,CAMSAP1,MAPRE2,TOGARAM1,PRUNE1,TUBG1,HDGFL3,TUBGCP6,PSRC1,MECP2,DIAPH3,HAUS6,RPS3,MAP7D3,HAUS8,TPX2,BLOC1S2,FES,CKAP5,PDE4DIP,CLIP1,DYRK1A,NUMA1
GO:BP	positive regulation of leukocyte cell-cell adhesion	GO:1903039	false	0.010530063369602728	1.9775690152355985	270	3042	67	21031	HMGB1,VAV1,SMARCC1,PIK3CA,NCK1,PTPN6,SMARCD2,JAK2,ZBTB1,IL6ST,ARID1A,ARID1B,IL2RG,PTPN11,AP3B1,CD83,HSPH1,IL18,TFRC,ABL1,SKAP1,NKAP,PTPN22,RHOA,MTOR,RUNX3,SMARCC2,PPP3CA,SMARCE1,CD80,ABL2,LGALS9,SASH3,CD274,PIK3R6,TGFBR2,LCK,SYK,IL2RA,RPS3,CCR7,FCHO1,CD74,CORO1A,CD3E,CBFB,CCR2,ADA,IRAK1,BRD7,PRKCQ,RASAL3,NFKBIZ,ZMIZ1,CSK,WNT10B,FOXO3,ICOS,KITLG,HLA-DQB2,PBRM1,PTPRC,FYN,ETS1,RARA,TYK2,CCL5
GO:BP	mitotic G2 DNA damage checkpoint signaling	GO:0007095	false	0.010564092081648149	1.9761678219314722	37	3042	17	21031	TAOK1,RINT1,CCNG1,MBTPS2,TOPBP1,CDK1,CLSPN,ABRAXAS1,MRE11,UIMC1,TRIM39,NOP53,TAOK2,CDC14B,FOXN3,TICRR,BRSK1
GO:BP	positive regulation of telomere maintenance via telomere lengthening	GO:1904358	false	0.010564092081648149	1.9761678219314722	37	3042	17	21031	CCT2,CCT4,CCT8,CCT3,HNRNPA2B1,DHX36,TNKS,MAPKAPK5,AURKB,MAPK1,TNKS2,PRKCQ,HMBOX1,DKC1,PKIB,FBXO4,XRCC5
GO:BP	positive regulation of transferase activity	GO:0051347	false	0.010658957195474396	1.9722852818389125	366	3042	85	21031	CENPE,ETAA1,CCT2,PABPN1,CCT4,PTEN,PIBF1,PTPN1,CALM1,HSP90AA1,XRCC6,MMD,JAK2,PDCD10,RAPGEF2,RAD50,PSMD10,ERP29,HNRNPA2B1,RFC2,PRIM2,STK11,APOE,ABI1,BTRC,CLSPN,CCND2,NEDD9,UBE2S,ABL1,UNC119,IL6R,TNKS,RHOA,PRKCD,EZH2,PIK3R5,PHB2,DDX3X,TRAF2,LRP8,AGAP2,ZNF16,MAPKAPK5,MRE11,TAB2,AURKB,ARRDC3,PLAAT4,PIK3R6,PSRC1,TGFBR2,ERBB2,IQGAP1,MAPK1,MNAT1,PTK2B,RPS3,INSR,CCR7,SERINC5,CD74,DSCC1,ALS2,TPX2,DSTYK,TAO…
GO:BP	viral gene expression	GO:0019080	false	0.011212656678339256	1.9502914753580842	103	3042	33	21031	CSDE1,REST,UBP1,RSF1,DHX9,SP100,LARP7,PTBP1,CCNT1,CSNK1A1,SNW1,HDAC1,EIF3A,ATG5,RRP1B,ZNF639,CTDP1,CCNT2,EIF3G,EIF3B,MGAT1,EIF2AK4,TRIM13,TRIM8,GSK3B,GTF2B,INPP5K,TRIM27,SPCS1,EP300,FUT8,TRIM21,CCL5
GO:BP	nucleotide metabolic process	GO:0009117	false	0.011227274112869797	1.94972567396474	601	3042	127	21031	HSPA8,MT-ND6,SUCLG2,GARS1,PARG,VCP,LDHB,ATP5F1B,ACAT1,SUCLG1,MACROH2A1,PPAT,MT-ND4,NDUFV3,NT5C2,NT5C3B,NDUFA9,NDUFS2,DCK,PDHX,HPRT1,HIF1A,NT5C,MVD,MT-ND2,NDUFB10,NDUFS1,ACSL4,NMNAT1,SDHA,HSD17B4,UPRT,ACOT9,SDHB,ADAL,FIS1,ACACA,SLC25A16,MT-ATP6,RAN,ACLY,HK2,SLC25A25,MT-ND3,NDUFB2,MTOR,GPAT4,GPD2,ACSS1,COASY,P2RX7,PDE7A,PFKL,PRPSAP1,TECR,MMUT,NDUFS8,UMPS,NDUFB9,PFKFB2,ADSS2,HMGCR,SLC25A13,ATP5PF,NU…
GO:BP	B cell activation	GO:0042113	false	0.011288091390760317	1.9473794831000737	281	3042	69	21031	RIF1,LAPTM5,DOCK10,PRKDC,DCAF1,ATAD5,CASP8,PMS2,PTPN6,SP3,ZBTB1,DCLRE1C,IL2RG,ITGB1,MSH2,PELI1,TFRC,PPP2R3C,BLNK,SYVN1,SWAP70,ABL1,PCID2,KMT5B,NOTCH2,PRKCD,APLF,EZH2,INPP5D,EXOSC3,PHB2,POU2AF1,PIK3CD,CD22,SUPT6H,NHEJ1,JAK3,HMCES,CD180,BCL2,SASH3,SYK,SKAP2,PTK2B,PTPRJ,POU2F2,CD74,HDAC5,NFATC2,IRF8,CD79A,THOC1,MSH6,ADA,THEMIS2,CASP3,HMGB3,DOCK11,STAT6,NFKBIZ,SH3KBP1,EP300,HDAC9,RNF168,CD79B,HLA-DQB…
GO:BP	nucleobase-containing small molecule metabolic process	GO:0055086	false	0.012451601558931153	1.9047747848355001	677	3042	140	21031	UGGT1,HSPA8,MT-ND6,SUCLG2,GARS1,PARG,VCP,LDHB,ATP5F1B,ACAT1,SUCLG1,MACROH2A1,GMDS,PPAT,MT-ND4,NDUFV3,NT5C2,NT5C3B,NDUFA9,NDUFS2,DCK,PDHX,HPRT1,HIF1A,NT5C,MVD,UGP2,MT-ND2,NDUFB10,NDUFS1,ACSL4,UAP1,NMNAT1,SDHA,HSD17B4,DPM1,UPRT,OARD1,ACOT9,SDHB,ADAL,FIS1,ACACA,SLC25A16,MT-ATP6,RAN,ACLY,HK2,SLC25A25,MT-ND3,NDUFB2,MTOR,GPAT4,GPD2,ACSS1,SLC35A3,COASY,P2RX7,PDE7A,PFKL,PRPSAP1,MGAT1,TECR,MMUT,NDUFS8,UMP…
GO:BP	snRNA processing	GO:0016180	false	0.012601869334263016	1.8995650277920508	27	3042	14	21031	INTS9,INTS6,INTS3,EXOSC9,EXOSC2,EXOSC8,EXOSC3,INTS10,TUT1,EXOSC7,INTS8,INTS14,TOE1,INTS13
GO:BP	response to radiation	GO:0009314	false	0.012891223500367158	1.8897058619916924	428	3042	96	21031	RPL26,ATF4,CAT,PRKDC,SOD2,MAPK8,CCAR2,XRCC6,SMC1A,MDM2,ZRANB3,ERCC4,ERCC3,INTS3,EEF1D,FBXL3,INO80,ZBTB1,HIF1A,DCLRE1C,USP1,DHX36,CREBBP,RAD1,STK11,ITGB1,TOPBP1,KRAS,MSH2,TANK,NPM1,SPIDR,XRCC4,CCND2,ERCC8,AKT2,SYNE1,ACTR5,UNC119,NET1,TIPIN,MT-ND3,DDHD2,PRKCD,CUL4B,ABRAXAS1,UVSSA,RBM4B,COPS3,NIPBL,EIF2AK4,HMGCR,NHEJ1,CBL,USP28,POLK,AURKB,PARP1,UBE2B,UIMC1,PRIMPOL,BCL2,POLD1,MECP2,EIF2S1,PTPRK,H2AX,…
GO:BP	receptor-mediated endocytosis	GO:0006898	false	0.013149567968987383	1.8810885157496637	256	3042	64	21031	EZR,CLTC,EPS15,ITSN2,PICALM,FMR1,PIKFYVE,HMMR,HIP1R,RABEPK,PI4KB,AP2A2,BMP2K,RAB5A,APOE,SCARB2,AHI1,ITGB1,WASL,ARF6,TFRC,HNRNPK,SYNE1,UNC119,MKLN1,AP2A1,ATAD1,TF,ARRB2,RIN3,FCMR,GPR107,CBL,FNBP1L,AP2B1,SDC1,VAC14,SYK,AP2S1,SORL1,INSR,FCHO1,ANKRD13A,CLU,SCRIB,CTTN,PIK3CB,RAB31,IGF2R,GRK3,LPAR1,ARRB1,LDLR,DNAJC13,ITGAV,GRK2,GAK,SNX17,AAK1,M6PR,SIGLEC1,C3,DGKD,STAB1
GO:BP	ncRNA transcription	GO:0098781	false	0.013495243933984815	1.8698192609239823	141	3042	41	21031	REST,LARP7,MACROH2A1,NIFK,TCOF1,NCL,POLR3E,HIF1A,POU2F1,SMAD4,SMAD3,GTF3C1,TAF1B,POLR1E,ZC3H8,CDK7,DDX5,MTOR,NOTCH2,NR3C1,SNAPC4,MRTFB,SNAPC3,ZC3H4,MRTFA,NFATC2,DDX11,NOP53,ERCC6,PWP1,MYB,SREBF2,TOPAZ1,FOXO3,GTF3C2,SNAPC1,GTF2H5,GNL3,USPL1,ETS1,RARA
GO:BP	regulation of protein kinase activity	GO:0045859	false	0.014003494126521932	1.8537635864265918	451	3042	100	21031	PAK2,IPO7,CENPE,ETAA1,CDK12,PTEN,PIBF1,PTPN1,MACROH2A1,CCNT1,CALM1,HSP90AA1,XRCC6,MMD,PRKAR1A,UVRAG,JAK2,PDCD10,RAPGEF2,RB1,CCNG1,PSMD10,CCNT2,HTT,ERP29,WARS1,GTF2H1,STK11,APOE,ABI1,TSPYL2,PDCD4,AIDA,NPM1,CLSPN,CDK7,CCND2,NEDD9,CCNE2,ABL1,UNC119,IL6R,PTPN22,RHOA,PRKCD,EZH2,PIK3R5,PHB2,DDX3X,TRAF2,LRP8,AGAP2,SOD1,TAB2,HIPK3,CORO1C,LATS1,CHMP6,DUSP16,PIK3R6,PSRC1,TGFBR2,ERBB2,IQGAP1,MNAT1,PTK2B,DNA…
GO:BP	spindle localization	GO:0051653	false	0.014499678633302713	1.8386416232360567	65	3042	24	21031	KPNB1,MYH9,CLASP2,DYNC1H1,CFL1,MAP4,ZW10,ASPM,GPSM2,HTT,DCTN1,INPPL1,CDK5RAP2,HDAC3,ITGB1,WASL,FBXW11,ESPL1,ACTR2,ACTR3,NDC80,SPAG5,SPIRE1,NUMA1
GO:BP	immune response-activating cell surface receptor signaling pathway	GO:0002429	false	0.014863006409602163	1.8278933349199946	299	3042	72	21031	EZR,VAV1,PAK2,LAPTM5,PJA2,IKBKB,PIK3CA,FOXP1,PTPN6,EIF2B5,NFKBIA,CREBBP,STK11,PELI1,BLNK,ABL1,SKAP1,PTPN22,EIF2B3,PRKCD,PRKD2,APPL1,INPP5D,PIK3CD,CD22,FCMR,EIF2B1,OAS1,DGKZ,CD3D,BCL2,LY96,LCK,SYK,MAPK1,PTPRJ,RPS3,SLC39A6,CHUK,CCR7,FCHO1,ELF1,NFATC2,CD3E,DENND1B,CD79A,ADA,IRAK1,THEMIS2,IKBKG,BAG6,ITK,NFKBIZ,CSK,BCAR1,EP300,TXK,RAB29,CD79B,NFKB1,TLR2,SH2D1A,PSEN1,PLCG1,PTPRC,FYN,CRKL,TLR1,TRAT1,C3,…
GO:BP	regulation of response to biotic stimulus	GO:0002831	false	0.014879058971609797	1.8274245349434015	502	3042	109	21031	MATR3,HSPA8,ERBIN,HMGB1,VAV1,PUM2,PAK2,LSM14A,OPTN,PJA2,DHX9,IKBKB,PTPN1,PRKDC,TBK1,CSNK1A1,MAPK8,CASP8,FOXP1,TNIP1,RNF125,HSP90AA1,CNOT7,XRCC6,OTUD4,FBXO38,PTPN6,TRIM22,NT5C2,OTULIN,ATG5,NFKBIA,POLR3C,PTPN11,AP3B1,ILRUN,CREBBP,APOE,LYAR,RNF216,PELI1,IKBKE,PPP2R3C,C1QBP,ZNFX1,TRIM56,TOMM70,PTPN22,HCFC2,SFPQ,UFD1,TKFC,SEC14L1,APPL1,POLR3G,CTSS,PHB2,DDX3X,LRP8,ARRB2,OAS1,EIF2AK4,AURKB,PARP1,UBE2K,G…
GO:BP	viral transcription	GO:0019083	false	0.015114178940776312	1.8206154403601578	53	3042	21	21031	REST,UBP1,RSF1,DHX9,SP100,LARP7,CCNT1,SNW1,HDAC1,RRP1B,ZNF639,CTDP1,CCNT2,TRIM13,TRIM8,GTF2B,INPP5K,TRIM27,EP300,TRIM21,CCL5
GO:BP	rRNA 3'-end processing	GO:0031125	false	0.015481076723686078	1.8101988370062605	10	3042	8	21031	EXOSC9,EXOSC2,EXOSC8,EXOSC10,EXOSC3,EXOSC7,ERI2,RPS21
GO:BP	negative regulation of intrinsic apoptotic signaling pathway	GO:2001243	false	0.01568716302051719	1.8044555902522896	109	3042	34	21031	ATF4,RRN3,IVNS1ABP,PTPN1,SOD2,BID,HDAC1,ATAD5,CCAR2,MDM2,HYOU1,RACK1,HELLS,HIF1A,VDAC2,TRAP1,TAF9,SYVN1,DDX3X,RTKN2,RRM2B,BCL2,TPT1,DNAJA1,KDM6A,CD74,CLU,NONO,PIK3CB,TMBIM6,BAG5,FIGNL1,FYN,CREB3
GO:BP	negative regulation of protein localization	GO:1903828	false	0.01580018558752211	1.801337811832704	211	3042	55	21031	REST,VCP,CLTC,SP100,PICALM,MACROH2A1,PPP2R5A,MAP4K4,GRIPAP1,ROCK2,NEDD4L,PSMD9,TMEM59,TERF1,RIPOR2,PTPN11,ERP29,ILRUN,APOE,RNF4,YOD1,ARF6,UBE2G2,DERL2,MTOR,PPP3CA,PFKL,VPS35,WNK3,HMGCR,TMED2,BTF3,UBE2J1,LATS1,DNAJA1,GSK3B,WWP2,FRMD4A,SIN3A,ANKRD13A,FLCN,ERLEC1,TBC1D1,PPFIA1,GOPC,SUMO1,INPP5K,NF1,CSK,NACA,DCLK2,RAB23,POLR1A,FBXO4,NR1H3
GO:BP	positive regulation of protein catabolic process	GO:0045732	false	0.015970461739327476	1.7966825273215616	206	3042	54	21031	EZR,VCP,NUB1,MSN,DCAF1,FMR1,CSNK1A1,UBR3,IDE,NEDD4L,GGA3,HSP90AA1,MDM2,NSF,RACK1,PSMD10,FBXL5,OAZ1,USP5,GCLC,APOE,ARIH1,PSMC1,ATG7,CSNK1D,DNAJB2,KEAP1,BBS7,FAF1,DDRGK1,VPS35,CUL4B,PSMC5,SNF8,PSMC2,STX5,SORL1,GSK3B,OSBPL7,DET1,RNF19B,NOP53,CLU,SGSM3,BAG6,SUMO2,SUMO1,TMTC3,LDLR,STUB1,SEC22B,PSEN1,CHFR,ARIH2
GO:BP	ATP synthesis coupled electron transport	GO:0042773	false	0.01597940733645289	1.7964393323612815	100	3042	32	21031	MT-CYB,MT-CO1,MT-CO2,MT-ND6,GHITM,BID,MT-ND4,NDUFV3,COX4I1,COX5B,NDUFA9,NDUFS2,CYCS,ISCU,MT-ND2,UQCRB,NDUFB10,NDUFS1,SDHA,SDHB,CDK1,NDUFAF1,MT-ND3,NDUFB2,NDUFS8,NDUFB9,COX5A,COX8A,NDUFB6,NDUFV1,NDUFA2,SDHAF2
GO:BP	mitochondrial ATP synthesis coupled electron transport	GO:0042775	false	0.01597940733645289	1.7964393323612815	100	3042	32	21031	MT-CYB,MT-CO1,MT-CO2,MT-ND6,GHITM,BID,MT-ND4,NDUFV3,COX4I1,COX5B,NDUFA9,NDUFS2,CYCS,ISCU,MT-ND2,UQCRB,NDUFB10,NDUFS1,SDHA,SDHB,CDK1,NDUFAF1,MT-ND3,NDUFB2,NDUFS8,NDUFB9,COX5A,COX8A,NDUFB6,NDUFV1,NDUFA2,SDHAF2
GO:BP	regulation of tubulin deacetylation	GO:0090043	false	0.016016713813730175	1.7954265843168016	21	3042	12	21031	ZZZ3,FNTA,KAT14,YEATS2,KAT2A,FRY,MBIP,TADA2A,PRKAA1,KAT2B,EP300,WDR5
GO:BP	defense response	GO:0006952	false	0.01703851221264538	1.7685683301120194	1791	3042	323	21031	MATR3,DDX17,HSPA8,ERBIN,HMGB1,SYNCRIP,VAV1,PUM2,DAGLB,PAK2,LAPTM5,IPO7,ZMYND11,LSM14A,NUB1,CALCOCO2,OPTN,PJA2,TAX1BP1,DHX9,IKBKB,USP14,SETD6,EIF2AK1,SP100,RICTOR,PTPN1,PRKDC,TBK1,CSNK1A1,CALM1,IRF2,VIM,MAPK8,SENP7,CASP8,FOXP1,TNIP1,TRIM34,RNF125,HSP90AA1,CNOT7,XRCC6,NCK1,OTUD4,PTPN6,DHX16,TRIM23,TRIM22,UFL1,NT5C2,OTULIN,ATG5,JAK2,VDAC1,TRIM59,NFKBIA,RB1,TXNIP,ZBTB1,VPS54,POLR3E,IL6ST,HIF1A,CD48,P…
GO:BP	centrosome duplication	GO:0051298	false	0.017370215131180693	1.7601948027557748	74	3042	26	21031	XPO1,CEP192,TRIM37,CENPJ,ROCK2,CHMP4B,VPS4B,CDK5RAP2,ALMS1,USP33,PDCD6IP,NPM1,CEP72,KAT2A,SPICE1,KIAA0753,RBM14,GEN1,CHMP2A,BRCA2,NDC80,NAT10,CKAP5,KAT2B,CEP152,BRSK1
GO:BP	regulation of transcription elongation by RNA polymerase II	GO:0034243	false	0.017434744779821636	1.7585844057027684	87	3042	29	21031	HNRNPU,LEO1,ZMYND11,CDK12,LARP7,CCNT1,INTS9,INTS6,INTS3,CCNT2,EAF1,ZMYND8,LDB1,MED29,EZH2,NCBP1,CDK13,INTS10,MED18,SUPT6H,PARP1,INTS8,INTS14,ERCC6,INTS13,EAF2,SUPT5H,NELFB,RNF168
GO:BP	mitotic DNA damage checkpoint signaling	GO:0044773	false	0.017434744779821636	1.7585844057027684	87	3042	29	21031	RPL26,RAD17,TAOK1,PRKDC,RINT1,ATF2,MDM2,CCNG1,PPP2R5C,MBTPS2,RPA2,TOPBP1,MSH2,CDK1,CLSPN,TIPIN,ABRAXAS1,DGKZ,MRE11,UIMC1,GIGYF2,CRADD,TRIM39,NOP53,TAOK2,CDC14B,FOXN3,TICRR,BRSK1
GO:BP	positive regulation of autophagy	GO:0010508	false	0.01750986923252276	1.7567170973092348	152	3042	43	21031	HMGB1,RAB3GAP1,CALCOCO2,OPTN,MTDH,TBK1,TRIM34,TRIM23,UVRAG,TRIM22,UFL1,VDAC1,HIF1A,RAB3GAP2,TMEM59,HTT,STK11,NPRL2,VPS13D,SESN1,EIF2AK4,TRIM13,TRIM65,TRIM8,TFEB,GSK3B,PRKAA1,FLCN,CCNY,IKBKG,SNX30,HMOX1,PIK3CB,SUPT5H,SNX18,FOXO3,RB1CC1,SESN3,SETD2,TRIM21,TRIM68,ROCK1,DEPDC5
GO:BP	regulation of actin filament-based process	GO:0032970	false	0.017690494643182425	1.752260023630621	376	3042	86	21031	GMFB,MYH9,PAK2,CLASP2,TAOK1,RICTOR,PIK3CA,WDR1,ROCK2,ARPC5L,STMN1,NCK1,DSG2,TWF1,HIP1R,ATP2A2,SSH2,AKAP13,ARPC5,SMAD4,INPPL1,SMAD3,ALMS1,ARAP1,GMFG,ARF6,SWAP70,NEDD9,ABL1,CORO1B,SPTBN1,TPM1,RHOA,MTOR,PRKCD,ARHGAP17,CYFIP2,FLNA,NF2,ABL2,EPS8,LATS1,CARMIL2,RASA1,PTK2B,CAPZA2,CCR7,TMSB10,STAU2,CD2AP,CORO1A,RHOG,ADD1,SH3BP1,PREX1,PHLDB2,ARHGAP35,BCAS3,TAOK2,SSH1,PPFIA1,TWF2,DLG1,CTTN,WASHC5,INPP5K,TR…
GO:BP	phosphatidylinositol metabolic process	GO:0046488	false	0.01796478526617217	1.745577969568369	157	3042	44	21031	SMG1,PTEN,PIK3CA,PIK3C3,PI4K2B,PIKFYVE,UVRAG,FIG4,MTMR4,MTMR9,PIK3R4,PI4KB,EFR3A,INPPL1,IP6K1,DPM1,SLC30A5,PIGO,MTMR14,LPGAT1,INPP4A,CDIPT,INPP5D,PIK3R5,MTMR1,DDHD1,AGAP2,PIK3CD,PIP5K1A,SYNJ1,ATG14,BPNT1,OCRL,VAC14,SLC27A1,SYNJ2,PIK3CB,INPP5K,PIGT,PIGN,PLCG1,MTMR3,PITPNM2,PLCB2
GO:BP	erythrocyte differentiation	GO:0030218	false	0.018125614387022194	1.7417072636330357	133	3042	39	21031	PRKDC,SP3,UFL1,JAK2,RB1,ALAS1,HIF1A,DYRK3,ARID4A,CFLAR,LYAR,RACGAP1,LDB1,SFXN1,INPP5D,ACIN1,PTBP3,ZNF16,HSPA9,SLC25A40,BRD1,ARNT,DIAPH3,KMT2E,BPGM,RPS14,ADD1,FECH,MAEA,SLC1A5,CASP3,IKZF1,MYB,ABCB10,HEATR3,FOXO3,DNASE2,HCLS1,ETS1
GO:BP	positive regulation of interferon-beta production	GO:0032728	false	0.01873796595912848	1.7272775543591585	42	3042	18	21031	DHX9,TBK1,HSP90AA1,POLR3C,PTPN11,TRIM56,TOMM70,PTPN22,POLR3G,DDX3X,OAS1,TRIM65,POLR3A,POLR3B,OAS3,OAS2,TLR2,IRF5
GO:BP	transport along microtubule	GO:0010970	false	0.01885185866668374	1.7246458248273948	172	3042	47	21031	HNRNPU,HSPA8,DYNC1H1,IFT57,HIF1A,RHOT1,AP3B1,HTT,STK11,IFT46,FBXW11,HSBP1,IFT52,SUN2,SSNA1,KIF4A,DST,KIF13A,SOD1,RAB1A,MAPK8IP3,RPGR,KIF1B,BORCS5,SYNE2,MECP2,DYNLL1,ARMCX3,TTC21B,WDR35,STAU2,DYNC1I2,PEX14,IFT81,COPG1,TRAK1,BLOC1S2,TRAK2,PURA,KXD1,SPAG17,KIF5A,DYNC2H1,ACTR10,CLUAP1,APP,IFT74
GO:BP	proton motive force-driven mitochondrial ATP synthesis	GO:0042776	false	0.01967935124733245	1.705989222690637	66	3042	24	21031	MT-ND6,ATP5F1B,MT-ND4,NDUFV3,NDUFA9,NDUFS2,MT-ND2,NDUFB10,NDUFS1,SDHA,SDHB,MT-ATP6,MT-ND3,NDUFB2,NDUFS8,NDUFB9,ATP5PF,NDUFB6,NDUFV1,NDUFA2,MT-ATP8,ATP5PB,ATP5F1C,ATP5F1A
GO:BP	aerobic electron transport chain	GO:0019646	false	0.020122269477536307	1.6963230392230995	92	3042	30	21031	MT-CYB,MT-CO1,MT-CO2,MT-ND6,MT-ND4,NDUFV3,COX4I1,COX5B,NDUFA9,NDUFS2,CYCS,ISCU,MT-ND2,UQCRB,NDUFB10,NDUFS1,SDHA,SDHB,NDUFAF1,MT-ND3,NDUFB2,NDUFS8,NDUFB9,COX5A,COX8A,NDUFB6,NDUFV1,SLC25A51,NDUFA2,SDHAF2
GO:BP	transcription by RNA polymerase III	GO:0006383	false	0.020566097788574378	1.6868481035243441	62	3042	23	21031	CHD8,IVNS1ABP,SF3B1,POLR3E,POLR3C,DHX36,GTF3C1,ZC3H8,CRCP,MTOR,BDP1,POLR3G,SNAPC4,SNAPC3,POLR3A,POLR3H,POLR3B,ERCC6,POLR1C,GTF3C2,DDX21,SNAPC1,NAB2
GO:BP	regulation of mitotic sister chromatid segregation	GO:0033047	false	0.021377089764922128	1.6700514191021625	54	3042	21	21031	HNRNPU,TPR,CENPF,IK,KNL1,ZW10,LCMT1,BUB1,CDK5RAP2,CDK1,PCID2,AURKB,ZWINT,DYNC1LI1,SPC25,KLHL22,GEN1,NDC80,KAT2B,RAD21,NUMA1
GO:BP	endoplasmic reticulum to cytosol transport	GO:1903513	false	0.02184661424308165	1.6606158598140293	28	3042	14	21031	VCP,YOD1,UBE2G2,SYVN1,EDEM1,DERL2,UFD1,DERL1,HM13,UBE2J1,ERLEC1,SEL1L,NPLOC4,BCAP31
GO:BP	retrograde protein transport, ER to cytosol	GO:0030970	false	0.02184661424308165	1.6606158598140293	28	3042	14	21031	VCP,YOD1,UBE2G2,SYVN1,EDEM1,DERL2,UFD1,DERL1,HM13,UBE2J1,ERLEC1,SEL1L,NPLOC4,BCAP31
GO:BP	polyadenylation-dependent RNA catabolic process	GO:0043633	false	0.021914146639112436	1.6592754365838494	8	3042	7	21031	EXOSC9,EXOSC2,EXOSC8,EXOSC10,EXOSC3,EXOSC7,ZCCHC7
GO:BP	polyadenylation-dependent ncRNA catabolic process	GO:0043634	false	0.021914146639112436	1.6592754365838494	8	3042	7	21031	EXOSC9,EXOSC2,EXOSC8,EXOSC10,EXOSC3,EXOSC7,ZCCHC7
GO:BP	positive regulation of cell development	GO:0010720	false	0.022001691133459553	1.6575439363731292	450	3042	99	21031	EIF4G2,HMGB1,SMARCC1,GOLGA4,MACF1,PRKDC,SNW1,IST1,HDAC1,CASP8,XRCC6,NIN,UFL1,SMARCD2,PLXNC1,RB1,ZBTB1,FAIM,IL6ST,HIF1A,ASPM,ARID1A,ARID1B,IL2RG,AP3B1,PRKCI,DHX36,CD83,STK11,IL18,ITGB1,KRAS,HDAC2,RUFY3,RHEB,PPP2R3C,CAPRIN1,CDKL3,NEDD9,ANKRD27,EVI2B,BCL11A,TRPV2,CUL7,PCID2,NKAP,RHOA,MTOR,RUNX3,EEF2K,NOTCH2,CREB1,SMARCC2,PPP3CA,INPP5D,SKIL,SMARCE1,ACIN1,SRRT,LRP8,CD80,STK25,NPTN,LGALS9,BCL2,SASH3,PI…
GO:BP	response to lipid	GO:0033993	false	0.022069897360058318	1.6561996865965665	920	3042	180	21031	HNRNPU,DDX17,SETX,HSPA8,ERBIN,PRPF8,HMGB1,REST,RBBP7,USP8,CNOT2,PABPN1,MTDH,MSN,SP100,UBE3A,CAT,PIK3CA,CNOT1,RWDD1,SNW1,VIM,SOD2,MAPK8,ROCK2,HDAC1,CASP8,NASP,FOXP1,TNIP1,FKBP4,AGL,MDM2,DSG2,UFSP2,AIFM1,UFL1,TRIM24,JAK2,GNG2,NFKBIA,NCOA1,TXNIP,ALAS1,CALR,VPS54,YWHAH,ASXL1,SCD,GDAP2,PPP1R9B,ARID1A,KDM3A,GNAS,VPS4B,ACER2,STK11,CFLAR,VPS18,PDCD4,RNF6,STK39,CNOT9,HDAC2,PELI1,ACACA,TFRC,PGRMC2,RAN,DDX5…
GO:BP	nucleoside phosphate metabolic process	GO:0006753	false	0.022109590922995487	1.6554192927686076	609	3042	127	21031	HSPA8,MT-ND6,SUCLG2,GARS1,PARG,VCP,LDHB,ATP5F1B,ACAT1,SUCLG1,MACROH2A1,PPAT,MT-ND4,NDUFV3,NT5C2,NT5C3B,NDUFA9,NDUFS2,DCK,PDHX,HPRT1,HIF1A,NT5C,MVD,MT-ND2,NDUFB10,NDUFS1,ACSL4,NMNAT1,SDHA,HSD17B4,UPRT,ACOT9,SDHB,ADAL,FIS1,ACACA,SLC25A16,MT-ATP6,RAN,ACLY,HK2,SLC25A25,MT-ND3,NDUFB2,MTOR,GPAT4,GPD2,ACSS1,COASY,P2RX7,PDE7A,PFKL,PRPSAP1,TECR,MMUT,NDUFS8,UMPS,NDUFB9,PFKFB2,ADSS2,HMGCR,SLC25A13,ATP5PF,NU…
GO:BP	macromolecule biosynthetic process	GO:0009059	false	0.023001944913561435	1.6382354409599522	9691	3042	1511	21031	MATR3,RIF1,CHD4,HNRNPU,PPP1R12A,HNRNPR,DDX17,XPO1,UGGT1,SETX,HSPA8,ERBIN,PRPF8,MYCBP2,LEO1,CHD8,EIF4G2,TPR,HMGB1,ZZZ3,SYNCRIP,JMJD1C,RAB3GAP1,SRSF7,SMG1,EZR,PRPF40A,PRPF4B,RESF1,HLTF,IARS1,OGA,DNTTIP2,PUM2,SLTM,UTP20,CSDE1,MYH9,VIRMA,REST,THRAP3,MAN1A2,BMS1,TRIM37,SMCHD1,TOP1,GTF2I,RBM26,GARS1,UBR2,LAPTM5,VCP,RPS6,RPL5,BTAF1,UBP1,RBBP7,CENPJ,GOLGB1,SMARCC1,RPL26,ATF4,PRPF6,POLR2B,CNOT2,STRAP,ZMYN…
GO:BP	regulation of cell morphogenesis	GO:0022604	true	0.024706997548798855	1.6071800278563184	245	3042	61	21031	EZR,PRPF40A,MYH9,ARHGAP15,ITSN2,MSN,MACF1,CDC42SE2,PRKDC,WDR1,NEDD4L,CFL1,CFDP1,PLXNC1,LARP4,ZMYM6,SEPTIN7,DHX36,ARAP1,CAPRIN1,CDKL3,ANKRD27,PLEKHO1,CORO1B,BCL11A,TPM1,CUL7,MKLN1,EEF2K,PDZD8,FGD3,CAMSAP1,FMNL3,LRP8,MOV10,NF2,EPS8,CORO1C,GNA12,BRWD3,MECP2,RASA1,FN1,PTK2B,PALM2AKAP2,SEMA4A,STAU2,CORO1A,RHOG,MYO9A,ARHGAP35,TAOK2,DLG1,FGD4,CSF1R,FES,SH3KBP1,LPAR1,FYN,CXCR4,FERMT2
GO:BP	somatic cell DNA recombination	GO:0016444	false	0.024777685269718977	1.6059392678365911	71	3042	25	21031	RIF1,HMGB1,PRKDC,DCAF1,ATAD5,PMS2,DCLRE1C,MSH2,MSH3,TFRC,XRCC4,SWAP70,KMT5B,APLF,EXOSC3,SUPT6H,NHEJ1,HMCES,THOC1,MSH6,STAT6,NFKBIZ,POLB,RNF168,PTPRC
GO:BP	somatic diversification of immune receptors via germline recombination within a single locus	GO:0002562	false	0.024777685269718977	1.6059392678365911	71	3042	25	21031	RIF1,HMGB1,PRKDC,DCAF1,ATAD5,PMS2,DCLRE1C,MSH2,MSH3,TFRC,XRCC4,SWAP70,KMT5B,APLF,EXOSC3,SUPT6H,NHEJ1,HMCES,THOC1,MSH6,STAT6,NFKBIZ,POLB,RNF168,PTPRC
GO:BP	homeostatic process	GO:0042592	false	0.025609852277581318	1.591592926616159	1712	3042	309	21031	SLC29A1,HMGB1,MCL1,RPS6,ITPR2,ATF4,STRAP,IMMT,GHITM,ATP5F1B,RRN3,NCOA5,SELENOT,ITPR1,EIF2AK1,GLS,DOCK10,UBE3A,DYNC1H1,PICALM,TPP2,TAOK1,AKAP11,PRKDC,PIK3CA,CALM1,MAP4K4,SLC12A6,SOD2,IDE,WDR37,MED13,PRKACB,TBL1XR1,PTPN6,CLNS1A,SP3,UFL1,ATP2A2,TRIM24,ATG5,RACK1,JAK2,ATP6V1C1,CHMP4B,RB1,TRA2B,ALAS1,CALR,VPS54,ASXL1,SCD,HIF1A,FBXL5,ISCU,SMAD4,DYRK3,PTPN11,RHOT1,AP3B1,HTT,KDM3A,ARID4A,RMDN3,DCTN1,GNAS…
GO:BP	negative regulation of mRNA processing	GO:0050686	false	0.026421388081613116	1.5780443699028186	25	3042	13	21031	SRSF7,PTBP1,SRSF6,SRSF9,HNRNPA2B1,SRSF4,NPM1,C1QBP,HNRNPK,ACIN1,ZC3H14,RBM20,DYRK1A
GO:BP	exonucleolytic catabolism of deadenylated mRNA	GO:0043928	false	0.026810483883666834	1.5716953476691171	13	3042	9	21031	CNOT7,NT5C3B,EXOSC9,EXOSC2,EXOSC8,DIS3,EXOSC3,EXOSC7,DCP2
GO:BP	peptidyl-lysine modification	GO:0018205	false	0.027729169289409657	1.5570631408234874	140	3042	40	21031	SETD6,SLF2,SAE1,DIP2B,SENP7,MDM2,SENP6,SMC6,CREBBP,ZNF451,NSMCE1,EHMT1,HDAC2,BCL11A,SMYD2,SLF1,KAT2A,ARNT,SENP2,PLOD2,NSMCE4A,TOLLIP,PRKAA1,UHRF2,VPS33B,BAG6,SUMO2,SUMO1,TRIM27,ZMIZ1,KAT2B,EP300,HDAC9,SETD7,SETD2,GNL3,ATP7A,USPL1,KMT5A,EHMT2
GO:BP	protein deacetylation	GO:0006476	false	0.0278855809193636	1.5546203037474198	43	3042	18	21031	ZZZ3,HDAC1,CCAR2,FNTA,HDAC3,KAT14,YEATS2,KAT2A,FLNA,FRY,MBIP,TADA2A,PRKAA1,KAT2B,EP300,HDAC9,WDR5,DYRK1A
GO:BP	establishment of protein localization to plasma membrane	GO:0061951	false	0.02798464503352169	1.5530801974569295	63	3042	23	21031	OPTN,GOLGA4,MACF1,GRIPAP1,GGA3,RAB10,GOLPH3L,NSF,RACK1,SCARB2,VAMP3,SPTBN1,VPS35,KIF13A,RAB11A,SORL1,SCRIB,GORASP2,GGA2,RAB31,CSK,ATP2C1,GOLPH3
GO:BP	heterochromatin organization	GO:0070828	false	0.02800099224833134	1.5528265786456499	121	3042	36	21031	RIF1,HNRNPU,TPR,HMGB1,RESF1,SMCHD1,UBR2,KDM5A,RLIM,JARID2,HDAC1,ATRX,RB1,HELLS,FAM172A,EHMT1,HDAC2,ZNFX1,PCID2,KMT2D,EZH2,UHRF1,LMNB1,YTHDC1,TRIP12,MECP2,MBD3,SIN3A,SCMH1,BAZ2A,SETD7,NRDE2,PHF2,BAZ1A,HAT1,DYRK1A
GO:BP	protein localization to chromosome, telomeric region	GO:0070198	false	0.028558434403056224	1.5442656046252186	32	3042	15	21031	CCT2,CCT4,CCT8,MACROH2A1,ATRX,CCT3,TERF1,TNKS,TERF2IP,ZNF827,TNKS2,BRCA2,DKC1,GNL3,XRCC5
GO:BP	response to growth factor	GO:0070848	false	0.028766992871839744	1.5411055342662119	711	3042	144	21031	SETX,TPR,PAK2,SHOC2,RBBP7,USP8,STRAP,UBE3A,CAT,PTPN1,TRIM33,SUDS3,PIK3CA,SNW1,PDCD5,ATF2,ROCK2,HDAC1,INTS9,MDM2,ZPR1,FNTA,ING1,MTMR4,RACK1,RAPGEF2,NCL,CTDSPL2,HIF1A,PPP1R9B,SMAD4,PTPN11,ARID4A,KDM5B,SMAD3,CREBBP,ZNF451,STK11,GCLC,APAF1,BPTF,CFLAR,ITGB1,PDCD4,FRS2,UBE2D1,HDAC2,RNF111,ARF6,CSNK1D,SPART,DDX5,ABL1,CORO1B,SAP30,RUNX3,EEF2K,NOTCH2,NR3C1,CREB1,PRKD2,ZDHHC17,APPL1,SKIL,RAF1,DDIT3,LRP8,AN…
GO:BP	regulation of dendritic spine development	GO:0060998	false	0.029164046812735843	1.5351522133273618	59	3042	22	21031	EIF4G2,PTEN,UBE3A,FMR1,LLPH,DHX36,APOE,HDAC2,ARF6,ZMYND8,CAPRIN1,EEF2K,LRP8,MAPKAPK5,MAPK6,MECP2,STAU2,ASAP1,LPAR1,PBRM1,PSEN1,CAMK1
GO:BP	amino acid activation	GO:0043038	true	0.02939818423543488	1.5316794927471484	47	3042	19	21031	IARS1,GARS1,TARS1,DARS1,VARS2,LARS2,WARS1,RARS2,RARS1,AASDH,FARSA,IARS2,QRSL1,TARS2,YARS1,WARS2,SARS1,CARS1,HARS2
GO:BP	clathrin-dependent endocytosis	GO:0072583	false	0.02939818423543488	1.5316794927471484	47	3042	19	21031	CLTC,ITSN2,PICALM,HIP1R,AP2A2,BMP2K,WASL,UNC119,AP2A1,GPR107,FNBP1L,AP2B1,AP2S1,FCHO1,PIK3CB,GAK,AAK1,SIGLEC1,DGKD
GO:BP	purine nucleotide metabolic process	GO:0006163	false	0.029777812559777923	1.5261072081321883	538	3042	114	21031	HSPA8,MT-ND6,SUCLG2,PARG,VCP,LDHB,ATP5F1B,ACAT1,SUCLG1,MACROH2A1,PPAT,MT-ND4,NDUFV3,NT5C2,NDUFA9,NDUFS2,DCK,PDHX,HPRT1,HIF1A,NT5C,MVD,MT-ND2,NDUFB10,NDUFS1,ACSL4,NMNAT1,SDHA,HSD17B4,ACOT9,SDHB,FIS1,ACACA,SLC25A16,MT-ATP6,RAN,ACLY,HK2,SLC25A25,MT-ND3,NDUFB2,MTOR,GPAT4,GPD2,ACSS1,COASY,P2RX7,PDE7A,PFKL,PRPSAP1,TECR,MMUT,NDUFS8,NDUFB9,PFKFB2,ADSS2,HMGCR,SLC25A13,ATP5PF,NUDT2,ACSL1,PARP1,DLST,NDUFB6,…
GO:BP	cortical cytoskeleton organization	GO:0030865	false	0.030020324282056757	1.5225846207820497	51	3042	20	21031	EZR,IKBKB,AKAP11,WDR1,ROCK2,CALR,RACGAP1,ARF6,PDCD6IP,PPP2R3C,LCP1,FMNL3,IQGAP1,PTK2B,RHOG,EPB41L2,DLG1,TLN1,PLS1,ROCK1
GO:BP	androgen receptor signaling pathway	GO:0030521	false	0.030020324282056757	1.5225846207820497	51	3042	20	21031	DDX17,UBE3A,RWDD1,HDAC1,FOXP1,FKBP4,ARID1A,KDM3A,RNF6,DDX5,RHOA,TMF1,PMEPA1,KDM4C,MAPK1,DNAJA1,ZMIZ1,EP300,PRMT2,TRIM68
GO:BP	positive regulation of cell cycle phase transition	GO:1901989	false	0.030142703135079933	1.520817803646852	112	3042	34	21031	CENPJ,ATAD5,MDM2,RB1,DYRK3,RCC2,TFDP1,VPS4B,CDK1,DLGAP5,NPM1,CCND2,DDRGK1,ESPL1,EZH2,CUL4B,CDC23,PHB2,DDX3X,ZNF16,RRM2B,RAB11A,PLRG1,MECP2,KMT2E,SIN3A,THOC1,CUL3,CPSF3,WNT10B,RRM1,UBE2C,HSPA2,APP
GO:BP	heterochromatin formation	GO:0031507	false	0.030142703135079933	1.520817803646852	112	3042	34	21031	RIF1,HNRNPU,TPR,HMGB1,RESF1,SMCHD1,UBR2,KDM5A,RLIM,JARID2,HDAC1,ATRX,RB1,HELLS,FAM172A,EHMT1,HDAC2,ZNFX1,KMT2D,EZH2,UHRF1,LMNB1,YTHDC1,TRIP12,MECP2,MBD3,SIN3A,SCMH1,BAZ2A,NRDE2,PHF2,BAZ1A,HAT1,DYRK1A
GO:BP	maintenance of cell number	GO:0098727	false	0.03087240984724287	1.5104294689140336	185	3042	49	21031	RIF1,LEO1,REST,RBBP7,SMARCC1,CNOT2,SETD6,TUT4,SUDS3,MED12,CNOT1,METTL14,HDAC1,SMC1A,ING1,ZNF322,ASPM,ARID1A,KDM3A,ARID4A,HDAC2,DIS3L2,EIF4ENIF1,NCOA3,LDB1,NKAP,SAP30,EZH2,RAF1,SMARCE1,SRRT,VPS72,NIPBL,KAT2A,TAF5L,BICRAL,TPT1,ZC3H13,KDM4C,TRIM8,BCL7B,SMC3,SIN3A,NOTCH1,FOXO3,SKI,GNL3,RTF1,RBPJ
GO:BP	electron transport chain	GO:0022900	false	0.030998596205380025	1.5086579730709349	175	3042	47	21031	MT-CYB,MT-CO1,MT-CO2,MT-ND6,ETFA,PUM2,GHITM,SOD2,BID,MT-ND4,NDUFV3,COX4I1,COX5B,NDUFA9,NDUFS2,VPS54,CYCS,ISCU,MT-ND2,UQCRB,NDUFB10,NDUFS1,SDHA,SDHB,CDK1,NDUFAF1,MT-ND3,NDUFB2,GPD2,CYBB,IDH3B,NDUFS8,NDUFB9,COX5A,SLC25A13,COX8A,GSR,DEGS1,NDUFB6,ETFB,CYB5A,NDUFV1,SLC25A51,NDUFA2,GLRX2,AKR1B1,SDHAF2
GO:BP	focal adhesion assembly	GO:0048041	false	0.03205152745760587	1.4941512687784704	85	3042	28	21031	SLK,CLASP2,PTEN,PTPRA,MACF1,MAP4K4,ROCK2,RCC2,SMAD3,ABL1,LDB1,RHOA,PIP5K1A,CORO1C,POLDIP2,BCL2,PTK2B,ACTN1,PTPRJ,PTPRK,PHLDB2,TAOK2,CTTN,TLN1,ROCK1,FERMT2,AJUBA,CDH11
GO:BP	immune response-regulating cell surface receptor signaling pathway	GO:0002768	false	0.03240735265885252	1.489356444827434	327	3042	76	21031	EZR,VAV1,PAK2,LAPTM5,PJA2,IKBKB,PIK3CA,MAPK8,FOXP1,PTPN6,EIF2B5,NFKBIA,CREBBP,STK11,PELI1,BLNK,ABL1,SKAP1,PTPN22,MAP3K1,EIF2B3,PRKCD,PRKD2,APPL1,INPP5D,PIK3CD,CD22,FCMR,BTLA,EIF2B1,OAS1,DGKZ,CD3D,BCL2,LY96,LCK,SYK,MAPK1,PTPRJ,RPS3,SLC39A6,CHUK,CCR7,FCHO1,ELF1,NFATC2,CD3E,DENND1B,CD79A,ADA,IRAK1,THEMIS2,PRKCQ,IKBKG,BAG6,ITK,NFKBIZ,CSK,BCAR1,EP300,TXK,RAB29,CD79B,NFKB1,TLR2,SH2D1A,PSEN1,PLCG1,PTPRC…
GO:BP	maturation of LSU-rRNA from tricistronic rRNA transcript (SSU-rRNA, 5.8S rRNA, LSU-rRNA)	GO:0000463	false	0.032564197996536086	1.4872596133280045	16	3042	10	21031	NIFK,RPL35,URB1,WDR12,ZNHIT6,NOL9,FTSJ3,PES1,GTPBP4,RPF2
GO:BP	tRNA catabolic process	GO:0016078	false	0.032564197996536086	1.4872596133280045	16	3042	10	21031	EXOSC9,POP1,EXOSC2,TRNT1,EXOSC8,EXOSC10,EXOSC3,EXOSC7,ZCCHC7,DICER1
GO:BP	plasma membrane bounded cell projection assembly	GO:0120031	false	0.03286626886283436	1.4832495963217005	585	3042	122	21031	EZR,CENPJ,MPHOSPH9,PIBF1,SDCCAG8,EXOC5,PIK3CA,FMR1,CEP83,ABLIM1,GALNT11,HSP90AA1,MAP4,NCK1,TWF1,ATG5,RAPGEF2,IFT57,PPP1R9B,RAB5A,RIPOR2,ARF4,SEPTIN7,HTT,RCC2,DCTN1,INPPL1,ARHGEF6,TRAPPC14,IFT46,AHI1,ITGB1,ARAP1,WASL,ARF6,ZMYND8,CSNK1D,WDR11,BBS7,RAB3IP,STK26,ABL1,CEP70,IFT52,MTOR,PRKCD,NUP85,CEP128,P2RX7,E2F4,FGD3,FMNL3,RAP2A,PPP1R16B,TOGARAM1,PIP5K1A,FNBP1L,ANO6,FLNA,NUDCD3,RPGR,UBE2B,RAB11A,EPS…
GO:BP	response to insulin	GO:0032868	false	0.033300422792697355	1.4775502525186104	263	3042	64	21031	SMARCC1,LPIN2,NCOA5,PTPRA,CAT,PTPN1,PRKDC,PIK3CA,SRSF6,USO1,IDE,RAB10,NCK1,KBTBD2,SNX5,NCL,NCOA1,RB1,PTPN11,PRKCI,TNFSF10,INPPL1,GCLC,UPRT,SRSF4,CFLAR,ZNF592,AKT2,MTOR,EEF2K,PRKCD,APPL1,RAF1,HADHA,SGCB,CTSK,PARP1,GOT1,EIF6,SORT1,LPIN1,MAPK1,SORL1,GSK3B,INSR,SLC27A1,CPEB2,HDAC5,PRKAA1,SIK2,PRKCQ,SOS2,INPP5K,RAB31,BCAR1,KAT2B,HDAC9,ADIPOR1,SESN3,RARRES2,TLR2,PDE3B,GKAP1,STXBP3
GO:BP	cytoskeleton-dependent intracellular transport	GO:0030705	false	0.033718519571711326	1.4721315015428693	211	3042	54	21031	HNRNPU,HSPA8,DYNC1H1,IFT57,HIF1A,RHOT1,AP3B1,HTT,STK11,IFT46,WASL,FBXW11,KIF13B,HSBP1,IFT52,SUN2,SSNA1,KIF4A,DST,KIF13A,SOD1,FNBP1L,RAB1A,MAPK8IP3,RPGR,KIF1B,BORCS5,SYNE2,MECP2,DYNLL1,ARMCX3,TTC21B,WDR35,CCDC88C,STAU2,DYNC1I2,PEX14,IFT81,COPG1,TRAK1,BLOC1S2,TRAK2,PURA,KXD1,SPAG17,CCDC88A,KIF5A,CCDC186,MYO1E,DYNC2H1,ACTR10,CLUAP1,APP,IFT74
GO:BP	activation of innate immune response	GO:0002218	false	0.03372058192446821	1.4721049392547467	279	3042	67	21031	MATR3,HSPA8,ERBIN,HMGB1,PUM2,PAK2,LSM14A,PJA2,IKBKB,PRKDC,TBK1,CSNK1A1,MAPK8,TNIP1,RNF125,HSP90AA1,XRCC6,OTUD4,OTULIN,NFKBIA,AP3B1,CREBBP,PELI1,C1QBP,ZNFX1,TOMM70,PTPN22,HCFC2,SFPQ,UFD1,TKFC,SEC14L1,APPL1,CTSS,PHB2,DDX3X,ARRB2,OAS1,AURKB,PARP1,LY96,SYK,CHUK,SIN3A,ZBP1,NOP53,XIAP,RBM14,OAS3,NONO,UBQLN1,IRAK1,RNF34,NFKBIZ,DHX33,EP300,NPLOC4,TLR2,PUM1,PQBP1,EPG5,GFI1,FYN,TLR1,XRCC5,SCIMP,NR1H3
GO:BP	in utero embryonic development	GO:0001701	true	0.03463774863453271	1.4604503437728873	410	3042	91	21031	MATR3,CHD8,MYH9,CNOT2,NSRP1,RRN3,CNOT1,ATF2,UBR3,CASP8,NASP,MT-ND4,NPAT,TBL1XR1,ADAM10,ZPR1,SP3,MBNL1,NCOA1,VPS54,HIF1A,SMAD4,SMAD3,HDAC3,BPTF,ITGB1,MSH2,KEAP1,SLC30A1,RUNDC1,UNK,NOTCH2,SMPD4,SKIL,E2F8,BCL2L11,MGAT1,COPS3,SUPT6H,KAT2A,GINS4,YTHDC1,TMED2,MAPK8IP3,UBE2B,BTF3,HM13,ARNT,GNA12,LATS1,DNAJB6,OCRL,TGFBR2,KDM4C,DIAPH3,MAPK1,TFEB,SF3B6,MBD3,KDM6A,SPINT2,PPP1CC,SIN3A,ADD1,NDUFA2,RNASEH2B,FL…
GO:BP	transcription initiation at RNA polymerase II promoter	GO:0006367	false	0.03501679837227875	1.4557235645008801	151	3042	42	21031	HMGB1,RBBP5,MACROH2A1,MED12,ATF2,MED13,ERCC3,ELOA,NFKBIA,GTF2A1,ARID1A,ARID1B,DHX36,ZNF451,TAF9,CDK7,PCID2,TRMT112,MED29,GTF2F2,VPS72,MED18,GTF2A2,GTF2E2,TAF4B,TAF3,CCNH,GTF2B,RBM14,ERCC6,BRD7,CAND1,KAT2B,WNT10B,EP300,WBP2,PHF2,WDR5,TAF7,TAF6,NFKB1,GTF2H5
GO:BP	negative regulation of cytoskeleton organization	GO:0051494	false	0.03601681238778808	1.4434947263763607	161	3042	44	21031	GMFB,PAK2,TRIM37,CLASP2,TAOK1,PIK3CA,STMN1,FKBP4,TWF1,HIP1R,SSH2,CKAP2,SMAD4,CDK5RAP2,ARAP1,GMFG,NPM1,SWAP70,CORO1B,SPTBN1,PRKCD,KAT2A,HDGFL3,EPS8,CARMIL2,DIAPH3,CAPZA2,TMSB10,CORO1A,ADD1,PHLDB2,TPX2,RBM14,SSH1,PPFIA1,TWF2,INPP5K,MTPN,KAT2B,TJP1,ARFGEF1,DYRK1A,SPTAN1,ADD3
GO:BP	positive regulation of transport	GO:0051050	false	0.03625591012172948	1.4406211884298177	844	3042	166	21031	TPR,RAB3GAP1,EZR,ATF4,CLASP2,DOCK2,SELENOT,DHX9,ITPR1,AZIN1,MSN,DYNC1H1,TMEM30A,FMR1,CALM1,PDCD5,NEDD4L,HSP90AA1,GOLPH3L,MDM2,ZPR1,PRKAR1A,PSMD9,HIP1R,ATG5,RACK1,JAK2,PDCD10,CTDSPL2,NFKBIA,GAB2,CALR,HIF1A,RAB5A,SMAD4,IL2RG,PTPN11,HTT,PRKCI,AHCYL1,OAZ1,ACSL4,VPS4B,SMAD3,STK11,HDAC3,APOE,AHI1,ITGB1,LYAR,MYO18A,WASL,STK39,RAB2B,SLC38A1,CDK1,RUFY3,ARF6,PDCD6IP,AIMP1,RAN,HNRNPK,ABL1,EDEM1,VAMP7,AKT2,S…
GO:BP	stem cell population maintenance	GO:0019827	false	0.03632535206354869	1.4397901678485086	181	3042	48	21031	RIF1,LEO1,REST,RBBP7,SMARCC1,CNOT2,SETD6,TUT4,SUDS3,MED12,CNOT1,METTL14,HDAC1,SMC1A,ING1,ZNF322,ASPM,ARID1A,KDM3A,ARID4A,HDAC2,DIS3L2,EIF4ENIF1,NCOA3,LDB1,NKAP,SAP30,RAF1,SMARCE1,SRRT,VPS72,NIPBL,KAT2A,TAF5L,BICRAL,TPT1,ZC3H13,KDM4C,TRIM8,BCL7B,SMC3,SIN3A,NOTCH1,FOXO3,SKI,GNL3,RTF1,RBPJ
GO:BP	regulation of protein deacetylation	GO:0090311	false	0.03661555237131218	1.436334409840571	29	3042	14	21031	ZZZ3,CCAR2,FNTA,KAT14,YEATS2,KAT2A,FRY,MBIP,TADA2A,PRKAA1,KAT2B,EP300,WDR5,DYRK1A
GO:BP	cell projection assembly	GO:0030031	false	0.03709767690012402	1.4306532855613945	598	3042	124	21031	EZR,CENPJ,MPHOSPH9,PIBF1,SDCCAG8,EXOC5,PIK3CA,FMR1,CEP83,ABLIM1,GALNT11,HSP90AA1,MAP4,NCK1,TWF1,ATG5,RAPGEF2,IFT57,PPP1R9B,RAB5A,RIPOR2,ARF4,SEPTIN7,HTT,RCC2,DCTN1,INPPL1,ARHGEF6,TRAPPC14,IFT46,AHI1,ITGB1,ARAP1,WASL,PARVG,ARF6,ZMYND8,CSNK1D,WDR11,BBS7,RAB3IP,STK26,ABL1,CEP70,IFT52,MTOR,PRKCD,NUP85,CEP128,P2RX7,E2F4,FGD3,FMNL3,RAP2A,PPP1R16B,TOGARAM1,CYFIP2,PIP5K1A,FNBP1L,ANO6,FLNA,NUDCD3,RPGR,UBE…
GO:BP	protein K63-linked ubiquitination	GO:0070534	false	0.03774259999331208	1.4231681856799658	64	3042	23	21031	UBE2V1,TRIM22,RNF213,RNF4,PELI1,UBE2S,TRIM56,PTPN22,PRPF19,DDX3X,TRAF2,UBE2B,TRIM65,TRIM8,WWP2,XIAP,TRIM27,SASH1,RNF168,BFAR,STUB1,TRIM21,ARIH2
GO:BP	regulation of binding	GO:0051098	false	0.03813336932958554	1.4186948203072465	243	3042	60	21031	HMGB1,BTAF1,RSF1,DHX9,SP100,WAPL,MAPK8,IDE,STMN1,EIF3E,ERCC4,HIP1R,ATP2A2,RACK1,JAK2,RAPGEF2,RB1,RIPOR2,ILRUN,MITD1,APOE,USP33,RNF220,DNAJB2,RAN,ABL1,DDRGK1,TNKS,PRKCD,ZNF593,SYMPK,NCBP1,DDIT3,ARRB2,GEMIN2,DERL1,AURKB,NMD3,GSK3B,HDAC5,PRKACA,ADD1,IFIT1,DDX11,GTF2B,GTPBP4,SMAD2,PEX14,NSD1,HMBOX1,SUMO1,TMBIM6,EDF1,SKI,TRIM21,PSEN1,ROCK1,RARA,APP,CAMK1
GO:BP	positive regulation of mRNA processing	GO:0050685	false	0.038215524232464916	1.4177601784784533	40	3042	17	21031	LEO1,THRAP3,SNW1,TRA2A,CLNS1A,NCL,SNRNP70,TRA2B,DHX36,EIF1,EXOSC10,PRPF19,NCBP1,RBM3,UPF3B,PRMT5,NUP98
GO:BP	positive regulation of dendritic spine development	GO:0060999	false	0.038215524232464916	1.4177601784784533	40	3042	17	21031	EIF4G2,FMR1,LLPH,DHX36,APOE,ZMYND8,CAPRIN1,EEF2K,LRP8,MAPKAPK5,MAPK6,MECP2,STAU2,LPAR1,PBRM1,PSEN1,CAMK1
GO:BP	cellular response to organonitrogen compound	GO:0071417	false	0.03845036396752351	1.4150995448524353	610	3042	126	21031	EZR,UBR2,SHOC2,ITPR2,SMARCC1,LPIN2,NCOA5,PTPRA,PTPN1,PRKDC,PIK3CA,USO1,VIM,ATF2,IDE,ROCK2,RAB10,NCK1,MDM2,SNX5,PRKAR1A,JAK2,RAPGEF2,NCL,LAMTOR3,GNG2,NCOA1,RB1,UBR1,PPP1R9B,ARID1B,TIMELESS,PTPN11,PRKCI,AHCYL1,GNAS,GCLC,CFLAR,ZNF592,RRAGC,HDAC2,SPIDR,RAP1B,ABL1,AKT2,BCL11A,PTPN22,MTOR,EEF2K,PRKCD,TMEM38B,PPP3CA,P2RX7,APPL1,EZH2,RAF1,VPS35,CYBB,AGAP2,SGCB,ARRB2,SESN1,FLNA,JAK3,PARP1,NCSTN,GOT1,LPIN1…
GO:BP	response to oxygen levels	GO:0070482	false	0.0390819365554277	1.4080239246232065	345	3042	79	21031	MT-CYB,MT-CO1,MT-CO2,SLC29A1,REST,ITPR2,ATF4,ITPR1,CAT,ATF2,SOD2,ROCK2,MT-ND4,MDM2,ERCC3,AIFM1,HYOU1,NDUFS2,HIF1A,MT-ND2,SMAD4,SMAD3,CREBBP,APAF1,CFLAR,ATG7,HDAC2,TFRC,MT-ATP6,HK2,XRCC1,MTOR,HMOX2,EEF2K,PHB2,CYBB,CBL,TFAM,ARNT,ERO1A,BCL2,SCFD1,PLOD2,MECP2,PTK2B,KDM6A,CPEB4,CPEB2,FUNDC1,NOP53,DDIT4,PRKAA1,NONO,UBQLN1,ADA,IRAK1,CASP3,HMOX1,PIK3CB,MYB,NF1,TMBIM6,CCNA2,ATP6V0A2,GUCY1B1,NOTCH1,FOXO3,R…
GO:BP	somatic diversification of immune receptors	GO:0002200	false	0.03927332332151807	1.4059023470328949	77	3042	26	21031	RIF1,HMGB1,PRKDC,DCAF1,ATAD5,PMS2,DCLRE1C,CTNNBL1,MSH2,MSH3,TFRC,XRCC4,SWAP70,KMT5B,APLF,EXOSC3,SUPT6H,NHEJ1,HMCES,THOC1,MSH6,STAT6,NFKBIZ,POLB,RNF168,PTPRC
GO:BP	positive regulation of canonical NF-kappaB signal transduction	GO:0043123	false	0.039751029836144224	1.4006516155267277	207	3042	53	21031	MTDH,IKBKB,UBE2V1,TBK1,CASP8,TRIM34,TRIM22,TFG,AKAP13,DHX36,TNFSF10,CFLAR,FBXW11,PELI1,IKBKE,TFRC,DDX1,ABL1,SHARPIN,RHOA,TERF2IP,TMEM9B,ZDHHC17,TRAF2,TRADD,SLC20A1,FLNA,TAB2,PARP1,TRIM13,LGALS9,VAPA,TRIM8,CHUK,CCR7,PPM1A,CD74,IFIT5,XIAP,TMED4,IRAK1,CCDC22,IKBKG,HMOX1,GAPDH,DDX21,LPAR1,ATP2C1,TRIM21,TRIM68,NEK6,FYN,AJUBA
GO:BP	ERAD pathway	GO:0036503	false	0.04134443221153842	1.3835829679159346	56	3042	21	21031	VCP,USP25,UBXN1,YOD1,RNF139,EDEM3,UBXN6,UBE2G2,SYVN1,EDEM1,DERL2,UFD1,DERL1,HM13,UBE2J1,ERLEC1,BAG6,SEL1L,CCDC47,NPLOC4,BCAP31
GO:BP	nuclear-transcribed mRNA catabolic process, nonsense-mediated decay	GO:0000184	false	0.04209024478742034	1.3758185484853642	48	3042	19	21031	SYNCRIP,SMG1,EIF3E,RBM8A,SMG5,HNRNPAB,UPF2,EXOSC10,BCLAF1,NCBP1,UPF3B,GSPT1,PABPC1,SKIV2L,EIF4A3,DCP2,SECISBP2,SMG8,SMG7
GO:BP	regulation of transcription by RNA polymerase I	GO:0006356	false	0.04209024478742034	1.3758185484853642	48	3042	19	21031	ATF4,MACROH2A1,SF3B1,NCL,CREBBP,LYAR,MTOR,HEATR1,FLNA,ERBB2,DDX11,NOP53,WDR75,ERCC6,PWP1,ACTR6,BAZ2A,DHX33,DDX21
GO:BP	positive regulation of leukocyte differentiation	GO:1902107	false	0.04214706520342089	1.3752326609048202	187	3042	49	21031	HMGB1,SMARCC1,PRKDC,CASP8,XRCC6,SMARCD2,RB1,ZBTB1,ARID1A,ARID1B,IL2RG,AP3B1,CD83,IL18,PPP2R3C,NEDD9,EVI2B,PCID2,NKAP,RHOA,RUNX3,NOTCH2,CREB1,SMARCC2,PPP3CA,INPP5D,SMARCE1,ACIN1,CD80,LGALS9,SASH3,PIK3R6,TGFBR2,SYK,IL2RA,CD74,CBFB,ADA,BRD7,NFKBIZ,ZMIZ1,FES,WNT10B,FOXO3,KITLG,PBRM1,HCLS1,PTPRC,RARA
GO:BP	positive regulation of hemopoiesis	GO:1903708	false	0.04214706520342089	1.3752326609048202	187	3042	49	21031	HMGB1,SMARCC1,PRKDC,CASP8,XRCC6,SMARCD2,RB1,ZBTB1,ARID1A,ARID1B,IL2RG,AP3B1,CD83,IL18,PPP2R3C,NEDD9,EVI2B,PCID2,NKAP,RHOA,RUNX3,NOTCH2,CREB1,SMARCC2,PPP3CA,INPP5D,SMARCE1,ACIN1,CD80,LGALS9,SASH3,PIK3R6,TGFBR2,SYK,IL2RA,CD74,CBFB,ADA,BRD7,NFKBIZ,ZMIZ1,FES,WNT10B,FOXO3,KITLG,PBRM1,HCLS1,PTPRC,RARA
GO:BP	regulation of neuron projection development	GO:0010975	false	0.04293576559619179	1.3671807887047718	457	3042	99	21031	SETX,MYCBP2,EIF4G2,PUM2,PAK2,SHOC2,GOLGA4,PTEN,UBE3A,TMEM30A,MACF1,MAP4K4,IST1,VIM,ATF1,DIP2B,NEDD4L,FKBP4,CFL1,NCK1,MDM2,FBXO38,NIN,TWF1,PLXNC1,RAPGEF2,YWHAH,PRKCI,DHX36,STK11,APOE,SCARB2,CFLAR,RNF6,HDAC2,RUFY3,ARF6,ARHGAP4,SPART,CAPRIN1,CDKL3,DDX56,ABL1,ANKRD27,SYNE1,BCL11A,TRPV2,KIF13B,CUL7,CERS2,RHOA,AP2A1,EEF2K,PPP3CA,EZH2,SKIL,RAP2A,LRP8,PACSIN1,STK25,FLNA,NPTN,ABL2,ITGA6,FN1,PTK2B,GSK3B,SE…
GO:BP	regulation of lymphocyte activation	GO:0051249	false	0.044477814101676144	1.3518565646568288	497	3042	106	21031	RIF1,HMGB1,VAV1,LAPTM5,SMARCC1,PIBF1,PRKDC,PIK3CA,BID,ATAD5,XRCC6,NCK1,PMS2,PTPN6,PRKAR1A,SMARCD2,JAK2,ZBTB1,IL6ST,ARID1A,ARID1B,RIPOR2,IL2RG,PTPN11,AP3B1,CD83,HSPH1,IL18,GLMN,MSH2,PELI1,TFRC,PPP2R3C,ZC3H8,NEDD9,ABL1,PCID2,NKAP,PTPN22,RHOA,KMT5B,MTOR,RUNX3,APLF,SMARCC2,PPP3CA,INPP5D,EXOSC3,SMARCE1,CD80,CD22,SUPT6H,SOD1,KAT2A,JAK3,ABL2,HMCES,LGALS9,BCL2,SASH3,CD274,PIK3R6,TGFBR2,ERBB2,LCK,SYK,IL2R…
GO:BP	response to hydrogen peroxide	GO:0042542	false	0.04514793171454139	1.3453621404897058	100	3042	31	21031	SETX,UBE3A,CAT,SOD2,MDM2,AIFM1,TXNIP,ANKZF1,HDAC2,CDK1,STK26,ABL1,NET1,PRKCD,EZH2,ZNF277,FXN,STK25,SOD1,BCL2,SDC1,PTK2B,RPS3,PRKAA1,CASP3,HMOX1,PRDX3,MYB,STAT6,GLRX2,FYN
GO:BP	positive regulation of proteolysis involved in protein catabolic process	GO:1903052	false	0.04533718650720838	1.3435454344147677	133	3042	38	21031	LAPTM5,VCP,NUB1,PTEN,FMR1,CSNK1A1,MDM2,RACK1,PSMD10,USP5,GCLC,ARIH1,PSMC1,RNF139,CSNK1D,DNAJB2,KEAP1,BBS7,DDRGK1,PSMC5,PSMC2,PTK2B,GSK3B,OSBPL7,DET1,RNF19B,NOP53,CLU,CCDC22,IKBKG,BAG6,SUMO2,SUMO1,TMTC3,STUB1,PSEN1,CHFR,ARIH2
GO:BP	glycerolipid metabolic process	GO:0046486	false	0.04789562228602487	1.3197041797776454	391	3042	87	21031	SMG1,DAGLB,LPIN2,PTEN,CAT,PIK3CA,PIK3C3,PI4K2B,GK5,TBL1XR1,PIKFYVE,UVRAG,FIG4,MTMR4,MTMR9,PIK3R4,GPCPD1,PI4KB,EFR3A,PTPN11,INPPL1,IP6K1,DPM1,APOE,SLC30A5,PIGO,ABHD5,APOBR,DNAJC19,MTMR14,LPGAT1,INPP4A,CDIPT,SLC44A1,DDHD2,GPAT4,SMPD4,INPP5D,PIK3R5,MTMR1,PHB2,HADHA,DDHD1,GDE1,AGAP2,PIK3CD,PIP5K1A,DGKZ,ACSL1,SYNJ1,PLAAT4,PANK2,ATG14,BPNT1,OCRL,LPIN1,VAC14,MECP2,SORL1,DGKA,PCYT1A,SLC27A1,SERINC5,PTDSS…
GO:BP	positive regulation of response to biotic stimulus	GO:0002833	false	0.04857790239752294	1.3135612420390976	369	3042	83	21031	MATR3,HSPA8,ERBIN,HMGB1,VAV1,PUM2,PAK2,LSM14A,PJA2,DHX9,IKBKB,PRKDC,TBK1,CSNK1A1,MAPK8,TNIP1,RNF125,HSP90AA1,XRCC6,OTUD4,FBXO38,OTULIN,NFKBIA,POLR3C,AP3B1,CREBBP,PELI1,IKBKE,C1QBP,ZNFX1,TRIM56,TOMM70,PTPN22,HCFC2,SFPQ,UFD1,TKFC,SEC14L1,APPL1,POLR3G,CTSS,PHB2,DDX3X,ARRB2,OAS1,AURKB,PARP1,UBE2K,CD180,CD274,LY96,SYK,CHUK,POLR3B,SIN3A,ZBP1,NOP53,XIAP,RBM14,OAS3,NONO,UBQLN1,IRAK1,RNF34,NFKBIZ,SASH1,DH…
GO:BP	regulation of protein deubiquitination	GO:0090085	false	0.049508598594774314	1.3053193667642595	11	3042	8	21031	VCP,TNIP1,OTUD4,UBXN1,TANK,DNAJB2,NOP53,TRIM21
GO:BP	regulation of cell-cell adhesion mediated by integrin	GO:0033632	true	0.049508598594774314	1.3053193667642595	11	3042	8	21031	FERMT3,SWAP70,SKAP1,CXCL13,CD3E,ADA,PODXL,CCL5
GO:CC	cytoplasm	GO:0005737	true	2.6661881798881094e-196	195.57410920128268	12345	3127	2493	22097	CNTRL,RIF1,CHD4,HNRNPU,MT-CYB,PPP1R12A,HNRNPR,DDX17,XPO1,MT-CO1,UGGT1,SETX,HSPA8,SRP72,EEA1,MT-CO2,ERBIN,MYCBP2,MT-ND6,KPNB1,EIF4G2,CEP192,TPR,HMGB1,SYNCRIP,SLK,RAB3GAP1,SPPL2A,PPP4R3A,SRSF7,SMG1,EZR,UBXN4,SUCLG2,MCL1,VAV1,HLTF,ETFA,IARS1,OGA,PUM2,VPS13A,AFTPH,UTP20,CSDE1,PDS5A,MYH9,DAGLB,VIRMA,REST,MAN1A2,PAK2,TRIM37,TOP1,GTF2I,ARHGAP15,PTP4A2,GARS1,UBR2,PRRC2C,LAPTM5,PARG,MON2,IPO7,VCP,LDHB,RPS…
GO:CC	nucleoplasm	GO:0005654	false	1.8565651502031905e-193	192.7312898059976	4220	3127	1255	22097	RIF1,CHD4,HNRNPU,PPP1R12A,HNRNPR,DDX17,XPO1,SETX,HSPA8,ERBIN,PRPF8,MYCBP2,LEO1,CHD8,KPNB1,TPR,HMGB1,ZZZ3,SYNCRIP,JMJD1C,PPP4R3A,SRSF7,SMG1,PRPF40A,PRPF4B,MCL1,HLTF,IARS1,DNTTIP2,SLTM,AFTPH,UTP20,PDS5A,MYH9,DAGLB,VIRMA,REST,THRAP3,BMS1,TRIM37,TOP1,GTF2I,ARHGAP15,PARG,IPO7,VCP,MIS18BP1,RPS6,SHOC2,RPL5,BTAF1,UBP1,RBBP7,ITPR2,SMARCC1,CLINT1,RPL26,ATF4,PRPF6,POLR2B,CNOT2,ZMYND11,SLC4A1AP,NOLC1,NUB1,HN…
GO:CC	cytosol	GO:0005829	false	2.9342657076054854e-187	186.53250056188946	5487	3127	1472	22097	CNTRL,HNRNPU,PPP1R12A,DDX17,XPO1,HSPA8,SRP72,EEA1,MYCBP2,KPNB1,EIF4G2,CEP192,SYNCRIP,SLK,RAB3GAP1,PPP4R3A,SMG1,EZR,UBXN4,MCL1,VAV1,IARS1,OGA,PUM2,VPS13A,AFTPH,CSDE1,PDS5A,MYH9,VIRMA,REST,PAK2,TRIM37,ARHGAP15,PTP4A2,GARS1,UBR2,PRRC2C,LAPTM5,PARG,MON2,IPO7,VCP,LDHB,RPS6,SHOC2,RPL5,UBP1,RBBP7,CENPJ,USP8,GOLGB1,CLINT1,RPL26,USP25,CNOT2,STRAP,LSM14A,NUB1,CENPE,CLASP2,TNPO1,CALCOCO2,ETAA1,SEC31A,OPTN,N…
[truncated: 1,311 more rows]
