# Supplementary material for: Longitudinal Study of Transcriptomic Changes Occurring over Six Weeks of CHOP Treatment in Canine Lymphoma Identifies Prognostic Subtypes
Source: Vet Sci. 2024 Nov 5;11(11):540. doi: 10.3390/vetsci11110540 (PMC11599011; doi:10.3390/vetsci11110540)
Supplement: Supplementary file 1 [file vetsci-11-00540-s001.zip › Table S5.csv]

baseMean	log2FoldChange	lfcSE	stat	pvalue	padj	ensembl_id	gene_name
2713.98659507947	-0.470529582314487	0.101742846215235	-4.62469450991268	3.75150896704096e-06	0.0174925193243994	ENSCAFG00000020054	ODF2
1423.24930863544	-0.705885842693193	0.156184166521297	-4.51957364447017	6.19642909117937e-06	0.0174925193243994	ENSCAFG00000017917	P2RY11
8821.23310630715	-0.760299789179154	0.174953164209771	-4.34573328589555	1.38811154843905e-05	0.0191844409945138	ENSCAFG00000010386	ST3GAL4
1581.16836928782	-0.528441079621538	0.123911662661466	-4.26465974446062	2.00207063771125e-05	0.0191844409945138	ENSCAFG00000011350	COX19
1903.89089996897	-0.551067196910533	0.129956890198022	-4.24038460808691	2.23137122153926e-05	0.0191844409945138	ENSCAFG00000007592	TSHZ3
3538.71312520688	-0.381562635103742	0.0909375129861812	-4.19587717515129	2.71817528812837e-05	0.0191844409945138	ENSCAFG00000017881	MRPL4
1170.42114791045	-0.777475898567201	0.185295678945434	-4.19586632020788	2.71830548983546e-05	0.0191844409945138	ENSCAFG00000013316	SIRT1
10000.0842418677	-0.373297361107759	0.0900763255608012	-4.14423389035541	3.4095162173887e-05	0.0213890317370851	ENSCAFG00000015523	WDR74
2780.06486066823	-0.664388976142337	0.164697910819137	-4.03398545153335	5.48387147059056e-05	0.0309619383229543	ENSCAFG00000017973	MPI
3068.75927106653	-0.427550296987458	0.107223572154554	-3.98746552083882	6.67829061901201e-05	0.0342778443954016	ENSCAFG00000031036	E2F3
94.1232533935376	0.862208823784356	0.218079800216998	3.95363909415923	7.69714840529687e-05	0.0355991864164478	ENSCAFG00000002950	HOXA5
2489.76977806707	-0.492152347720827	0.125164851946899	-3.93203315519938	8.42304450709324e-05	0.0355991864164478	ENSCAFG00000008145	OR5D17
2166.59059024925	-0.455138479224916	0.116230573661406	-3.91582408042476	9.00959283958037e-05	0.0355991864164478	ENSCAFG00000000510	PRR16
1188.56255829466	-0.650516558210274	0.166624101548265	-3.90409641921967	9.45780723072472e-05	0.0355991864164478	ENSCAFG00000017313	SPNS1
422.455979006832	-0.796884270129592	0.207275855156002	-3.8445590757777	0.000120769389672049	0.0412297194520013	ENSCAFG00000013325	PHEX
433.350662265673	-11.4356932201561	2.97975285257182	-3.83779923569365	0.000124141911208647	0.0412297194520013	ENSCAFG00000019121	ANKRD24
218.056220951515	-0.830821276091607	0.219319722400693	-3.78817402738507	0.000151758537935789	0.0472644594593228	ENSCAFG00000016962	AREL1
266.4424829751	11.2532373196673	2.9798152312624	3.77648828746332	0.000159055035374979	0.0472644594593228	ENSCAFG00000010736	KCNJ2
1310.09503675262	-0.56500482995703	0.150517574076152	-3.75374658690138	0.00017421098925254	0.0488450346573401	ENSCAFG00000012096	FAM126B
1165.88421534278	-0.449682184173988	0.120770531441819	-3.72344295256016	0.000196524282693743	0.0488450346573401	ENSCAFG00000005800	GPR18
110.346877318297	-1.39334360845094	0.374999189682121	-3.71559098469532	0.000202729297724923	0.0488450346573401	ENSCAFG00000019483	ANAPC2
2555.57597882074	-0.361033740334245	0.0975944493820346	-3.69932657666804	0.000216172294152554	0.0488450346573401	ENSCAFG00000007380	STAG1
4689.08879760434	-0.373958699200181	0.101091409700836	-3.69921341790419	0.000216268689361355	0.0488450346573401	ENSCAFG00000030211	SDC4
1696.67124072378	-0.46862526383926	0.126883610778677	-3.69334747776594	0.000221321275767456	0.0488450346573401	ENSCAFG00000000557	CSNK1G3
2861.28888021317	-0.352557434894844	0.0955639340851975	-3.68923107100771	0.000224932855311874	0.0488450346573401	ENSCAFG00000007878	SLC43A3
716.837515668397	-0.686100514251494	0.187016112601641	-3.66867060119544	0.00024381497375052	0.0493388813695701	ENSCAFG00000012671	TRIM63
102.105520468476	-1.36272556052877	0.37154161829835	-3.66776020078184	0.000244684498467581	0.0493388813695701	ENSCAFG00000009903	MYLIP
11449.0871209376	-0.41001780490629	0.112271011494925	-3.65203625982139	0.00026016913800577	0.0506522397648476	ENSCAFG00000018692	SLC13A2
3414.91421950041	-0.283362158028757	0.0797413971243365	-3.55351383657005	0.000380121200456277	0.0715388099258713	ENSCAFG00000016055	ITPKB
4445.85268924332	-0.551392284276163	0.156928580731451	-3.51365112528323	0.000441992907825798	0.0776981762174049	ENSCAFG00000008302	MEF2C
284.950671207247	1.09200398000297	0.311427591849517	3.50644582748027	0.000454133867370592	0.0776981762174049	ENSCAFG00000031172	CADM4
1502.60507020858	-0.343153444946439	0.0988131063638378	-3.47275232581921	0.00051515051150094	0.0835536030077912	ENSCAFG00000019781	MYMK
1715.50280315243	-0.437805758304949	0.126121751920889	-3.47129461521884	0.000517955385276779	0.0835536030077912	ENSCAFG00000018624	OMG
1252.03310753161	-0.400692758305006	0.115702012379634	-3.46314424497888	0.000533902094640816	0.083733645176168	ENSCAFG00000019240	SERPINF2
515.941589323492	-0.388390938593465	0.11366526788552	-3.41697112775592	0.00063321994751183	0.0966259411797782	ENSCAFG00000010689	SLC39A8
1644.95785856282	-0.354528552326466	0.104676473660926	-3.38689812454778	0.000706876312909525	0.104899416321829	ENSCAFG00000015430	ABHD8
1629.80880956479	-0.390783501315955	0.11561303692161	-3.38009892068592	0.00072459745599563	0.104899416321829	ENSCAFG00000018411	NKRF
1126.54040866591	-0.61421121014062	0.184881773802278	-3.32218367180688	0.000893158797263593	0.122776834636545	ENSCAFG00000003683	ORC6
193.760034226329	-0.577317891296522	0.174559500061912	-3.30728428468094	0.000942052358242556	0.122776834636545	ENSCAFG00000003623	CASP2
2563.53114037887	-0.306086258263122	0.0926122775758832	-3.30502894729401	0.000949665910304198	0.122776834636545	ENSCAFG00000003113	CASP8AP2
730.92370244622	-0.368258718947414	0.111494685009511	-3.30292622393616	0.000956815572796314	0.122776834636545	ENSCAFG00000006383	BRCA2
1527.70247055688	-0.426826212162337	0.130182492435501	-3.27867598919886	0.00104295309314347	0.1308558480864	ENSCAFG00000007857	SCRG1
1643.54365935727	-0.346544123248384	0.106150351827116	-3.26465355303569	0.00109598039279613	0.134519680385368	ENSCAFG00000015721	LIPA
1244.379493325	-0.332784868200631	0.102656771367397	-3.2417235002417	0.00118809232240212	0.138149321843399	ENSCAFG00000012675	SELENBP1
437.398191197972	-0.460385881055138	0.142132665375712	-3.23912789391628	0.00119895798270041	0.138149321843399	ENSCAFG00000010942	CCDC91
3875.11095001569	-0.285986037447096	0.088600577482583	-3.22781234132831	0.0012474077717443	0.13882791086446	ENSCAFG00000020147	MTF2
25432.0914135669	-0.386070770425083	0.119859951447826	-3.22101557494071	0.00127737206040858	0.13882791086446	ENSCAFG00000007423	CPEB3
2409.33117912173	-0.316701652178224	0.0983320382624103	-3.22073718570818	0.00127861341922634	0.13882791086446	ENSCAFG00000006119	PRKD3
1927.8026747499	-0.272894704458164	0.0858089017608697	-3.18026100856833	0.00147142454962101	0.156748358625665	ENSCAFG00000016112	ZNF280D
698.704701664423	-0.448133665778703	0.142622664645181	-3.14209292676992	0.00167744787741642	0.175386494738761	ENSCAFG00000015228	VWF
225.899595656697	-0.634225935319713	0.203169891360565	-3.12165316953462	0.00179838669153437	0.184612568370964	ENSCAFG00000006951	ATP4A
779.75391257673	-0.310116525175169	0.0999704026040694	-3.10208338765403	0.00192163819766664	0.190343320421506	ENSCAFG00000017400	ODAD3
955.69147744929	-0.460398299561304	0.149022028772645	-3.08946471439943	0.0020051752362443	0.194283200580426	ENSCAFG00000023966	CCDC153
664.305615498038	0.442054349915871	0.143255613512508	3.08577331859512	0.0020302353585273	0.194283200580426	ENSCAFG00000025439	OR10Z1
6671.54473099047	-0.397991772074614	0.129246045932332	-3.07933422027462	0.00207463796897822	0.19522343288085	ENSCAFG00000032142	PDE1B
2418.35852439608	-0.365155930924641	0.119132712360162	-3.06511892233849	0.00217583461628784	0.201389544976412	ENSCAFG00000018319	MYO15A
1209.47675181365	-0.31175578873338	0.102413547132321	-3.04408740311068	0.00233387323728988	0.212533037060301	ENSCAFG00000017479	DIAPH2
2240.36611890079	-0.342179039361363	0.112744569699937	-3.03499352804354	0.00240540848559679	0.21557041761396	ENSCAFG00000019918	FOXF1
789.667112921395	-0.314030913013049	0.104236171519858	-3.0126865600894	0.0025894621829597	0.228439116952976	ENSCAFG00000007168	ZSWIM6
1223.64337587946	-0.525363037788506	0.175342595745119	-2.99620885362152	0.00273359137480953	0.2353365280901	ENSCAFG00000002006	SPATA18
1628.67112144727	-0.321339472848632	0.107318086280724	-2.9942713664132	0.0027510114867068	0.2353365280901	ENSCAFG00000002973	EMC10
353.649824716342	-0.437091220390949	0.146245227954414	-2.98875543841468	0.00280116244846672	0.236050196776763	ENSCAFG00000011175	NKAIN1
550.09918629576	-0.566584378796997	0.189915101622493	-2.98335610994873	0.00285106058145104	0.23672188298342	ENSCAFG00000016588	BRME1
1630.87968124093	-0.368521589310125	0.124008648799578	-2.97174102675473	0.00296116343175005	0.242300416458852	ENSCAFG00000006462	UBXN8
1973.88744948709	-0.262833091810268	0.0886872213884015	-2.9635959690202	0.0030406723091238	0.245251940818757	ENSCAFG00000010503	TM2D3
550.494949424377	-0.306716335888169	0.103649234369082	-2.95917608803544	0.00308462788193388	0.245293084808432	ENSCAFG00000017697	ARMCX4
93.037469566413	0.615523743336383	0.208825670204803	2.94754827188016	0.00320304739547953	0.24784422845556	ENSCAFG00000001702	NMRK1
3244.7135019514	-0.296777327489302	0.100690965094382	-2.9474077163837	0.00320450383940062	0.24784422845556	ENSCAFG00000001270	OR2T11
251.901259386313	-0.384648512450388	0.131017022991391	-2.93586668104695	0.0033261724046409	0.253777964818953	ENSCAFG00000031860	H2AC6
423.494146868935	0.368176901136353	0.12570601087153	2.92887268145534	0.00340193737249876	0.256097845401707	ENSCAFG00000017637	C7H18orf25
3150.63055964622	-0.330005585955106	0.113027660789841	-2.91968871733711	0.00350381176341473	0.257810449773022	ENSCAFG00000004774	TMEM94
413.832116562993	-0.407917392443661	0.140267391630819	-2.90814128430712	0.00363584034055804	0.257810449773022	ENSCAFG00000000416	C12H6orf136
1174.52638810591	-0.330031558579719	0.113696824541091	-2.9027332989449	0.00369921516544809	0.257810449773022	ENSCAFG00000008486	WBP1
664.979981354452	-0.286821207920028	0.09884735509681	-2.90165789098877	0.00371193668143229	0.257810449773022	ENSCAFG00000019081	MYO10
205.124419578327	-0.443705858168228	0.152989815974053	-2.90023133463654	0.00372887347054505	0.257810449773022	ENSCAFG00000015170	ZNF81
1106.28830693318	-0.37453917745082	0.129198885967376	-2.89893503838255	0.00374432463361456	0.257810449773022	ENSCAFG00000007381	BPIFB1
806.637541968397	0.499607789226106	0.172664945141083	2.89351025373379	0.00380961851816088	0.259145857271522	ENSCAFG00000018370	MYO1D
1747.31961683369	-0.447808351361857	0.155592775695696	-2.87807932829521	0.00400104512473903	0.263344825679337	ENSCAFG00000010527	RBBP4
4211.25549940786	-0.450028686555389	0.156386270027868	-2.87767389346388	0.00400619041586673	0.263344825679337	ENSCAFG00000015287	PSMA3
4029.73094416911	-0.332911403654313	0.115703763966608	-2.87727375706111	0.00401127435501646	0.263344825679337	ENSCAFG00000003167	BMPER
293.667797652077	-0.519183844549537	0.180797322981189	-2.87163457947636	0.00408354864059062	0.263636134883462	ENSCAFG00000015727	ARHGEF10L
313.36356000681	-0.494656066615728	0.172795705710355	-2.86266411877668	0.00420095633853387	0.263636134883462	ENSCAFG00000014832	PLCD4
504.349198628628	-0.562881678874012	0.196851119036867	-2.85942839252336	0.00424405222814894	0.263636134883462	ENSCAFG00000018843	PRELID3A
3643.57371488054	-0.320360601937413	0.112127248943983	-2.85711640082653	0.0042750902925717	0.263636134883462	ENSCAFG00000005993	SHLD1
104.864860980977	0.657062770025032	0.230106417577589	2.85547346719906	0.00429727133096493	0.263636134883462	ENSCAFG00000003521	TRAPPC3
95.2764467543888	-1.27588730982195	0.44721096306883	-2.85298754991742	0.00433103183458914	0.263636134883462	ENSCAFG00000014390	XRCC5
385.501028130291	-0.370761508722017	0.130259439101379	-2.84633122390048	0.00442261664604653	0.263636134883462	ENSCAFG00000016969	CLK2
2408.68155364304	-0.326137026021719	0.114605046374545	-2.84574751582804	0.00443073104135279	0.263636134883462	ENSCAFG00000015925	CCPG1
7869.56641211524	-0.311547191975095	0.109588934269148	-2.8428708979863	0.00447091766447968	0.263636134883462	ENSCAFG00000014850	COPS2
101.427205247162	-0.743023021775219	0.261744889977364	-2.83872980992857	0.00452934911152954	0.263636134883462	ENSCAFG00000018382	PSMD11
4107.39992401414	-0.331937390120758	0.117269898033139	-2.83054215692212	0.00464691868657445	0.265830475855097	ENSCAFG00000011921	ASB11
225.599114178393	0.535984345387476	0.189573980226835	2.82730965898454	0.00469409119491515	0.265830475855097	ENSCAFG00000011687	ANKRD13D
123.323394499475	0.700189477051094	0.247737001877485	2.82634193416679	0.00470829748237862	0.265830475855097	ENSCAFG00000029513	ZNF829
370.522237449462	-0.384690556764275	0.137047247694475	-2.80699221061251	0.00500064508787089	0.279413712400883	ENSCAFG00000000981	DAXX
1180.24498402428	-0.281620084036131	0.100436418027271	-2.80396383669981	0.00504785665336346	0.279413712400883	ENSCAFG00000013579	MAGEB18
320.801923978613	-0.672359839931633	0.240626995287742	-2.79419954160847	0.00520283637824044	0.282118371343321	ENSCAFG00000010367	INA
768.115634009861	-0.275000122905736	0.098476543955509	-2.79254441575426	0.00522952876135197	0.282118371343321	ENSCAFG00000014212	TANGO2
305.456938779071	-0.609352782565782	0.21841218671776	-2.78992116567749	0.0052720876896534	0.282118371343321	ENSCAFG00000006660	SLC7A1
3052.06614842421	-0.338030660698891	0.121377862303045	-2.78494491734355	0.00535368168651688	0.282118371343321	ENSCAFG00000001645	FAM71F2
2078.87252674804	-0.298456194827524	0.107274486003221	-2.78217315176475	0.00539962232738667	0.282118371343321	ENSCAFG00000014216	MAP4K2
1505.05449540774	-0.309574010831908	0.11129858879609	-2.78147292055137	0.00541128449036775	0.282118371343321	ENSCAFG00000014397	SI
6859.94306633894	-0.256885247999788	0.0926077845261037	-2.77390555571901	0.00553877553171303	0.282118371343321	ENSCAFG00000016940	TBC1D10B
10867.3208419689	-0.289761596471208	0.104527559312811	-2.772107168446	0.00556946970954949	0.282118371343321	ENSCAFG00000000767	CELSR1
118.340296094202	0.665106545823245	0.240159582192583	2.76943580493864	0.00561534687988278	0.282118371343321	ENSCAFG00000004787	CASKIN2
11883.8800534226	-0.242000550765699	0.0874751810669527	-2.76650528543031	0.00566606663867724	0.282118371343321	ENSCAFG00000008830	TRAFD1
3039.31162643724	-0.241473394261119	0.0873029936897799	-2.76592341288048	0.0056761863917706	0.282118371343321	ENSCAFG00000008793	C17H2orf78
192.60706812613	-0.498528037336753	0.180528927859174	-2.76148561479102	0.0057539051293478	0.282118371343321	ENSCAFG00000000415	RAP1B
106.451643917584	0.709765617146462	0.257683636012287	2.75440702456022	0.0058798593528558	0.282118371343321	ENSCAFG00000017525	TTC7B
326.375663851976	-0.592031470426315	0.215001460964019	-2.75361603484821	0.00589408724149969	0.282118371343321	ENSCAFG00000024115	NLRP9
24709.5029298283	-0.353671141880101	0.128467269025914	-2.75300584002264	0.00590508428520598	0.282118371343321	ENSCAFG00000019005	BLMH
8397.19626766519	-0.345724225632359	0.125684306736146	-2.75073503295962	0.0059461718366729	0.282118371343321	ENSCAFG00000013085	HMGCL
1042.31014410762	-0.285961459190378	0.104169604764744	-2.74515257916349	0.00604827699850103	0.284571432779473	ENSCAFG00000007141	CA8
2310.51214503117	-0.307910458241512	0.112371373535137	-2.74011475124697	0.00614177369768088	0.285395380501062	ENSCAFG00000019302	OR2C1
2398.63915853428	-0.292626955699189	0.106870822700413	-2.73813701724275	0.00617883270476158	0.285395380501062	ENSCAFG00000004142	SKIDA1
384.57527894969	-0.446184053290909	0.163270288949968	-2.73279392203217	0.00627996111344803	0.285395380501062	ENSCAFG00000005019	GATA3
2842.13524268676	-0.377573941002273	0.138232492327811	-2.73144131776831	0.00630579695907761	0.285395380501062	ENSCAFG00000014781	USP37
157.098306841819	0.521495868111463	0.19096980893159	2.73077650875314	0.00631853038658038	0.285395380501062	ENSCAFG00000032486	OR4P7
574.837240785532	-0.355256640471616	0.130491116592806	-2.72245843048599	0.00647981850388182	0.288071301361549	ENSCAFG00000010904	TECTB
972.065552313148	-0.263741988242761	0.0971223869328103	-2.71556328640501	0.00661631295653301	0.291841429317073	ENSCAFG00000002949	GC
1001.98280076601	-0.466476253599477	0.172411729596834	-2.70559465234924	0.00681822145194789	0.298416110989905	ENSCAFG00000008442	ANAPC7
2320.01587570202	-0.347996799091475	0.128810686910489	-2.70161434146608	0.00690037494640378	0.299225522599935	ENSCAFG00000009705	SYCP1
454.810377495907	-0.375860648018917	0.139345041753051	-2.69733779753012	0.00698963270824373	0.299225522599935	ENSCAFG00000005502	VDAC3
2159.2497221999	-0.242038483506087	0.0897733815849305	-2.69610522888798	0.00701555002075898	0.299225522599935	ENSCAFG00000004531	SLC25A30
2464.57203784788	-0.708881202653378	0.263317048554829	-2.69212041735981	0.00709993050376175	0.299225522599935	ENSCAFG00000015578	RTN1
633.381671565538	-0.313734966438618	0.116541842271758	-2.69203712866523	0.00710170386616921	0.299225522599935	ENSCAFG00000012851	TRIM41
1103.0411041759	-0.291627114517133	0.109125162793211	-2.67240943383296	0.00753086998116792	0.305659030966923	ENSCAFG00000007343	APC
1120.36711880817	0.525554025179461	0.196739018352475	2.6713258487337	0.00755522653489925	0.305659030966923	ENSCAFG00000002993	SMAP2
8994.16746787216	-0.269821805070021	0.101175740504725	-2.66686266612912	0.00765629508816381	0.305659030966923	ENSCAFG00000004594	PTER
103.618604521631	0.987422394461627	0.370529752953435	2.66489367342578	0.00770126680595576	0.305659030966923	ENSCAFG00000024336	H2BU2
708.824931692428	-0.268729177952086	0.100896207892008	-2.66342198152496	0.00773503464033047	0.305659030966923	ENSCAFG00000032480	MCFD2
1217.03688344332	-0.263778297421879	0.0991519625526438	-2.66034368489508	0.00780609521104485	0.305659030966923	ENSCAFG00000034757	CCDC194
758.174422420313	-0.299114624570797	0.112550920417048	-2.657593767003	0.00787006939011752	0.305659030966923	ENSCAFG00000016529	GBA3
358.037339414057	-0.742790311139393	0.279514158762704	-2.65743357841844	0.00787381045750401	0.305659030966923	ENSCAFG00000008170	JPH1
1558.19172586536	-0.389068400979901	0.146445458710812	-2.65674609786432	0.00788988407249049	0.305659030966923	ENSCAFG00000032520	PTPRN2
1869.09838272903	-0.255084257496676	0.0960673881120209	-2.65526379461083	0.00792464105453006	0.305659030966923	ENSCAFG00000000811	SFT2D1
106.338520157436	0.774499010140774	0.291803380018883	2.65418107936466	0.00795011511290879	0.305659030966923	ENSCAFG00000010389	POP5
512.510082277327	-0.356208675274451	0.134223920709051	-2.65383899824074	0.00795817880838429	0.305659030966923	ENSCAFG00000013741	SLC30A4
253.146305101124	-0.349232336957709	0.131739938584296	-2.65092226936364	0.00802723132276414	0.305999060321921	ENSCAFG00000031974	OR4D9B
2352.4169889614	-0.315343764497014	0.119125433291647	-2.64715733478155	0.00811715776517814	0.305999060321921	ENSCAFG00000012147	HTR3E
294.535343065531	-0.375031361139737	0.141701022847616	-2.64663834884976	0.00812962434436561	0.305999060321921	ENSCAFG00000001392	PNPLA1
1770.39962298594	-0.231442987522487	0.0875493196989161	-2.64357265502947	0.0082036157265138	0.306739168158258	ENSCAFG00000009169	AMFR
683.621328055024	-0.283796630877228	0.107675788253306	-2.63565872589296	0.00839741411638863	0.307376363410624	ENSCAFG00000007132	MIPEP
3994.31894864162	-0.335836154097028	0.127568989264496	-2.63258458057327	0.00847379211974566	0.307376363410624	ENSCAFG00000031330	HOPX
475.347705829819	-0.310742757570653	0.118126566430879	-2.63059163539205	0.00852363872810043	0.307376363410624	ENSCAFG00000009860	BRD7
4656.36368383886	-0.286065024302886	0.10875869521411	-2.63027267603495	0.0085316406815816	0.307376363410624	ENSCAFG00000006813	TRAF6
696.426563557951	-0.294142705998578	0.111900095592226	-2.62861889832929	0.00857323793809748	0.307376363410624	ENSCAFG00000007442	TDG
947.671972657824	-0.28149113031292	0.107133109567119	-2.62748959168935	0.00860174732888391	0.307376363410624	ENSCAFG00000018498	SUZ12
137.117034998253	0.68543393806061	0.261406852120269	2.62209629357861	0.00873907353480174	0.309770602773743	ENSCAFG00000001894	WASHC4
5906.63841637966	-0.389047313890527	0.148459458864084	-2.62056265641319	0.0087784797102017	0.309770602773743	ENSCAFG00000013243	LAMC2
2937.26840969434	-0.363248526240908	0.138814661245285	-2.61678790253321	0.00887614756421974	0.311271609612327	ENSCAFG00000009877	ITGB6
2421.23844037422	-0.34335103979882	0.131414254362335	-2.61273818022917	0.00898200818658791	0.311476875391193	ENSCAFG00000024352	OR6K8
537.093343073767	-0.318243085858484	0.121822746140685	-2.61234536193237	0.0089923362891896	0.311476875391193	ENSCAFG00000017370	CYLC1
8834.15854398606	-0.269992102945388	0.103600306634677	-2.60609366628086	0.00915814136883113	0.312690425450474	ENSCAFG00000002493	PHF3
3038.81385824509	-0.255335763423523	0.0980261160997926	-2.60477282567827	0.0091935194163618	0.312690425450474	ENSCAFG00000032004	C17H2orf68
108.653726239435	-0.907267519208636	0.349808423655868	-2.59361255434255	0.00949734468032737	0.319430114786377	ENSCAFG00000017701	DICER1
3417.50956861556	-0.394310591222083	0.152047294610518	-2.5933417114204	0.00950482807015788	0.319430114786377	ENSCAFG00000006393	GRK1
159.967891413401	-0.45165265292229	0.174539557675984	-2.5876807466233	0.00966244879544558	0.320852520076252	ENSCAFG00000019830	WDR5
334.284192845836	-0.7578109667038	0.292975468759115	-2.58660211352669	0.00969274457459939	0.320852520076252	ENSCAFG00000018606	MROH2B
668.515815919388	-0.480983388770251	0.186205312184753	-2.58308091819109	0.00979223531179663	0.320852520076252	ENSCAFG00000008606	ATXN2
642.374311496824	-0.443892508490227	0.171919888304312	-2.58197299258654	0.00982372722914577	0.320852520076252	ENSCAFG00000008874	HUNK
2931.3333029704	-0.22996442353975	0.0891438746971933	-2.57969966327917	0.00988862754443177	0.320852520076252	ENSCAFG00000001143	MCHR1
760.909251790096	-0.302890689537758	0.11750253326289	-2.57773752724205	0.00994495058684806	0.320852520076252	ENSCAFG00000017076	GADD45GIP1
1479.64673750294	-0.21944100528726	0.0852931866364651	-2.57278469642079	0.0100883944960197	0.323098138396197	ENSCAFG00000013930	NECAP1
162.970636971386	0.535014777393743	0.208384920835964	2.56743518315749	0.0102453941555655	0.323098138396197	ENSCAFG00000011897	ARV1
6863.12194704677	-0.415769857095231	0.161951111102991	-2.56725535418418	0.0102507094267956	0.323098138396197	ENSCAFG00000011637	IQCB1
9248.61994474875	-0.331540605099722	0.129212724348932	-2.56585105507422	0.0102923013100242	0.323098138396197	ENSCAFG00000011347	STAU1
8125.72452312155	-0.370092763085001	0.144253698997348	-2.56556861735521	0.01030068453973	0.323098138396197	ENSCAFG00000013001	C28H10orf90
260.184862852871	-0.40235316590356	0.158079680328457	-2.54525543743227	0.0109197825633415	0.335187935656145	ENSCAFG00000020141	DR1
153.724912644661	-0.557260987980508	0.218951994666164	-2.54512861976966	0.0109237493554986	0.335187935656145	ENSCAFG00000008670	PTK2B
11802.1082365336	-0.313845733560759	0.123332470013424	-2.54471294969281	0.0109367602838613	0.335187935656145	ENSCAFG00000016394	PLEK2
835.125245304658	-0.271598742321709	0.10678549451059	-2.54340482821639	0.0109777958280214	0.335187935656145	ENSCAFG00000019815	AMPD2
642.356301739906	-0.378304276191041	0.14890739685442	-2.54053380948491	0.0110683391759457	0.335187935656145	ENSCAFG00000000148	RDH16
242.353697980576	-0.332626844771021	0.130992281396627	-2.53928583596367	0.0111079029688358	0.335187935656145	ENSCAFG00000031111	EFCAB11
458.428519705704	-0.525294351414357	0.206989772552078	-2.53777925806549	0.011155832483222	0.335187935656145	ENSCAFG00000009246	ZFYVE27
262.850710469583	-0.496256484498529	0.19556016737508	-2.53761535981262	0.0111610577228755	0.335187935656145	ENSCAFG00000006714	NLRP14
2751.52999345596	-0.211368270121542	0.0834608567912499	-2.53254373664304	0.011323824197478	0.336675711197429	ENSCAFG00000008402	AUP1
2857.18923025402	-0.199298002174357	0.0787005966868978	-2.53235693964613	0.011329859214933	0.336675711197429	ENSCAFG00000007525	SMARCA5
843.685151980629	-0.334127354551051	0.132084505069685	-2.52964838210789	0.0114176884627322	0.33750926209731	ENSCAFG00000032741	C16orf96
1532.36565456311	-0.266134326498758	0.105348339490203	-2.52623181140419	0.0115293378300405	0.339034590564627	ENSCAFG00000016590	FBXO2
212.164900252954	-0.400731371709764	0.158926840041912	-2.5214832913313	0.0116861225270428	0.340327885001672	ENSCAFG00000023491	C17H1orf56
3776.0665515737	-0.480411290937344	0.190788832601398	-2.51802626174162	0.0118014521417359	0.340327885001672	ENSCAFG00000012081	PC
5781.59678006574	-0.315045198568474	0.125145599930462	-2.51742928831322	0.0118214695989977	0.340327885001672	ENSCAFG00000030076	LMX1B
2701.9775311135	-0.225440009268729	0.0896370004018939	-2.51503294686293	0.0119021260558867	0.340327885001672	ENSCAFG00000002767	FSD1L
497.069401477184	-0.310560757192171	0.123487250506541	-2.51492162889901	0.011905884645999	0.340327885001672	ENSCAFG00000001777	BPIFC
225.786343228129	-0.803541992902356	0.319814696425227	-2.51252366412194	0.0119871065363901	0.340327885001672	ENSCAFG00000006444	TRIM3
3662.81823872813	-0.277168604966016	0.110325361304747	-2.51228368244728	0.011995261975794	0.340327885001672	ENSCAFG00000010823	ZBTB20
839.323429232563	-0.314715463612608	0.125447105881198	-2.50875029281785	0.0121159098964477	0.340552802637169	ENSCAFG00000013541	MYPN
1925.50350683856	-0.299696402719251	0.119471422071776	-2.50851959005895	0.0121238245359672	0.340552802637169	ENSCAFG00000028933	IGSF8
1080.14721928321	-0.374029277922114	0.149412424080455	-2.50333451333811	0.0123029200541597	0.34245554480831	ENSCAFG00000016983	RAB8B
1238.42267791651	-0.30132316686396	0.120436551289047	-2.50192457056319	0.0123520238415739	0.34245554480831	ENSCAFG00000002721	ASB3
1232.55109442925	-0.284976365037719	0.114027428649802	-2.49919136485074	0.0124477073215348	0.34245554480831	ENSCAFG00000008435	AAR2
278.428273872217	-0.522305994081009	0.209089633179377	-2.49800043234533	0.0124896041496261	0.34245554480831	ENSCAFG00000002772	PPP2R1A
332.895973777614	-0.313821023146925	0.125636357381866	-2.49785197284158	0.0124948356766758	0.34245554480831	ENSCAFG00000019499	GRIN1
1932.549075063	-0.204745569101782	0.082209961825681	-2.4905201821639	0.0127556251082181	0.342688214513465	ENSCAFG00000010296	HEMK1
840.880784235116	-0.496667232031644	0.19952834535408	-2.48920638894823	0.0128028619081059	0.342688214513465	ENSCAFG00000010165	SLC5A12
1051.59504072506	-0.43724078104726	0.175679442716546	-2.48885569242576	0.0128154971786687	0.342688214513465	ENSCAFG00000005088	CSRNP1
3408.90654217453	-0.234049307946478	0.0940727003091006	-2.48796204613504	0.0128477443238783	0.342688214513465	ENSCAFG00000014089	GJC1
517.36457611872	-0.297216779841678	0.119465006341631	-2.48789824688693	0.0128500492574261	0.342688214513465	ENSCAFG00000008728	TET3
945.656537621893	-0.316301842614033	0.127160835915241	-2.48741556578682	0.0128674993759927	0.342688214513465	ENSCAFG00000005258	TOGARAM2
1235.83149715106	-0.292953584495377	0.118341255968264	-2.47549835514624	0.0133050374596759	0.352677190128311	ENSCAFG00000017392	PRKCSH
580.204748185857	-0.329566485827491	0.133262799194584	-2.47305690574812	0.0133962809983371	0.352964845446486	ENSCAFG00000020292	DNAI3
6904.61377297364	-0.324740487903877	0.131374537490029	-2.47186779194959	0.0134409213196944	0.352964845446486	ENSCAFG00000015827	PFN1
1543.84516743631	-0.26968102484261	0.109309412991479	-2.46713450801928	0.013619918483213	0.355358228195732	ENSCAFG00000006175	CDC25B
429.353345321593	0.749510439245774	0.303920949758123	2.46613614442267	0.0136579411120216	0.355358228195732	ENSCAFG00000013239	SCRN3
349.585589155954	-0.387653801241634	0.157424423948281	-2.4624755899948	0.0137981564927159	0.357359594302173	ENSCAFG00000012459	HORMAD2
289.226665087784	-0.357847481621998	0.145454422453343	-2.46020351658117	0.0138858249026699	0.3579879789976	ENSCAFG00000010316	MORC1
471.658545795464	-0.486854604736796	0.198254318342368	-2.45570744086412	0.0140607574679593	0.360850166654991	ENSCAFG00000010286	OTUD7A
2674.22472827925	-0.248158441814976	0.101263722727584	-2.45061543394531	0.0142612227085377	0.361461028278484	ENSCAFG00000013382	PPM1J
1593.95337715258	-0.263443450232212	0.10760166242089	-2.44832137631608	0.0143523574811818	0.361461028278484	ENSCAFG00000003419	ASZ1
610.289321417842	-0.326128464822843	0.133376296026183	-2.44517560120894	0.0144781630003121	0.361461028278484	ENSCAFG00000015560	KCNMB2
2337.88468531438	-0.265453944059851	0.108715849923697	-2.44172256617745	0.0146173750415064	0.361461028278484	ENSCAFG00000003583	ZMYM4
143.667293202019	-0.601871234690496	0.246752252077624	-2.43917220460123	0.0147209513574092	0.361461028278484	ENSCAFG00000001721	FSCN3
1400.48475826049	-0.299874250646335	0.122966610727508	-2.43866403141623	0.014741666608823	0.361461028278484	ENSCAFG00000005327	TGDS
747.281466445051	-0.288265388196901	0.118285693446837	-2.4370266580587	0.0148085876117333	0.361461028278484	ENSCAFG00000031296	ZNF583
2289.16351304238	-0.351892899348925	0.144550829952637	-2.43438864698476	0.0149169688206488	0.361461028278484	ENSCAFG00000018736	KIAA0100
3043.77404912475	-0.239313750267311	0.0983172632357721	-2.43409694687513	0.0149289959625442	0.361461028278484	ENSCAFG00000018904	SNN
1452.08576330952	-0.225841103634304	0.09280676162103	-2.43345527512866	0.0149554829222995	0.361461028278484	ENSCAFG00000032525	AHNAK
1276.9859483924	-0.275502968109747	0.113348518304612	-2.43058288039868	0.0150745578930615	0.361461028278484	ENSCAFG00000018501	MPRIP
1108.71974800981	-0.327755947160204	0.134935428797952	-2.42898362631637	0.0151412161178548	0.361461028278484	ENSCAFG00000012423	CCS
105.046378784528	0.601274000148443	0.247632577748428	2.4280892506772	0.0151786074927113	0.361461028278484	ENSCAFG00000012130	CFLAR
1716.44147463194	-0.291330961872206	0.120112225121022	-2.42548967499909	0.0152877506058423	0.361461028278484	ENSCAFG00000010149	CCT6A
658.783614160598	-0.281919398913364	0.116239694974548	-2.42532810306404	0.0152945569488658	0.361461028278484	ENSCAFG00000010111	NIPSNAP2
1491.86766150511	-0.276476478585092	0.114010168495828	-2.42501596333672	0.0153077136326677	0.361461028278484	ENSCAFG00000009059	COL2A1
4584.52110829934	-0.197363936171019	0.0813918607107916	-2.4248608453898	0.0153142555565589	0.361461028278484	ENSCAFG00000032654	EXOSC5
208.045302609113	-0.377695918155136	0.156003705221861	-2.42107017662173	0.015474889537772	0.361461028278484	ENSCAFG00000013075	SH3KBP1
4750.92866212142	-0.233102589037318	0.0964676245440579	-2.41638155950298	0.0156756251415609	0.361461028278484	ENSCAFG00000014620	VAT1
721.509732719926	-0.385160321295503	0.159401714614518	-2.41628719130743	0.01567968877231	0.361461028278484	ENSCAFG00000007567	LRP2BP
257.641088331778	-0.517096416214099	0.214028929191612	-2.41601178946778	0.0156915532723175	0.361461028278484	ENSCAFG00000010581	CYB561D2
4953.95753221415	-0.314450722592228	0.130209348858274	-2.41496271465493	0.0157368205063723	0.361461028278484	ENSCAFG00000012835	RS1
922.603807452953	-0.224811731788341	0.0930980818345993	-2.41478371367252	0.0157445558014194	0.361461028278484	ENSCAFG00000013511	REXO2
1552.27312081181	-0.229715661934572	0.095133017028262	-2.41467861642955	0.0157490990004441	0.361461028278484	ENSCAFG00000009579	TUBGCP5
1142.16303351144	-0.292272323560574	0.121213741171921	-2.41121444429337	0.015899496914296	0.363350179600313	ENSCAFG00000009794	EDN1
2243.23223233143	-0.233438313740951	0.0969329488278724	-2.40824525162725	0.0160294088506507	0.363350179600313	ENSCAFG00000011748	ANP32E
304.174149140238	-0.508304264354346	0.211094618533449	-2.40794515694299	0.0160425907608204	0.363350179600313	ENSCAFG00000018922	ABHD15
47067.3164346821	-0.325122472963789	0.135139164614101	-2.40583456240977	0.0161355698941119	0.363350179600313	ENSCAFG00000012097	NEDD8
203.538548789701	-0.403153396021332	0.167711874734626	-2.40384526533527	0.0162236387143327	0.363350179600313	ENSCAFG00000001821	ABHD17B
4071.18981393486	-0.384697117592689	0.160083537963807	-2.40310229575052	0.0162566391498374	0.363350179600313	ENSCAFG00000015528	TMOD2
152.110683009679	0.414985781410305	0.172728332694873	2.40253451727218	0.0162818978814876	0.363350179600313	ENSCAFG00000007750	CASP3
168.451347387458	1.68541941747489	0.702187874619846	2.40023999045462	0.0163843259972617	0.364008597290472	ENSCAFG00000012503	METTL27
201.53926866712	0.625638571209639	0.260861366206771	2.39835656888238	0.0164688249059954	0.364008597290472	ENSCAFG00000001532	ZDHHC21
5381.77539540848	-0.23822927403889	0.0994841678302417	-2.39464509011525	0.0166364598935556	0.364008597290472	ENSCAFG00000008975	THBS4
548.973789125403	-0.294426436881418	0.122964269922254	-2.39440641633194	0.0166472910795312	0.364008597290472	ENSCAFG00000019078	NXN
577.741865130967	-0.319315954989168	0.133434133886678	-2.39306049875029	0.0167084857650463	0.364008597290472	ENSCAFG00000002657	TTYH1
122.127216296742	-0.467760377780521	0.196075339325079	-2.38561554650689	0.0170505651944359	0.364008597290472	ENSCAFG00000002029	SLC25A27
1212.32150997648	-0.329131423610113	0.137993902161929	-2.38511570767738	0.0170737502940469	0.364008597290472	ENSCAFG00000001756	MEA1
115.732779584169	0.599923870962154	0.251627462313556	2.38417486488252	0.0171174664752743	0.364008597290472	ENSCAFG00000011924	PSME1
523.334270572562	-0.375738211863969	0.157604876855321	-2.38405193646953	0.0171231855811306	0.364008597290472	ENSCAFG00000011031	SMCO2
4669.27526628691	-0.590019760864171	0.247730693228111	-2.3816982594114	0.0172330115433086	0.364008597290472	ENSCAFG00000014108	OSBPL1A
838.064168698439	-0.220500392019794	0.0926350274767107	-2.38031334394789	0.0172979220230742	0.364008597290472	ENSCAFG00000030191	OR2F1
11924.2837535335	-0.236249297639468	0.0993885798002282	-2.37702659716369	0.0174528296315368	0.364008597290472	ENSCAFG00000003002	TMCO2
1893.85294936477	-0.257905992728114	0.108501042439185	-2.37699092036531	0.0174545177657448	0.364008597290472	ENSCAFG00000015305	FBXO39
1007.01807629136	-0.643676822178202	0.270803051452249	-2.37691864521587	0.0174579380784607	0.364008597290472	ENSCAFG00000006232	NDUFA12
529.181685785431	-0.292563085902268	0.123100292488705	-2.37662380801502	0.0174718968943886	0.364008597290472	ENSCAFG00000003149	PGBD2
298.637295446356	-0.379717410874439	0.160062406767922	-2.37230851729601	0.0176773232170726	0.366363976128138	ENSCAFG00000017051	SNX22
5370.09283380517	-0.27300712331304	0.115135391531119	-2.37118334929404	0.017731232740208	0.366363976128138	ENSCAFG00000000425	ARMT1
176.52125159731	0.551656919317511	0.232749347547085	2.37017600750056	0.0177796191036326	0.366363976128138	ENSCAFG00000006048	CCDC57
327.417598655243	-0.276560456822863	0.11682524976946	-2.36730036844449	0.0179183838661365	0.367866237642108	ENSCAFG00000006445	EIF4E3
710.669969062275	-0.254393033555555	0.1075746203109	-2.36480531207395	0.018039551309684	0.367866237642108	ENSCAFG00000005348	EHD3
1943.05652164811	-0.25177047339565	0.106473422594103	-2.36463210500377	0.0180479893423422	0.367866237642108	ENSCAFG00000013248	CREBL2
4094.11697866287	-0.257824542533662	0.109193399154203	-2.36117333584937	0.0182172135262569	0.369979811400168	ENSCAFG00000015804	WNK1
6830.81064743131	-0.208316806357469	0.0883950917696445	-2.35665580731946	0.0184403299887659	0.372768603907741	ENSCAFG00000016402	SEL1L3
255.623613047563	-0.354368643040759	0.150428669710514	-2.35572543267655	0.018486576176792	0.372768603907741	ENSCAFG00000032377	EVA1A
615.628238544982	-0.348438340376096	0.148114121091497	-2.35249912573055	0.0186477336058334	0.373922486629242	ENSCAFG00000002774	ZNF462
699.730234524505	-0.381380289649081	0.162156264127274	-2.35193066207878	0.0186762559740429	0.373922486629242	ENSCAFG00000002291	LYG1
2520.98680751308	-0.25751258911563	0.109641041119013	-2.34868792276522	0.0188396896837957	0.37586179489297	ENSCAFG00000018686	NDUFV2
3925.11453426786	-0.218445202541925	0.0930723607595088	-2.34704697247735	0.0189228690383504	0.376191966868051	ENSCAFG00000006975	PLK2
114.319291011926	0.520210913683265	0.221983778357318	2.34346364195092	0.019105624281514	0.378492472608519	ENSCAFG00000014670	NID2
919.691485445004	-0.252158925064754	0.107847994222674	-2.33809563990704	0.0193822873540021	0.382630749652783	ENSCAFG00000018735	ELF4
304.881247107239	-0.374489452248377	0.16039258402351	-2.33483022003989	0.0195522918267039	0.383031413034165	ENSCAFG00000002424	BZW2
1199.537200721	-0.313314129029065	0.134222123119576	-2.33429573118836	0.0195802421126243	0.383031413034165	ENSCAFG00000006944	SLC7A2
1458.93925042068	-0.24200419269327	0.103695267073616	-2.33380172039544	0.0196061066891381	0.383031413034165	ENSCAFG00000008317	TMEM131L
1200.38564855916	-0.329477815843056	0.141548383883146	-2.32766921673265	0.0199296749354161	0.385368506962119	ENSCAFG00000020315	UOX
2089.86032284808	-0.277660419769153	0.119343902953178	-2.32655722578545	0.0199888433721448	0.385368506962119	ENSCAFG00000031154	MYORG
1545.72188442402	-0.198941088726224	0.0855246320759766	-2.32612621530476	0.0200118184070629	0.385368506962119	ENSCAFG00000000203	AP3S1
2371.66725304836	-0.245742648092592	0.105691554160952	-2.32509257758065	0.0200670104581762	0.385368506962119	ENSCAFG00000018532	KCNJ12
7764.13726111196	-0.252678249803204	0.108845426610546	-2.32144112684953	0.0202630480596904	0.387565777630604	ENSCAFG00000002160	SPTLC1
104.988726031232	-0.503845960768426	0.21723621432994	-2.3193460736854	0.0203762791104094	0.387565777630604	ENSCAFG00000007584	PTCD3
1177.58810607969	-0.305223609451856	0.131634813828329	-2.31871494003033	0.0204104979079566	0.387565777630604	ENSCAFG00000017855	SPARC
2744.0167207878	-0.296380164116615	0.127938741002172	-2.31657871411743	0.020526692003471	0.387565777630604	ENSCAFG00000007668	OGFOD2
909.549149329362	-0.25686871735974	0.110935480704709	-2.31547847206323	0.020586761377572	0.387565777630604	ENSCAFG00000011950	SLC18A2
1349.78882844926	-0.240321915438933	0.103794666447335	-2.31535900316103	0.0205932931790969	0.387565777630604	ENSCAFG00000003650	OR6W1
1446.57734670168	-0.210669654147079	0.091124870319253	-2.31187878137993	0.0207843643451287	0.388978743125414	ENSCAFG00000013740	MAP2
911.176715691534	-0.240960514758465	0.104244961506909	-2.31148356021499	0.0208061601884299	0.388978743125414	ENSCAFG00000019873	CTU2
3727.6245918765	-0.260711346212692	0.11311709974385	-2.30479164337721	0.0211782453520515	0.392084107318599	ENSCAFG00000001058	TXNDC15
1533.04754422492	-0.277623025971965	0.120463037162288	-2.30463246247022	0.0211871662906371	0.392084107318599	ENSCAFG00000013088	ING5
1520.50928357692	-0.410725747074755	0.178229479958565	-2.30447705491954	0.0211958789176937	0.392084107318599	ENSCAFG00000017250	DENND4A
426.697754400501	-0.277807634450761	0.12067748706801	-2.30206678312913	0.0213314063021461	0.392084107318599	ENSCAFG00000011930	CCNDBP1
347.934623444359	-0.369622486532207	0.160566316515427	-2.30199268784181	0.0213355845422415	0.392084107318599	ENSCAFG00000019993	S1PR1
1583.43058407524	-0.245360280681295	0.106723619608113	-2.29902510411709	0.0215035138279047	0.392084107318599	ENSCAFG00000004185	TMEM160
4998.29554625749	-0.285519361139203	0.124327945466449	-2.29650188513936	0.0216472014973115	0.392084107318599	ENSCAFG00000013422	ALDH9A1
108.249497820639	-0.422800340961336	0.18424816144797	-2.2947330254947	0.021748428930881	0.392084107318599	ENSCAFG00000008838	KCNAB1
6660.38581025686	-0.201510164789554	0.0878677595659594	-2.29333450386073	0.0218287542212498	0.392084107318599	ENSCAFG00000009669	MDM4
92.8424940266889	0.525663073773325	0.229242446974787	2.29304424512246	0.0218454577940189	0.392084107318599	ENSCAFG00000007566	ANAPC10
4612.22709262975	-0.249006468514717	0.108715084304229	-2.29045003375885	0.021995241936482	0.392084107318599	ENSCAFG00000011747	OR10J5
195.502505503564	0.42242201157972	0.184545431392089	2.28898655682369	0.0220801334760011	0.392084107318599	ENSCAFG00000031358	TMEM31
1388.27472877428	-0.388580946177833	0.169779357137112	-2.28874082650707	0.0220944154019644	0.392084107318599	ENSCAFG00000014864	CASP12
1592.52311923419	0.230395444428638	0.100694374733792	2.28806668731733	0.0221336378584703	0.392084107318599	ENSCAFG00000018070	DSC1
987.906846231496	-0.297940380844126	0.130277249549562	-2.28697168442123	0.0221974758909457	0.392084107318599	ENSCAFG00000002013	SMARCA2
136.504070351502	-0.401951090025041	0.175943394060633	-2.2845477783981	0.0223393579984343	0.392084107318599	ENSCAFG00000008851	HECTD4
1273.92501391342	-0.384821227542604	0.168459559243969	-2.28435375985576	0.0223507487838224	0.392084107318599	ENSCAFG00000011741	TFIP11
1444.29889716154	-0.273583667460971	0.119837329428876	-2.28295864706618	0.0224328043541877	0.392084107318599	ENSCAFG00000031059	SPDYC
3307.00044074531	-0.215763755149969	0.0945155844313857	-2.28283786687691	0.0224399205173608	0.392084107318599	ENSCAFG00000009530	ANKRD31
3572.11174334514	-0.439780450233802	0.192964181996406	-2.27907814644063	0.0226624203368209	0.392084107318599	ENSCAFG00000018031	IQCK
12727.9416955972	-0.209637941254295	0.0920310705594543	-2.27790397286385	0.0227322995324105	0.392084107318599	ENSCAFG00000012687	EIF4G1
4716.15259967355	-0.236880443640691	0.10404230921621	-2.2767703391553	0.0227999436254441	0.392084107318599	ENSCAFG00000011494	PEX5L
12348.798099523	-0.270981356994195	0.119047299836345	-2.27624950222906	0.0228310806302319	0.392084107318599	ENSCAFG00000018619	PTGER4
1298.44341739459	-0.207231214698422	0.0910755040542175	-2.27537818044968	0.0228832531442427	0.392084107318599	ENSCAFG00000009166	CDS1
1272.98256664258	-0.238918495004185	0.105054252202705	-2.27423916685623	0.022951610523496	0.392084107318599	ENSCAFG00000007116	PDRG1
1106.17496478076	-0.315479365249403	0.138743117458834	-2.27383794618142	0.0229757318070134	0.392084107318599	ENSCAFG00000013747	TAB3
3560.04692264619	-0.232427808654978	0.102226072587838	-2.27366466079644	0.0229861564864428	0.392084107318599	ENSCAFG00000014209	KLHDC1
1235.7537044106	-0.226093254674391	0.0995875113234234	-2.27029726589034	0.0231895528416975	0.393288569839304	ENSCAFG00000006241	RNF14
5875.37765104472	-0.224174442018948	0.0987676095063774	-2.26971618670667	0.0232248086564517	0.393288569839304	ENSCAFG00000013146	BAZ1B
1772.50902831332	-0.217147400122552	0.0957116895330856	-2.2687657190242	0.0232825766982814	0.393288569839304	ENSCAFG00000006707	ZNF215
1333.4074468015	-0.313529635363492	0.138310583298472	-2.26685209393484	0.0233992625547249	0.393288569839304	ENSCAFG00000015878	UCHL1
4664.01322720355	-0.262468744019932	0.115833782763674	-2.26590842289443	0.0234569908069858	0.393288569839304	ENSCAFG00000015248	PI4KA
657.401459409075	-0.268664580088567	0.11863117305275	-2.2647047413845	0.0235308043338363	0.393288569839304	ENSCAFG00000012224	HINFP
236.355326877513	-0.440015970277383	0.194311819582521	-2.26448381381409	0.0235443741774149	0.393288569839304	ENSCAFG00000030550	RWDD2A
957.265017596873	-0.26536316667909	0.117375690988339	-2.26080174220616	0.0237715366759064	0.395911787823503	ENSCAFG00000014199	MOSPD3
445.196311155181	-0.415327752806991	0.184298322261225	-2.25356230979849	0.024223716673671	0.399218971015346	ENSCAFG00000000895	PNPLA5
282.249435864983	-0.333887068948361	0.148167809242309	-2.2534386561816	0.0242315044913839	0.399218971015346	ENSCAFG00000010791	ANKRD44
2788.05976921237	-0.232201160341502	0.103174686741859	-2.25056326967548	0.0244132119934141	0.399218971015346	ENSCAFG00000004489	SNRK
131.038997127991	-0.416431699826309	0.185071314402029	-2.25011477965568	0.0244416601182436	0.399218971015346	ENSCAFG00000018394	ARL15
2681.32526194456	-0.227344264253115	0.101091117029253	-2.24890446296412	0.0245185750062474	0.399218971015346	ENSCAFG00000018867	PHF6
449.818177385625	-0.269757992758161	0.120108656488324	-2.24594963131891	0.0247072343378416	0.399218971015346	ENSCAFG00000006157	MAVS
2845.17097864639	-0.214037576449117	0.0954514526895567	-2.24237107365192	0.0249373997121091	0.399218971015346	ENSCAFG00000013708	KANSL1
2216.42929291114	-0.209860325353888	0.0936063731259682	-2.24194484142094	0.0249649374366323	0.399218971015346	ENSCAFG00000015659	TTC9C
226.869252625718	0.574035999818864	0.256125770638615	2.24122702837587	0.0250113729311209	0.399218971015346	ENSCAFG00000017326	CNN1
132.325990112951	0.905423902843066	0.404392921109231	2.23897070294784	0.0251578224646298	0.399218971015346	ENSCAFG00000002421	ZNF550
470.133330409737	-0.339625846250129	0.151694746988833	-2.23887677715782	0.0251639348915235	0.399218971015346	ENSCAFG00000000847	CEP43
441.834253408968	-0.255032734894439	0.113912880597446	-2.23884018696438	0.0251663164265806	0.399218971015346	ENSCAFG00000003591	C5
2938.96548351506	-0.273937774663344	0.122375215998168	-2.23850697568898	0.0251880130297762	0.399218971015346	ENSCAFG00000003928	DBP
1839.86879436145	-0.501797326926689	0.224294677227176	-2.23722351832025	0.0252717349869965	0.399218971015346	ENSCAFG00000011814	RHOD
142.666543068323	-0.515501467567091	0.230509513002483	-2.23635658612293	0.0253284225406189	0.399218971015346	ENSCAFG00000005916	ANKRD28
163.517308190483	-0.36077067200734	0.161336130370484	-2.23614308325658	0.0253424000875489	0.399218971015346	ENSCAFG00000019249	RPA1
3012.13478422564	-0.184038941073013	0.0823055596948402	-2.23604507101785	0.0253488189611063	0.399218971015346	ENSCAFG00000001104	RANGAP1
708.924377584207	-0.315239321365717	0.141114004753256	-2.23393363342587	0.0254874401571819	0.399218971015346	ENSCAFG00000000242	PHYKPL
336.227590355278	-0.32906933315605	0.147322405934688	-2.23366792761948	0.0255049307887963	0.399218971015346	ENSCAFG00000009865	KSR2
20538.4036830963	-0.374082943749701	0.167567415259691	-2.23243249989838	0.0255863918226975	0.399218971015346	ENSCAFG00000009664	MATN4
900.665498454024	-0.274441910795783	0.122938268693051	-2.2323554228749	0.0255914815409494	0.399218971015346	ENSCAFG00000015266	MYBBP1A
833.126990751959	-0.222133905279581	0.0996394269142196	-2.22937758835985	0.0257887921289937	0.399218971015346	ENSCAFG00000000005	PARD6G
380.718625029945	-0.605739002508265	0.271906030926198	-2.22775125820095	0.025897106810636	0.399218971015346	ENSCAFG00000010940	MCTP2
5051.44078427247	-0.313221224540994	0.140661287347853	-2.22677632521877	0.0259622264079356	0.399218971015346	ENSCAFG00000003278	CDCA8
2123.5555797686	-0.254117626572855	0.114120821833769	-2.22674199580344	0.0259645219822187	0.399218971015346	ENSCAFG00000020184	CHST4
166.320928945249	-0.590843723010207	0.265507369905944	-2.22533831441106	0.0260585351839468	0.399218971015346	ENSCAFG00000018593	PLCXD3
7046.10039779197	-0.232275591097047	0.104390219712473	-2.22507043032207	0.0260765104336091	0.399218971015346	ENSCAFG00000017017	THBS3
550.823299647052	-0.363782702596758	0.163508918625291	-2.22484929663335	0.0260913567666777	0.399218971015346	ENSCAFG00000001117	TMEM200A
1677.29770255187	-0.19567827018278	0.08804379101108	-2.22251072944093	0.0262488097438318	0.400542648145066	ENSCAFG00000017398	SLC39A1
84.2887538260933	-0.773070004497558	0.34809715810945	-2.2208454923797	0.0263614281378181	0.400586960336088	ENSCAFG00000011433	CEBPE
2456.33381299325	-0.297772519771371	0.134212437867807	-2.21866560582606	0.0265094825995687	0.40126685993878	ENSCAFG00000007523	ARMC8
7744.59805301083	-0.256284510507333	0.115608179249699	-2.21683718375836	0.0266342195576117	0.40128827758425	ENSCAFG00000005468	PFKP
4380.71643971947	-0.280813136162431	0.12674356964257	-2.21560065693553	0.0267188638368022	0.40128827758425	ENSCAFG00000002756	STAP1
444.556634107698	-0.382370531870822	0.172586954372119	-2.21552395580482	0.0267241219220117	0.40128827758425	ENSCAFG00000005175	SCEL
456.376776576852	-0.51928301804558	0.234689503004383	-2.2126384495172	0.0269225819815131	0.403196015563986	ENSCAFG00000028520	OR1AB2
1568.41176141107	-0.263942715302576	0.119494171415287	-2.20883338640239	0.0271862319115187	0.406067368710144	ENSCAFG00000006031	LIG4
1515.50192830352	-0.373516746900688	0.169416135924175	-2.20472946607554	0.0274730841413703	0.408192192268887	ENSCAFG00000008685	CCNG2
1202.71865527457	-0.239721871896398	0.108811469416834	-2.20309378396568	0.0275881392294913	0.408313578490369	ENSCAFG00000011000	C37H2orf69
1904.72257495619	-0.260475423762385	0.118370732723255	-2.20050529188971	0.0277710648992403	0.408313578490369	ENSCAFG00000008855	CPNE2
327.94040137483	-0.268228497870586	0.121901614540511	-2.2003687062032	0.0277807462294928	0.408313578490369	ENSCAFG00000016422	TNFRSF1B
251.71160932615	0.835342091857009	0.379673029415393	2.20016178958837	0.027795418230129	0.408313578490369	ENSCAFG00000000696	RSPO2
469.330947471532	-0.481706839930149	0.219008074160839	-2.19949351993473	0.0278428494011322	0.408313578490369	ENSCAFG00000017766	TPGS2
224.025914939683	-0.340244259197057	0.154878551634038	-2.19684556452348	0.0280314776567997	0.408364817109364	ENSCAFG00000014383	MAP4K5
513.032395747626	-0.272145331247791	0.123922637383355	-2.1960905367589	0.0280854637949293	0.408364817109364	ENSCAFG00000011086	SLC16A6
1548.99093165625	-0.311328827549672	0.141866318723142	-2.19452249379391	0.0281978686681203	0.408364817109364	ENSCAFG00000014273	RDX
601.281158161216	-0.318135991293662	0.14502374299486	-2.19368211524466	0.0282582704582516	0.408364817109364	ENSCAFG00000025113	CLEC12A
738.922922185908	-0.283103415558895	0.129109597540808	-2.19273718570314	0.0283263199233821	0.408364817109364	ENSCAFG00000004563	PPP1R37
269.278713159327	-0.342420016210375	0.156179050939291	-2.19248365354377	0.0283446021453013	0.408364817109364	ENSCAFG00000019330	ASPA
653.178805097336	-0.23637923707862	0.107824194204383	-2.1922652779631	0.0283603573723034	0.408364817109364	ENSCAFG00000009856	SLC6A5
834.30849499198	-0.339346649585927	0.154855876472398	-2.19137082373759	0.0284249686723309	0.408364817109364	ENSCAFG00000007494	SGTB
1138.85110846355	0.506012936540305	0.231264270064514	2.18802903016167	0.0286674877719772	0.408971719794683	ENSCAFG00000017397	ZNF711
29607.030168553	-0.244825318334304	0.111905041646913	-2.18779524792802	0.0286845201981393	0.408971719794683	ENSCAFG00000004539	ZNF862
366.472309703611	-0.347673196129898	0.159079870103835	-2.18552602477588	0.028850299917876	0.410299227547425	ENSCAFG00000020049	SPTAN1
3369.31870964032	-0.238592237471692	0.109242651033296	-2.18405755641148	0.0289580189852332	0.410796420076952	ENSCAFG00000006030	PCNA
9314.87558611067	-0.327348053338865	0.150096982982774	-2.18091028103098	0.0291900531381642	0.4126631455844	ENSCAFG00000003213	STRA8
100.200962183874	-0.578451885432937	0.26530930584402	-2.18029248387171	0.0292357878557847	0.4126631455844	ENSCAFG00000005764	RPL15
1109.64505946684	-0.234735537306268	0.107836693472544	-2.1767686837137	0.0294978307240743	0.415323571740956	ENSCAFG00000002962	COX18
17022.9717259471	-0.270941934264824	0.124580683652996	-2.17483101167994	0.0296427822368434	0.416326240072681	ENSCAFG00000004206	AMER3
819.729937886651	-0.24836952557103	0.114349830991645	-2.17201480244582	0.029854546423364	0.417317569961876	ENSCAFG00000008690	RAPSN
877.958925566446	-0.240522291930266	0.1107414415909	-2.17192668322668	0.0298611934581292	0.417317569961876	ENSCAFG00000019583	GNPTG
2700.06966988977	-0.241614036889744	0.111308059781468	-2.1706787214161	0.0299554667687995	0.417601395991709	ENSCAFG00000014425	C5H11orf65
235.90965732209	0.395679073321076	0.182700817058734	2.1657214220004	0.030332481047174	0.418133349422544	ENSCAFG00000015682	LIPF
5281.7822129427	-0.172951125907152	0.0798617753082885	-2.16563086958076	0.0303394055134008	0.418133349422544	ENSCAFG00000005433	ABCC4
693.238612606437	-0.31519896557829	0.145630736236829	-2.16437116039642	0.0304358753476411	0.418133349422544	ENSCAFG00000020151	SF3B3
1944.25022607305	-0.228315094045451	0.105499732212869	-2.16412960731288	0.0304544038099106	0.418133349422544	ENSCAFG00000009266	TBC1D23
2444.75337032455	-0.213239106208825	0.0985490020009435	-2.1637875765275	0.0304806560420757	0.418133349422544	ENSCAFG00000028622	RNF103
2098.49225633037	-0.249407851902538	0.115278510795019	-2.16352423519783	0.0305008817859185	0.418133349422544	ENSCAFG00000010377	RNF10
5168.689121339	-0.241918584936092	0.111830195635745	-2.16326711726476	0.0305206406675814	0.418133349422544	ENSCAFG00000009608	CEP97
1392.37514624571	-0.24631184406843	0.113919129807226	-2.16216402359497	0.0306055355193666	0.418133349422544	ENSCAFG00000010155	NFKB2
246.780355133809	-0.374030762809903	0.173067077277133	-2.16118957282075	0.0306806985507772	0.418133349422544	ENSCAFG00000029049	TMEM225
567.743082895331	0.475553051629204	0.220206150389598	2.15958115060745	0.0308051089252415	0.418133349422544	ENSCAFG00000016800	MRPL10
317.372907905471	-0.403076044064695	0.186648994472556	-2.15954039936691	0.0308082666241194	0.418133349422544	ENSCAFG00000001078	THEMIS
10316.7298941619	-0.217983583399631	0.101006046297188	-2.1581241063358	0.0309181839830554	0.41814991583358	ENSCAFG00000024359	MARS2
2241.77924369867	-0.354286848264332	0.164383754300683	-2.15524246767286	0.0311428652714414	0.41814991583358	ENSCAFG00000013129	SAMD10
1479.24562642019	-0.254790411103778	0.118227104635714	-2.15509304646214	0.0311545537527755	0.41814991583358	ENSCAFG00000003849	OSBPL9
1797.60672582898	-0.273620460621542	0.127026334509824	-2.15404515667875	0.0312366308075255	0.41814991583358	ENSCAFG00000003022	MYCL
985.409259737163	-0.276424755719666	0.12837353262387	-2.15328463796024	0.0312963153588355	0.41814991583358	ENSCAFG00000023345	CALHM6
228.829692766467	0.401087039788595	0.186323727234002	2.15263533927096	0.0313473489055789	0.41814991583358	ENSCAFG00000019536	ATP5F1D
1063.14067367855	-0.267777204627142	0.124417184681511	-2.15225256312149	0.0313774677651747	0.41814991583358	ENSCAFG00000007504	AHCY
3070.86482096606	-0.237212910727826	0.11023205419577	-2.15194130653268	0.0314019773845976	0.41814991583358	ENSCAFG00000012391	PDE3A
1435.88089492942	-0.218213187454547	0.101453687401974	-2.15086502070601	0.0314868551680351	0.418293610067591	ENSCAFG00000012028	DHRS9
774.798779295664	-0.215783327639437	0.100483336860335	-2.14745384042492	0.0317571682653425	0.419318679384878	ENSCAFG00000009004	GNL3
121.587386150028	0.530520044711631	0.247089436331205	2.14707699604166	0.0317871523463064	0.419318679384878	ENSCAFG00000031937	SLC35C1
10537.855281177	-0.309494391761161	0.144167100761308	-2.14677544409788	0.0318111631732111	0.419318679384878	ENSCAFG00000016068	RFC1
361.884652054145	-0.321920202500717	0.150022792164455	-2.14580863251651	0.0318882496339618	0.419318679384878	ENSCAFG00000004839	UPF2
738.702812587203	-0.216751095661314	0.101039155967608	-2.14521878756393	0.0319353581536482	0.419318679384878	ENSCAFG00000014777	RCOR2
2112.90775464554	-0.189821707247533	0.0886110096832236	-2.14219099777927	0.0321781156228094	0.421525848738705	ENSCAFG00000018875	HOOK1
1041.32169380334	-0.327957748223336	0.153266889833711	-2.13978210544468	0.0323723800223471	0.423089022236508	ENSCAFG00000000229	MARS1
1424.92098558301	-0.225133555934339	0.105339404463994	-2.13722070178678	0.0325800450190624	0.424366501773188	ENSCAFG00000013426	KCNK7
343.580651228237	-0.406802408534815	0.190471495253615	-2.13576529124818	0.0326985495382908	0.424366501773188	ENSCAFG00000000473	TRHDE
2037.98983137275	-0.268791162230866	0.125866932626237	-2.13551849260554	0.0327186812909582	0.424366501773188	ENSCAFG00000004043	LAMA4
1846.07558609264	-0.222535026271716	0.104237698181665	-2.13488047178367	0.0327707748446882	0.424366501773188	ENSCAFG00000006803	RAG2
778.541818149795	-0.214123966342865	0.100377400214592	-2.1331890035516	0.0329092248305335	0.424938970483687	ENSCAFG00000031788	RMDN1
1319.57513288128	-0.225938175346459	0.105987072919896	-2.13175219507402	0.0330272234732362	0.424938970483687	ENSCAFG00000015556	L3HYPDH
608.652417742715	-0.317728628680645	0.149057278306851	-2.13158748294441	0.0330407736525573	0.424938970483687	ENSCAFG00000016171	TMEM138
1175.15344344899	-0.316958092075757	0.148862620182758	-2.12919866442381	0.033237827365158	0.425163562778665	ENSCAFG00000020304	SSX2IP
388.733061800427	-0.33749319401754	0.15864745411748	-2.12731553679786	0.0333938746906931	0.425163562778665	ENSCAFG00000014251	DDX3X
3090.69365638565	-0.227419051214871	0.106930509282014	-2.12679293067879	0.0334372919435226	0.425163562778665	ENSCAFG00000003008	SHOC1
2544.30797275698	-0.20707366274704	0.0974381382463005	-2.12518082215002	0.0335715276388888	0.425163562778665	ENSCAFG00000002365	TMEM131
3719.8688016581	-0.233802540601879	0.110069415839899	-2.12413719849259	0.0336586727849313	0.425163562778665	ENSCAFG00000003939	HBP1
1546.58417829818	-0.259771924115313	0.12230213318233	-2.12401793293368	0.0336686440602473	0.425163562778665	ENSCAFG00000016995	PGF
1012.61160330719	-0.220569424223893	0.103908594926544	-2.1227255010023	0.0337768608045858	0.425163562778665	ENSCAFG00000007755	MAT2A
3102.13869757569	-0.208023670169383	0.098018373663272	-2.12229261101616	0.0338131735920311	0.425163562778665	ENSCAFG00000006841	WASF3
5240.05678973287	-0.256029027126064	0.120654974967269	-2.12199312291531	0.0338383155522754	0.425163562778665	ENSCAFG00000010552	RO60
8596.06904632647	-0.185671300321706	0.0875017189445326	-2.12191603275135	0.0338447898408597	0.425163562778665	ENSCAFG00000016511	RFX1
1282.49960653612	-0.267022315800886	0.125916789694346	-2.12062518786466	0.0339533567463233	0.425163562778665	ENSCAFG00000014595	PYGL
255.250847432895	-0.36612173427233	0.172656254772541	-2.12052401318829	0.033961878642079	0.425163562778665	ENSCAFG00000018770	RBMX2
13570.881854033	-0.169462924238256	0.0799995745439817	-2.11829781851014	0.0341498532778882	0.426570954882648	ENSCAFG00000000348	CANX
255.023530496973	-0.382104522214287	0.180515259304067	-2.11674361318482	0.0342816132212689	0.426834297423516	ENSCAFG00000002021	ENPP5
2680.89336551058	-0.230306644344829	0.108826854607872	-2.11626666207231	0.0343221344368183	0.426834297423516	ENSCAFG00000002039	LNX1
6158.34821732973	-0.214051590979414	0.101343086861881	-2.11214792846346	0.0346737631669031	0.428928397632428	ENSCAFG00000017055	KRTCAP2
213.50678697722	0.478404033782512	0.226557047476319	2.11162724404995	0.0347184338855862	0.428928397632428	ENSCAFG00000006125	MRPL3
555.463306762393	-0.253422159569776	0.120079171611153	-2.11045892613602	0.0348188454820595	0.429229697798489	ENSCAFG00000012150	CA5B
984.721287529906	-0.224654866219442	0.106509134202464	-2.10925445879969	0.0349226234743851	0.429571093979038	ENSCAFG00000002357	PAX5
6993.64035478201	-0.343605835188943	0.163142735991544	-2.10616692861368	0.0351898547777873	0.43116576057498	ENSCAFG00000011407	SEC24B
1569.90356308911	-0.227015403793697	0.107815869258954	-2.10558432032344	0.0352404758378871	0.43116576057498	ENSCAFG00000006228	DHX57
1629.23494887625	-0.251534490312386	0.119509595783165	-2.10472212431179	0.0353155034603666	0.43116576057498	ENSCAFG00000012067	AP1B1
164.186594539976	-0.310589298103488	0.147601822927912	-2.1042375489846	0.0353577306316358	0.43116576057498	ENSCAFG00000011745	SORL1
1544.03954975012	-0.263218608573197	0.125159028080361	-2.10307328692416	0.0354593636557543	0.431473205173252	ENSCAFG00000000107	ALPK2
3457.79093025172	-0.233789247531834	0.111352198201166	-2.09954766325742	0.0357686508221056	0.433368674981992	ENSCAFG00000019957	KCNG4
743.772734830391	-0.268441693035227	0.127995480112875	-2.0972747850041	0.0359692576289639	0.434866014075226	ENSCAFG00000014364	GRPEL1
2459.4012985857	-0.245837204478889	0.117394872405149	-2.09410512948526	0.0362506162425579	0.436181101367274	ENSCAFG00000002271	PHF14
530.142771240976	-0.283864842181433	0.135629085082757	-2.09294962071171	0.0363536520345523	0.436181101367274	ENSCAFG00000010626	DDIT4L
2528.37086788241	-0.193475609671775	0.0924555399290617	-2.0926340359942	0.0363818358250366	0.436181101367274	ENSCAFG00000012395	RPS25
556.755294947032	-0.241172566197831	0.115251540255922	-2.09257564508287	0.0363870525582688	0.436181101367274	ENSCAFG00000012581	CEP85
744.013580472347	-0.253333354639617	0.121173194910482	-2.09067157820481	0.0365575144615414	0.43629583508314	ENSCAFG00000014518	MCU
328.750505109414	-0.261444817713788	0.125114969829011	-2.08963658042753	0.0366504579184682	0.43629583508314	ENSCAFG00000010762	SMC3
88.0999051363296	-0.450026070591819	0.21546940768595	-2.08858452540854	0.0367451393631126	0.43629583508314	ENSCAFG00000009971	ARMH3
942.914147208831	-0.257094407046353	0.123119806463408	-2.0881644832894	0.0367829999113664	0.43629583508314	ENSCAFG00000000205	TCF21
464.792180282649	-0.283234549646133	0.135853913892802	-2.08484644667378	0.0370832411151214	0.438934967161374	ENSCAFG00000029484	METTL21A
1619.14341951067	-0.398270431481205	0.191270690699943	-2.08223450244133	0.0373210552165901	0.440825685675456	ENSCAFG00000000070	PHLPP1
5532.28760611254	-0.284161029284011	0.136630209076921	-2.07978185207952	0.0375455464067603	0.442551471842523	ENSCAFG00000003296	GFPT1
3580.69352169539	-0.241731518451818	0.116475113922542	-2.07539198985093	0.0379502199701281	0.446389462398632	ENSCAFG00000005489	LIPT2
751.057378022181	-0.240685411705009	0.116112241830288	-2.07286852713428	0.0381845167706831	0.447392171114781	ENSCAFG00000002784	FAM221A
9023.83378020085	-0.188324217276792	0.0909160261426181	-2.07140836733638	0.0383206496179413	0.447392171114781	ENSCAFG00000018615	JAK1
16045.6624606642	-0.357490004013061	0.172590718335939	-2.07131650797829	0.0383292275783054	0.447392171114781	ENSCAFG00000012049	IPO4
1280.24724637392	-0.217908702516607	0.105257308216572	-2.07024772159526	0.0384291524462117	0.447392171114781	ENSCAFG00000015154	LZTR1
20349.7370506396	-0.222408338177094	0.107432180348915	-2.070220835645	0.038431668967529	0.447392171114781	ENSCAFG00000002210	EFHC1
456.685118655022	-0.288615787316329	0.139557383743782	-2.06807966424914	0.0386325326005747	0.447883529903172	ENSCAFG00000012478	PLEKHA5
1705.94745237032	-0.239226125635243	0.115773195368872	-2.06633430884437	0.0387969240029841	0.448867690411574	ENSCAFG00000016014	KRT26
694.436173044188	-0.188565526349207	0.091392306826264	-2.0632538218744	0.0390885189414242	0.449764398075209	ENSCAFG00000014310	APEX2
3637.93337806741	-0.324915157260975	0.157492363210275	-2.06305341184808	0.0391075538127303	0.449764398075209	ENSCAFG00000011744	LAMB2
782.834999109585	-0.498843256189083	0.241848839803672	-2.06262414404813	0.0391483520031078	0.449764398075209	ENSCAFG00000013671	EFL1
1485.06883274786	-0.203219782217544	0.0985473331965455	-2.06215404948845	0.0391930718832807	0.449764398075209	ENSCAFG00000029911	ZNF768
542.353623070099	-0.26776049864814	0.129937818358525	-2.06068180942775	0.0393334061746122	0.450459252052455	ENSCAFG00000016881	ITGAM
376.975243391158	-0.30959429699147	0.150353227389667	-2.05911307902358	0.0394834072031481	0.450573415228557	ENSCAFG00000011472	OR10T2
1859.58651851071	-0.186671758153596	0.090665387704738	-2.05890872889127	0.0395029827378916	0.450573415228557	ENSCAFG00000003592	HACE1
228.277310638836	-0.457233287206579	0.222780712449128	-2.05239170922836	0.0401316096194508	0.455554042128088	ENSCAFG00000005344	OGG1
1150.72857999429	-0.223257842796104	0.108833579658906	-2.05136910405606	0.0402310154655962	0.455554042128088	ENSCAFG00000017372	ANKFN1
10224.1832687296	-0.178231755720279	0.0869586672756811	-2.04961461926779	0.0404020526774242	0.455554042128088	ENSCAFG00000007117	EIF4B
1142.94825964685	-0.293745609071157	0.143406328139309	-2.04834481771128	0.0405262244452365	0.455554042128088	ENSCAFG00000017813	NMUR2
892.670880969794	-0.279763130704756	0.13660032038203	-2.04804154135468	0.0405559291507208	0.455554042128088	ENSCAFG00000003620	RCN3
169.604906460772	-0.379516119802827	0.18533001610377	-2.04778550059764	0.0405810216859425	0.455554042128088	ENSCAFG00000010849	BTN2A2
745.611628874319	-0.253727596749647	0.123990232624658	-2.04635148574749	0.0407218015735351	0.455554042128088	ENSCAFG00000030537	HSPB8
393.885387718305	-0.475808513845346	0.232582471374548	-2.04576256771779	0.0407797365346026	0.455554042128088	ENSCAFG00000014075	MB21D2
114.623709034675	0.456271848986294	0.223160580028853	2.04458981477509	0.0408953144863898	0.455554042128088	ENSCAFG00000001140	MYOT
1273.35679328526	-0.243697547938087	0.119225071443257	-2.04401259725033	0.0409523026829877	0.455554042128088	ENSCAFG00000019666	PER3
699.294581976927	-0.208420072770079	0.101979011292794	-2.04375459349845	0.0409777969271462	0.455554042128088	ENSCAFG00000003001	JAZF1
3777.75371520923	-0.23181768006177	0.113439039327781	-2.04354410470574	0.0409986060134453	0.455554042128088	ENSCAFG00000018546	NNT
125.332534185865	-0.455829936931398	0.223186566646499	-2.04237174208329	0.0411146705769061	0.455554042128088	ENSCAFG00000015387	ADCY10
2003.13867025133	-0.233549900093829	0.114376832817232	-2.04193361838431	0.0411581164634531	0.455554042128088	ENSCAFG00000007777	CGGBP1
683.646277270666	-5.89827886884092	2.88960876031104	-2.04120327632383	0.0412306262003991	0.455554042128088	ENSCAFG00000010004	PSMG1
84.4347540113098	-0.518253022496851	0.25432688774765	-2.0377437363645	0.0415755677671201	0.456716786211166	ENSCAFG00000028953	TECRL
11941.9206207422	-0.227855091610741	0.111851443952781	-2.03712248638411	0.0416377690361665	0.456716786211166	ENSCAFG00000004872	PTPN4
300.760006011377	-0.413711216830381	0.203086091854593	-2.03712235068561	0.041637782631278	0.456716786211166	ENSCAFG00000005500	UGGT2
604.982115838636	-0.269734586672896	0.132462316486831	-2.03631186458764	0.0417190491927443	0.456716786211166	ENSCAFG00000008902	PTX3
163.691508278182	-0.437281965049137	0.215036700017722	-2.03352248715266	0.0419997640517804	0.456716786211166	ENSCAFG00000019035	MRPL37
963.825240963772	0.248809199859825	0.122386846596415	2.0329733691097	0.0420552135991547	0.456716786211166	ENSCAFG00000019369	NOC2L
524.599243908714	-0.346532705478923	0.170463522703639	-2.03288480715837	0.0420641623202877	0.456716786211166	ENSCAFG00000009094	HPSE
1353.3753537345	-0.216469864909077	0.106535896271361	-2.03189603209137	0.0421641823273861	0.456716786211166	ENSCAFG00000010925	HFE
1910.9884837208	-0.266932533016784	0.131532842783322	-2.02939834164848	0.042417733894149	0.456716786211166	ENSCAFG00000016702	PCNX1
1244.02529712252	-0.246191782139917	0.121327714152906	-2.02914712321744	0.0424433074168851	0.456716786211166	ENSCAFG00000032597	MRPL50
3146.23544339516	-0.268547452503833	0.132353239930798	-2.02902061667886	0.0424561904601223	0.456716786211166	ENSCAFG00000001672	LEP
1779.58052112966	-0.226145788212047	0.111493220508161	-2.02833667537206	0.0425258982649423	0.456716786211166	ENSCAFG00000003143	AVL9
995.639273693687	-0.262211465515884	0.129352035308082	-2.02711511180605	0.042650641763775	0.456716786211166	ENSCAFG00000007432	ATP12A
872.11834648207	-0.341302061054174	0.168400412543782	-2.02672936424928	0.0426900977171248	0.456716786211166	ENSCAFG00000019818	VPS9D1
296.541630323292	0.619446396860358	0.305669280993319	2.02652485996425	0.0427110278284618	0.456716786211166	ENSCAFG00000001356	PDGFB
176.041140771219	-0.327286694013039	0.161638755717294	-2.02480334967106	0.0428875609929935	0.457737560239019	ENSCAFG00000006411	SMPD1
803.914637571561	-0.24152456016292	0.119406438113519	-2.02270969621675	0.0431030866291582	0.459169862468354	ENSCAFG00000014443	TSC22D4
11400.4597827786	-0.230319640842295	0.114028332220687	-2.01984573795696	0.0433993911911421	0.460046680103061	ENSCAFG00000015705	MSX1
418.86011342127	-0.257402190627602	0.127575606119948	-2.01764426959171	0.0436283228277069	0.460046680103061	ENSCAFG00000031960	NKX2-5
86.715254149504	-0.608040770272107	0.301485924191161	-2.01681312951304	0.0437150182661755	0.460046680103061	ENSCAFG00000017617	CCDC197
600.537917578637	-0.208411737771498	0.10336073133817	-2.0163531650103	0.0437630592366324	0.460046680103061	ENSCAFG00000028752	OVCA2
1028.97702711968	-0.190414403585658	0.0945157465036306	-2.01463153632653	0.0439432705902222	0.460046680103061	ENSCAFG00000016790	BNIP1
1431.85303657044	-0.314279177086357	0.156040397787682	-2.014088540802	0.0440002384121136	0.460046680103061	ENSCAFG00000001360	CBX7
345.61630011676	-0.242006362597775	0.120197201343955	-2.01341096042038	0.0440714134999274	0.460046680103061	ENSCAFG00000014237	L2HGDH
127.450333973211	-0.457271768828386	0.227224512409992	-2.0124227090575	0.0441753966389288	0.460046680103061	ENSCAFG00000031654	ZSCAN22
3164.94970453989	-0.248693923954334	0.123587252357405	-2.01229430390708	0.0441889225309075	0.460046680103061	ENSCAFG00000032227	OLFM1
3155.43198507047	-0.260084729819294	0.129265010638222	-2.01202729598036	0.0442170597004016	0.460046680103061	ENSCAFG00000029256	CEP112
116.122694789116	-0.370068850847041	0.184016200640977	-2.01106668629171	0.0443184133914352	0.460046680103061	ENSCAFG00000000417	NUP107
283.606784368285	-0.256862468002212	0.127797836808728	-2.00991248691206	0.0444404519235782	0.460046680103061	ENSCAFG00000002316	MLIP
325.893756968968	-0.278826132949552	0.138760839372624	-2.00940073734205	0.0444946521028205	0.460046680103061	ENSCAFG00000015538	PCDH15
361.130008681269	-0.344499277313838	0.171605939509451	-2.00750206140077	0.0446962313601071	0.460046680103061	ENSCAFG00000002233	NPR2
644.000736674449	-0.241202498479014	0.120153671382213	-2.00745009040748	0.044701759847727	0.460046680103061	ENSCAFG00000019881	CYBA
5539.47938336992	-0.218987833137929	0.109098315033809	-2.00725220247503	0.0447228157352314	0.460046680103061	ENSCAFG00000013122	MAGI3
1740.2727204548	-0.18444839602251	0.0919807785624503	-2.00529283297247	0.0449317505770417	0.460046680103061	ENSCAFG00000013881	RIMKLB
82.1879296945107	-0.534707094354757	0.266690505500129	-2.00497236807141	0.0449660011414873	0.460046680103061	ENSCAFG00000017090	SPATA20
367.630499477648	-0.405471196590106	0.202246353747008	-2.00483810500393	0.0449803574176734	0.460046680103061	ENSCAFG00000012433	PER2
3280.53805996641	-0.26184910514471	0.130613607837462	-2.00476129156895	0.0449885725453434	0.460046680103061	ENSCAFG00000018554	ZBTB14
82.7003051467586	0.61891782357381	0.308925697577796	2.00345205473867	0.0451287889193648	0.460046680103061	ENSCAFG00000023766	MPL
3479.76539690423	-0.242993242189661	0.121294146533851	-2.00333857101543	0.0451409601092979	0.460046680103061	ENSCAFG00000032536	RCHY1
1938.24843882734	-0.188171855981902	0.0941118103554211	-1.99944996564465	0.0455596903468814	0.462409565476619	ENSCAFG00000023682	PCDHGA1
1507.46718494953	-0.260220960550588	0.130181682554789	-1.99890610909159	0.0456185136327448	0.462409565476619	ENSCAFG00000020324	NFATC3
16575.8408764684	-0.193740962854953	0.0969740902246268	-1.99786316536901	0.0457314970095704	0.462518278995978	ENSCAFG00000013236	TMEM41A
3395.07161945813	-0.240299555344592	0.120312462446114	-1.9972956288898	0.045793077923973	0.462518278995978	ENSCAFG00000015786	ROM1
157.186246069851	-0.3871626721134	0.194083332604585	-1.9948269999165	0.0460617515142236	0.464028368401985	ENSCAFG00000012029	TGM5
648.905848981897	-0.331936784068774	0.16653252601763	-1.99322493933487	0.0462368213796076	0.464028368401985	ENSCAFG00000031088	OR1AB3
4673.3964548868	-0.195925061113765	0.0983199897531321	-1.99272865676355	0.0462911676442742	0.464028368401985	ENSCAFG00000018931	CIITA
1421.26672677132	-0.216435617238763	0.108682896875915	-1.99144137173552	0.0464323847058415	0.464028368401985	ENSCAFG00000020259	OR1L8
1036.01354563451	-0.213827847678792	0.107387782731095	-1.99117480816443	0.0464616724007096	0.464028368401985	ENSCAFG00000017169	ADAR
224.336325910336	-0.303137414311147	0.152241324269851	-1.99116380368467	0.0464628818117352	0.464028368401985	ENSCAFG00000001889	GABRB1
590.155360513187	-0.250388059312469	0.125832163553707	-1.9898573801888	0.046606648415348	0.464028368401985	ENSCAFG00000018004	VSIG1
569.38103993578	-0.211469812133013	0.106346348036798	-1.98850093150205	0.0467563160880235	0.464028368401985	ENSCAFG00000006101	ANKLE2
14193.2764278654	-0.181017634423536	0.0910794898727768	-1.98746869000241	0.0468704822449872	0.464028368401985	ENSCAFG00000019000	PARS2
897.512279461579	-0.195576442907337	0.0984308809762875	-1.98694191261431	0.0469288342822411	0.464028368401985	ENSCAFG00000001788	PRDM4
3569.57195823199	-0.179938002986633	0.0908336775628839	-1.98096133300407	0.0475956100233726	0.468550405264027	ENSCAFG00000014482	SAV1
451.773782691591	-0.27891163284479	0.14081440688887	-1.98070381438246	0.0476244987618569	0.468550405264027	ENSCAFG00000011533	TARBP1
4864.76444407881	-0.191326326224506	0.0965997412238049	-1.98060909688397	0.0476351279882309	0.468550405264027	ENSCAFG00000006591	TBCB
8014.66707077015	-0.250740138109728	0.126680529294792	-1.97931078679221	0.0477810258697316	0.468682939688269	ENSCAFG00000016798	CREBRF
2084.63526774178	-0.169768932332894	0.0857846791131629	-1.97901226755122	0.0478146250904078	0.468682939688269	ENSCAFG00000009802	CYLD
1263.05303794767	-0.192632916812025	0.0973964283451683	-1.97782321266795	0.0479486538628539	0.469182148543628	ENSCAFG00000012206	ACKR3
164.894347180501	-5.85775601037473	2.96291695005053	-1.97702335540483	0.0480389902731062	0.469252835781934	ENSCAFG00000029826	DUSP1
134.300736075163	0.338383990140892	0.171341140111238	1.97491384685083	0.0482779257432594	0.470772312170022	ENSCAFG00000013654	DPF2
371.851165492217	-0.254282585294872	0.129057734373199	-1.97030101705922	0.0488038819518666	0.475080547414204	ENSCAFG00000005312	PGS1
1015.55858230434	-0.244209606965942	0.124145415749649	-1.96712545115973	0.0491687497489249	0.477355780782113	ENSCAFG00000004413	ARL5B
227.203744368505	-0.337113005565855	0.171402915661342	-1.96678687912125	0.0492077858649591	0.477355780782113	ENSCAFG00000017660	EPG5
891.044224562874	-0.463947957597304	0.235978091625773	-1.96606369006941	0.0492912540198321	0.477355780782113	ENSCAFG00000004083	CCDC82
130.448568450862	-0.332277490956576	0.169170573507645	-1.96415655552271	0.0495119392395283	0.477716932855645	ENSCAFG00000010406	CPNE8
4440.52552224125	-0.185359909222483	0.0944522815723374	-1.96247148440266	0.0497076173595019	0.477716932855645	ENSCAFG00000006410	WRN
514.691255353115	-0.2952529463804	0.150457776836929	-1.96236414353247	0.0497201042119171	0.477716932855645	ENSCAFG00000020194	BARHL2
1467.80720683788	-0.342308235341546	0.174503114654257	-1.9616167655217	0.0498071188655901	0.477716932855645	ENSCAFG00000016884	UBE2Z
1392.45609320322	-0.18905934591967	0.0964016208142502	-1.96116356055834	0.0498599461320053	0.477716932855645	ENSCAFG00000029431	SYNPR
252.441876887308	-0.429050514128673	0.218838500028132	-1.9605805837342	0.0499279691725124	0.477716932855645	ENSCAFG00000015919	WNT5B
541.891521193838	-0.295976133972398	0.151135596946868	-1.95834826441615	0.050189161023679	0.477716932855645	ENSCAFG00000009178	EMILIN3
1104.10945473593	-0.212383124162015	0.108474684177091	-1.95790497822781	0.0502411636551651	0.477716932855645	ENSCAFG00000018751	VMAC
1729.85110881306	-0.204872327446946	0.104671247238819	-1.95729326678898	0.0503129986819573	0.477716932855645	ENSCAFG00000011954	XBP1
4559.38539286772	-0.164403586245776	0.0840133162393047	-1.95687533363743	0.0503621272492455	0.477716932855645	ENSCAFG00000012856	TDRKH
619.315531530895	-0.426898789544596	0.21829204677611	-1.95563143893393	0.0505085865823447	0.477716932855645	ENSCAFG00000005475	CHRDL2
1311.8347244335	-0.314236829425064	0.160703535231048	-1.95538218231027	0.050537977573212	0.477716932855645	ENSCAFG00000001131	SLA
523.594079007573	-0.234497130538009	0.12000575075646	-1.95404911064553	0.0506954095241982	0.477716932855645	ENSCAFG00000001609	USP49
1024.07036415126	-0.197043021236971	0.100838546017133	-1.95404464879423	0.0506959371451283	0.477716932855645	ENSCAFG00000031173	OR4P6
3672.72057775001	-0.257717704773549	0.13192658771284	-1.95349329685169	0.0507611707940071	0.477716932855645	ENSCAFG00000000555	RNF19A
335.434196694765	0.242524224751712	0.124167411981635	1.95320350872404	0.0507954854903609	0.477716932855645	ENSCAFG00000005095	SLC25A38
4455.1343374868	-0.235079213452105	0.120393126654765	-1.95259663058846	0.050867410738205	0.477716932855645	ENSCAFG00000014651	DNAJC9
466.864297049865	0.254312139479984	0.130270410687646	1.95218651831656	0.0509160642111874	0.477716932855645	ENSCAFG00000012614	KCNK2
618.223860552944	-0.240138585784529	0.123064058802285	-1.9513299668617	0.0510178064969826	0.477716932855645	ENSCAFG00000017673	EARS2
1995.46647007167	-0.216856959705846	0.111159656888379	-1.95086028309355	0.0510736683769149	0.477716932855645	ENSCAFG00000007691	GALNT18
771.935647006729	-0.174244339056679	0.0893364778772815	-1.95042767743802	0.0511251656721796	0.477716932855645	ENSCAFG00000001062	CATSPER3
386.200671765059	-0.299931978738898	0.153820457353645	-1.9498835453943	0.0511900007753569	0.477716932855645	ENSCAFG00000003778	AFG1L
1741.38742000927	-0.207857867739758	0.106639850500429	-1.94915753130133	0.0512766149057344	0.477735590359367	ENSCAFG00000013324	LRP6
219.548472637145	-0.291196102990388	0.149593910972746	-1.94657724433342	0.0515854389386234	0.479152057775309	ENSCAFG00000008180	FCHO2
801.66854660605	-0.208540507038573	0.107176739440657	-1.9457627478399	0.0516832453392071	0.479152057775309	ENSCAFG00000032379	PEG10
2723.11878714909	-0.262129135158096	0.134802536806069	-1.94454155959397	0.051830178824821	0.47972654040154	ENSCAFG00000014755	SAMD7
5257.84525341932	-0.254695970896247	0.13108641860064	-1.94296231154342	0.0520207121734966	0.480317517531516	ENSCAFG00000008333	TMEM161B
8839.46357015671	-0.2475145169661	0.127538242817161	-1.9407082260098	0.0522936780436874	0.480317517531516	ENSCAFG00000000616	TMEM242
504.980586142261	-0.498963146951617	0.257292979986181	-1.93928006499989	0.0524672449458843	0.480317517531516	ENSCAFG00000029846	ELMOD2
1675.49094461748	-0.186760048232934	0.0963057989667929	-1.93923990285704	0.05247213287557	0.480317517531516	ENSCAFG00000020012	PKD1L2
726.812246174545	-0.233806158291486	0.12057035088839	-1.93916793447766	0.0524808927325309	0.480317517531516	ENSCAFG00000001443	EIF3L
1721.44554932537	-0.17780103592033	0.0917270693849159	-1.93837039722942	0.0525780493530667	0.480317517531516	ENSCAFG00000017625	DHX40
1230.8013108643	-0.259645043208982	0.133968790709283	-1.93810096989247	0.0526109051634501	0.480317517531516	ENSCAFG00000013619	HNRNPH3
5550.78381285059	-0.219693081673018	0.113494175232791	-1.93572120527242	0.0529018558755761	0.480317517531516	ENSCAFG00000016417	SLC34A2
2027.53902840814	-0.197956368773441	0.102270718546455	-1.93561140067206	0.052915313005297	0.480317517531516	ENSCAFG00000013314	NCF2
124.860748068842	-0.480118567257003	0.248090699562418	-1.93525419575919	0.052959110131634	0.480317517531516	ENSCAFG00000018039	IMP3
655.990508560822	-0.297539248517728	0.153781171061127	-1.93482236131145	0.0530120980743086	0.480317517531516	ENSCAFG00000013394	CXHXorf58
1837.3017925878	-0.217532211930719	0.112452450747006	-1.9344372709148	0.0530593876793522	0.480317517531516	ENSCAFG00000012509	TAF4
6986.3080790953	-0.221764284500813	0.114679527323041	-1.93377396713648	0.053140924890748	0.480317517531516	ENSCAFG00000007986	ZNF366
3533.10642695281	-0.205600982925718	0.106334148391127	-1.93353674277297	0.0531701113101661	0.480317517531516	ENSCAFG00000010949	SLC37A2
798.578246133634	-0.273214236095659	0.141664309754225	-1.92860316454907	0.0537801458888513	0.48332398180402	ENSCAFG00000011159	OXA1L
553.300615074714	-0.24839750874139	0.128885886586915	-1.92726694380056	0.0539463709457011	0.48332398180402	ENSCAFG00000012861	MORC2
512.750888928291	-0.320217960153654	0.166273955654312	-1.9258455654919	0.0541236600387371	0.48332398180402	ENSCAFG00000018167	CCL3
165.274056184379	-0.393604562478471	0.204567388759029	-1.92408264516745	0.0543442250710468	0.48332398180402	ENSCAFG00000025380	TRIM38
2942.23028060554	-0.182233887144825	0.0947527480064254	-1.92325701342685	0.0544477802662412	0.48332398180402	ENSCAFG00000000365	MRNIP
1156.24100485557	-0.221188175084391	0.115021421046942	-1.9230172351472	0.0544778853819976	0.48332398180402	ENSCAFG00000028739	ABHD10
1206.20397181	-0.214499066550042	0.111549507780947	-1.92290464401922	0.0544920264357624	0.48332398180402	ENSCAFG00000010223	PRDM15
2222.5863525374	-0.20265731371734	0.105396644121499	-1.92280613302755	0.054504401584881	0.48332398180402	ENSCAFG00000032010	HAVCR2
1931.89771255693	-0.195810356721977	0.101836603003245	-1.92278955647938	0.0545064841946573	0.48332398180402	ENSCAFG00000015898	RBM47
1224.9277330558	-0.213979580014932	0.111295499896764	-1.92262562469657	0.0545270834884588	0.48332398180402	ENSCAFG00000023322	RASSF9
43246.6525409793	-0.235774292378607	0.122631440260381	-1.92262515940441	0.0545271419652517	0.48332398180402	ENSCAFG00000001616	KCP
4579.92453762436	-0.153202102411521	0.0796848130409346	-1.92260101473565	0.0545301764805456	0.48332398180402	ENSCAFG00000019434	ENTPD8
851.570190310323	-0.196464450539763	0.10226225267934	-1.92118250275406	0.0547087032587475	0.484146298744339	ENSCAFG00000008922	MLF1
965.794130822892	-0.354935425660853	0.185376567830347	-1.91467254904451	0.0555342765175449	0.490221696777819	ENSCAFG00000006674	SPINK5
2503.18718376382	-0.235543473290163	0.123037658099678	-1.91440146803948	0.0555688781328027	0.490221696777819	ENSCAFG00000003582	VPS41
921.508193075475	-0.186550657781648	0.0975489398644059	-1.91238016569893	0.0558274501358727	0.491199974912059	ENSCAFG00000008979	TMEM150C
1381.39987131338	-0.260059044363858	0.136008152942211	-1.9120842297914	0.0558653912591318	0.491199974912059	ENSCAFG00000023158	ZKSCAN5
822.421482271221	-0.220610962702839	0.115502366676554	-1.91001248762829	0.0561316054900353	0.491199974912059	ENSCAFG00000018032	KNOP1
353.565276085703	-0.292141603795661	0.152986650233224	-1.9095888651088	0.0561861699159223	0.491199974912059	ENSCAFG00000012996	UBXN7
155.97350839281	-0.481122827196234	0.252093598696379	-1.90850870345065	0.0563254993471512	0.491199974912059	ENSCAFG00000013482	CADM1
109.689995209336	0.427284253659022	0.224009134623757	1.90744120491641	0.0564634778548681	0.491199974912059	ENSCAFG00000031099	STUB1
130.229264527827	-0.44393169564282	0.232808635505861	-1.90685235828223	0.0565397089939456	0.491199974912059	ENSCAFG00000011643	AP1AR
12740.0210954508	-0.195013433929889	0.102358704108276	-1.90519639369019	0.0567545468187719	0.491199974912059	ENSCAFG00000015581	A1CF
180.588942213299	-0.357005418159471	0.18739986506054	-1.90504629255811	0.0567740538361154	0.491199974912059	ENSCAFG00000002020	ENPP4
130.610381784368	-0.586387488538318	0.307842227196827	-1.90483123084799	0.0568020127988996	0.491199974912059	ENSCAFG00000006959	PROM2
214.217768031512	-0.309050825219681	0.162256605850805	-1.90470411727861	0.0568185435051614	0.491199974912059	ENSCAFG00000008515	PPP1CC
109.43553269577	0.559963249913719	0.294005142365179	1.9046035909746	0.0568316194585094	0.491199974912059	ENSCAFG00000029016	CACYBP
1782.31770672888	-0.174694665071164	0.0918400269498071	-1.90216260679714	0.0571498997060798	0.491199974912059	ENSCAFG00000032579	IRX3
2941.29580716175	-0.231400684754794	0.121752848508579	-1.90057717408139	0.0573574176571165	0.491199974912059	ENSCAFG00000002250	TMEM8B
4884.19963422048	-0.208760293130533	0.109841095920185	-1.90056637164497	0.0573588337389976	0.491199974912059	ENSCAFG00000002535	PPM1B
2157.13818264662	-0.189103958635321	0.099564858420987	-1.89930424885192	0.0575244845571417	0.491199974912059	ENSCAFG00000007693	LPXN
677.930742008064	-0.43570947165578	0.229541654138638	-1.89817169912273	0.0576734676169685	0.491199974912059	ENSCAFG00000007817	CCDC62
1364.35331442036	-0.278951650457734	0.147066001951958	-1.89677863513866	0.0578571602260867	0.491199974912059	ENSCAFG00000005899	HARS1
1242.69068754947	-0.258722933148491	0.136409460425791	-1.89666414881276	0.0578722782553237	0.491199974912059	ENSCAFG00000015221	EMC1
1572.2222836288	-0.216688160175303	0.11429407021007	-1.89588278531891	0.0579755457487211	0.491199974912059	ENSCAFG00000008373	IL7
2474.28005106557	-0.200788389708287	0.105941458494284	-1.89527681194913	0.0580557385171337	0.491199974912059	ENSCAFG00000007044	HNRNPF
116.356812013492	-0.578520697003136	0.305310033974349	-1.89486303306933	0.0581105497627354	0.491199974912059	ENSCAFG00000023528	EPHA8
171.699405953236	0.442326773959274	0.233461289904944	1.8946471774373	0.0581391601548341	0.491199974912059	ENSCAFG00000010571	DAPP1
1945.22859529155	-0.211090486707969	0.111424715399542	-1.89446736256898	0.0581630024911803	0.491199974912059	ENSCAFG00000018726	BCORL1
209.364455935419	-0.355855954787707	0.187840315940539	-1.89445994597004	0.0581639860606259	0.491199974912059	ENSCAFG00000014732	ZNF674
318.363298681974	-0.224912002891414	0.118777374941117	-1.89355929951232	0.0582835301558637	0.491199974912059	ENSCAFG00000005202	EMC3
9294.69771338279	-0.231663842075632	0.122380480611159	-1.89298032593695	0.0583604858788035	0.491199974912059	ENSCAFG00000009025	STX19
130.63137374412	0.400781703276363	0.211789456325877	1.89235909203944	0.0584431525930277	0.491199974912059	ENSCAFG00000010679	ASB7
97.1228643103972	-0.471459821380752	0.249189466508332	-1.89197331647639	0.0584945361361549	0.491199974912059	ENSCAFG00000017957	ULK3
518.711616550505	-0.223645775009219	0.11824194179788	-1.89142508663732	0.0585676223940393	0.491199974912059	ENSCAFG00000004888	EIF2B4
412.194617191938	-0.251157718046905	0.132824465344614	-1.89089952212699	0.0586377582519886	0.491199974912059	ENSCAFG00000010194	ABCC12
883.736770211726	-0.222349612879211	0.117702789185721	-1.88907683851374	0.0588815334666609	0.491260908043298	ENSCAFG00000019852	CBFA2T3
1261.73265570324	-0.219578488220261	0.11624686956218	-1.88889807568374	0.0589054873822212	0.491260908043298	ENSCAFG00000010628	SORCS1
5106.66166120578	-0.175652622519688	0.0930151816535155	-1.8884296025352	0.0589683003728109	0.491260908043298	ENSCAFG00000016086	MMRN2
2652.44653259684	-0.16382520220979	0.0867854587044054	-1.8877033624698	0.0590657847188142	0.491260908043298	ENSCAFG00000005544	KIF16B
4464.75049548976	-0.170795832269689	0.0905236680584068	-1.88675333128889	0.0591935108195412	0.491260908043298	ENSCAFG00000001800	TMEM263
1328.5721112921	-0.220890941599155	0.117093256482707	-1.88645314200291	0.0592339171311075	0.491260908043298	ENSCAFG00000006735	GZMA
2510.91271751941	-0.192195132702732	0.101889839557304	-1.88630322255674	0.0592541052740854	0.491260908043298	ENSCAFG00000016676	BNIP2
111.910527660122	-0.543064875193875	0.288170143710696	-1.88452859203581	0.0594935110534518	0.492522526990893	ENSCAFG00000013459	KLRD1
227.947562974007	-0.398012479633331	0.211332616436963	-1.88334619777942	0.0596534665187296	0.492885378033788	ENSCAFG00000013204	PTPRE
899.781828607602	-0.206297871022614	0.109563050316959	-1.88291463614611	0.0597119374026056	0.492885378033788	ENSCAFG00000018798	ANGPTL3
2845.49484148352	-0.246273334141819	0.130927486804555	-1.88099031114412	0.0599732368401278	0.493195899341925	ENSCAFG00000000344	RUFY1
3539.03107457396	-0.210572167421514	0.111995059165615	-1.88019158157795	0.0600819725202347	0.493195899341925	ENSCAFG00000017251	GABRB2
118.169237769529	0.457674718046989	0.243435343959921	1.88006684075563	0.0600989689598378	0.493195899341925	ENSCAFG00000000008	TXNL4A
2755.10114144252	-0.163228472749531	0.0868983399336031	-1.87838424616914	0.0603286190726808	0.494361949614449	ENSCAFG00000008359	DCHS2
7913.36603843171	-0.249327385012166	0.132885830257058	-1.87625260368137	0.0606206018952038	0.494487032720318	ENSCAFG00000004503	C20H3orf20
1339.83738100105	-0.243583632698429	0.129893559131627	-1.87525566569159	0.0607575593783931	0.494487032720318	ENSCAFG00000024443	H3C14
292.389515037386	-0.293739242443503	0.156817456945648	-1.87312846518938	0.061050647478863	0.494487032720318	ENSCAFG00000015900	SPATA21
270.574727882966	-0.532779622804336	0.284484723551014	-1.8727881629426	0.061097643193527	0.494487032720318	ENSCAFG00000009570	DSP
31149.5133402072	-0.186539943561216	0.0997186343751206	-1.87066283779511	0.0613918288416868	0.494487032720318	ENSCAFG00000009210	R3HCC1
2834.62378646318	-0.288195621736705	0.154062279593876	-1.87064362864433	0.0613944930945217	0.494487032720318	ENSCAFG00000014607	LRPAP1
1751.90705754404	-0.225740870881132	0.120688918846516	-1.87043577023184	0.0614233285697246	0.494487032720318	ENSCAFG00000003154	NT5C3A
1408.42792979312	-0.253596610302002	0.135611608392455	-1.8700214038322	0.061480845640515	0.494487032720318	ENSCAFG00000009116	IVD
2085.43415579759	-0.171009979697996	0.0914744699030686	-1.86948314517928	0.0615556264358851	0.494487032720318	ENSCAFG00000031380	C1QTNF7
1288.07152572437	-0.183382396871995	0.098182485475185	-1.86777097752678	0.0617940004395646	0.494487032720318	ENSCAFG00000012176	INTS7
1261.17636471218	-0.17741456996159	0.0950008711729706	-1.86750466360005	0.0618311461734193	0.494487032720318	ENSCAFG00000007528	ITCH
1808.92378252451	-0.321471959483988	0.17222442195679	-1.86658753637532	0.0619592094343094	0.494487032720318	ENSCAFG00000014413	SPOCK2
532.151737853556	-0.226445626162405	0.12132381695707	-1.86645649503867	0.061977525329124	0.494487032720318	ENSCAFG00000000577	TIAM2
356.157987041658	-0.240589840456892	0.128941693865979	-1.86588087408685	0.0620580340309918	0.494487032720318	ENSCAFG00000028630	TRIM7
1534.32963968403	0.281167920748981	0.150709160729697	1.8656325825692	0.0620927878025198	0.494487032720318	ENSCAFG00000012774	REPS2
346.76041988233	-0.316954807354844	0.169911142631907	-1.865415077818	0.0621232455308726	0.494487032720318	ENSCAFG00000009978	ETS2
619.185971079157	-0.315123097856171	0.168952413593859	-1.86515889979346	0.0621591346259114	0.494487032720318	ENSCAFG00000011364	ACTL6A
534.987211713196	-0.318035537458569	0.170549027915248	-1.86477484712848	0.0622129703699869	0.494487032720318	ENSCAFG00000017112	SPG21
1207.98173396532	-0.255819005388968	0.137271656402098	-1.8635966964631	0.0623783619294066	0.494487032720318	ENSCAFG00000018739	RANBP3
2839.59424088377	-0.187176732393749	0.100454946130081	-1.86329035656811	0.0624214261723291	0.494487032720318	ENSCAFG00000029145	PROKR1
2401.11745446263	-0.206977260428635	0.111173048813037	-1.86175752701282	0.062637275770659	0.494487032720318	ENSCAFG00000003959	RAB19
973.555223601308	-0.173647060989346	0.0933092016808396	-1.86098538902196	0.0627462400520539	0.494487032720318	ENSCAFG00000012743	OAT
215.17742400124	-0.462319140394614	0.248512119069168	-1.86034846962911	0.0628362401792626	0.494487032720318	ENSCAFG00000007726	OR9Q4
900.296851153553	-0.253903388365582	0.136503214405409	-1.86005428129699	0.0628778465885694	0.494487032720318	ENSCAFG00000011729	HPS4
88.1702154390506	-0.38066848696041	0.204683711514398	-1.85978886225949	0.0629154037613227	0.494487032720318	ENSCAFG00000004802	KBTBD6
1890.18215648288	-0.183841120468223	0.0989224618923109	-1.85843656689778	0.0631070435457837	0.494487032720318	ENSCAFG00000006170	SERTM1
191.651243309859	-0.505358619506658	0.271936033390282	-1.85837313726412	0.0631160442742141	0.494487032720318	ENSCAFG00000031020	CDC26
1968.62727303338	-0.188813705779893	0.101610819579021	-1.85820473215509	0.0631399462758962	0.494487032720318	ENSCAFG00000002996	ZNF483
145.640795181126	-0.643541563954128	0.346332966785426	-1.85815855166003	0.0631465020530197	0.494487032720318	ENSCAFG00000007303	GPI
372.091364299899	-0.292225208748376	0.157335291421425	-1.85734049944107	0.0632627259221809	0.494489028507224	ENSCAFG00000002089	CD2AP
460.727476969113	-0.220961224496637	0.119006085303757	-1.85672206536872	0.0633507065531654	0.494489028507224	ENSCAFG00000032609	RASD2
281.567285933619	-0.28348741392113	0.152823235676031	-1.85500203988674	0.0635959352800771	0.494489028507224	ENSCAFG00000012225	MCMBP
616.932214571325	-0.239988588807738	0.129402509692924	-1.85458991001981	0.0636548100780548	0.494489028507224	ENSCAFG00000001902	TJP2
925.883830724186	-0.26052932202165	0.140479747116571	-1.85456855788231	0.0636578615632824	0.494489028507224	ENSCAFG00000015806	AKT3
82.467768924082	0.624766534525274	0.336898006307433	1.85446788888133	0.0636722500398073	0.494489028507224	ENSCAFG00000005460	CHRNB3
111.977124329597	0.416038233447794	0.224696556625539	1.85155589251476	0.0640896217162593	0.497046709079671	ENSCAFG00000012783	NHS
133.105264599942	0.419748613735929	0.226942432910552	1.84958188890735	0.0643738351487715	0.498330883083868	ENSCAFG00000013054	ATG4B
678.09828991936	-0.268327728194391	0.145106280356203	-1.84918066630684	0.0644317294812653	0.498330883083868	ENSCAFG00000002190	RFX8
1590.92383834568	-0.236969941215217	0.128263193843199	-1.84752877356938	0.0646705418940042	0.499037149816429	ENSCAFG00000006678	ERI1
2335.00114515798	-0.192733916996816	0.104331263486814	-1.84732658798074	0.0646998217615348	0.499037149816429	ENSCAFG00000024614	PCDHB2
2331.20286307034	-0.174901856098012	0.0947400010958561	-1.84612469996754	0.0648741011921339	0.499698738514036	ENSCAFG00000006761	API5
943.165258373753	-0.314997514716722	0.170745161966486	-1.84484005923723	0.0650608081984549	0.499773228691805	ENSCAFG00000018876	ZC3H7A
1682.81518348781	-0.186896336643054	0.101394565697752	-1.84325792370544	0.0652913613370511	0.500862807213303	ENSCAFG00000031546	PIK3C2A
515.72569627363	-0.24661249820728	0.133935708818784	-1.84127519376441	0.0655812410154872	0.501256307929337	ENSCAFG00000010704	SP140
1801.78990469113	-0.288483677309849	0.156701565734182	-1.84097507869968	0.0656252108457509	0.501256307929337	ENSCAFG00000015410	RCSD1
202.934171455782	-0.345945094977578	0.187944292943033	-1.84067890309623	0.0656686273297305	0.501256307929337	ENSCAFG00000017281	ADRA1B
1851.28674218582	-0.24788964020917	0.134715960738853	-1.84009109870586	0.0657548639079596	0.501256307929337	ENSCAFG00000008677	SSBP2
1089.24564234476	-0.237085998400994	0.12885982584659	-1.83987520426459	0.0657865611363158	0.501256307929337	ENSCAFG00000009609	TMEM117
709.369979008725	-0.258170762074434	0.140540495093242	-1.83698486264155	0.0662121300799468	0.502286869474295	ENSCAFG00000011964	GCNT7
461.813894760146	-0.301617541509559	0.164199848236936	-1.83689293716235	0.066225702158398	0.502286869474295	ENSCAFG00000009938	TENT4B
2250.4953765248	-0.236960249636986	0.129023063150781	-1.83657280993296	0.066272984331846	0.502286869474295	ENSCAFG00000032687	OR10D5
279.825773962553	-0.243100665430441	0.13240686205008	-1.83601258776523	0.0663557949816209	0.502286869474295	ENSCAFG00000004380	PYGB
150.439973269809	0.435247391146208	0.237323874418094	1.83398064022599	0.0666568679812319	0.502500839098661	ENSCAFG00000010783	TMEM248
3706.79901962189	-0.214183428073275	0.116805430229063	-1.8336769759184	0.0667019582948456	0.502500839098661	ENSCAFG00000018315	ALKBH5
217.067976012275	-0.289034411226506	0.157633062232564	-1.83359002948302	0.0667148733665778	0.502500839098661	ENSCAFG00000011913	LAMB3
2517.56732135084	-0.205396688580129	0.112096124663214	-1.83232640019654	0.0669028061081743	0.502500839098661	ENSCAFG00000007900	ELL2
99.6676117008424	0.341510436425218	0.186411098103209	1.83202845699743	0.0669471810285072	0.502500839098661	ENSCAFG00000017840	ELP2
423.875401263186	-0.259414324092622	0.141656617101978	-1.83128984300021	0.0670572928637398	0.502500839098661	ENSCAFG00000004648	CRTAP
582.040217791302	-0.228622765561106	0.12486515264672	-1.83095732248009	0.0671069133334024	0.502500839098661	ENSCAFG00000001909	KIF24
1988.77886090164	-0.196102236863658	0.107186708457787	-1.82953875238075	0.0673189394749139	0.503420837450813	ENSCAFG00000017139	CLN3
710.55449940981	-0.183399193385848	0.100299434616205	-1.82851672183024	0.0674720383846011	0.503898318411981	ENSCAFG00000008759	FSTL5
1095.01769292484	-0.23777589371142	0.130151692359797	-1.82691357599947	0.0677127647047905	0.505028097124501	ENSCAFG00000010964	HTR2B
256.470767255991	-0.277457828955344	0.152011113413887	-1.82524700151296	0.0679637639420101	0.506220237085178	ENSCAFG00000009683	TP53TG5
458.174191688436	-0.475938074927856	0.260836173835715	-1.82466284460844	0.0680519234763815	0.506220237085178	ENSCAFG00000003186	AKIRIN1
4750.69144266853	-0.160407286178715	0.0879490216755748	-1.82386663458775	0.0681722369702187	0.506447960439283	ENSCAFG00000015646	TAF6L
1614.02367092193	-0.233277633142404	0.128010300408653	-1.82233486209861	0.0684041915414207	0.506837356224228	ENSCAFG00000003709	CD37
1096.63028965705	-0.338029704147389	0.185710311799961	-1.82019889402534	0.0687287214889958	0.507540994653351	ENSCAFG00000007603	FLNB
840.095879376977	-0.195806622777703	0.10758804970882	-1.81996628164225	0.0687641399016236	0.507540994653351	ENSCAFG00000012952	VPS37D
681.51834701097	-0.205770746465963	0.113095899161772	-1.81943596532735	0.068844943882624	0.507540994653351	ENSCAFG00000011756	PLXNA2
10120.0484057449	-0.254595991417154	0.13996142297205	-1.81904403378349	0.0689047123825865	0.507540994653351	ENSCAFG00000015464	PIMREG
320.189909431797	0.52438599087994	0.288368712257723	1.8184566098533	0.0689943727710267	0.507540994653351	ENSCAFG00000006414	TMEM108
495.301674184648	-0.226343600955842	0.124494606703229	-1.81809965065716	0.0690489033953932	0.507540994653351	ENSCAFG00000003884	TXNRD3
1263.21411442219	-0.155301464475791	0.0854441068626336	-1.81757958715006	0.0691284139015988	0.507540994653351	ENSCAFG00000003698	TEAD2
17376.2833526316	-0.234231746758144	0.12891785556336	-1.81690694228949	0.0692313635114213	0.507636725175954	ENSCAFG00000003929	COG5
467.428891362776	0.539811072750119	0.297403975473759	1.8150768559506	0.0695120993367151	0.509034128216723	ENSCAFG00000019134	PPL
430.097936337946	-0.373869785739457	0.206219099766457	-1.81297360992684	0.0698358916988044	0.509423054950193	ENSCAFG00000000257	IL20RA
1799.10948295327	-0.173670090774051	0.0958799497838946	-1.81132855373296	0.0700900082325877	0.509950702097153	ENSCAFG00000018251	PDE6A
424.586672692193	0.32351098512535	0.178635692741849	1.8110097716746	0.0701393390732002	0.509950702097153	ENSCAFG00000019037	SLITRK4
557.798054062833	-0.207257611158596	0.114566661819117	-1.80905690946834	0.0704421625453432	0.509950702097153	ENSCAFG00000009482	CPQ
81.7834327361286	-0.377423432729603	0.20866020736025	-1.80879448700051	0.0704829371005826	0.509950702097153	ENSCAFG00000019983	PRRX2
2060.24971221198	-0.188794993455371	0.104407522155676	-1.80825087654	0.0705674635465303	0.509950702097153	ENSCAFG00000024651	LRRC66
910.918643844056	-0.254500888790034	0.140806163087905	-1.80745560569781	0.0706912706546869	0.509950702097153	ENSCAFG00000018064	DSG1
510.549138333819	-0.263789447936958	0.146009660914807	-1.80665749296461	0.0708156992324109	0.509950702097153	ENSCAFG00000014578	UPF1
1617.18151265165	-0.222142665829677	0.123004074998097	-1.80597810140123	0.070921760225652	0.509950702097153	ENSCAFG00000003100	MINDY4
1463.44724268611	-0.204181632339646	0.113068732094968	-1.80581871359582	0.0709466613854581	0.509950702097153	ENSCAFG00000010916	GSTCD
404.079173748223	0.353565153805654	0.195800081210041	1.80574569540844	0.0709580714122867	0.509950702097153	ENSCAFG00000022729	MT-ATP6
721.250815418259	-0.236836184389669	0.131172800712413	-1.80552815144136	0.0709920743620904	0.509950702097153	ENSCAFG00000004813	LIPE
155.593226594013	-0.438310058498663	0.243054867509756	-1.80333791702843	0.0713351612270494	0.511149378640999	ENSCAFG00000024991	GRID2
1258.74439344392	-0.20644497451518	0.114540730205321	-1.80237173401213	0.0714869392757912	0.511149378640999	ENSCAFG00000000994	SKP1
482.670761210788	-0.223511309358709	0.124041608025807	-1.80190593234011	0.0715602067245373	0.511149378640999	ENSCAFG00000017254	ATP2A1
1356.02459940249	-0.245965098260372	0.136520692404471	-1.80166899191844	0.0715974994525214	0.511149378640999	ENSCAFG00000004783	MLH1
2988.86837233149	-0.166210657879627	0.0922746426141999	-1.80126038065033	0.0716618493547311	0.511149378640999	ENSCAFG00000000150	POLI
5565.70981429033	-0.250883842457843	0.139356117447352	-1.80030734964058	0.0718121210428636	0.511149378640999	ENSCAFG00000009300	TESC
1667.75210654448	-0.151630609028836	0.0842427922629941	-1.79992382678232	0.0718726668256411	0.511149378640999	ENSCAFG00000019946	USP10
15948.3669676666	-0.208181135321296	0.115665371050109	-1.79985706552661	0.0718832105279761	0.511149378640999	ENSCAFG00000001277	ANKS1A
2931.05469043026	-0.17157712927975	0.0953633065812194	-1.7991944221609	0.0719879314757845	0.511250139763873	ENSCAFG00000009593	PCNP
99.5336050120371	0.42543541425956	0.236618817044037	1.79797794433391	0.0721805029907482	0.511825630144045	ENSCAFG00000028626	SLPI
735.589648242244	-0.172942516994207	0.0962107776156221	-1.7975378775665	0.0722502704967772	0.511825630144045	ENSCAFG00000010022	ABCD2
1935.48845761917	-0.272400613638232	0.151637755991657	-1.79639042965803	0.0724324448530873	0.511831769262241	ENSCAFG00000009180	GPR15
471.611361819302	0.244103343689142	0.136083479633526	1.79377646975602	0.0728488540980879	0.511951792904677	ENSCAFG00000019227	GLIS2
1632.20639193751	-0.195316126942806	0.108933329704227	-1.79298776116662	0.0729748810653193	0.511951792904677	ENSCAFG00000013977	KLHL28
508.214414924231	-0.237670700826051	0.13259718441045	-1.79242645221146	0.0730646806874473	0.511951792904677	ENSCAFG00000011492	MRPL46
974.71225608857	-0.297215959287221	0.165888573475709	-1.79166022746432	0.0731874091834238	0.511951792904677	ENSCAFG00000018046	TTR
2499.47625740905	-0.168456667481541	0.0940542386356082	-1.79105875423847	0.0732838670493083	0.511951792904677	ENSCAFG00000010551	CHEK1
538.662332674138	-0.230089488951152	0.128544426463903	-1.7899608351807	0.0734602077630447	0.511951792904677	ENSCAFG00000016395	SMIM20
980.569742864517	-0.221739414215354	0.123886965486277	-1.7898526559674	0.0734776015801406	0.511951792904677	ENSCAFG00000013972	ZFAND6
1836.10473320911	-0.225490047047811	0.125984099388539	-1.78982941611062	0.0734813386877649	0.511951792904677	ENSCAFG00000000982	NDUFA6
629.582343297428	-0.288545163364385	0.161215454584047	-1.78981081006695	0.0734843307626403	0.511951792904677	ENSCAFG00000016071	IGFBP4
1425.04152526476	-0.201115350492274	0.112410283617211	-1.78911878896355	0.0735956868441471	0.511951792904677	ENSCAFG00000014730	NOP14
565.737131565848	-0.21321406712036	0.119186124543878	-1.78891685534976	0.0736282068435349	0.511951792904677	ENSCAFG00000010100	TEX264
4814.25103305101	-0.208702352198711	0.116757950678467	-1.78747871974427	0.0738601485345715	0.512302461372509	ENSCAFG00000019967	MBTPS1
134.661447103574	0.500814412572758	0.280261756107533	1.78695238168922	0.0739451852115116	0.512302461372509	ENSCAFG00000031851	CBX8
4589.1050718117	-0.151972093832983	0.085047075959041	-1.78691732924684	0.0739508512253977	0.512302461372509	ENSCAFG00000008210	GREM1
889.3352742636	-0.369053045446837	0.206783267633455	-1.78473359895358	0.0743045383258934	0.513189663674486	ENSCAFG00000017463	PIAS1
461.188155968928	-0.27928706840066	0.156529517775738	-1.7842453766503	0.0743838018575516	0.513189663674486	ENSCAFG00000017161	CIPC
648.965182422728	-0.2044309635202	0.114621163348751	-1.78353593304747	0.0744991040870649	0.513189663674486	ENSCAFG00000012660	DCAF17
3101.26254536324	-0.187602953610301	0.105192480096984	-1.78342552088645	0.0745170619340735	0.513189663674486	ENSCAFG00000003907	BRAF
2427.96333309599	-0.172970975747107	0.0970223685429708	-1.78279481674887	0.0746197098273971	0.513189663674486	ENSCAFG00000019798	CSF1
259.320159375296	-0.245776515625345	0.137862409441121	-1.78276672097707	0.0746242851358047	0.513189663674486	ENSCAFG00000008797	DUSP11
3626.36822995762	-0.353122539444854	0.198141935401527	-1.7821696287021	0.0747215739429824	0.513233584528076	ENSCAFG00000011123	LRRC27
693.206947840605	-0.282112644684798	0.15852449708139	-1.77961545299813	0.0751389154909576	0.515473046004795	ENSCAFG00000018782	PRLR
889.187717973167	-0.171764495764763	0.0966463186495112	-1.77724819905111	0.0755274123801941	0.517143824055544	ENSCAFG00000000955	TBC1D32
1366.22953070884	-0.189383274308105	0.106573773866648	-1.77701574634182	0.0755656491048218	0.517143824055544	ENSCAFG00000004959	ACAA1
134.907259569191	-0.335536424733548	0.188931400261392	-1.7759696073248	0.0757379267117507	0.51769531987233	ENSCAFG00000005905	HARS2
90.9736966152199	0.36646377291155	0.206456221791317	1.77501927397454	0.0758947047901505	0.518139665350894	ENSCAFG00000013168	CTSW
360.986402567572	-0.220656401944591	0.124355644905138	-1.77439795445485	0.075997347982613	0.518213800374194	ENSCAFG00000002819	CLHC1
1549.26393096838	-0.19110131969667	0.107779542551116	-1.77307599543798	0.0762161150171893	0.51823709577707	ENSCAFG00000009759	SNX21
627.131915672629	-0.170390292771688	0.0961096327788197	-1.77287424626637	0.0762495470150963	0.51823709577707	ENSCAFG00000007316	GJB6
881.732150750669	-0.217901994796048	0.122920002400511	-1.77271388334388	0.0762761293997069	0.51823709577707	ENSCAFG00000019455	REXO1
2249.44985090368	-0.196557460385971	0.110932501929775	-1.77186538630852	0.0764169054071341	0.518569528760431	ENSCAFG00000014276	TMUB2
2104.5244640094	-0.154652050567366	0.0873308487734662	-1.77087538641161	0.0765814262145115	0.518827240589988	ENSCAFG00000020023	PHYHD1
196.746063158523	-0.283311779196729	0.16001511654923	-1.77053134295325	0.0766386678448547	0.518827240589988	ENSCAFG00000029932	OR2A12
10567.905375199	-0.742744877453287	0.419803055976576	-1.76926982040533	0.0768488573220064	0.519627123880297	ENSCAFG00000015177	SELL
1116.66532176283	-0.398230456889648	0.225517077298082	-1.76585499271649	0.0774201796584461	0.522864036305726	ENSCAFG00000013039	ZNF365
4463.09850137464	-0.156394428861765	0.0886718804307535	-1.76374323068403	0.0777752191589775	0.52400821882051	ENSCAFG00000002577	MSANTD3-TMEFF1
2305.74211190455	-0.248226966704838	0.140800354808044	-1.76297117321366	0.0779053516872786	0.524259375001639	ENSCAFG00000001534	TLE4
379.393081878967	-0.34722289545572	0.197068429909904	-1.76194074116521	0.0780793101755873	0.524616153999561	ENSCAFG00000013190	BTBD1
1580.01748306357	-0.187435286346201	0.106589025181952	-1.75848579181807	0.0786648870049852	0.524616153999561	ENSCAFG00000017029	DAPK2
814.543294995867	-0.240537787171584	0.136839488448946	-1.7578097513959	0.0787798855831078	0.524616153999561	ENSCAFG00000028571	ZBED8
232.510896777605	-0.423054482221051	0.240722450901966	-1.75743675189374	0.0788433935904022	0.524616153999561	ENSCAFG00000009534	GCNT4
957.398133433958	-0.188727776955012	0.107410686888632	-1.75706703328965	0.078906384078917	0.524616153999561	ENSCAFG00000018402	UBE2A
869.069324019941	0.192926150791402	0.109856056161397	1.75617219052504	0.0790590116086797	0.524616153999561	ENSCAFG00000013463	EHBP1L1
2465.1630850391	-0.176354534546104	0.100428032620569	-1.75602896864858	0.0790834623133836	0.524616153999561	ENSCAFG00000000311	LRIG3
1293.12045496813	-0.173227241891024	0.0986715843494096	-1.75559400442586	0.0791577567043182	0.524616153999561	ENSCAFG00000025012	C11H5orf24
1097.67965918985	-0.20452651047409	0.116500620217379	-1.75558301829178	0.0791596339339237	0.524616153999561	ENSCAFG00000008877	BUB1B
656.028179288686	-0.242023166946325	0.137889686663931	-1.7551941178617	0.0792261097022406	0.524616153999561	ENSCAFG00000008950	LALBA
501.046120381185	-0.369578087481809	0.210575787254217	-1.75508348942149	0.0792450280028384	0.524616153999561	ENSCAFG00000003519	C7orf25
970.305540250169	-0.303469001745601	0.172953030647474	-1.75463246067168	0.0793221953569187	0.524616153999561	ENSCAFG00000007197	ASPH
1427.64705180465	-0.194739887440874	0.111019172807998	-1.75411041638426	0.0794115891744679	0.524616153999561	ENSCAFG00000007346	VCPIP1
1425.20516813186	-0.189264840889845	0.107907134589338	-1.75396039946876	0.0794372929168921	0.524616153999561	ENSCAFG00000010112	TSPAN32
669.568758788775	-0.208657883243218	0.118996119508858	-1.7534847699608	0.0795188315082198	0.524616153999561	ENSCAFG00000005727	RARB
2021.77134818788	-0.182655846952628	0.104260257368675	-1.75192208001883	0.0797872072841127	0.524616153999561	ENSCAFG00000010002	ROPN1L
1046.26281095516	-0.205629505722938	0.117377029572329	-1.75187177995698	0.0797958580125321	0.524616153999561	ENSCAFG00000019964	DNAAF1
2859.23528151851	-0.325032995665118	0.185617288991304	-1.75109224701771	0.0799300214879836	0.524616153999561	ENSCAFG00000007054	USF2
1451.00233679472	-0.187283111416524	0.107009182736478	-1.75015925388132	0.080090837560867	0.524616153999561	ENSCAFG00000012110	VAPB
213.687054260211	-0.28893830316895	0.165095120903887	-1.7501322969875	0.0800954879113747	0.524616153999561	ENSCAFG00000017060	NACC1
1161.13019707047	-0.205742886847174	0.117746320235206	-1.74734026877604	0.0805783318970884	0.527167163257197	ENSCAFG00000012676	RPS21
2046.92258261201	-0.233924493695133	0.13399877902565	-1.74572108340149	0.0808594296872867	0.528028397229881	ENSCAFG00000008157	TMEM70
183.406799240892	-0.305600693334874	0.175078678410245	-1.74550491304709	0.0808970179957221	0.528028397229881	ENSCAFG00000007375	PARP4
1211.38793145629	-0.180387371843348	0.103393474195725	-1.74466883182466	0.0810425317153481	0.528034220671233	ENSCAFG00000003080	ORC3
1327.57303317613	-0.285995924212834	0.163948507844242	-1.74442529531615	0.0810849573719374	0.528034220671233	ENSCAFG00000002612	SMAP1
476.018463785424	-0.3450446262395	0.197987460697229	-1.7427599961351	0.0813755467795962	0.528735069427202	ENSCAFG00000031203	ZCCHC10
1896.5930533658	-0.229905859778785	0.131922426394034	-1.74273522753507	0.0813798751916823	0.528735069427202	ENSCAFG00000013839	SUPV3L1
6995.49639125408	-0.225995715773099	0.12988421755823	-1.73997826696519	0.0818628341798875	0.530921892966315	ENSCAFG00000012059	CAMK2D
696.564890500228	-0.288785187992506	0.166043156024858	-1.7392176522426	0.0819964856066001	0.530921892966315	ENSCAFG00000013549	YWHAG
824.326127512444	-0.231124280006303	0.132890699612442	-1.73920583366892	0.0819985637029095	0.530921892966315	ENSCAFG00000010574	SLC6A3
2002.80072157208	-0.174004444636137	0.100141103244702	-1.73759264675709	0.0822826164236145	0.531541936301747	ENSCAFG00000009088	NUP93
883.179280072321	-0.17644794550354	0.10159033740093	-1.7368575596632	0.082412316171884	0.531771356693094	ENSCAFG00000017041	SNX1
205.368284730529	-0.395584378721235	0.227881920327741	-1.73591822533487	0.0825782947492264	0.531932149145755	ENSCAFG00000012052	IDH2
2107.14431416915	-0.148913665386797	0.0858216363438988	-1.73515294896126	0.0827137178355585	0.531932149145755	ENSCAFG00000007295	SREK1IP1
3251.54332878174	-0.235752726057307	0.135871279918534	-1.73511816624279	0.0827198772493752	0.531932149145755	ENSCAFG00000003407	ADD2
832.038305406307	-0.255375666322132	0.147365973045302	-1.73293509379962	0.0831072058423407	0.53289607094661	ENSCAFG00000000826	MED30
1939.07002879942	-0.199593368523716	0.115205828276517	-1.73249367249591	0.0831857027203518	0.53289607094661	ENSCAFG00000016911	RIT1
2029.89049239752	-0.173959924570099	0.100428070269086	-1.73218427979341	0.0832407570683687	0.53289607094661	ENSCAFG00000009125	TMEM67
94.9398545118706	0.465347309965583	0.26865340588343	1.73214744267005	0.0832473139523397	0.53289607094661	ENSCAFG00000009592	NELL2
1647.26856548916	-0.252273980650637	0.145704860902947	-1.73140401141918	0.0833797316633792	0.533087812604143	ENSCAFG00000004759	CLASP1
112.794357946486	0.542848876302826	0.313859350934388	1.7295928086473	0.0837030517991685	0.533087812604143	ENSCAFG00000013247	PRR14L
715.381444602367	-0.254332448461546	0.147051780123504	-1.72954348630082	0.083711870573652	0.533087812604143	ENSCAFG00000008635	SOGA1
2051.04178445692	-0.172746266047974	0.0998961369385471	-1.72925872152836	0.0837628008743307	0.533087812604143	ENSCAFG00000016145	KLHL5
4506.13708768797	-0.263580773820115	0.152434442063403	-1.72914185437489	0.0837837098741541	0.533087812604143	ENSCAFG00000001187	JMJD4
1245.43206890405	-0.180467713807564	0.104388629435697	-1.72880623860217	0.0838437792406091	0.533087812604143	ENSCAFG00000003009	SNX14
498.456842364002	-0.288249914879045	0.166896730989657	-1.72711540345813	0.0841469397618596	0.533549019472363	ENSCAFG00000031754	H2AC5
5284.86930972557	-0.228815669610309	0.132486460804247	-1.72708719231614	0.084152005430835	0.533549019472363	ENSCAFG00000020063	SLC27A4
252.936441455768	-0.28270111452944	0.163711882801146	-1.72682098386728	0.0841998186946289	0.533549019472363	ENSCAFG00000011577	KCNJ13
15664.0523095687	-0.191298669046068	0.110835815227354	-1.7259643794171	0.0843538212387621	0.533925644298263	ENSCAFG00000013127	CLRN3
1079.36782787117	-0.226540054499965	0.131296335282374	-1.72541033999734	0.0844535491988595	0.533958274106115	ENSCAFG00000009045	SENP1
3785.63730771048	-0.297973523098422	0.172810399045256	-1.72428004763988	0.0846572994292411	0.534502652141502	ENSCAFG00000019404	BRICD5
5594.37450013923	-0.172073256524089	0.0998311866114407	-1.72364230422129	0.0847724365358917	0.534502652141502	ENSCAFG00000019697	ENO1
97.5428611575033	0.431864965312762	0.250659871914392	1.72291225561727	0.0849043937206552	0.534502652141502	ENSCAFG00000004164	COMMD3
105.318441008201	-0.471653677367572	0.273782172810809	-1.72273334134687	0.0849367580285467	0.534502652141502	ENSCAFG00000017354	SPATA7
2407.41845335815	-0.288297483659655	0.167393189023503	-1.72227726433468	0.0850193042244439	0.534502652141502	ENSCAFG00000009143	ZNF408
1187.60400081712	-0.162401605869557	0.0943771260490283	-1.72077295281476	0.0852920322604252	0.534502652141502	ENSCAFG00000023986	TMEM121
206.930958068121	-0.277722627289526	0.161432363660972	-1.72036524146284	0.0853660710474712	0.534502652141502	ENSCAFG00000000831	EXT1
483.494374971546	-0.208833493388696	0.121398700312921	-1.7202284114278	0.0853909304884456	0.534502652141502	ENSCAFG00000005320	CFAP57
1050.57394708476	-0.209599956282555	0.121927715307988	-1.71905096190073	0.0856050928433003	0.53468077011842	ENSCAFG00000006092	PLPP5
1782.13243499411	-0.191078072570859	0.111154809663787	-1.71902658237478	0.0856095317369911	0.53468077011842	ENSCAFG00000025324	CLEC4D
1236.13312410411	-0.147419445161888	0.0858116763383693	-1.71794156054695	0.0858072751655069	0.535323619430334	ENSCAFG00000018779	PROCA1
1197.37651584834	-0.180698763648376	0.105288954073635	-1.71621767200766	0.0861222099175634	0.536521728093679	ENSCAFG00000010491	LPCAT1
6271.02111886613	-0.206747216437304	0.120496457480018	-1.71579497655845	0.0861995739326292	0.536521728093679	ENSCAFG00000024099	FAT3
2989.55099296424	-0.162233620121317	0.0945785618933602	-1.71533185611597	0.0862844011882856	0.536521728093679	ENSCAFG00000014386	SLC25A42
5287.29599289223	-0.168975297092004	0.0986105325874578	-1.71356236152704	0.0866091310680982	0.537736285859275	ENSCAFG00000003837	DLD
5897.4464694509	-0.192044056680901	0.112124697726701	-1.71277212402391	0.0867544704008164	0.537736285859275	ENSCAFG00000015505	DAAM1
4601.10409431757	-0.15607121869315	0.0911510066774338	-1.71222704369526	0.0868548354905261	0.537736285859275	ENSCAFG00000007638	CTR9
109.952644439024	-0.320771225449443	0.18734500609145	-1.7121952281603	0.0868606965468755	0.537736285859275	ENSCAFG00000017706	OTOA
612.997808748545	-0.213115827517035	0.124518837857311	-1.71151474896714	0.0869861308548992	0.537922995407186	ENSCAFG00000005914	TMTC2
7063.35633032166	-0.216593923739656	0.126665051961126	-1.70997382771476	0.0872707128899902	0.538166698816882	ENSCAFG00000000898	KIF3A
469.8806788715	-0.20136096566067	0.117759962627938	-1.70992722116318	0.0872793320218945	0.538166698816882	ENSCAFG00000006824	LIN37
242.825418416867	-0.245066625020338	0.143377963233061	-1.7092349444383	0.0874074383635963	0.538166698816882	ENSCAFG00000018323	ABLIM3
1467.58203170963	-0.213924030894825	0.125158009337424	-1.70923165067358	0.0874080482397413	0.538166698816882	ENSCAFG00000005719	TEPSIN
248.006643997277	-0.222835855388476	0.130466545611729	-1.70799230058287	0.0876377711235207	0.538166698816882	ENSCAFG00000015137	NBL1
1300.76896543899	-0.172631211723265	0.101093193302826	-1.70764426449707	0.08770236975223	0.538166698816882	ENSCAFG00000015666	OTOP1
2040.34617214552	-0.324120915645023	0.189848693380924	-1.70725913290689	0.0877738984027532	0.538166698816882	ENSCAFG00000015962	PGLYRP2
204.171299792417	0.371411366913192	0.217558056480956	1.70718277650041	0.0877880853011598	0.538166698816882	ENSCAFG00000003594	IRF3
297.750210692781	-0.242401044847087	0.142144266292893	-1.70531707798619	0.0881353041668111	0.539558322902458	ENSCAFG00000008509	CCDC113
1120.00586119535	-0.234722719703806	0.137672391937432	-1.70493674440174	0.0882062224652797	0.539558322902458	ENSCAFG00000002842	TTK
3832.94194157787	-0.192262473372858	0.112849734842594	-1.70370336838657	0.0884365185387444	0.540381584058172	ENSCAFG00000018487	EMB
468.721425251494	-0.199586433395738	0.117236537761955	-1.70242517568194	0.0886756939519166	0.540662158860733	ENSCAFG00000018730	TXNDC2
105.876536913037	-0.574936412276763	0.337842509754001	-1.70178824652765	0.0887950705854858	0.540662158860733	ENSCAFG00000012101	RAB22A
191.698687039339	0.352813620872668	0.207335373368378	1.70165666929306	0.0888197476191854	0.540662158860733	ENSCAFG00000008212	BTF3
225.123778867395	-0.236728863454509	0.139136632143918	-1.70141291913438	0.0888654770497273	0.540662158860733	ENSCAFG00000019694	GPSM1
1971.36858095724	-0.169155660468553	0.0995010462493124	-1.70003901310457	0.0891235874674488	0.541215403517823	ENSCAFG00000013672	SORD
293.158351082918	-0.203101839120073	0.119565794990457	-1.69866172124129	0.0893829397737895	0.541452164193114	ENSCAFG00000018930	GIT1
913.766647301495	-0.17424927744922	0.102590428024077	-1.69849449705313	0.089414470427594	0.541452164193114	ENSCAFG00000002785	GNRHR
1354.31842541968	-0.212429155099759	0.125215109549771	-1.69651375032597	0.089788628371242	0.542188872496291	ENSCAFG00000029098	POFUT2
3016.1803887673	-0.15931520031718	0.0939637838891604	-1.69549579341237	0.0899814075740153	0.542645983260254	ENSCAFG00000009867	BBX
414.807859955859	-0.245496537607317	0.144827215460964	-1.69509947992811	0.0900565508882143	0.542645983260254	ENSCAFG00000032754	HKDC1
107.438282930901	0.310870443143025	0.183596272798011	1.69322850842968	0.0904119801308947	0.543532709115333	ENSCAFG00000023845	C16H4orf47
982.650828153185	-0.208408749255648	0.123108388168655	-1.69288829425769	0.0904767318738268	0.543532709115333	ENSCAFG00000009056	ADAM28
489.101731143715	-0.187950896643637	0.111055254359509	-1.69240886194543	0.0905680438343927	0.543532709115333	ENSCAFG00000010045	HMGN1
3670.27526912011	-0.179853758140536	0.106450966757568	-1.68954555903787	0.0911149287670889	0.544697130417503	ENSCAFG00000013476	PDK3
1756.32472315967	-0.191461114903904	0.113380550309446	-1.68865924871025	0.0912847493336486	0.544697130417503	ENSCAFG00000012582	G2E3
609.186196700623	-0.251184577162646	0.148837881348881	-1.68763875759466	0.091480594518807	0.544697130417503	ENSCAFG00000005535	SRGAP3
2319.95251091328	-0.235026200007108	0.139364054497724	-1.68641907595295	0.0917151097723875	0.544697130417503	ENSCAFG00000024982	C4BPA
2163.33245148714	-0.211369136140043	0.125354226695311	-1.6861747841483	0.091762139194829	0.544697130417503	ENSCAFG00000001622	TAF8
469.410441530792	-0.2973368817996	0.176451937491442	-1.6850870895879	0.091971770136396	0.544697130417503	ENSCAFG00000003004	PPT1
2627.84947209739	-0.142695746694871	0.0846886126005872	-1.68494609030685	0.0919989730200981	0.544697130417503	ENSCAFG00000003244	HDHD3
1334.6348289725	-0.165280307408498	0.0981796996317142	-1.68344686354193	0.0922886176325114	0.544697130417503	ENSCAFG00000017610	TIMM29
576.197169394933	-0.218310760819478	0.129763400524511	-1.68237546131693	0.0924960566292525	0.544697130417503	ENSCAFG00000001944	TXNRD1
691.68749552563	-0.25517063663334	0.151675967677348	-1.68234058790481	0.0925028149138127	0.544697130417503	ENSCAFG00000007194	FHIT
1814.77831375648	-0.148519022414991	0.0882850674982457	-1.68226662360475	0.0925171501199886	0.544697130417503	ENSCAFG00000007659	SMAD1
204.056939193077	0.386020828395025	0.229473331171702	1.68220344570754	0.0925293961989871	0.544697130417503	ENSCAFG00000029394	HAS2
187.847990444714	0.373004926038377	0.22179311897274	1.68176960478302	0.0926135248561274	0.544697130417503	ENSCAFG00000018386	PLD4
830.202139353285	-0.268927490515693	0.159940975159964	-1.68141709931884	0.092681926487809	0.544697130417503	ENSCAFG00000013971	ATP2A3
588.66389633741	-0.282282742123792	0.167942167287617	-1.68083303129199	0.092795350757983	0.544697130417503	ENSCAFG00000015053	SPINDOC
260.959911247503	-0.250940475257691	0.149305191141725	-1.68072170390573	0.0928169828435326	0.544697130417503	ENSCAFG00000008591	TDO2
4835.43286776227	-0.17570570938712	0.104578118835168	-1.68013836301704	0.0929303983195429	0.544697130417503	ENSCAFG00000008577	MCPH1
1375.46739036086	-0.195410156402614	0.116323434051725	-1.67988641322024	0.0929794177955497	0.544697130417503	ENSCAFG00000028577	XK
343.175881030721	-0.250632883147836	0.149272070052062	-1.6790340152744	0.093145414657991	0.544697130417503	ENSCAFG00000012001	ARL4C
2590.80932491272	-0.177708418143929	0.105861834040051	-1.6786825937353	0.0932139200544354	0.544697130417503	ENSCAFG00000016602	SMOC1
270.070548775896	-0.218675729814503	0.130336340130357	-1.67778019235305	0.0933900175541302	0.544697130417503	ENSCAFG00000011148	RGS9
432.720151993089	-0.256323208310145	0.152879508356388	-1.67663548284451	0.0936137837773541	0.544697130417503	ENSCAFG00000017287	IL12B
400.088269936284	-0.323479343282691	0.192947147059992	-1.67651788695333	0.0936367955986711	0.544697130417503	ENSCAFG00000004739	FASTK
5280.71974463037	-0.145121568074668	0.0866216702234173	-1.6753494558621	0.0938656873282183	0.544697130417503	ENSCAFG00000002079	KDR
109.883908954999	-0.56324891157951	0.336229475302335	-1.67519195356993	0.0938965757895296	0.544697130417503	ENSCAFG00000025514	C28H10orf53
536.182621728559	-0.241328079809158	0.14406497146825	-1.67513363831363	0.0939080143162715	0.544697130417503	ENSCAFG00000019913	STXBP3
885.308442617423	-0.23477097103308	0.140193779348269	-1.6746176051782	0.0940092828230815	0.544697130417503	ENSCAFG00000024695	TNFAIP8L2
150.085017995042	-0.309796258932739	0.185032641934834	-1.67427895798972	0.0940757879443063	0.544697130417503	ENSCAFG00000019153	CNGA2
1190.94347172204	-0.218781189919862	0.130693521574208	-1.67400179660503	0.0941302462624545	0.544697130417503	ENSCAFG00000013065	ZBTB46
266.426730526192	-0.220789946070143	0.131894374008018	-1.67399062871871	0.0941324411248483	0.544697130417503	ENSCAFG00000017992	MID2
737.600969571413	-0.297699015246166	0.177858268953097	-1.67379912667807	0.0941700840521981	0.544697130417503	ENSCAFG00000017944	TBC1D8B
1955.04118235558	-0.159984410238628	0.0956012648159984	-1.67345495424717	0.0942377672325595	0.544697130417503	ENSCAFG00000009268	AGGF1
374.6073916233	-0.225829181503735	0.134960537849111	-1.6732978773115	0.0942686701333498	0.544697130417503	ENSCAFG00000005887	GALNT15
1763.03134589176	-0.187450474693068	0.11205306438904	-1.67287236377806	0.0943524253539351	0.544697130417503	ENSCAFG00000017932	ARID3B
700.868658177697	-0.20054996179247	0.120044121111498	-1.67063542917023	0.094793710036268	0.546685686276577	ENSCAFG00000017077	TTLL5
130.32577652998	-0.287738400914322	0.172352818242773	-1.66947314147784	0.0950236489268893	0.5471495673002	ENSCAFG00000028879	CAVIN1
1791.46454816486	-0.18569126844438	0.111250461545734	-1.66912807249833	0.0950920009208568	0.5471495673002	ENSCAFG00000009131	PDP1
5042.52270033502	-0.168849600918243	0.101182650789104	-1.6687604011302	0.0951648733773993	0.5471495673002	ENSCAFG00000011976	PARL
492.038368521233	-0.302384966005265	0.181306362895994	-1.66781221119485	0.0953530110414439	0.54759597434167	ENSCAFG00000007027	FFAR2
697.976264080489	-0.16978538815709	0.101870318192489	-1.66668163180047	0.0955777272053759	0.54759597434167	ENSCAFG00000011931	TTC13
353.51471035081	-0.208300465465375	0.124999035165296	-1.66641658625543	0.0956304694829767	0.54759597434167	ENSCAFG00000008985	GNRH1
662.003985429944	-0.394774018303688	0.23711451889066	-1.66490867008329	0.0959309782049079	0.548760185354519	ENSCAFG00000006973	SOX12
137.296579051902	0.321112365156393	0.193051468661472	1.66335106064116	0.0962421833227989	0.549983165020772	ENSCAFG00000002921	SKAP2
859.407412596883	-0.309961756242274	0.186437497237656	-1.6625505106795	0.0964024445221792	0.550341963369286	ENSCAFG00000002097	OPN5
453.760513545739	-0.254305419481365	0.153079137518973	-1.66126765281681	0.0966597035437923	0.550592057170365	ENSCAFG00000017100	ADAM15
4074.29809995398	-0.20790665922775	0.125177240511351	-1.66089824618635	0.0967338845689375	0.550592057170365	ENSCAFG00000007571	PIGU
599.616637383522	-0.156743980202374	0.0944017810754909	-1.66039219193364	0.0968355798881595	0.550592057170365	ENSCAFG00000004299	GAD2
762.408843923935	0.187661634934377	0.113022728550713	1.66038846646827	0.0968363288647134	0.550592057170365	ENSCAFG00000029167	ZNF569
139.280889642856	0.532520824912396	0.320932336324529	1.65929314263274	0.0970567364131719	0.551290074234174	ENSCAFG00000030832	TDRD15
588.945301027851	-0.187562132086185	0.113201270590742	-1.65689069660959	0.0975415756350618	0.55228476772882	ENSCAFG00000007780	HTR1F
20388.4392953951	-0.183484958746333	0.110749315441352	-1.65675930379452	0.0975681478344305	0.55228476772882	ENSCAFG00000000569	ZNF608
1480.85614280678	-0.174794533612535	0.105576284784288	-1.65562307832363	0.0977981735634397	0.55228476772882	ENSCAFG00000003894	MPP7
664.242725398738	-0.220615341145975	0.133260975890279	-1.65551347400923	0.0978203855533336	0.55228476772882	ENSCAFG00000005945	RRM1
150.009828324632	0.303472610846492	0.183314672820076	1.65547365182465	0.0978284567627558	0.55228476772882	ENSCAFG00000003800	PPFIA3
2648.05136878365	-0.209171960798941	0.126359249275487	-1.65537514664168	0.0978484242006821	0.55228476772882	ENSCAFG00000004767	CAD
11392.7616761248	-0.204157348856843	0.123374882380826	-1.65477238897511	0.0979706767915757	0.55228476772882	ENSCAFG00000030745	SRSF12
839.126175086602	-0.205749593760269	0.124353287574366	-1.65455693028804	0.0980144061750403	0.55228476772882	ENSCAFG00000017018	COL1A1
126.669744255693	0.489434011875656	0.296065328240435	1.65312843210802	0.0983047279670551	0.553007960370025	ENSCAFG00000013507	GOLM2
2226.62381014774	-0.184963369627648	0.111900570191296	-1.65292606920098	0.0983459108109614	0.553007960370025	ENSCAFG00000000100	SEC11C
290.254762021887	-0.351859844143906	0.212957265521333	-1.65225564519966	0.0984824471445226	0.553007960370025	ENSCAFG00000009910	PEBP1
1456.34496354359	-0.211506180469129	0.128030371145634	-1.65200005730313	0.0985345391661788	0.553007960370025	ENSCAFG00000002998	ANKRD17
1786.88111839008	-0.255814039580039	0.154914173908332	-1.6513275262431	0.0986717145575097	0.553156482070107	ENSCAFG00000009026	NECAB1
1800.21925923495	-0.423041463646961	0.256247437993252	-1.65091002259348	0.0987569489774473	0.553156482070107	ENSCAFG00000010118	MTRR
175.166517137473	-0.340505347013793	0.206321356068758	-1.65036404132744	0.0988685011087575	0.553232465074376	ENSCAFG00000006923	ANO4
1236.59642745235	-0.221364083390644	0.134307007623101	-1.64819459020223	0.099312746605768	0.555168086471451	ENSCAFG00000017260	ATP10B
429.774649302422	-0.203746791911437	0.123736303754876	-1.64662096513779	0.0996359784424151	0.556424069521143	ENSCAFG00000031836	OR5M3C
1391.60793802748	-0.217860898398111	0.132440353746415	-1.64497369748235	0.0999752353434457	0.557766975048512	ENSCAFG00000000936	PACSIN2
123.467790336685	0.451148790240427	0.274593873274611	1.64296742990056	0.100389672220542	0.558287419627868	ENSCAFG00000010564	SNRPA1
3122.49372379607	-0.18561376116525	0.112988802215938	-1.64276244658753	0.100432092843038	0.558287419627868	ENSCAFG00000000043	TMX3
2859.55635612359	-0.163668055392343	0.0997005055014481	-1.64159704676689	0.100673540107827	0.558287419627868	ENSCAFG00000013216	MUS81
139.432604259418	0.411910632853222	0.25092735339331	1.64155333120492	0.100682606081467	0.558287419627868	ENSCAFG00000030696	H4C8
370.458606511622	-0.231887186979594	0.141294688002458	-1.64115997747601	0.10076421120966	0.558287419627868	ENSCAFG00000019986	NTMT1
112.181467363456	-0.283280340362314	0.172784711133118	-1.63949887987524	0.101109403764938	0.558287419627868	ENSCAFG00000012983	ADGRG2
1066.45380383351	-0.2228008350689	0.135920471781516	-1.63919998325961	0.101171617333542	0.558287419627868	ENSCAFG00000008177	PTH
874.312207789075	-0.161082421385917	0.0982844223582373	-1.6389415282799	0.101225437793952	0.558287419627868	ENSCAFG00000010142	SLC39A10
158.136934529327	-0.301535860695013	0.184019418118525	-1.63860892387344	0.101294732627368	0.558287419627868	ENSCAFG00000018068	TSPAN3
2095.19329993585	-0.156529881605238	0.0956387817653915	-1.63667791157375	0.101697786639804	0.558287419627868	ENSCAFG00000012156	ARSJ
219.101671633963	-0.417777659642159	0.255267207615987	-1.63662878418228	0.101708057474617	0.558287419627868	ENSCAFG00000029432	ZNF19
410.880912477057	-0.192858840635391	0.117842975514646	-1.63657477073312	0.101719350767876	0.558287419627868	ENSCAFG00000012901	OR2V1
421.296673383357	0.252748665482822	0.154575895915634	1.63511046781039	0.102025892176295	0.558287419627868	ENSCAFG00000013979	BCL2A1
343.203036558455	0.27063854801412	0.165526350330632	1.63501791390634	0.102045292357667	0.558287419627868	ENSCAFG00000016689	CLTB
198.083051753956	-0.275189377888898	0.168393730826537	-1.63420203672767	0.102216435044643	0.558287419627868	ENSCAFG00000012666	F11R
323.854511228853	-0.260149084993998	0.159274014776095	-1.63334292388945	0.102396893883704	0.558287419627868	ENSCAFG00000008468	TTC31
1048.04810222813	-0.207557274857466	0.127082018843445	-1.63325446626056	0.102415489018975	0.558287419627868	ENSCAFG00000016137	GPS2
1146.16304701358	-0.215314532667155	0.131832726104833	-1.63324038748874	0.102418448838179	0.558287419627868	ENSCAFG00000004606	BIN1
1880.4589274355	-0.234050953882483	0.143352487478581	-1.63269544881427	0.102533065114514	0.558287419627868	ENSCAFG00000005542	C1QTNF1
734.610891103318	-0.179487537164221	0.109963948640707	-1.63223983298993	0.102628972532139	0.558287419627868	ENSCAFG00000009214	DCBLD2
212.164251385968	-0.300685647001099	0.184352025246556	-1.63104064953426	0.102881742525747	0.558287419627868	ENSCAFG00000003790	RAB3B
1634.87014711012	-0.147490143141076	0.0904386889963425	-1.63083017653032	0.102926158131439	0.558287419627868	ENSCAFG00000000272	ARFGEF3
997.372306847173	-0.194608283460122	0.119341541250377	-1.63068351071348	0.10295711767641	0.558287419627868	ENSCAFG00000011963	TLCD5
327.677663292216	-0.215321629712884	0.132068537559483	-1.63037793627346	0.103021644876957	0.558287419627868	ENSCAFG00000005614	EIF4A3
635.41293055865	-0.226564813282285	0.139014601628248	-1.62979147966171	0.103145575173217	0.558287419627868	ENSCAFG00000009801	DYRK1A
1705.99257617921	-0.197708886928544	0.121319391045186	-1.62965611041442	0.103174198300416	0.558287419627868	ENSCAFG00000004623	SLC4A2
657.164421089902	-0.197168389050307	0.121022549388585	-1.62918720557794	0.103273394631971	0.558287419627868	ENSCAFG00000015703	LRRN4CL
2791.80413399998	-0.217984549683541	0.133818603787952	-1.62895549283236	0.103322441207103	0.558287419627868	ENSCAFG00000006069	COL4A2
1229.96525924732	-0.166042743870348	0.101936460766903	-1.62888472506453	0.103337424292541	0.558287419627868	ENSCAFG00000000774	RNF5
670.613780888301	-0.168149088338311	0.103257439575373	-1.6284452629253	0.103430506718163	0.558287419627868	ENSCAFG00000011713	DDX5
474.496188495257	-0.262694622550275	0.161374560858903	-1.62785646729016	0.103555323910515	0.558306229186851	ENSCAFG00000005801	PTPRQ
158.788387934911	-0.251799003170597	0.154715573685264	-1.62749616714623	0.103631761988633	0.558306229186851	ENSCAFG00000017745	TBX2
1076.91885130511	-0.189012987052898	0.116210743391922	-1.62646741201413	0.103850260366121	0.558520480389997	ENSCAFG00000014184	MGAT2
2407.46009976328	-0.145063536207533	0.0891942599415612	-1.62637748553076	0.103869377330765	0.558520480389997	ENSCAFG00000002156	TFAP2B
134.912356086255	-0.301608816949261	0.185535942410243	-1.62560856420136	0.104032952181983	0.55886779069408	ENSCAFG00000004511	ZC3H13
402.852437552222	0.205213922806876	0.126362987390791	1.62400341305821	0.104375080126674	0.560151988729332	ENSCAFG00000020391	CES2
570.477885999936	-0.22480882588479	0.138466867556035	-1.62355681075701	0.104470429353876	0.560151988729332	ENSCAFG00000015735	EPS15L1
171.669553235987	-0.252711807956987	0.155704827742017	-1.62301844857179	0.104585461180482	0.560236730384254	ENSCAFG00000012309	ANXA9
197.848865116405	-0.409018002407636	0.252096978677276	-1.62246292896371	0.104704264447108	0.560341494851537	ENSCAFG00000004478	LRCH1
3880.45233008601	-0.20670623459569	0.127483670668451	-1.62143303147643	0.10492480148289	0.560777628138341	ENSCAFG00000013334	RELA
508.574157426331	-0.31619405335725	0.195042458899268	-1.62115497898102	0.104984405409534	0.560777628138341	ENSCAFG00000017311	TPM3
1106.39426036893	-0.278186755563469	0.171740770107693	-1.61980614963487	0.105273924861169	0.561061995336517	ENSCAFG00000011996	TFAP2C
1173.84092775126	-0.18792940409399	0.116032672523172	-1.61962488674439	0.105312880279818	0.561061995336517	ENSCAFG00000002477	CORO2A
1356.81562509632	-0.168178804173697	0.103844945609284	-1.61951843863897	0.10533576249676	0.561061995336517	ENSCAFG00000000013	SALL3
2475.96324152191	-0.216689615283814	0.133941335252165	-1.61779494639099	0.105706795862016	0.562134363771485	ENSCAFG00000029334	GINS1
2849.57563230873	-0.188195321844935	0.116338105090971	-1.61765847653934	0.105736219327899	0.562134363771485	ENSCAFG00000006713	APLP1
123.742330537543	-0.283925299399757	0.175568198176812	-1.61717954816522	0.105839529680116	0.562147132512569	ENSCAFG00000014692	PTGDR
915.81704091427	-0.219523875911365	0.135783102907739	-1.61672454974406	0.105937752212783	0.562147132512569	ENSCAFG00000009533	SSR1
893.792805152827	-0.20575204059766	0.127368074541093	-1.61541297800869	0.106221291624835	0.562879011417969	ENSCAFG00000013547	FZD5
176.080357778622	-0.498631933521884	0.308718969533877	-1.61516454358068	0.106275066626205	0.562879011417969	ENSCAFG00000006970	TCEA1
3102.23100490488	-0.184491124313884	0.114276057532413	-1.61443375189553	0.106433375652598	0.563189164887132	ENSCAFG00000006921	RBCK1
203.586913453073	-0.302813091949386	0.187654589605225	-1.61367271957709	0.106598434256754	0.563534419301155	ENSCAFG00000000316	SLC16A7
5110.19860119326	-0.126718516564995	0.0787741299469565	-1.60863111595549	0.107697026187358	0.566660473424451	ENSCAFG00000004400	NINL
2056.21170341235	0.234533463637759	0.145822896091606	1.608344573615	0.107759733520066	0.566660473424451	ENSCAFG00000030747	RGS19
2339.19253215298	-0.251874879691892	0.156636388768898	-1.6080227696229	0.107830192023546	0.566660473424451	ENSCAFG00000001891	UBAP2
874.090327579169	-0.449427050995705	0.279544469758914	-1.6077121875575	0.107898228086804	0.566660473424451	ENSCAFG00000032282	ZNF420
915.286771863648	-0.178501545729498	0.111058417787046	-1.60727614607093	0.107993804618277	0.566660473424451	ENSCAFG00000002315	RNF38
287.169334283628	-0.237060755656526	0.147587544307502	-1.60623822808925	0.108221576915633	0.566660473424451	ENSCAFG00000003061	CFAP206
4010.80262253153	-0.233707683823445	0.145503468643993	-1.60620008582245	0.108229954517409	0.566660473424451	ENSCAFG00000017622	PRKCB
1726.13937157537	-0.191133975863233	0.119039027461622	-1.60564127529398	0.10835275101821	0.566660473424451	ENSCAFG00000008832	RPRD1B
725.145718898593	-0.189269329717516	0.117913937218275	-1.60514807818818	0.108461220789914	0.566660473424451	ENSCAFG00000018655	TMEM97
7192.37985597583	-0.139309349246175	0.0868132166387962	-1.60470207924445	0.108559384146019	0.566660473424451	ENSCAFG00000007867	MICAL2
180.420280282524	-0.236311477816025	0.147344013574022	-1.60380779703214	0.108756425405462	0.566660473424451	ENSCAFG00000016631	GPR179
2214.61575189077	-0.147770171326985	0.0921442480125902	-1.60368307858776	0.108783927651776	0.566660473424451	ENSCAFG00000011300	OR8D6
741.315254269593	-0.328836848387438	0.2050854139657	-1.60341411916518	0.108843255874285	0.566660473424451	ENSCAFG00000003304	ZC3H12A
337.827587925766	0.199363874557538	0.124364992577582	1.60305460906268	0.108922598120105	0.566660473424451	ENSCAFG00000019205	PIP5K1C
1348.4550445721	-0.15716969297752	0.0980587920371765	-1.60281082106266	0.108976427047251	0.566660473424451	ENSCAFG00000011948	DTX3L
1312.39722899232	-0.176801214874454	0.110313177946908	-1.60272070993681	0.108996329107147	0.566660473424451	ENSCAFG00000001997	CWH43
815.155930172519	-0.235155906643117	0.146824901716931	-1.60160779195673	0.10924236667537	0.567417113384674	ENSCAFG00000006539	PHRF1
4885.47339458511	0.665593470554191	0.416064604373385	1.59973586687724	0.109657191514725	0.568525714685158	ENSCAFG00000029215	TXNDC12
90.6838980892674	-0.385724642406681	0.24129184561902	-1.59858134209686	0.109913658182359	0.569332581740914	ENSCAFG00000001799	MTERF2
194.550530603782	-0.236414294590652	0.147955975936845	-1.59786918435498	0.110072093452345	0.569630650441739	ENSCAFG00000008383	PFN2
823.109646684154	0.164772879567376	0.103191808030954	1.59676318025119	0.110318506239409	0.570383045996064	ENSCAFG00000010008	CBLN1
2681.42203966009	-0.210406702409656	0.131872231981546	-1.59553455073924	0.110592750111189	0.571277829028155	ENSCAFG00000017675	SERPINA3
114.034430517359	-0.278243231178703	0.174533954773966	-1.59420687819197	0.110889706469584	0.572288192620907	ENSCAFG00000001671	MTAP
532.968828585505	-0.267533217828907	0.168021655007171	-1.59225439017065	0.111327556612125	0.57402318231238	ENSCAFG00000011449	APEH
1466.69056710313	-0.182414453083432	0.11460729303293	-1.59164786337828	0.111463849121275	0.574190159737601	ENSCAFG00000001840	B4GALT1
21722.2969179225	-0.182942072827532	0.114970740106544	-1.59120548983158	0.111563337802364	0.574190159737601	ENSCAFG00000008607	SOX6
529.636208512156	-0.250487569102629	0.157582082481109	-1.58956884665271	0.111932023947382	0.575209404695032	ENSCAFG00000014826	GNPNAT1
4677.43032562606	-0.164432865123558	0.103522596061403	-1.58837656105559	0.112201214371283	0.575209404695032	ENSCAFG00000017109	ANKDD1A
8031.01175682833	-0.190103525147818	0.119708681005786	-1.58805128876685	0.112274741876842	0.575209404695032	ENSCAFG00000015628	SGMS1
855.393469604584	-0.165055685187138	0.103946512469092	-1.58789055319404	0.112311090031469	0.575209404695032	ENSCAFG00000009012	MTX3
1896.38949352512	-0.15723244187256	0.0990366696812332	-1.58761842839263	0.112372648490723	0.575209404695032	ENSCAFG00000002123	PON2
1162.9585887524	-0.166893695897624	0.105157169319842	-1.58708813652073	0.112492684406982	0.575302261016144	ENSCAFG00000013545	ARX
188.84794980857	0.276870660121198	0.174685152865976	1.58496961864654	0.112973237221308	0.576184471907461	ENSCAFG00000005365	DGAT2
2540.0876228001	-0.147986439158931	0.0934381094884878	-1.58379102455154	0.113241282467474	0.576184471907461	ENSCAFG00000014494	ZC3H15
194.446075277016	-0.297078422051578	0.187669574646056	-1.58298660084815	0.113424518432117	0.576184471907461	ENSCAFG00000018140	TADA2A
1158.90855080731	-0.201408955438563	0.127293017347774	-1.58224669062796	0.113593265307405	0.576184471907461	ENSCAFG00000012768	ZRANB1
801.77237486923	-0.183175937964198	0.115837746379795	-1.58131475869379	0.113806086714842	0.576184471907461	ENSCAFG00000010780	STT3A
311.398169349898	-0.20784759983935	0.131482312286227	-1.58080274240144	0.11392314731174	0.576184471907461	ENSCAFG00000010470	GCA
431.844433879005	-0.313332725809051	0.198221433242895	-1.5807207156307	0.113941909629657	0.576184471907461	ENSCAFG00000018162	HRH4
984.39661513462	-0.221954624382525	0.140427952782716	-1.58055871344899	0.113978972197152	0.576184471907461	ENSCAFG00000006634	JAKMIP2
415.34026416328	-0.20704585348189	0.131002625564752	-1.58047102177773	0.113999038099035	0.576184471907461	ENSCAFG00000007773	TMEM184C
5564.07603130735	-0.230450296288471	0.145845399204169	-1.58009986976596	0.114083997144712	0.576184471907461	ENSCAFG00000017916	SEMA7A
673.775951132297	-0.298527412314741	0.188931556218109	-1.58008232341087	0.114088014850145	0.576184471907461	ENSCAFG00000003960	TRAF3IP2
1183.33126435049	-0.164270047132594	0.103966120208316	-1.58003440739586	0.114098987065708	0.576184471907461	ENSCAFG00000003276	ANTXR1
151.560809154311	0.359931698549507	0.227860964525607	1.57961105492054	0.114195966005039	0.576184471907461	ENSCAFG00000002426	SOSTDC1
1449.27569397428	-0.192047524212086	0.121647046161705	-1.57872739430761	0.114398598515032	0.57627661409387	ENSCAFG00000009797	STAT4
160.643086162111	-0.29308002266471	0.185681126958408	-1.57840501867677	0.114472592990953	0.57627661409387	ENSCAFG00000013969	SYTL5
12859.6565964354	-0.195541356212592	0.123901766159216	-1.57819668172701	0.11452043234384	0.57627661409387	ENSCAFG00000004222	FAM168B
1601.66620376864	-0.349482584389637	0.221749488965869	-1.57602430571296	0.115020201832773	0.577788330343794	ENSCAFG00000016017	KRT24
411.676248360628	-0.217023887183119	0.137743610527977	-1.5755640958681	0.115126296050815	0.577788330343794	ENSCAFG00000004127	SESN3
12280.9798576529	-0.142286488691776	0.0903422839094311	-1.57497112685816	0.115263109290686	0.577788330343794	ENSCAFG00000018240	SLC26A2
1314.63408755527	-0.21881657516144	0.138944784790064	-1.57484554380401	0.115292100940228	0.577788330343794	ENSCAFG00000032458	ATP5IF1
3501.9947890964	0.325958504044085	0.207046560357414	1.57432465181454	0.115412413407846	0.577788330343794	ENSCAFG00000017612	ASB2
2033.8312446925	-0.178986666926392	0.113698094152704	-1.57422750363785	0.11543486302299	0.577788330343794	ENSCAFG00000030117	ZNF599
340.722304192275	-0.230868115272098	0.146705604053612	-1.57368300114651	0.115560753665708	0.57790612506341	ENSCAFG00000019244	SMYD4
11697.3947794538	-0.210342208118093	0.133898282785566	-1.57091042351118	0.116203457079387	0.580605945725857	ENSCAFG00000013966	CPS1
676.774402263884	-0.176070282393156	0.112232541674746	-1.56879885072383	0.116694816301827	0.58079724589312	ENSCAFG00000004208	FKRP
417.374804920454	-0.203969260073469	0.130026743368604	-1.56867160392728	0.11672447845776	0.58079724589312	ENSCAFG00000015215	F5
140.269667254397	0.308421611983459	0.196727184328462	1.56776305743546	0.116936439386695	0.58079724589312	ENSCAFG00000015040	FBXO34
105.240364638057	-0.370046738963856	0.236048826756794	-1.56767031655329	0.116958092521394	0.58079724589312	ENSCAFG00000005742	PFDN1
399.112229017307	-0.202429870919225	0.129146221206157	-1.56744710784905	0.11701022018189	0.58079724589312	ENSCAFG00000018859	PTPRS
1806.70257679994	-0.19134029583268	0.122086097356563	-1.56725704216636	0.117054622074588	0.58079724589312	ENSCAFG00000014208	HOATZ
1470.82183537772	-0.198788919666924	0.12684252988953	-1.56721030272775	0.117065543060744	0.58079724589312	ENSCAFG00000007207	LATS2
356.063627846315	-0.265905195915856	0.169682585876474	-1.56707416110119	0.117097358032106	0.58079724589312	ENSCAFG00000003349	PCYOX1
1022.52883538479	-0.173393951150667	0.110669419145146	-1.56677384312694	0.117167563420521	0.58079724589312	ENSCAFG00000030200	CDK9
3107.48392128041	-0.182095242098187	0.11628568214973	-1.56593003310347	0.117364997918206	0.581265594952799	ENSCAFG00000004547	KCTD4
3077.76118264578	-0.208482289973977	0.133175053460699	-1.56547554933403	0.117471446093188	0.581282896268307	ENSCAFG00000000355	MGAT4B
1571.9442476377	-0.16023038465671	0.102464523106989	-1.56376450890621	0.117872881968577	0.581750626757112	ENSCAFG00000009147	ARHGAP1
223.917987793902	-0.227592422568413	0.145556220953066	-1.56360491553157	0.117910379791697	0.581750626757112	ENSCAFG00000015254	VCL
2409.60667792597	-0.165005757771819	0.105589293326467	-1.56271296618725	0.118120123238109	0.581750626757112	ENSCAFG00000007902	SLC11A2
152.618352729192	-0.259148026322658	0.166025417614074	-1.56089368752589	0.118548836964417	0.581750626757112	ENSCAFG00000019678	ENTR1
1363.68785004947	-0.136041490901566	0.0871787417863751	-1.5604892673827	0.118644304286254	0.581750626757112	ENSCAFG00000012823	STRN3
290.890863288945	-0.281317156865691	0.180292735513666	-1.56033550694208	0.118680616750522	0.581750626757112	ENSCAFG00000003054	INIP
581.941878031592	-0.238487424610792	0.152844026356189	-1.56033199527877	0.118681446175799	0.581750626757112	ENSCAFG00000015458	CLNK
343.181943995724	-0.250962815114281	0.160893462983528	-1.55980740584827	0.118805400835106	0.581750626757112	ENSCAFG00000014228	SLC4A1
13574.7077058448	-0.173910357866419	0.111575268628412	-1.55868195527816	0.11907167473482	0.581750626757112	ENSCAFG00000003119	WDPCP
7379.07522735711	-0.135010361387015	0.0866223778208402	-1.55860835021471	0.119089105471293	0.581750626757112	ENSCAFG00000019138	MAP2K2
472.564107528109	-0.199898284327069	0.128276282312413	-1.5583417349142	0.119152260546926	0.581750626757112	ENSCAFG00000000143	HSD17B6
553.184107473078	-0.173428621609101	0.111298257469832	-1.55823303573382	0.119178016431144	0.581750626757112	ENSCAFG00000031185	PFN4
107.553833139919	-0.326160123459196	0.209327935483792	-1.55812993953905	0.119202448739171	0.581750626757112	ENSCAFG00000028654	GNG12
4133.41254062399	-0.145901272541434	0.0937202203579852	-1.55677474918574	0.119523974304547	0.581750626757112	ENSCAFG00000002822	LCA5
189.601443838981	0.34726718818317	0.223202844498527	1.55583675003506	0.119746916817749	0.581750626757112	ENSCAFG00000017111	KLF1
235.967929337922	-0.226634716984614	0.145678662724743	-1.55571662140279	0.119775492360533	0.581750626757112	ENSCAFG00000017664	SLC14A1
1279.16834897244	-0.176313797452899	0.113355760025454	-1.55540219053102	0.119850312745104	0.581750626757112	ENSCAFG00000019853	C6H1orf194
1782.38014918485	-0.131340279280733	0.0844668738112026	-1.55493240550491	0.119962168618374	0.581750626757112	ENSCAFG00000014280	ASB16
2952.4501715389	-0.259159225379172	0.166679158614068	-1.5548388144869	0.119984462414412	0.581750626757112	ENSCAFG00000006180	SOCS2
7486.7035232727	-0.21448123524825	0.137957935065267	-1.55468574639639	0.120020930905606	0.581750626757112	ENSCAFG00000019984	ASB6
441.591300516204	-0.259846831161286	0.167218334591222	-1.55393744230561	0.120199339402629	0.581750626757112	ENSCAFG00000011207	DAG1
179.719319280904	0.273770053629693	0.17618442857407	1.55388337008794	0.12021223918434	0.581750626757112	ENSCAFG00000012464	FAM117B
10162.4491755691	-0.166502283243217	0.107160665635629	-1.55376305527406	0.120240946072991	0.581750626757112	ENSCAFG00000003923	MFSD4B
166.750209036472	-0.314033792585468	0.202113946461308	-1.55374628066839	0.120244948888691	0.581750626757112	ENSCAFG00000004776	TRANK1
841.346393918275	-0.178623285698061	0.115036392161384	-1.55275458784792	0.120481775589165	0.581786668121954	ENSCAFG00000006244	NR2C1
518.813085446023	-0.212541316870764	0.137000933344656	-1.55138590432862	0.120809231150385	0.581786668121954	ENSCAFG00000009419	NDUFAF6
6873.30049639419	-0.183050294670948	0.118041778384693	-1.55072464322246	0.120967686242165	0.581786668121954	ENSCAFG00000018292	ZFYVE21
1024.348170792	-0.186214429509872	0.120102755398839	-1.55045926208345	0.12103132406567	0.581786668121954	ENSCAFG00000017395	CREB3L4
111.991335631662	-0.501451453787619	0.323473196166601	-1.55021021750857	0.121091068237549	0.581786668121954	ENSCAFG00000013390	LNPK
3874.35874192166	-0.237651113671702	0.15334965615606	-1.54973359333686	0.121205471601901	0.581786668121954	ENSCAFG00000016136	CECR2
1664.579676613	-0.162641541319623	0.104989872595468	-1.54911647475076	0.121353723212938	0.581786668121954	ENSCAFG00000008246	CRISPLD1
1201.73369489509	-0.148652004692463	0.0960028991229848	-1.54841162142439	0.121523224983313	0.581786668121954	ENSCAFG00000006421	GAS6
4833.2857085856	-0.217108001834298	0.140213565907637	-1.54840938841335	0.12152376226757	0.581786668121954	ENSCAFG00000003665	SLC17A7
4444.42798121141	-0.183158660704891	0.118347307739695	-1.54763690195428	0.121709741559343	0.581786668121954	ENSCAFG00000011549	ELOVL6
538.182103588367	0.4207023203851	0.271881764383683	1.54737233421584	0.121773488468459	0.581786668121954	ENSCAFG00000017079	CSNK1G1
504.045337896361	-0.20902703251886	0.135148446138637	-1.54664769363636	0.121948222406985	0.581786668121954	ENSCAFG00000016909	SLC5A2
5953.8727168366	-0.18280329133961	0.118195779766986	-1.54661436897318	0.12195626275713	0.581786668121954	ENSCAFG00000011570	MID1
319.167518724801	-0.301939588917841	0.19523995256012	-1.54650513359895	0.121982621237705	0.581786668121954	ENSCAFG00000006930	TCF15
1519.95321484395	-0.178372566538177	0.11538965584805	-1.54582804868632	0.122146101097332	0.581786668121954	ENSCAFG00000011629	CLCF1
2474.77113375097	-0.200235234606926	0.129533457606503	-1.54581865030733	0.12214837150853	0.581786668121954	ENSCAFG00000009293	IQGAP2
331.855943445785	-0.199466404421341	0.129070116229954	-1.54541120940782	0.122246830663473	0.581786668121954	ENSCAFG00000028884	SIKE1
126.039178105012	-0.282007515091147	0.182533049237822	-1.54496687733365	0.122354275360246	0.581786668121954	ENSCAFG00000017834	TYK2
2697.73008832939	-0.168421735786312	0.10907426893119	-1.54410144057496	0.122563759935326	0.581786668121954	ENSCAFG00000007394	ABHD6
2297.47812139894	-0.176221388036539	0.114162918509909	-1.54359568182591	0.122686311790407	0.581786668121954	ENSCAFG00000012750	LHX4
112.71924453911	0.379841960138896	0.246121773623513	1.54330904798342	0.122755809350251	0.581786668121954	ENSCAFG00000030303	SDHAF2
4249.74028914039	-0.153934649246262	0.0997585676766275	-1.54307196696377	0.122813315512822	0.581786668121954	ENSCAFG00000018885	CRYBA1
461.557770979798	-0.175136278442284	0.11350255817957	-1.5430161333034	0.122826861537156	0.581786668121954	ENSCAFG00000012784	BRMS1
514.816612970656	-0.263448643931622	0.170736903468619	-1.54300938215178	0.122828499539739	0.581786668121954	ENSCAFG00000013733	GATM
543.130952222957	-0.189950133812641	0.123158999629539	-1.54231630968106	0.122996747511909	0.582095252684188	ENSCAFG00000032305	ZNF473
1045.49587556571	-0.18361740845873	0.119121549096613	-1.54142898452242	0.123212414298132	0.582356047022017	ENSCAFG00000017071	NONO
525.455376631737	-0.248427742878462	0.161186825044034	-1.54124099665463	0.123258143144051	0.582356047022017	ENSCAFG00000005332	NKTR
3600.65821093707	-0.16649166951479	0.108068428719856	-1.54061340103671	0.123410904416553	0.582590272856068	ENSCAFG00000028707	ITM2C
244.338431369373	-0.247402779701936	0.160910954853799	-1.5375135889705	0.124167589937728	0.583607850668371	ENSCAFG00000000832	TAP1
848.249962258444	-0.191008335928226	0.124234996207647	-1.53747608772792	0.12417676636118	0.583607850668371	ENSCAFG00000001416	GLDC
1756.68538474483	-0.175792283380311	0.114437499846032	-1.5361422926648	0.124503485563531	0.583607850668371	ENSCAFG00000004451	MED4
584.043914339567	-0.228398409536347	0.148705922239172	-1.53590661418986	0.124561285725131	0.583607850668371	ENSCAFG00000004038	HIPK2
792.080940107972	-0.171481232581798	0.111662755909421	-1.53570661215724	0.124610352651119	0.583607850668371	ENSCAFG00000014025	TTN
1034.64730012275	-0.15997148119005	0.104203864748712	-1.53517800492162	0.124740109565684	0.583607850668371	ENSCAFG00000008883	TLL1
213.035728212257	-0.213687949705091	0.139208720319748	-1.53501841848896	0.124779303855258	0.583607850668371	ENSCAFG00000012948	OGFOD3
247.530830349266	-0.237632703673925	0.154896951806223	-1.53413415114331	0.124996653201301	0.583607850668371	ENSCAFG00000016418	EIF3B
2028.07328262846	-0.192888310725964	0.125756295616462	-1.53382627708949	0.125072396637304	0.583607850668371	ENSCAFG00000012842	OSBP2
828.530232288348	-0.185868325170116	0.121198509352357	-1.53358590104228	0.12513155902679	0.583607850668371	ENSCAFG00000004104	CEP57
2394.49133745533	-0.167663498987802	0.109362667283741	-1.53309628552493	0.125252132780696	0.583607850668371	ENSCAFG00000006050	MYO16
4605.78803211538	-0.151623219508309	0.09891036173476	-1.53293564849055	0.125291711320465	0.583607850668371	ENSCAFG00000015049	CDA
174.160665607163	0.258548847025025	0.168701913779709	1.5325780320586	0.125379857615853	0.583607850668371	ENSCAFG00000025096	OR6D7
132.109720050627	-0.248400852466864	0.162145750668026	-1.53196029771655	0.125532232338827	0.583607850668371	ENSCAFG00000019105	MARCHF11
274.122494074726	-0.196527762743692	0.128296305010504	-1.53182714597744	0.125565095385805	0.583607850668371	ENSCAFG00000012041	ARIH2
348.969910488139	-0.199751323520567	0.130477523267327	-1.53092516257616	0.125787889557371	0.583607850668371	ENSCAFG00000001985	NFKBIE
829.093314255877	-0.193587117701234	0.126482956206808	-1.53053916121873	0.12588332777154	0.583607850668371	ENSCAFG00000016744	MASP2
1051.3711511837	-0.277205941991251	0.181120646516394	-1.53050437552497	0.125891931248415	0.583607850668371	ENSCAFG00000010417	C35H6orf62
1156.42160926458	-0.188834410850423	0.123383311138946	-1.53046963245921	0.125900524639404	0.583607850668371	ENSCAFG00000005419	PNP
447.982088779382	0.265051417795544	0.173238552398068	1.52997940773892	0.1260218261196	0.583634880347037	ENSCAFG00000029460	VWC2L
887.388615354852	-0.282078266758735	0.184531763891685	-1.52861632496131	0.126359586574449	0.583634880347037	ENSCAFG00000018824	DHRS13
3163.50663379158	-0.166647182421535	0.109136831812723	-1.52695638725797	0.126771856617157	0.583634880347037	ENSCAFG00000028925	NDUFAF8
1489.03346375538	-0.169523918820012	0.111057653284279	-1.5264496755219	0.126897914332775	0.583634880347037	ENSCAFG00000013171	RPS6KA3
3078.40946441946	-0.128410159035674	0.0841507339636859	-1.52595411813149	0.127021291457133	0.583634880347037	ENSCAFG00000009380	OSGEPL1
251.164358106742	0.228872156850559	0.149989274060848	1.52592349208724	0.127028919374046	0.583634880347037	ENSCAFG00000002196	MCM3
871.373437596271	-0.208091523240487	0.136377880743481	-1.52584511583587	0.127048441884039	0.583634880347037	ENSCAFG00000002432	TSPAN13
280.201381136444	-0.231595886864142	0.151789759402469	-1.52576753382992	0.12706776885724	0.583634880347037	ENSCAFG00000005692	RPTOR
2397.69559439387	-0.145724537690728	0.0956346923051895	-1.52376228937603	0.127568102972589	0.583634880347037	ENSCAFG00000003897	RNF11
1546.03894024865	-0.157840022969991	0.103602850301326	-1.52351042959646	0.127631053382695	0.583634880347037	ENSCAFG00000012820	EDRF1
6492.16095796673	-0.164980404248159	0.108292614418	-1.52346866067292	0.127641495538517	0.583634880347037	ENSCAFG00000005775	BIRC6
358.245658579988	-0.264154559470014	0.173424076884509	-1.52317120099724	0.127715879140809	0.583634880347037	ENSCAFG00000005871	NUP98
568.242080487131	-0.169074966062738	0.111005100211347	-1.5231279080045	0.127726707918118	0.583634880347037	ENSCAFG00000012525	MUC13
4243.0681409635	-0.157149921149472	0.103182918521573	-1.52302264174294	0.127753040906552	0.583634880347037	ENSCAFG00000000231	B4GALT7
480.708935949304	0.405475902688984	0.266294075853263	1.52266212227873	0.127843259012837	0.583634880347037	ENSCAFG00000010585	TSSK3
232.196244258954	-0.519797596439252	0.341422400171322	-1.52244725647299	0.127897051613994	0.583634880347037	ENSCAFG00000005695	SPATA24
181.737590783919	0.34163333538854	0.224417891893025	1.5223088164084	0.127931720016822	0.583634880347037	ENSCAFG00000015758	EXO1
342.695912057969	-0.246802870194692	0.162189853192178	-1.52169118682324	0.128086476927378	0.583634880347037	ENSCAFG00000008727	PSKH2
4263.76982229973	-0.181189650349493	0.119124924497368	-1.52100537409781	0.128258488709183	0.583634880347037	ENSCAFG00000002939	SLC4A4
2928.64732589662	-0.144771595303465	0.0952120624987935	-1.52051737462677	0.128380995370112	0.583634880347037	ENSCAFG00000015574	STYXL2
4822.35226848027	-0.165371527746208	0.10877336624506	-1.52033106499284	0.128427790247214	0.583634880347037	ENSCAFG00000023611	OR6C1K
489.386884079712	-0.410267495803561	0.269891320170418	-1.52012111965848	0.128480537524107	0.583634880347037	ENSCAFG00000001436	SOX10
119.427587577729	0.399841711372607	0.263114212530522	1.51965075366738	0.12859877476538	0.583634880347037	ENSCAFG00000020300	LPAR3
427.889538220165	0.241425109190068	0.158899404747104	1.51935817238779	0.128672364405196	0.583634880347037	ENSCAFG00000003488	PAPPA
4820.72991141584	-0.159391481298936	0.10492011850851	-1.51916985574133	0.12871974685547	0.583634880347037	ENSCAFG00000016809	RBM25
532.226444496994	0.220969433942005	0.145484887597282	1.51884802326461	0.128800754678074	0.583634880347037	ENSCAFG00000006703	UHRF1BP1L
95.0782210436852	-0.464479523741823	0.305916501768599	-1.51832124470737	0.128933434554463	0.583736885016377	ENSCAFG00000019886	AK8
2637.19572461192	-0.172347194256021	0.113569258696448	-1.51755145920849	0.129127511595388	0.583736885016377	ENSCAFG00000015679	RGS7
368.171255032232	0.266188590214825	0.175575119764849	1.51609516525653	0.129495290656513	0.584447757647603	ENSCAFG00000011165	USP30
1194.10166500101	-0.164124707823066	0.108255572031666	-1.51608554407765	0.129497723134458	0.584447757647603	ENSCAFG00000000570	SCAF8
989.000338983214	0.633513246053781	0.418151751288058	1.51503190911513	0.129764323536081	0.584699268229254	ENSCAFG00000014369	TMEM161A
51130.4587099203	-0.240924678837387	0.159086517319052	-1.51442550190603	0.129917955341245	0.584699268229254	ENSCAFG00000003129	MDH1
1071.77875511697	-0.161954310276745	0.106945914104767	-1.51435715550657	0.129935279586552	0.584699268229254	ENSCAFG00000005754	NR1D2
958.013310124922	0.172434194004308	0.113875879325224	1.51422930848985	0.129967690688578	0.584699268229254	ENSCAFG00000001016	TRDN
353.424475900036	-0.175209833752606	0.115766645320742	-1.51347422452444	0.130159243595745	0.585094816354756	ENSCAFG00000009055	JMY
430.5339564693	-0.310774390384224	0.205569430834243	-1.51177336592818	0.130591527210661	0.586341443413917	ENSCAFG00000004795	MTRF1
4228.67046731565	-0.146537928670668	0.0969444363505363	-1.51156615260322	0.130644267767394	0.586341443413917	ENSCAFG00000005862	PLCL2
237.471294781428	0.271103676835275	0.179516528211275	1.51018783360277	0.13099550224394	0.586984607674035	ENSCAFG00000017396	KATNIP
1799.61748636124	-0.246346043507866	0.163247278598349	-1.50903614212137	0.131289546867073	0.587580583426205	ENSCAFG00000019981	TOR1B
1363.74774695193	-0.263146705662224	0.174435057989827	-1.50856547241536	0.131409863311409	0.587580583426205	ENSCAFG00000000630	VWA7
144.923834470247	-0.359740630681211	0.238490432886913	-1.50840696763627	0.131450400835077	0.587580583426205	ENSCAFG00000005122	ST6GALNAC2
30938.2955706812	-0.148426208245398	0.0984233831777689	-1.50803806426076	0.131544785237464	0.587580583426205	ENSCAFG00000000950	RPS18
253.032056437027	0.216512675336327	0.143638461808057	1.50734470845038	0.131722323352229	0.587908488258247	ENSCAFG00000019566	DIPK1B
214.941386302357	-0.24544816175303	0.162880596247857	-1.50692082057171	0.131830953943466	0.587928567112805	ENSCAFG00000006372	TMCO3
152.317497148238	-0.286228791491091	0.190167981743842	-1.50513661062378	0.132288958237411	0.58901511553896	ENSCAFG00000002796	CCDC88A
227.371462132225	-0.206297589434607	0.137086306883887	-1.50487378443525	0.13235652939724	0.58901511553896	ENSCAFG00000007872	LETMD1
1061.02947138618	-0.149443618654704	0.0993347206716837	-1.50444494779059	0.132466838319932	0.58901511553896	ENSCAFG00000011695	JHY
293.546520963775	-0.319250934343246	0.212324218779602	-1.50360112557219	0.13268410116064	0.58901511553896	ENSCAFG00000012740	DIDO1
680.314367703873	-0.199228961655896	0.132508912962384	-1.50351366713311	0.132706635265299	0.58901511553896	ENSCAFG00000017595	ADPRM
905.107565776933	-0.160166048601327	0.106536211552256	-1.5033953832943	0.1327371164026	0.58901511553896	ENSCAFG00000009574	SNRNP48
303.054282209487	-0.195850048150103	0.130294593807671	-1.5031325738595	0.132804860446528	0.58901511553896	ENSCAFG00000000374	IRAK3
579.310666594213	-0.219383052887053	0.146032038115511	-1.5022939877996	0.133021200673547	0.589511537678842	ENSCAFG00000017648	ATP5F1A
3181.52996722351	-0.173675688552992	0.115692315531126	-1.5011860360446	0.133307450658926	0.589810653652159	ENSCAFG00000002641	TTC7A
406.945877372032	0.331507677950033	0.220853202236752	1.50103179212525	0.13334733883352	0.589810653652159	ENSCAFG00000016336	FAM71D
1063.17132612411	-0.157657297645907	0.105047430108215	-1.50082012937865	0.133402090810097	0.589810653652159	ENSCAFG00000003470	LANCL2
2695.28497871669	-0.211308645698635	0.140852442435943	-1.50021286137607	0.133559272752575	0.590043547700342	ENSCAFG00000028782	PHF13
145.916602839699	-0.327027674376048	0.218173210906046	-1.49893597393531	0.133890242748262	0.591043245157691	ENSCAFG00000012427	GABPB2
1289.12307103285	-0.183452204049528	0.122574634833643	-1.49665715340296	0.134482490425469	0.592588796098238	ENSCAFG00000011740	PECAM1
2045.98790874821	-0.202599582501696	0.135376732519277	-1.49656132727865	0.134507439191987	0.592588796098238	ENSCAFG00000020256	ODF2L
253.048640794053	-0.212480956808531	0.141996865264575	-1.49637779969739	0.13455523142011	0.592588796098238	ENSCAFG00000000675	DCSTAMP
1397.34996584821	-0.216790124285837	0.144981806195203	-1.49529192645008	0.134838271218428	0.59332652343687	ENSCAFG00000018862	PTPN2
1090.58984640924	-0.17163128380552	0.114808970702291	-1.49492920941321	0.134932918188619	0.59332652343687	ENSCAFG00000006159	AP5S1
487.00816823308	-0.21081005656272	0.141079957531336	-1.49425942743069	0.135107825265265	0.593615568050897	ENSCAFG00000019582	ATP6AP1
87.1504762793518	0.329459894871329	0.220661170764198	1.49305785757565	0.135422042584059	0.593615568050897	ENSCAFG00000005750	IDO1
11497.2540017697	-0.143694348841339	0.0962723703477828	-1.49258139507986	0.135546796416224	0.593615568050897	ENSCAFG00000006777	ADAMTS9
679.508017532087	-0.178054950709572	0.119345721664223	-1.49192571151001	0.135718621438254	0.593615568050897	ENSCAFG00000003696	CLGN
386.569933156223	-0.176409038022064	0.118247753430091	-1.49185953140631	0.135735973593494	0.593615568050897	ENSCAFG00000016212	MAX
3027.85134227573	0.128432859808317	0.0861068590834268	1.49155202239907	0.135816623687356	0.593615568050897	ENSCAFG00000002487	GABBR2
378.750784862324	-0.328205947568754	0.220056351330793	-1.49146318924187	0.135839928762422	0.593615568050897	ENSCAFG00000002818	ELP1
806.581503826181	-0.152377993377927	0.102245682987744	-1.49031224522401	0.136142154251655	0.593615568050897	ENSCAFG00000018316	EVI5L
13620.2996301627	-0.202638603315287	0.135974255261353	-1.49027183804611	0.136152774165496	0.593615568050897	ENSCAFG00000005707	OSBPL8
654.164182181516	-0.194276003678011	0.130371540751908	-1.49017187767774	0.136179048743244	0.593615568050897	ENSCAFG00000001091	TGFBI
796.939127335912	-0.190899936436503	0.128148013663172	-1.48968314825597	0.136307567603909	0.593615568050897	ENSCAFG00000010449	FOXRED1
211.573557269235	-0.268435391725475	0.180220564586512	-1.48948258119909	0.136360336859099	0.593615568050897	ENSCAFG00000002816	MPP6
394.044527578909	-0.170352625391261	0.114375695462084	-1.48941280490603	0.136378698720132	0.593615568050897	ENSCAFG00000010803	PDE4DIP
2610.85345372039	-0.212694632482862	0.142837834879599	-1.4890636830371	0.13647059995219	0.593615568050897	ENSCAFG00000000905	KPNA5
913.733562585806	-0.290331970521701	0.195098858840274	-1.48812746649325	0.136717281222355	0.593920042634046	ENSCAFG00000012164	NCKIPSD
201.537621268773	-0.306480671676002	0.206111479536719	-1.48696556040879	0.137023907145291	0.593920042634046	ENSCAFG00000018883	PIPOX
388.101978362052	0.352882692789282	0.237333135804929	1.48686651609966	0.137050069363382	0.593920042634046	ENSCAFG00000005578	TBC1D16
1661.90584567054	-0.227917450856177	0.153293533186984	-1.48680408180147	0.137066563151286	0.593920042634046	ENSCAFG00000017036	LRRC59
86.1122474599797	-0.292796068183099	0.197110024149333	-1.48544483948353	0.137426025158203	0.594215311486873	ENSCAFG00000014343	SAP25
434.788705373622	-0.242404575693533	0.163193909093066	-1.48537759185176	0.13744382816226	0.594215311486873	ENSCAFG00000018575	EPB41L3
341.80296550973	-0.213134552290573	0.143529279465118	-1.48495521669758	0.137555687586494	0.594215311486873	ENSCAFG00000006874	TARBP2
323.278292336407	-0.194640266770292	0.13116891414329	-1.48389020402856	0.137838051097394	0.594900367521713	ENSCAFG00000018744	BMERB1
15233.2015429834	-0.144848403692755	0.0976355204855414	-1.48356256997887	0.137925005505831	0.594900367521713	ENSCAFG00000000249	PIP4K2C
366.534377980436	-0.199754787321638	0.13485557203575	-1.48124978676211	0.13854002367419	0.597096926461434	ENSCAFG00000001377	GTPBP1
1388.95327467443	-0.182591276569914	0.123336170493627	-1.48043575407872	0.138756994205027	0.59757588808664	ENSCAFG00000020140	SLC2A8
921.381209578321	-0.201527802117271	0.136174087306389	-1.47992768744495	0.138892545794875	0.597703745089834	ENSCAFG00000031783	CASP6
698.348010524601	-0.161959649907347	0.109471123153616	-1.47947372093804	0.139013749784715	0.597769711564737	ENSCAFG00000028686	PLEKHA3
255.577604338073	-0.267109266030904	0.180612228788854	-1.47891019241654	0.139164318895678	0.597793039759698	ENSCAFG00000018766	SLC25A14
1104.23671624484	-0.175570470513037	0.118736118081935	-1.47866102875186	0.139230932923132	0.597793039759698	ENSCAFG00000000543	CEP120
116.421712404429	0.489242355175508	0.331026646110005	1.47795460252141	0.139419929793173	0.597843601928849	ENSCAFG00000016515	PEAR1
466.52740169649	-0.207833449878279	0.14063463296918	-1.47782552199517	0.139454485253329	0.597843601928849	ENSCAFG00000015168	USP50
1237.20036291192	-0.197725023142141	0.133933585969495	-1.47629156429199	0.139865637757452	0.599151282836551	ENSCAFG00000015249	AP5M1
658.973865899679	0.204097599754067	0.138390830963941	1.47479134515238	0.14026864878892	0.599967265956246	ENSCAFG00000000954	WDR46
676.447609093169	-0.169598173179937	0.115127799329327	-1.47312963652502	0.140716083514999	0.600203111258079	ENSCAFG00000016297	SPEM2
1173.68716619808	-0.170051097719009	0.11543956741478	-1.47307462707312	0.140730914205638	0.600203111258079	ENSCAFG00000012621	LY9
833.559630222279	-0.17355694268303	0.11785707623344	-1.47260519461101	0.140857523306546	0.600203111258079	ENSCAFG00000006794	GTF3A
981.882045706815	-0.200207579407684	0.13597555323654	-1.47237922289904	0.140918500616107	0.600203111258079	ENSCAFG00000009132	BAHD1
306.516629269548	0.249381513737112	0.16937652333743	1.4723499386057	0.140926404317867	0.600203111258079	ENSCAFG00000030186	PASD1
789.602931542961	-0.180551128911604	0.122643984977909	-1.47215641227024	0.140978644791251	0.600203111258079	ENSCAFG00000019151	FATE1
832.790306664879	-0.307739146538571	0.209159945481131	-1.47131012981801	0.141207265067143	0.600343538079134	ENSCAFG00000029590	FAM8A1
1933.90042685884	-0.143374251977162	0.0974758577893821	-1.47086935399895	0.141326451930499	0.60039815470248	ENSCAFG00000013245	GPR19
1279.86888745204	-0.134421327846912	0.0914931001451105	-1.4691963397646	0.141779542802826	0.601599562259415	ENSCAFG00000017021	PFAS
698.256695827049	0.211669056289312	0.14409217619349	1.46898368725502	0.141837213854223	0.601599562259415	ENSCAFG00000010497	PPP1R12B
105.633884788341	-0.327908727655725	0.223332549513445	-1.46825318732138	0.142035461652816	0.601599562259415	ENSCAFG00000013197	NSUN5
119.877740115639	-0.382214763729824	0.260403895462584	-1.46777667458028	0.142164895407212	0.601696401401138	ENSCAFG00000002121	PDCD1LG2
3251.01454800503	-0.1513477247053	0.103144809035606	-1.46733244377868	0.14228564207734	0.601756355931581	ENSCAFG00000001698	PLAA
347.838750713532	-0.17445088106402	0.118922002453076	-1.46693528081865	0.142393661866693	0.601762436301907	ENSCAFG00000012872	CD28
686.962312284062	-0.193074340333392	0.131718592920896	-1.46580931402254	0.142700242920708	0.602376666805228	ENSCAFG00000000111	RNF41
2688.5241574516	-0.160356101120596	0.109431547016711	-1.46535533392495	0.142823996984819	0.602376666805228	ENSCAFG00000013060	PDK1
588.546889666239	-0.19567147159655	0.133551983371211	-1.46513340092207	0.142884525444904	0.602376666805228	ENSCAFG00000004935	PCDH20
215.864335589765	-0.240578198192722	0.164354767849957	-1.46377377024043	0.14325577146419	0.602376666805228	ENSCAFG00000017386	RPS27
2998.6318372765	-0.218483578439105	0.149267626935334	-1.46370370404399	0.143274923012439	0.602376666805228	ENSCAFG00000008789	RSPRY1
441.056300070793	-0.199055898022019	0.135998378470483	-1.46366376026477	0.143285841926925	0.602376666805228	ENSCAFG00000004381	GRM5
628.960928215321	-0.26473740175067	0.180945819414705	-1.4630755361301	0.143446711085812	0.602604263981023	ENSCAFG00000010863	BRD9
1647.21781321802	-0.193336096546866	0.132261431027724	-1.46177230236031	0.143803616513438	0.602817211657917	ENSCAFG00000028922	COX16
1600.60190768173	-0.129060248171338	0.0883199327500102	-1.46128109649543	0.143938315401554	0.602817211657917	ENSCAFG00000000797	BTNL2
48113.2467287483	-0.169975962534422	0.116362091114451	-1.4607503260425	0.144083972445174	0.602817211657917	ENSCAFG00000008674	RASGRP1
7969.58053006812	-0.170484848096533	0.116720982138322	-1.46061869060095	0.144120114073025	0.602817211657917	ENSCAFG00000005182	FANCD2
614.18736921724	-0.179968438809603	0.123226719042042	-1.46046604347392	0.144162033339593	0.602817211657917	ENSCAFG00000012794	CELF3
1070.57145994772	-0.162704853709877	0.111485651980719	-1.45942415745136	0.144448401049313	0.602817211657917	ENSCAFG00000023033	PCDHA13
487.356011619564	-0.189641708422351	0.129985361927606	-1.45894665068495	0.144579791833323	0.602817211657917	ENSCAFG00000017174	ATXN2L
237.125580624605	0.279909975988607	0.191880556156179	1.45877196520515	0.144627881172183	0.602817211657917	ENSCAFG00000019861	GALNS
3203.00494718924	-0.158547443915182	0.108697035249151	-1.45861792413901	0.14467029745884	0.602817211657917	ENSCAFG00000016152	CPSF7
148.945430384036	-0.434324488648003	0.29789049072324	-1.45800051419405	0.144840401285493	0.602817211657917	ENSCAFG00000009102	BHMT2
160.60080834589	-0.274998457306832	0.188622512042722	-1.45793020318034	0.144859782525881	0.602817211657917	ENSCAFG00000029703	OR52E2B
948.52114518593	-0.150459218772368	0.103207141209054	-1.45783728732105	0.144885397842684	0.602817211657917	ENSCAFG00000016115	ACBD3
1206.77068476844	-0.183223765618171	0.125760055188821	-1.45693133915274	0.145135334186974	0.603323857980542	ENSCAFG00000007556	OR10V5
7580.45150896543	-0.152719012603389	0.104868447592193	-1.45629134510768	0.145312097078249	0.603323857980542	ENSCAFG00000001977	PEX1
344.731731085064	-1.02112755466809	0.701210828940293	-1.45623471932297	0.145327744749121	0.603323857980542	ENSCAFG00000016342	PCDH7
2014.29694473154	-0.255173287151958	0.175507348367407	-1.45391796711428	0.145969050855985	0.604602722407011	ENSCAFG00000019258	VWA1
369.591522830574	-0.198290293713493	0.136384605291871	-1.45390525044333	0.145972576957838	0.604602722407011	ENSCAFG00000016566	CC2D1A
546.989380180025	0.325996116264054	0.224237460277414	1.45379864658095	0.146002138836473	0.604602722407011	ENSCAFG00000018991	DPP9
101.36936497215	-0.266002251502923	0.183030866239483	-1.45331908747499	0.14613518007185	0.604602722407011	ENSCAFG00000023799	E2F6
3126.51259685279	-0.234841271227368	0.161604054213158	-1.45318923074547	0.146171221410834	0.604602722407011	ENSCAFG00000017974	NOL4
82.5696589017254	0.402039859529298	0.276789620499273	1.45251060644579	0.14635968218412	0.60493906706555	ENSCAFG00000007604	OSBP
141.006530894484	-0.288229506935643	0.198658170076399	-1.45088171719692	0.146812799703158	0.605924756669612	ENSCAFG00000017567	SMAD2
303.550809653414	-0.223086902084003	0.153864908165085	-1.44988811772889	0.147089721366987	0.606310584844912	ENSCAFG00000000413	MTHFD1L
2013.74993365543	0.188731026264871	0.130183451081739	1.44973131912421	0.147133458468545	0.606310584844912	ENSCAFG00000004501	COG1
1168.51761796107	-0.157509984570082	0.108678965017916	-1.44931435944496	0.147249812780492	0.606310584844912	ENSCAFG00000017724	INTS2
605.94158567761	-0.236551319937482	0.163287571064282	-1.44867927421345	0.147427171082398	0.606310584844912	ENSCAFG00000006262	DNAJC13
88.000151213226	0.428859977764185	0.296157685418448	1.44807985367065	0.147594719171594	0.606310584844912	ENSCAFG00000017500	TDP1
48034.7898023151	-0.168808414007644	0.116575195901777	-1.44806459643334	0.147598985723698	0.606310584844912	ENSCAFG00000028837	UQCR10
226.914665654634	-0.23497622855769	0.162293856486407	-1.44784426006521	0.147660611360214	0.606310584844912	ENSCAFG00000004119	TBP
16958.4284858381	-0.179509134321623	0.124015805182212	-1.44746981288293	0.147765385183599	0.606310584844912	ENSCAFG00000003631	RPS11
281.214097295795	-0.190471119487879	0.131657549652082	-1.44671627256634	0.147976405002706	0.606572578278031	ENSCAFG00000017349	STXBP4
175.863492996637	-0.407074949679706	0.281425558842301	-1.44647469602366	0.14804410429811	0.606572578278031	ENSCAFG00000002935	VRK2
2325.1338583473	-0.181754756677085	0.125753319319169	-1.44532770714212	0.148365858848287	0.607450064581165	ENSCAFG00000008249	GYG1
1095.81294934099	-0.155486286200361	0.107652673713565	-1.44433278651368	0.148645387398461	0.607568025822187	ENSCAFG00000005960	LRRN1
10016.0576841316	-0.154262518358918	0.106828909998429	-1.4440147181244	0.148734835282889	0.607568025822187	ENSCAFG00000003604	RRAS
207.928378471473	0.324963427258695	0.225291756602225	1.44241152965242	0.149186313182603	0.607568025822187	ENSCAFG00000007938	B3GNT4
2150.8162944517	-0.221731888113175	0.153782753492237	-1.44185146304047	0.149344281226958	0.607568025822187	ENSCAFG00000013984	CCDC103
870.689592638142	-0.183916210870928	0.127585732901492	-1.44151079190749	0.149440430701633	0.607568025822187	ENSCAFG00000020089	PTGES2
1803.7330891828	-0.145561389375373	0.101010235854681	-1.44105583106236	0.149568910441469	0.607568025822187	ENSCAFG00000018011	LRRC75A
104.090148874883	-0.34149355745625	0.237173174866658	-1.43984899493057	0.149910126057499	0.607568025822187	ENSCAFG00000001431	PICK1
315.713929674379	0.227266438280248	0.157843591275947	1.43982049852714	0.149918190176612	0.607568025822187	ENSCAFG00000019388	E4F1
106.353213123575	-0.288411693150261	0.200325284687036	-1.43971687648337	0.149947516683999	0.607568025822187	ENSCAFG00000016980	FAM189B
2194.82832332498	-0.151303603567229	0.105136039403498	-1.43912215474036	0.15011591599823	0.607568025822187	ENSCAFG00000000529	RGS22
638.670198472543	0.248910787484787	0.172988865230976	1.43888328969867	0.150183592765276	0.607568025822187	ENSCAFG00000010575	SELENOS
1246.72617595651	-0.220249387546428	0.153080344679365	-1.43878293459394	0.150212032953658	0.607568025822187	ENSCAFG00000004609	PCF11
2008.8148155444	-0.158809270735976	0.110377998966532	-1.43877649733556	0.150213857384085	0.607568025822187	ENSCAFG00000013162	TAGLN
2862.82441070203	-0.134434937369908	0.093443102066326	-1.43868230395953	0.1502405553496	0.607568025822187	ENSCAFG00000002096	UXS1
198.578906963333	-0.255815184266231	0.177870077650713	-1.43821370994497	0.150373426395179	0.607568025822187	ENSCAFG00000014185	MEN1
187.647143196611	0.292175217346809	0.203293198091406	1.4372109843805	0.150658052791814	0.607568025822187	ENSCAFG00000010793	SLC12A7
89.7555024591842	-0.313599286634058	0.218202104318649	-1.43719643590649	0.150662185436261	0.607568025822187	ENSCAFG00000030654	CHSY3
178.467252378804	-0.281685480346237	0.195999301523909	-1.43717593969015	0.150668007745027	0.607568025822187	ENSCAFG00000007679	HPF1
232.684519054773	0.221856336697409	0.154369726271092	1.43717516417567	0.150668228046849	0.607568025822187	ENSCAFG00000000969	HSF2
248.280812122256	-0.217467461536186	0.151350696801758	-1.43684479907634	0.150762097799661	0.607568025822187	ENSCAFG00000018767	SPEF2
879.444653344854	-0.199480996096733	0.138928269787814	-1.43585604572346	0.151043307971656	0.60826713039085	ENSCAFG00000001612	DENND4C
181.179155000151	-0.224809819670354	0.156626310547299	-1.43532602463023	0.151194215107608	0.608440868494339	ENSCAFG00000002543	PREPL
18744.7699028605	-0.144505062266728	0.100834692564923	-1.4330887375264	0.151832479597451	0.61024347622751	ENSCAFG00000013710	DNA2
771.265009782721	-0.150757680302129	0.105228625085222	-1.43266796634503	0.15195274820567	0.61024347622751	ENSCAFG00000011479	POLQ
1121.67488808125	-0.154845409674173	0.108085457474676	-1.43262019971977	0.151966405875997	0.61024347622751	ENSCAFG00000000236	RMND5B
2618.14352561159	-0.122924466323273	0.085828067406668	-1.4322175721473	0.152081564292929	0.610271863537935	ENSCAFG00000006883	GAS2L3
3299.99758010235	-0.158038906948931	0.110409317629432	-1.43139103059543	0.152318177575427	0.610787237635553	ENSCAFG00000018890	TXNDC11
195.551048286053	-0.272408436045393	0.190360566044248	-1.43101295455317	0.152426502408562	0.610787815896907	ENSCAFG00000016155	TMEM156
212.071979605528	0.20249393154681	0.141688683256175	1.4291468231143	0.152962038011211	0.612499054334252	ENSCAFG00000011583	ABHD2
322.526328702757	-0.210821484960486	0.147611644116005	-1.42821717231742	0.153229359386658	0.613134630118404	ENSCAFG00000012542	HEG1
2600.09631104049	-0.134665636416312	0.094354564865343	-1.42722969056662	0.153513699074565	0.613837354798153	ENSCAFG00000024306	AGO4
205.09425875061	-0.224402987188677	0.157295721104078	-1.42663122438147	0.153686219117673	0.6139213215211	ENSCAFG00000008785	ARL2BP
789.849425915456	0.309221292789082	0.216852316073128	1.42595337872622	0.153881799883262	0.6139213215211	ENSCAFG00000028535	KCNU1
6433.33808310113	-0.204645153123784	0.143581239741809	-1.42529172677281	0.154072890643997	0.6139213215211	ENSCAFG00000008875	TIPARP
784.009704542393	-0.151982278843026	0.106633678499769	-1.425274650385	0.154077824837536	0.6139213215211	ENSCAFG00000000722	ADAMTS19
5870.75877555171	-0.188862813098415	0.132640914389686	-1.42386543373452	0.154485429643482	0.614529003885328	ENSCAFG00000008772	PSME3IP1
263.647271280337	0.251064947727752	0.176381420679958	1.42342060042314	0.154614264134677	0.614529003885328	ENSCAFG00000010680	DENND5B
2752.62743561638	-0.148166180401297	0.104120492138295	-1.42302612442995	0.154728582195299	0.614529003885328	ENSCAFG00000029063	CCDC9
100.036251344322	-0.281823805359109	0.198117802047297	-1.42250621825407	0.154879347632651	0.614529003885328	ENSCAFG00000010196	CCDC34
319.353322210768	0.197751967819071	0.139157481182373	1.42106601915212	0.1552975675868	0.614529003885328	ENSCAFG00000012751	AUNIP
334.020314369997	-0.183853448790228	0.129393513938212	-1.42088612631713	0.155349866911633	0.614529003885328	ENSCAFG00000012836	ADAMTS4
127.046347934306	-0.241224898708481	0.169794634594783	-1.42068622653577	0.155407998436726	0.614529003885328	ENSCAFG00000032284	HCST
612.917777181164	-0.201799992762206	0.142047581358656	-1.42065067797727	0.155418337805588	0.614529003885328	ENSCAFG00000014196	DGCR8
190.862302928522	0.406781507517863	0.286454782693517	1.42005486413221	0.155591709175919	0.614529003885328	ENSCAFG00000018871	CYP2J2
277.558180622814	-0.204592803300258	0.144102854715637	-1.4197692592835	0.155674867202051	0.614529003885328	ENSCAFG00000011460	SLC9A8
1808.59507534731	-0.140711525702174	0.0991154029302658	-1.4196736485163	0.155702713209186	0.614529003885328	ENSCAFG00000007222	XPO4
139.302223348347	-0.266100037876754	0.187442776832791	-1.41963346026467	0.155714418901489	0.614529003885328	ENSCAFG00000000513	ATP6V1G2
1999.03576967325	-0.131906560486789	0.0929241399105542	-1.41950800527998	0.155750964659582	0.614529003885328	ENSCAFG00000002568	GUCA2A
540.497958198841	-0.185996847829237	0.131050153595202	-1.41927989190886	0.155817432073152	0.614529003885328	ENSCAFG00000017211	HAX1
197.717382591664	-0.21437243799644	0.151059939088394	-1.41912170288245	0.155863537648563	0.614529003885328	ENSCAFG00000018529	ZNF414
84.2267826194828	-0.374657825629546	0.264208726971529	-1.41803728409743	0.156179879756403	0.615346546479172	ENSCAFG00000003757	OSTM1
83.5488882172462	-0.332632636328416	0.234808041186093	-1.41661518339908	0.15659546690174	0.616553700228191	ENSCAFG00000002558	CCDC106
1682.6770690657	-0.138831641881175	0.0980433095450219	-1.4160236177811	0.156768589664109	0.616780212613595	ENSCAFG00000007179	ZDHHC20
2908.96461117759	-0.149087597960284	0.105312226129098	-1.415672267506	0.156871481635339	0.616780212613595	ENSCAFG00000012574	ZNF148
7495.11035032762	-0.265499998811124	0.187674462291681	-1.41468367922369	0.157161261714632	0.617337228318218	ENSCAFG00000002979	CEP162
261.846012961491	-0.433328545023112	0.306359821523923	-1.41444313052413	0.157231833921643	0.617337228318218	ENSCAFG00000016670	SAT2
5673.43524837821	-0.131336461134108	0.0929472388214923	-1.41302165399817	0.157649357288127	0.618016271612054	ENSCAFG00000001312	CHCHD3
2742.78541042867	-0.142775372046098	0.101097475008888	-1.41225457939029	0.157875015048385	0.618016271612054	ENSCAFG00000018728	RFX2
4252.78558713113	-0.134258091420226	0.0950775193107684	-1.41209081172377	0.157923223846758	0.618016271612054	ENSCAFG00000007606	URI1
457.135032169543	-0.24047860816003	0.170314706209636	-1.41196619782223	0.157959914299147	0.618016271612054	ENSCAFG00000013202	SIDT2
774.579765372153	-0.170282076607431	0.120630334984592	-1.41160245164851	0.158067050128487	0.618016271612054	ENSCAFG00000003719	RTN4IP1
1002.5950477691	-0.167756071105453	0.118852534111475	-1.41146398231702	0.158107848595383	0.618016271612054	ENSCAFG00000001350	GOLM1
4884.89489166213	-0.174284668009399	0.123539260090502	-1.41076341141854	0.158314386366528	0.618016271612054	ENSCAFG00000007428	MARCHF5
9759.35612632638	-0.2033130133502	0.144176972227077	-1.41016287281983	0.15849159582988	0.618016271612054	ENSCAFG00000012840	OAZ3
434.354312590729	-0.262632327990636	0.186247088796433	-1.41012850019735	0.158501743190235	0.618016271612054	ENSCAFG00000001228	DENND3
1357.9970114532	0.611937829021034	0.434082226642335	1.40972790743917	0.158620040996815	0.618016271612054	ENSCAFG00000001437	POLR2F
123.444086749962	0.429087855687584	0.30439037070044	1.40966304124601	0.158639202717288	0.618016271612054	ENSCAFG00000008016	UQCC1
1746.44606625426	0.208979743155041	0.148276174194632	1.4093953009654	0.158718312759029	0.618016271612054	ENSCAFG00000016085	BRD4
125.235561900868	-0.300171162466123	0.213053026915958	-1.40890353360025	0.15886369455924	0.618134063291577	ENSCAFG00000020329	SLC12A4
5146.05176807074	0.311587909491369	0.221211424891902	1.40855251777177	0.158967527435241	0.618134063291577	ENSCAFG00000032416	PRKRIP1
1856.60570119477	-0.21072311445393	0.149647378058642	-1.40813101564235	0.159092278493563	0.618193395990815	ENSCAFG00000019496	MRPS34
5287.82996755621	-0.14107726152711	0.100243501716206	-1.40734570432812	0.159324902919059	0.618671528116235	ENSCAFG00000002997	COL9A2
2485.37471148911	-0.142815638459916	0.101685729794991	-1.40448063605235	0.160175773910083	0.620135519681623	ENSCAFG00000017952	ACSM3
1485.51071280034	-0.142607254602727	0.101547677229875	-1.40433792768991	0.16021824523146	0.620135519681623	ENSCAFG00000013210	PITHD1
1783.21429984448	-0.178122357783792	0.126859999151293	-1.40408607106613	0.160293220848358	0.620135519681623	ENSCAFG00000007609	IRAG1
922.354504770205	-0.135248467229242	0.09633234992737	-1.40397765995756	0.160325502095233	0.620135519681623	ENSCAFG00000002561	FIZ1
1644.03437659058	-0.142543317307659	0.101536611397668	-1.40386128063097	0.160360161483039	0.620135519681623	ENSCAFG00000002586	PLPPR1
1669.48798748534	-0.168607718811259	0.120103057521346	-1.40385867180186	0.160360938493654	0.620135519681623	ENSCAFG00000004754	MCM10
659.520953553233	-0.171317470244511	0.122165317674628	-1.40234129870471	0.160813353470565	0.621459407046414	ENSCAFG00000006033	ZNF605
4271.54313400244	-0.171651693930922	0.122442927506128	-1.40189145610171	0.16094766221842	0.621553010181393	ENSCAFG00000009103	VDR
1334.76600489057	-0.137270837557846	0.097975058027482	-1.40107942083935	0.1611903247508	0.622014835602747	ENSCAFG00000028834	FAM104A
307.149854299789	0.176625555154083	0.126095166624208	1.40073216034098	0.161294181791954	0.622014835602747	ENSCAFG00000011408	ZNFX1
254.161254210724	-0.27441386169368	0.196048573417619	-1.3997238383833	0.161596032413101	0.622014835602747	ENSCAFG00000013010	TBL2
92.3279074414088	-0.258127126050171	0.184439479926649	-1.39952208796527	0.161656479465122	0.622014835602747	ENSCAFG00000008790	CTNNBL1
1810.18700954548	-0.184760531059496	0.132071220004429	-1.39894619776587	0.161829117580297	0.622014835602747	ENSCAFG00000007191	KIF2A
653.215682634665	-0.155989278735156	0.111507090068771	-1.39891802968718	0.161837565265754	0.622014835602747	ENSCAFG00000017309	RPL4
164.143919715495	-0.24360837665522	0.174207933827585	-1.39837705036052	0.161999871072757	0.622014835602747	ENSCAFG00000002966	HOXA11
101.036683138053	-0.259035521046073	0.185256954426022	-1.39824991643978	0.162038031894253	0.622014835602747	ENSCAFG00000002313	OGN
762.765590629104	0.128982411493775	0.0922501643330775	1.39818083172267	0.162058771372944	0.622014835602747	ENSCAFG00000007431	FER
2350.08393561082	-0.149710014841537	0.107217805499463	-1.39631672317978	0.162619140060036	0.623741620094405	ENSCAFG00000000547	FBXO5
3477.90630796792	-0.192191047635892	0.137702947360494	-1.39569305755491	0.162806945813594	0.624038028556383	ENSCAFG00000014687	TMEM59L
2488.85575340621	-0.226297300746775	0.162235701916445	-1.39486745564378	0.163055812631762	0.624065511215324	ENSCAFG00000007411	CSPP1
2105.62572898877	-0.148589492646507	0.106539217642792	-1.39469292091765	0.163108460538895	0.624065511215324	ENSCAFG00000007915	PCOLCE2
3926.09410549938	-0.181394065978941	0.130207937555122	-1.39311066118492	0.163586329693079	0.624065511215324	ENSCAFG00000017538	SPC24
1422.61165135236	-0.151617639908816	0.108834928438691	-1.39309725364707	0.163590383499937	0.624065511215324	ENSCAFG00000003988	SPATA5
1087.84110201519	-0.169640779973126	0.12177840111722	-1.39302847152539	0.163611181158885	0.624065511215324	ENSCAFG00000003235	NUP205
1513.73797663501	-0.162569958349696	0.116715992972392	-1.39286788562173	0.163659745296967	0.624065511215324	ENSCAFG00000006249	NDFIP1
675.757381144223	-0.174886541690643	0.125584877247127	-1.39257644331251	0.163747910575063	0.624065511215324	ENSCAFG00000017182	SHE
1398.29450531457	-0.172579529422404	0.123929558792019	-1.39256147689536	0.163752439086696	0.624065511215324	ENSCAFG00000014007	SNX15
1974.38194440815	-0.326480941779113	0.234477758944571	-1.39237488130501	0.163808906769591	0.624065511215324	ENSCAFG00000016634	FBRS
902.363096230871	-0.151504361086508	0.108887730004578	-1.39138138962156	0.164109804970597	0.624790262214425	ENSCAFG00000006095	ANKRD10
3172.18344779242	-0.151391258122213	0.108975584553467	-1.38922180360442	0.164765313547381	0.626654594925671	ENSCAFG00000013489	UCK2
2070.51432191955	0.137206734058222	0.098792989485185	1.38883067283633	0.164884245756243	0.626654594925671	ENSCAFG00000004084	ERMARD
322.487437482543	-0.167387360839183	0.120621172264983	-1.387711275691	0.165224981115374	0.626654594925671	ENSCAFG00000018384	SLC25A5
203.67613728796	-0.233956340576791	0.168607371120113	-1.38758073874555	0.165264749976446	0.626654594925671	ENSCAFG00000003224	PRPF4
204.498082055454	-0.306080170466346	0.220623281281712	-1.38734302512487	0.165337189357399	0.626654594925671	ENSCAFG00000009083	DISP2
1831.12915180614	-0.144453663099266	0.104145597917292	-1.38703570758684	0.165430874819243	0.626654594925671	ENSCAFG00000005766	SYT1
89.8204578719294	0.387767944646925	0.279585204866683	1.38694014524777	0.165460015049235	0.626654594925671	ENSCAFG00000011905	FITM1
544.324895157918	-0.252181101729379	0.181852668281522	-1.38673303016364	0.16552318478925	0.626654594925671	ENSCAFG00000020107	FA2H
741.591646302425	-0.300748106505787	0.217108142282102	-1.38524563539864	0.165977370834618	0.626654594925671	ENSCAFG00000013743	FOXA1
2016.99372786447	-0.121217881934437	0.0875162343560853	-1.38509023870047	0.166024876298415	0.626654594925671	ENSCAFG00000011994	KREMEN1
217.346702364165	-0.188355980315769	0.136026591565601	-1.38469969840369	0.16614431135606	0.626654594925671	ENSCAFG00000004829	CNMD
5525.2973435436	-0.13212748179226	0.0954300270049191	-1.38454830140045	0.166190628973027	0.626654594925671	ENSCAFG00000013045	ADO
1892.32645479048	0.160397723360286	0.11585688291594	1.38444708094436	0.166221601252413	0.626654594925671	ENSCAFG00000028967	LRRIQ1
263.660350654401	-0.299539532758047	0.216389103997296	-1.38426347364417	0.166277794023513	0.626654594925671	ENSCAFG00000024137	SERPINA9
395.148235423721	-0.241076147667989	0.174157321386766	-1.38424354341446	0.166283894503287	0.626654594925671	ENSCAFG00000009700	IRAK4
281.711320850108	-0.209739248217211	0.151625691414606	-1.38326985526285	0.166582137464827	0.626654594925671	ENSCAFG00000004448	ERCC1
842.048856486884	-0.192975425186857	0.139538093230111	-1.38295873707134	0.166677518422163	0.626654594925671	ENSCAFG00000005906	PYCR1
94.2354108291473	-0.280822852895568	0.203075845627807	-1.3828471427875	0.166711740404834	0.626654594925671	ENSCAFG00000019823	GNAT2
384.514186337577	-0.209888446102556	0.151796144251712	-1.38269945615031	0.166757038743697	0.626654594925671	ENSCAFG00000003498	USP45
122.388644469824	-0.221349006702217	0.160183927366639	-1.38184279996819	0.167019974200284	0.626654594925671	ENSCAFG00000001303	ENTHD1
6685.19305086964	-0.162781083010115	0.117815076947473	-1.38166597372499	0.167074286658263	0.626654594925671	ENSCAFG00000007301	CWC27
6310.78002390309	-0.174788642321022	0.126560371143544	-1.38106929318955	0.167257655975308	0.626654594925671	ENSCAFG00000007591	CFAP97
1305.14016936922	-0.156248160846285	0.113137140127109	-1.38105100297515	0.167263279233614	0.626654594925671	ENSCAFG00000001398	KCTD20
134.545764520702	-0.298925744649047	0.216553368721336	-1.38037910199268	0.167469951155698	0.627012827735457	ENSCAFG00000017189	CDX4
1380.99244246806	-0.156648612036223	0.113529885578867	-1.37980066867418	0.167648026703829	0.627263590967409	ENSCAFG00000002235	CHST10
6670.47623501339	-0.177899830132154	0.128984893793615	-1.37922996174115	0.167823862965911	0.627292210279064	ENSCAFG00000015915	CHRNA9
312.192418510194	-0.210121596548156	0.152392603399313	-1.3788175532219	0.167951013259587	0.627292210279064	ENSCAFG00000012890	HAT1
560.46074812806	-0.150149066828692	0.108911724257481	-1.37863088526374	0.168008588914814	0.627292210279064	ENSCAFG00000019180	PNMA6A
217.334187936444	0.223404061062556	0.16208263664042	1.3783343218816	0.168100091064864	0.627292210279064	ENSCAFG00000016755	CRABP2
506.17333105608	-0.184539935066963	0.133983806241822	-1.37733014341968	0.168410199767541	0.627300101658587	ENSCAFG00000008413	EPB41L1
1953.79092008263	-0.182657944224558	0.13280045933241	-1.37543156961039	0.168997687231121	0.627300101658587	ENSCAFG00000003181	CYREN
1223.38825058755	-0.144550072213694	0.105107443741833	-1.3752600868949	0.169050825802295	0.627300101658587	ENSCAFG00000004990	SLC35F5
322.576137212783	-0.254325860974371	0.184978329907976	-1.37489543289149	0.169163865402042	0.627300101658587	ENSCAFG00000004371	ENTPD6
214.744823082302	-0.199495293612285	0.145111401484621	-1.37477339183047	0.169201709739772	0.627300101658587	ENSCAFG00000003740	PRPF38A
363.935131392946	-0.161948467271626	0.11783946698656	-1.37431432280746	0.169344121676813	0.627300101658587	ENSCAFG00000014637	FAM149B1
760.633401147311	-0.162378193315815	0.118168960649137	-1.3741188246374	0.169404796210859	0.627300101658587	ENSCAFG00000000784	TTC38
651.565249382156	-0.21913517766694	0.159478289513377	-1.37407529473508	0.169418308308345	0.627300101658587	ENSCAFG00000010732	CAB39
555.406308475545	-0.18668000463717	0.135895509100557	-1.37370252977995	0.16953405120867	0.627300101658587	ENSCAFG00000014189	ACSBG1
1048.4312168111	-0.199970740107836	0.145617668392182	-1.37325876945968	0.169671915348281	0.627300101658587	ENSCAFG00000013421	ACAP2
3342.02620108212	-0.151667329762243	0.110507558651202	-1.37246113852678	0.169919928665837	0.627300101658587	ENSCAFG00000019216	GNB1
358.763177661586	-0.355785177798921	0.259267070540091	-1.37227291170363	0.16997849504307	0.627300101658587	ENSCAFG00000014561	LAMTOR4
1590.58948159546	-0.133219955487173	0.0970935986099559	-1.37207763842747	0.170039269899001	0.627300101658587	ENSCAFG00000006754	CEP63
834.812357518219	-0.173378399271398	0.126365429774084	-1.37203980219403	0.170051047544455	0.627300101658587	ENSCAFG00000009043	RRP12
296.236325170592	-0.418386705493792	0.305017762768778	-1.37167980545105	0.170163137752442	0.627300101658587	ENSCAFG00000003864	CLEC5A
1231.8979950421	-0.165151283346628	0.120426209483983	-1.37138986649408	0.170253454702846	0.627300101658587	ENSCAFG00000006047	LETM2
760.497281773989	-0.171078943168544	0.124751119359937	-1.37136198894489	0.170262140544954	0.627300101658587	ENSCAFG00000000977	ZBTB22
3408.19464209227	-0.132661514422685	0.0967627106812957	-1.37099832661393	0.17037547768472	0.627300101658587	ENSCAFG00000003980	MAP3K8
6726.23598246795	-0.139740682491573	0.101940518544154	-1.37080607875313	0.170435415505539	0.627300101658587	ENSCAFG00000005140	IRAK2
535.445808484118	0.356246051125281	0.260235867293435	1.36893524643775	0.17101951694084	0.627434450260029	ENSCAFG00000018924	TP53I13
403.93854764777	-0.145002706607708	0.105926961641697	-1.3688932860945	0.171032634745967	0.627434450260029	ENSCAFG00000003471	PNISR
368.832346334743	-0.163943093080216	0.119764208159684	-1.36888220278322	0.171036099779489	0.627434450260029	ENSCAFG00000018705	ZDHHC9
118.858012450516	0.457641776630472	0.334326386326254	1.36884731611904	0.171047006922792	0.627434450260029	ENSCAFG00000004668	IGSF23
95.8423910966165	-0.32337107009635	0.236240038734505	-1.36882414949045	0.171054250142627	0.627434450260029	ENSCAFG00000012477	ITGB5
800.891881859091	0.773645586034288	0.565450819934528	1.36819252667078	0.171251820258384	0.627441776235454	ENSCAFG00000001632	FOXH1
192.728234456155	-0.206452492040213	0.150958177167045	-1.36761383791591	0.171432982660482	0.627698197212113	ENSCAFG00000014746	NAA40
1662.11935271893	-0.147248511452494	0.10771816420789	-1.36697939976319	0.171631762613334	0.627916971311258	ENSCAFG00000003922	SLC16A10
451.94490435465	-0.228147629671899	0.166931584012962	-1.36671338153829	0.171715161832197	0.627916971311258	ENSCAFG00000012437	SDR39U1
3378.46741865538	-0.170512533511644	0.124807066940088	-1.366208963099	0.171873385040859	0.628088758537665	ENSCAFG00000010151	NHLRC1
1819.29412756982	-0.172423817902348	0.126292156877734	-1.36527732335172	0.172165903482995	0.628344338115701	ENSCAFG00000028636	IGFBP6
6002.74008925346	-0.213932271401363	0.156818392940352	-1.36420395203728	0.172503384721799	0.6285545458695	ENSCAFG00000007420	CBFA2T2
490.640573111363	-0.157759814871827	0.115665309694537	-1.3639337091515	0.172588430348249	0.6285545458695	ENSCAFG00000019906	JPH3
3376.80495819649	-0.123844261706674	0.0908127041482099	-1.36373278241506	0.172651682454912	0.6285545458695	ENSCAFG00000005965	FOXO1
3550.97106690909	-0.142214720554207	0.104303706733921	-1.36346756033319	0.172735201396877	0.6285545458695	ENSCAFG00000020305	CDH1
107.837926924586	0.284087273090237	0.208426209572009	1.36301127230397	0.17287895806346	0.6285545458695	ENSCAFG00000010215	UNC5C
2716.75199484706	-0.203308410418774	0.14916555269513	-1.3629715892536	0.172891464706931	0.6285545458695	ENSCAFG00000005995	C15H12orf29
3018.18067948105	-0.131075655814869	0.096201900548441	-1.36250588676122	0.173038287625193	0.628683508321646	ENSCAFG00000007561	OR10V1
1755.97007939493	-0.186511762823802	0.136977195191977	-1.36162638286177	0.173315824718826	0.629286910844047	ENSCAFG00000007371	MCMDC2
407.797057628358	-0.170644649930333	0.125473385502052	-1.3600067396567	0.173827791142409	0.629940816468595	ENSCAFG00000018330	LIG3
1959.11198511667	-0.143954353846928	0.105890739651755	-1.35946121748091	0.174000483868984	0.629940816468595	ENSCAFG00000003348	MBOAT2
173.170948051093	-0.224862823692064	0.16545221845245	-1.35908013682324	0.174121196324677	0.629940816468595	ENSCAFG00000020032	SPOUT1
448.98058669462	-0.153679836952817	0.113085899064814	-1.35896551403581	0.174157516876809	0.629940816468595	ENSCAFG00000019626	WDR24
224.528675762638	0.221140525884105	0.162873816239616	1.35774141596074	0.174545750087965	0.629940816468595	ENSCAFG00000009384	POLK
39070.8803567799	-0.159263192554461	0.117419690516556	-1.35635847662198	0.174985138112166	0.629940816468595	ENSCAFG00000013633	B2M
103.938409662178	-0.336333526202751	0.247979903120543	-1.3562934817313	0.175005808605251	0.629940816468595	ENSCAFG00000008213	OR4C15
144.596062449511	-0.234558846006182	0.172955939453166	-1.35617687804065	0.175042896945523	0.629940816468595	ENSCAFG00000011928	HSCB
1033.90066543367	-0.129960160274924	0.0958349846776484	-1.35608265303177	0.175072871544152	0.629940816468595	ENSCAFG00000001497	KLHDC10
15835.2216491945	-0.17702894363389	0.130549760133606	-1.35602657142163	0.175090713888811	0.629940816468595	ENSCAFG00000004516	STAM
142.343654996063	-0.341962759235704	0.252183872951524	-1.35600566060558	0.175097367004924	0.629940816468595	ENSCAFG00000010210	ACTR1A
729.534350887507	-0.195599917849328	0.144267194533281	-1.35581702050916	0.175157394446352	0.629940816468595	ENSCAFG00000019368	TEDC2
4187.79435840305	-0.145027587219557	0.106969936837759	-1.35577893665133	0.175169515029347	0.629940816468595	ENSCAFG00000010115	TMEFF2
2533.73663103032	-0.157274085933028	0.116063889496106	-1.35506475455748	0.175396926821998	0.630357128476766	ENSCAFG00000003507	MRPL32
942.943721119326	-0.145242618526629	0.107233277527486	-1.35445471662843	0.175591351110237	0.630654432804326	ENSCAFG00000031108	COLEC10
178.673787177931	-0.201831618914799	0.149106159400691	-1.35361020447465	0.175860769587365	0.631220537247466	ENSCAFG00000011287	STS
277.002312822253	-0.173151140615222	0.128234778849666	-1.35026661385063	0.176930477431714	0.634127278867684	ENSCAFG00000008337	TMPRSS15
6523.32936874675	-0.126788756352816	0.0939157669853954	-1.35002630998619	0.177007543658425	0.634127278867684	ENSCAFG00000001047	NCOA7
332.148569718141	-0.181208116501382	0.134305576837738	-1.34922257711093	0.177265485095075	0.634648654944066	ENSCAFG00000002553	PPCS
5333.62902196484	-0.163795959715307	0.121481183391692	-1.34832370859591	0.17755428987167	0.63467067319314	ENSCAFG00000005744	ZMAT4
516.870026012092	-0.164862051697723	0.122275387203498	-1.3482848467562	0.177566784005237	0.63467067319314	ENSCAFG00000017756	UQCRC2
1066.06940033032	-0.165958478974765	0.1231788402056	-1.34729697647551	0.17788460550514	0.63467067319314	ENSCAFG00000017611	UACA
328.805793361987	-0.180669113781742	0.134103849127871	-1.34723287181317	0.177905244130884	0.63467067319314	ENSCAFG00000019190	ANKS3
1237.11846751278	-0.157202300087558	0.116719634082016	-1.34683681390825	0.178032795304259	0.63467067319314	ENSCAFG00000010530	CCDC80
108.097382777294	0.286231522798535	0.212525250023765	1.34681183890634	0.178040840830297	0.63467067319314	ENSCAFG00000013670	MAPT
1277.89897167611	-0.148367702866016	0.110166647408978	-1.34675699365909	0.178058509801263	0.63467067319314	ENSCAFG00000005386	SERPINH1
1332.08392096035	-0.176511229276555	0.131126111343693	-1.34611808028001	0.178264438611748	0.634836372210512	ENSCAFG00000019587	PLXNA3
426.691293342847	-0.206043938995306	0.153153985858378	-1.34533840461609	0.178515976703002	0.634836372210512	ENSCAFG00000016912	NPM1
102.273867669282	-0.254724397635256	0.189355439869055	-1.34521827210988	0.17855475718567	0.634836372210512	ENSCAFG00000018250	PLS3
20150.4085262618	-0.175014072104344	0.130198379909536	-1.34421082832173	0.178880221092316	0.635048882021049	ENSCAFG00000013745	BLOC1S6
1288.80163153112	-0.126360085111415	0.0940583512595447	-1.3434222843513	0.179135275113165	0.635048882021049	ENSCAFG00000003824	MICAL1
198.554091178566	-0.224812775041582	0.167375934431371	-1.34316068678178	0.179219948383448	0.635048882021049	ENSCAFG00000010583	SLC17A4
1554.28873244313	-0.206051039989489	0.153412999916908	-1.34311329614239	0.179235290854778	0.635048882021049	ENSCAFG00000001579	GNAQ
223.251442204049	-0.188322241434294	0.140251319214515	-1.34274844963315	0.179353440704253	0.635048882021049	ENSCAFG00000009414	CHAC1
2870.31159467699	-0.240914052441064	0.179422434305527	-1.34271978514586	0.179362725704047	0.635048882021049	ENSCAFG00000029121	FAM78A
2549.56617193381	-0.184910976927286	0.13778817118819	-1.34199456551852	0.179597757736951	0.635048882021049	ENSCAFG00000005428	DYRK1B
3506.63372794051	-0.146894797825195	0.109479049803369	-1.34176171686754	0.179673268775548	0.635048882021049	ENSCAFG00000004294	POMGNT1
1023.42423317075	-0.156365968427262	0.116555491001219	-1.34155814611623	0.179739304546517	0.635048882021049	ENSCAFG00000012700	BUB3
714.368649930017	-0.163907180441036	0.122226251896042	-1.3410145357353	0.179915733261161	0.63527469042684	ENSCAFG00000006105	POC1B
3294.4792175584	-0.139758344709203	0.104294655865503	-1.34003361485207	0.180234416646765	0.636002197742272	ENSCAFG00000004409	EML2
8172.77334513375	-0.129540776320256	0.0967662268530188	-1.33869822698595	0.180668933719318	0.63682431227557	ENSCAFG00000016546	PCGF2
89.8937013783296	-0.348069509982456	0.260418800196541	-1.33657596809356	0.181361087812475	0.637625970745358	ENSCAFG00000012672	SCFD1
1190.83251737257	-0.156608876659659	0.117190868246654	-1.33635733741679	0.181432503745122	0.637625970745358	ENSCAFG00000012955	SLC51A
365.217776642728	-0.297975149017303	0.22299660629513	-1.33623176589037	0.181473531246669	0.637625970745358	ENSCAFG00000029411	OR2F1D
156.679735533236	-0.26505822641303	0.198402237755209	-1.33596389542774	0.181561074540569	0.637625970745358	ENSCAFG00000013079	OLFML2B
350.813466975338	-0.206324727011517	0.154451924547055	-1.33585080028355	0.181598044803141	0.637625970745358	ENSCAFG00000003570	FBXW2
1512.01647731329	-0.206274276056414	0.15460024693409	-1.33424286278374	0.182124276335326	0.638743882034382	ENSCAFG00000019910	FBXO31
1639.1681126432	-0.127545503096875	0.0955986974682053	-1.334176160081	0.182146130611543	0.638743882034382	ENSCAFG00000009223	RPAP3
937.645562356837	-0.147905440376777	0.110886823375995	-1.33384144187501	0.182255826064008	0.638743882034382	ENSCAFG00000018438	CRIP2
402.235982113971	-0.204088827432651	0.153087907698066	-1.33314793115583	0.182483262618863	0.638916407840849	ENSCAFG00000014325	PPM1L
5963.25132563075	-0.125678410902382	0.0942829121857148	-1.33299245843007	0.182534278699786	0.638916407840849	ENSCAFG00000007139	TMEM87B
103.392750719695	0.255375876129065	0.191706814344595	1.33211684207544	0.182821796786294	0.638916407840849	ENSCAFG00000012813	JAML
576.001743296641	-0.1598324008132	0.120060836510113	-1.33126176244605	0.183102895266254	0.638916407840849	ENSCAFG00000013063	TBCD
334.826164173016	-0.217203500988375	0.163172349528189	-1.33112933420654	0.1831464582923	0.638916407840849	ENSCAFG00000011819	TECTA
147.168907063031	-0.276279254823055	0.207591473887849	-1.33087958599068	0.183228635294699	0.638916407840849	ENSCAFG00000018724	SPAG5
227.55809512464	-0.254661098929543	0.19141338479662	-1.33042472029908	0.183378374218513	0.638916407840849	ENSCAFG00000011011	HEPACAM
1277.15378497694	-0.139666304009815	0.104980759237429	-1.33039906573679	0.183386822239131	0.638916407840849	ENSCAFG00000004471	EED
129.00902852012	0.265755612471477	0.199796211935255	1.33013338890327	0.18347432629897	0.638916407840849	ENSCAFG00000032643	MRRF
140.996400691635	0.331110809705795	0.249013776660476	1.32968871901917	0.183620853212451	0.638916407840849	ENSCAFG00000031150	PAIP2
1167.52402523996	-0.158496138303762	0.119209390633759	-1.32956084634894	0.183663005654569	0.638916407840849	ENSCAFG00000006098	SUPT20H
5495.32756027356	-0.158879359971026	0.119645933072401	-1.32791274965346	0.184206932290862	0.638919599125005	ENSCAFG00000011828	KLHL6
767.654763071844	-0.133786584444567	0.100795462619731	-1.32730760857065	0.184406947996314	0.638919599125005	ENSCAFG00000009084	PBRM1
469.165415830594	0.290281809068052	0.218719918066494	1.32718506679306	0.18444747097713	0.638919599125005	ENSCAFG00000002122	MRPS9
2035.19583975915	-0.235348836610913	0.177408712909826	-1.32659119583679	0.184643949799724	0.638919599125005	ENSCAFG00000014128	EHD1
292.82834237176	-0.332131834660394	0.250374237010691	-1.32654157482749	0.184660373637112	0.638919599125005	ENSCAFG00000007751	DENND6A
465.31111539056	0.167533209471119	0.126356320032287	1.32587914421938	0.184879732166627	0.638919599125005	ENSCAFG00000013576	HTR3B
3621.70239328123	-0.203472165764696	0.153487498994608	-1.32565952991288	0.184952498204737	0.638919599125005	ENSCAFG00000002924	SHANK1
689.924356984931	-0.187079803071201	0.141170165807954	-1.32520778735715	0.1851022432145	0.638919599125005	ENSCAFG00000019598	G6PD
2950.43696645043	-0.116191565333128	0.0876828826156439	-1.32513395849965	0.185126724755489	0.638919599125005	ENSCAFG00000016354	STIM2
651.026375616831	-0.166829557298749	0.125908728066794	-1.32500391243923	0.185169853664053	0.638919599125005	ENSCAFG00000013503	DGKG
5838.00940831514	-0.175165626870687	0.13226019543883	-1.32440169386942	0.185369672343509	0.638919599125005	ENSCAFG00000006938	HAUS5
180.84867864398	0.196858744717323	0.148659903202462	1.32422220435068	0.185429258566761	0.638919599125005	ENSCAFG00000005746	NAV3
1047.32602060201	-0.244267898000618	0.18449313880852	-1.32399448336199	0.185504876868593	0.638919599125005	ENSCAFG00000014955	RPL22L1
437.777479649518	-0.155706621049095	0.117609693588702	-1.32392676400998	0.185527368532997	0.638919599125005	ENSCAFG00000000535	MYCT1
112.468353732679	-0.284042712964404	0.214550082112104	-1.32389934400486	0.185536476127449	0.638919599125005	ENSCAFG00000031353	BST2
390.5783826104	-0.253680809459879	0.191647502650802	-1.32368439948893	0.185607881714648	0.638919599125005	ENSCAFG00000015901	FTH1
17316.1600939715	-0.17127827729359	0.129422458279741	-1.32340460512178	0.185700861169701	0.638919599125005	ENSCAFG00000008871	ANTXR2
824.471979891377	-0.132472800314982	0.100224473658828	-1.32176099787693	0.18624774956069	0.640195043151939	ENSCAFG00000000517	TNF
7268.55126469153	-0.170129472387709	0.128730327199089	-1.3215958981025	0.186302750027514	0.640195043151939	ENSCAFG00000014926	DTWD1
13151.1744822083	-0.210370814271695	0.159218779072302	-1.3212688572129	0.186411734137759	0.640195043151939	ENSCAFG00000006514	GPR84
1552.82920927988	-0.15066230217837	0.114113556236123	-1.32028399734226	0.18674021640641	0.640933289866622	ENSCAFG00000018947	NUBP1
1540.57471316184	-0.145541015218501	0.110309892688141	-1.31938316384699	0.187041047444782	0.641204553648106	ENSCAFG00000007060	SDR16C5
2446.16861058271	-0.149592697168325	0.113382156899817	-1.31936718491344	0.187046386797455	0.641204553648106	ENSCAFG00000010947	BOLL
274.484287843326	0.258923790486806	0.196329762977773	1.31882087850389	0.187229002531705	0.641441109401702	ENSCAFG00000004474	CACNB2
177.979227658024	0.369527346890897	0.280313035698431	1.3182667226666	0.187414376590233	0.641686822455096	ENSCAFG00000008269	IL17RB
90.92418348044	-0.24954706529053	0.189485579215415	-1.31697127730673	0.1878482525154	0.641904738693665	ENSCAFG00000015034	NOP2
419.064792742449	0.300504567680207	0.22826565007982	1.31646863019086	0.188016800637777	0.641904738693665	ENSCAFG00000002124	ASB4
1866.17617992465	-0.12971484094602	0.0985541812682272	-1.31617795690459	0.188114320400517	0.641904738693665	ENSCAFG00000016478	PSMG3
157.327257756589	0.257766144690658	0.195864780631714	1.31604132125896	0.188160174023736	0.641904738693665	ENSCAFG00000018607	DNAJC6
149.770375170128	0.257073537461225	0.195468095586339	1.31516878337659	0.188453183929062	0.642143043396943	ENSCAFG00000028944	FAM205A
270.129290618147	-0.182578025429153	0.138826141067812	-1.31515594991558	0.188457496087272	0.642143043396943	ENSCAFG00000015611	KIF1C
135.006740958307	-0.246163407542713	0.187339279748228	-1.31399783256102	0.188846933622986	0.64279691340048	ENSCAFG00000003934	INTU
862.83549809171	-0.150604053746146	0.114622964131423	-1.3139082110411	0.188877095170279	0.64279691340048	ENSCAFG00000015338	CYP19A1
5169.32304219417	-0.137697073763223	0.104921754261935	-1.31237868382819	0.189392395459527	0.643804271415588	ENSCAFG00000001086	MYC
270.136832391226	-0.266595984419452	0.203173740851754	-1.31215767993352	0.18946693763527	0.643804271415588	ENSCAFG00000011284	C8H14orf93
156.329602446407	1.48117635648296	1.12893275504625	1.31201468808679	0.189515178727012	0.643804271415588	ENSCAFG00000013641	DUSP10
230.776278920751	0.226476715320532	0.172693403249009	1.31143813868774	0.189709780754691	0.644077824498488	ENSCAFG00000017889	EVL
1204.19153195653	-0.15437565370004	0.117752832638621	-1.31101435303738	0.189852914475609	0.644176415342119	ENSCAFG00000010201	MFSD13A
1925.44275093447	-0.181064815622986	0.138203542472815	-1.31013150881138	0.190151350843607	0.644801517635438	ENSCAFG00000000972	TAPBP
232.447266990701	-0.172693570981161	0.13192009625563	-1.30907705408675	0.190508250995858	0.645430706704474	ENSCAFG00000019394	ARRDC1
1136.60383558456	-0.191523198119687	0.146322892388528	-1.30890795687075	0.190565531008919	0.645430706704474	ENSCAFG00000002201	SHC3
158.983631536361	0.319198607431283	0.244180672573537	1.30722306588436	0.191136963976692	0.645940927319773	ENSCAFG00000015937	AHCTF1
4299.01507066016	-0.273572549469726	0.209363373960073	-1.30668771855911	0.191318791433794	0.645940927319773	ENSCAFG00000029526	LBX2
593.970298554151	0.327963032811858	0.251128715694427	1.30595591947725	0.191567548383372	0.645940927319773	ENSCAFG00000015691	C20H19orf44
678.050970166135	-0.15185723180706	0.116342635370352	-1.30525865538162	0.19180478729741	0.645940927319773	ENSCAFG00000013524	CRYGS
97.0525755077145	0.343287425813223	0.263018416326298	1.30518398904563	0.191830204764846	0.645940927319773	ENSCAFG00000000127	ONECUT2
337.744786410686	-0.170187623474672	0.130395586568576	-1.30516398563205	0.191837014627944	0.645940927319773	ENSCAFG00000004375	NUP210
786.058867789071	-0.154579611063067	0.118479898044009	-1.30469061515945	0.191998218418811	0.645940927319773	ENSCAFG00000015135	LDB2
235.503063464127	-0.180682363110589	0.138504627479863	-1.30452221270988	0.192055590990753	0.645940927319773	ENSCAFG00000009508	PHF7
147.839637866875	-0.223153292714449	0.171080367401092	-1.30437697851837	0.192105080555176	0.645940927319773	ENSCAFG00000012576	ZDHHC24
1225.97155109668	-0.109894892166602	0.0842629520592277	-1.30418991360945	0.192168838044561	0.645940927319773	ENSCAFG00000006388	NTN4
1058.97207513817	0.2516119712701	0.192938808967824	1.30410243857191	0.192198657572852	0.645940927319773	ENSCAFG00000008750	PRKAG1
169.400586503897	-0.219672943894762	0.16845389483135	-1.30405381314983	0.192215235054554	0.645940927319773	ENSCAFG00000010544	PPFIA1
291.437269191079	-0.248570890889167	0.190655604699939	-1.30376912485934	0.192312312683259	0.645940927319773	ENSCAFG00000002633	CRIPT
730.999636017501	-0.148215293134299	0.11369791653481	-1.30358847067283	0.192373933766752	0.645940927319773	ENSCAFG00000002549	CCDC30
453.299999672705	0.269772877543045	0.207017147034863	1.30314266913172	0.192526058626086	0.645940927319773	ENSCAFG00000013439	SLC5A1
1661.66796646384	-0.153670104494579	0.117952265443713	-1.30281604949682	0.19263757008352	0.645940927319773	ENSCAFG00000017097	OAZ2
2762.81521673733	0.148708118905054	0.114149638539221	1.30274717299222	0.19266109132244	0.645940927319773	ENSCAFG00000023626	PCARE
209.286421341662	0.179330582893282	0.137712595535993	1.30220901142199	0.192844945493889	0.646173627453116	ENSCAFG00000019662	PIGQ
422.642986675173	-0.17723588981006	0.13647873302893	-1.29863375689816	0.194069647429271	0.64826401546982	ENSCAFG00000018761	PIEZO2
269.179351731701	-0.223832565062285	0.172454194613577	-1.29792473626885	0.194313199017917	0.64826401546982	ENSCAFG00000010765	TCHP
2030.84940076546	-0.158359974266074	0.122093681504324	-1.29703660594808	0.194618591908574	0.64826401546982	ENSCAFG00000008672	RXFP1
1365.18302409509	-0.167562227077338	0.129193333886293	-1.29698818071228	0.194635253549917	0.64826401546982	ENSCAFG00000005770	CCDC137
1282.1976063843	-0.130498100690794	0.100621383787835	-1.29692214297067	0.194657976802036	0.64826401546982	ENSCAFG00000008770	TMEM116
1027.83585881256	-0.160239474154045	0.123582077672163	-1.29662388893579	0.194760628749158	0.64826401546982	ENSCAFG00000012442	DDX6
628.436506666046	-0.125908277811178	0.0971395513419575	-1.29615873320176	0.194920803546005	0.64826401546982	ENSCAFG00000013275	DLG1
924.986488909415	-0.152674618518668	0.117799928737167	-1.29605017724003	0.194958198324587	0.64826401546982	ENSCAFG00000004071	PHF10
2474.09322544965	0.174323774424695	0.134534850790991	1.29575179516509	0.195061010497831	0.64826401546982	ENSCAFG00000009349	PEX16
20953.7439579234	-0.201034667031792	0.155178180171289	-1.29550860056411	0.195144836378149	0.64826401546982	ENSCAFG00000016027	ZBTB25
681.33235337217	-0.152568426419049	0.117844457908699	-1.2946593257466	0.195437777096288	0.64826401546982	ENSCAFG00000002206	TBC1D8
2010.30214691647	-0.174758251030157	0.134994096733795	-1.29456217166871	0.195471309032429	0.64826401546982	ENSCAFG00000008906	CNGB3
500.836534084633	-0.199828369770629	0.15436458632744	-1.29452210850195	0.195485137735277	0.64826401546982	ENSCAFG00000003692	STOM
989.925878929757	-0.161098423445165	0.124454452929674	-1.29443679718071	0.195514587245789	0.64826401546982	ENSCAFG00000023029	BIRC2
413.123433509157	-0.204429340351817	0.158005709348227	-1.29380983253761	0.195731115540374	0.64826401546982	ENSCAFG00000017735	GSKIP
804.377220403712	0.164650363371447	0.127267884028255	1.29373065819883	0.195758471657497	0.64826401546982	ENSCAFG00000017761	KIAA1328
191.224146432041	0.228767246764833	0.1768622295502	1.29347711688719	0.195846093465348	0.64826401546982	ENSCAFG00000000755	FNIP1
814.47254841756	-0.1326111072368	0.102526540991047	-1.29343198312309	0.195861694339173	0.64826401546982	ENSCAFG00000010534	PUS3
5563.26863413236	-0.140039173791266	0.108276672467996	-1.29334574658875	0.195891505271708	0.64826401546982	ENSCAFG00000019791	SLC6A17
88.5485083944545	-0.291036631817925	0.225240635500317	-1.29211423672047	0.196317586286968	0.648951459119569	ENSCAFG00000002277	SUSD3
4865.37684883453	-0.203415227443973	0.157524883602233	-1.29132123631729	0.196592309760098	0.649479333473092	ENSCAFG00000006661	C2H5orf46
194.9553431604	0.284780358615363	0.220806887427578	1.28972588642086	0.197145848393819	0.649949374582522	ENSCAFG00000007908	PDE6C
289.885571553846	-0.694955153259992	0.538880401104233	-1.28962781321411	0.197179914047954	0.649949374582522	ENSCAFG00000009469	NKX2-3
302.898789516231	-0.257974076152726	0.200047322801438	-1.28956525156193	0.197201647041477	0.649949374582522	ENSCAFG00000017498	CORO2B
646.992653243741	0.262450146811327	0.203598024856809	1.28906037765302	0.197377096953431	0.649949374582522	ENSCAFG00000016757	CPLX1
96.3720113222746	0.236284257348563	0.183333136529005	1.28882460542631	0.197459069834473	0.649949374582522	ENSCAFG00000012554	PIP5K1A
777.776056255415	-0.168961930244964	0.131110138127491	-1.28870225184772	0.197501619334237	0.649949374582522	ENSCAFG00000001502	CARD10
425.469261035607	0.200674841730125	0.155754697033527	1.28840314643563	0.197605664041118	0.649949374582522	ENSCAFG00000009354	TOX2
4977.20055622566	-0.137949721484946	0.107083625064042	-1.28824291671527	0.197661416921165	0.649949374582522	ENSCAFG00000002999	ZMPSTE24
1466.77109943564	-0.154340527467649	0.119854703456977	-1.28773025184657	0.197839879027319	0.649949374582522	ENSCAFG00000012257	AP2M1
381.90980861614	-0.202649934771899	0.157385964558574	-1.28759851833216	0.197885755385646	0.649949374582522	ENSCAFG00000007145	TM9SF4
518.552972303984	-0.176787489544123	0.137655135563901	-1.28427819870226	0.19904463219589	0.652159375740881	ENSCAFG00000006629	EFCAB1
1511.49653947606	-0.130309083559037	0.101466635761207	-1.28425548537657	0.199052576774609	0.652159375740881	ENSCAFG00000008071	FAM160A1
2049.69850017505	-0.126562691351877	0.0985785570684795	-1.28387648506518	0.199185176227365	0.652159375740881	ENSCAFG00000016119	H3-3A
1324.15549451742	-0.156732015982989	0.122095243403323	-1.28368650255481	0.199251668996284	0.652159375740881	ENSCAFG00000017751	PDZD9
183.688407040833	0.227079913413964	0.177043634903621	1.2826211658927	0.199624831107456	0.652878016879394	ENSCAFG00000011445	B4GALT5
1242.49088806786	-0.159043752565264	0.12402043189217	-1.28239960253924	0.199702503569025	0.652878016879394	ENSCAFG00000018560	MYH11
257.356718365339	-0.311547577425169	0.243139730014851	-1.28135199214929	0.200070058554318	0.652902648714829	ENSCAFG00000032748	UBL3
1268.17386603834	-0.246465510952975	0.192372209587761	-1.2811908304278	0.200126646091819	0.652902648714829	ENSCAFG00000009546	SLC5A3
239.447091058744	0.191935823646144	0.149822028035775	1.28109214754664	0.200161301658888	0.652902648714829	ENSCAFG00000002070	FAM32A
504.183750691145	-0.170934511558458	0.133491962507048	-1.28048541910853	0.200374469535992	0.652902648714829	ENSCAFG00000017523	PAQR5
218.414492319329	0.190186643721908	0.148536694050474	1.28040175485043	0.200403877120581	0.652902648714829	ENSCAFG00000003429	CFTR
620.577330092354	-0.144394833307664	0.112915038870484	-1.2787918664518	0.200970358865274	0.654160757925795	ENSCAFG00000009245	RHOBTB2
2032.84434276632	-0.135750808233345	0.106167630685329	-1.27864592396997	0.201021770280066	0.654160757925795	ENSCAFG00000009591	TOMM34
914.01971728926	-0.130432638480618	0.102046106708823	-1.2781735892462	0.20118822624426	0.654278359858326	ENSCAFG00000004152	DNAJC1
407.512164882542	-0.22102770840011	0.172963576874649	-1.27788585547288	0.201289676066935	0.654278359858326	ENSCAFG00000000686	C2
213.868728120555	0.244810784766137	0.191783085999541	1.27649830792025	0.201779424573978	0.654782143948118	ENSCAFG00000007055	CHCHD7
1145.16115084522	-0.136192665160117	0.106705081691066	-1.27634657133222	0.201833034142524	0.654782143948118	ENSCAFG00000003661	PNPLA8
975.789359758554	-0.133662881776715	0.104733699848699	-1.27621655656018	0.201878977505931	0.654782143948118	ENSCAFG00000002165	PKHD1
283.469718096361	-0.184133881507288	0.144291754091631	-1.27612199786798	0.201912396531269	0.654782143948118	ENSCAFG00000017746	AP1M2
91.2466243663419	0.442365054554206	0.346796400785623	1.27557567942483	0.20210555589376	0.654782143948118	ENSCAFG00000001507	NRF1
473.621446183102	-0.16102949335742	0.126250421254983	-1.27547687965489	0.202140502462198	0.654782143948118	ENSCAFG00000012991	ARID5B
2258.34970666175	-0.135839550001998	0.106679002565336	-1.27334851972207	0.202894396540259	0.656258756862877	ENSCAFG00000006752	SCYL2
1046.44130527437	0.138808792124874	0.109060062166098	1.27277382176318	0.203098313101686	0.656258756862877	ENSCAFG00000014163	UBE2E3
6669.06955216118	-0.139358450528611	0.109511835805308	-1.27254236497655	0.203180481643571	0.656258756862877	ENSCAFG00000018945	CD40LG
802.053729529126	-0.147566726232155	0.115969725459425	-1.2724590460791	0.203210066274715	0.656258756862877	ENSCAFG00000011438	SCN9A
137.940964154524	-0.218360527970112	0.171705372942203	-1.27171633728441	0.203473923765568	0.656258756862877	ENSCAFG00000011206	NHLRC2
235.063297702102	-0.190881384715134	0.150101641961421	-1.27168085719005	0.203486534795257	0.656258756862877	ENSCAFG00000018658	ACTRT1
83.3046782937839	0.274062009683783	0.215580075927816	1.27127708116936	0.203630092860183	0.656258756862877	ENSCAFG00000008343	TM4SF1
133.094312295121	-0.299225992101614	0.235404888294426	-1.27111205833315	0.203688786108294	0.656258756862877	ENSCAFG00000006371	NRG1
827.935511574701	-0.171272951385565	0.13482223673498	-1.27036129597995	0.203955963271688	0.656258756862877	ENSCAFG00000009190	ST3GAL6
864.575958800385	-0.166475392019305	0.131062705190543	-1.27019651988167	0.204014636994149	0.656258756862877	ENSCAFG00000016879	FAM161B
258.62169680288	-0.209744809979216	0.165152331243085	-1.27000817003604	0.204081719935169	0.656258756862877	ENSCAFG00000011339	LHX9
549.575889420628	0.17448790894988	0.137398969538524	1.26993608129613	0.204107399406874	0.656258756862877	ENSCAFG00000012661	RFX5
656.6216809461	0.565786065150007	0.445876075221931	1.26893120441233	0.204465601773135	0.656639345160228	ENSCAFG00000003860	MFSD8
331.328614295322	0.423499112814959	0.333830882711949	1.26860375940827	0.204582422826194	0.656639345160228	ENSCAFG00000002214	TRAM2
1068.33570158146	-0.13593154584967	0.107209000400705	-1.26791169903284	0.204829485742278	0.656639345160228	ENSCAFG00000000606	LY6G5C
375.229049302749	-0.167957891055655	0.132492010851416	-1.26768316048892	0.204911120764653	0.656639345160228	ENSCAFG00000015789	CEP170
2334.82891279986	-0.134395044072139	0.10606230977228	-1.26713291800538	0.205107766958999	0.656639345160228	ENSCAFG00000013918	SLC2A3
1074.62931709205	-0.139862131582576	0.110385332638629	-1.26703546784106	0.205142608088941	0.656639345160228	ENSCAFG00000006108	BAG4
91.8695827271323	-0.26859143004048	0.212013955167134	-1.26685731525901	0.205206313687886	0.656639345160228	ENSCAFG00000015595	IGSF21
2148.8384782024	-0.304054622193285	0.240042052784307	-1.26667231289885	0.2052724839192	0.656639345160228	ENSCAFG00000018092	TMC5
942.497280308212	-0.152591398921498	0.120528073183819	-1.26602371456464	0.205504592118114	0.657009584993698	ENSCAFG00000016026	AKAP5
4264.78921473235	-0.183146112612932	0.144775433946127	-1.26503583944416	0.205858480711997	0.65775978136671	ENSCAFG00000006058	IRS2
1479.76650622337	-0.153116362627668	0.121148251609837	-1.26387595853043	0.206274552136457	0.658352810267064	ENSCAFG00000019264	CCNL2
162.069498998096	0.229253974613594	0.181481449593727	1.26323640860712	0.206504231950718	0.658686478857946	ENSCAFG00000018067	RCOR1
1602.0632154133	-0.133399380202476	0.105649638266404	-1.26265818218989	0.206712048608383	0.658686478857946	ENSCAFG00000028728	SERPINE3
268.749434144559	-0.168992398967325	0.133897831362353	-1.26209959674403	0.206912950366559	0.658686478857946	ENSCAFG00000002848	BCKDHB
1389.84629878956	-0.149000082951406	0.118066091332474	-1.26200572297953	0.206946727063946	0.658686478857946	ENSCAFG00000004597	RELB
539.845064239379	-0.156579958266107	0.124076591641647	-1.26196211706342	0.206962418259652	0.658686478857946	ENSCAFG00000001378	MAPK14
611.380242812458	0.344456015769524	0.273113390716946	1.2612197990926	0.207229667169744	0.659016882478219	ENSCAFG00000004723	KCNN4
291.608426890989	0.178705414699709	0.141714360167879	1.26102544927705	0.207299678229068	0.659016882478219	ENSCAFG00000017867	EML1
2285.14918254424	0.124925093017896	0.0991228655369048	1.26030550409566	0.207559175194899	0.659470513871918	ENSCAFG00000020042	MON1B
2380.87999424964	-0.109782954504296	0.0871363306504318	-1.25989875502924	0.207705887918547	0.659565491106928	ENSCAFG00000003236	INPP5B
273.515363810024	0.162811566479042	0.129309629627902	1.25908307793893	0.208000325941698	0.660129196327616	ENSCAFG00000018036	HSP90AA1
307.191442242243	-0.179569241714343	0.142699173239215	-1.25837618844028	0.208255739204649	0.660545067387353	ENSCAFG00000014900	LSM4
9045.75471703227	-0.162250103994514	0.128977256438377	-1.25797453345609	0.208400966417863	0.660545067387353	ENSCAFG00000018612	CARD6
196.75368496493	0.204220450189751	0.162369725249422	1.25774955815217	0.208482343266784	0.660545067387353	ENSCAFG00000020244	CLCA4
207.950116707143	-0.216207821363717	0.171960296513313	-1.25731244797533	0.208640518236629	0.660675471656761	ENSCAFG00000003973	SLC37A3
494.092460468686	-0.156932967215212	0.125075409854586	-1.25470679966321	0.209585216443441	0.66187941117936	ENSCAFG00000013149	WHAMM
372.457296675541	-0.193207919878032	0.153986829651633	-1.25470418681344	0.209586165304596	0.66187941117936	ENSCAFG00000020297	MCOLN2
3598.47325880782	0.257997059681764	0.205676107908532	1.25438517047639	0.209702040045655	0.66187941117936	ENSCAFG00000031501	C30H15orf48
634.632786637771	-0.236351733923652	0.18846231100529	-1.25410610038109	0.20980344334009	0.66187941117936	ENSCAFG00000025598	HUS1
1519.25796841972	-0.142669544931202	0.113768116837166	-1.25403802838191	0.209828183460465	0.66187941117936	ENSCAFG00000012858	ZSCAN2
4308.1010019952	-0.150863065644462	0.120319478272238	-1.25385405431294	0.209895057652877	0.66187941117936	ENSCAFG00000007702	GRK7
1391.06702515543	-0.202149328377332	0.161400832768939	-1.25246769120906	0.210399494035343	0.662339831661141	ENSCAFG00000007888	FFAR4
1105.56288761859	-0.116347956218047	0.0928955768586955	-1.25245959121418	0.210402443841593	0.662339831661141	ENSCAFG00000013485	KLF7
958.978244343369	-0.157448277868727	0.125755846012578	-1.25201557510876	0.210564188677248	0.662339831661141	ENSCAFG00000003595	SFPQ
849.736811933152	-0.161440075582011	0.128946875945855	-1.2519890412064	0.210573857214267	0.662339831661141	ENSCAFG00000015929	N4BP2
2922.3310173727	-0.176685921312316	0.141223076710244	-1.25111225040673	0.210893526691719	0.662975975334882	ENSCAFG00000011146	ABHD4
897.689724368361	0.309510191163021	0.24759089035599	1.25008715271391	0.21126771234088	0.663617880819886	ENSCAFG00000018359	IL13RA1
123.249732207303	0.353595294055895	0.282896831199101	1.2499089952939	0.21133279307725	0.663617880819886	ENSCAFG00000028524	IFNLR1
1356.47260230501	-0.153379500243966	0.122753852701487	-1.2494882797443	0.211486537596725	0.663731512657647	ENSCAFG00000015282	GGT6
867.701320890841	-0.179226848958833	0.143494047750672	-1.24901939675051	0.211657979479534	0.663900528967471	ENSCAFG00000009024	CCDC184
140.958867095079	-0.281120150700027	0.225179829416181	-1.24842509841526	0.211875422419461	0.663918169759064	ENSCAFG00000004357	CCDC61
332.509976816776	-0.165871208968522	0.132873523227117	-1.24833905912921	0.211906916000445	0.663918169759064	ENSCAFG00000012002	WDR93
2046.2837826118	-0.137346701781328	0.110049911782266	-1.24804008978279	0.212016376208925	0.663918169759064	ENSCAFG00000018626	C9
670.190592267641	-0.204380323653066	0.163830858621972	-1.24750810300432	0.212211250987793	0.664160046051596	ENSCAFG00000015916	RAB27A
1380.87389432712	0.729608747891088	0.585279136820741	1.24659961715764	0.212544342182483	0.66483399222288	ENSCAFG00000010304	ETS1
179.829608255817	0.297439430595536	0.238765500224119	1.24573872823478	0.212860330533041	0.665093546998598	ENSCAFG00000004086	UBN2
233.736358497789	-0.204927455746077	0.164503688030499	-1.24573168054496	0.212862918779041	0.665093546998598	ENSCAFG00000000021	ZADH2
1566.44086868529	-0.152258373178721	0.122422195420706	-1.2437154280356	0.213604315784083	0.666400478621131	ENSCAFG00000009471	SERINC3
3009.98001933125	-0.182765197000871	0.14698617831929	-1.2434175722554	0.213713998219474	0.666400478621131	ENSCAFG00000000772	QKI
612.810945682314	-0.138761758183786	0.111602934022197	-1.24335224158343	0.213738061024027	0.666400478621131	ENSCAFG00000000178	LRP1
314.329826413414	-0.209736825708166	0.168692192474778	-1.24331080550468	0.213753323907699	0.666400478621131	ENSCAFG00000007613	POLR1A
1458.88403970577	-0.133367674733019	0.107321371271704	-1.24269447131246	0.21398044202273	0.666592491390161	ENSCAFG00000011216	HADH
1602.80698897234	-0.211066096608964	0.169943773068813	-1.2419760535945	0.214245397390064	0.666592491390161	ENSCAFG00000009532	NRAS
90.2118482691439	-0.238584071373777	0.192211521933798	-1.24125790677601	0.214510489228735	0.666592491390161	ENSCAFG00000031061	ZMIZ2
936.989087597818	-0.133404778394057	0.107489186948794	-1.2410995206207	0.214568986635269	0.666592491390161	ENSCAFG00000015180	SELP
2869.1000388617	-0.170759161456724	0.137597891292328	-1.2410012962622	0.214605270016675	0.666592491390161	ENSCAFG00000017262	MYH10
4768.76272501272	-0.0995329600007454	0.0802068650962775	-1.24095312640968	0.21462306523498	0.666592491390161	ENSCAFG00000006458	RASA3
1982.15877133649	-0.15607191966277	0.125772800237142	-1.24090359257725	0.214641365452942	0.666592491390161	ENSCAFG00000000406	PPP1R10
4518.03872981967	-0.170114199815082	0.137197625303591	-1.23992087646309	0.215004661368423	0.667131750273878	ENSCAFG00000011487	BCAT1
852.00110046696	-0.13788459056997	0.111232120482826	-1.2396112738969	0.215119208700631	0.667131750273878	ENSCAFG00000007661	PXYLP1
2359.45287294609	-0.147035061766423	0.118626847564144	-1.23947542049382	0.215169485874731	0.667131750273878	ENSCAFG00000014805	DNM3
251.257524714814	-0.265370230207501	0.214415120560366	-1.23764699762762	0.215846979971834	0.668865010384728	ENSCAFG00000015672	PQBP1
1003.8111622649	-0.132574279994582	0.107207371519806	-1.23661533824742	0.216229922814104	0.669440732049192	ENSCAFG00000019937	KIAA0513
781.043928999301	0.332855487297668	0.269195464809687	1.23648252221852	0.216279258464361	0.669440732049192	ENSCAFG00000015881	ZMYND15
172.666613252941	-0.189085591890962	0.152958533634063	-1.23618857607074	0.216388476087456	0.669440732049192	ENSCAFG00000013934	FAU
2059.62618158929	-0.166198435425981	0.134535062262829	-1.23535406035115	0.216698762216054	0.669666782414801	ENSCAFG00000011477	BSN
306.93954312022	-0.197608043699034	0.1601337817814	-1.23401846569008	0.217196023451651	0.67083629562802	ENSCAFG00000008194	ZIC4
257.517813147667	-0.178623545224383	0.14481271266161	-1.23347972661613	0.217396835943923	0.67088365145078	ENSCAFG00000001494	SSMEM1
456.735225066015	-0.165223288671489	0.133964123394211	-1.23333982625551	0.217449004986704	0.67088365145078	ENSCAFG00000012521	TLK1
201.877047612931	-0.248770020555033	0.20218946742588	-1.23038071034155	0.218554573309315	0.673578527183101	ENSCAFG00000017415	ZC3H14
439.938775726677	-0.185040196621415	0.150394759742907	-1.23036332474438	0.218561080729621	0.673578527183101	ENSCAFG00000018193	RASL10B
1193.10837469939	-0.200346121442768	0.163019876419296	-1.22896744767164	0.219084011157735	0.674284832944148	ENSCAFG00000009931	SLC12A5
5518.29072379029	-0.128180474236276	0.104321862786074	-1.2287019308611	0.219183582008354	0.674284832944148	ENSCAFG00000004393	TMEM135
2302.36113176667	-0.178143358945011	0.145011557503623	-1.22847697115838	0.219267969055164	0.674284832944148	ENSCAFG00000015388	SAMD8
100.872008313238	0.327538539533028	0.266747653399539	1.22789661074332	0.219485781984827	0.674411564221154	ENSCAFG00000018933	C4H5orf22
487.541626754504	-0.615217433719149	0.501101288304649	-1.22773069652362	0.21954807917791	0.674411564221154	ENSCAFG00000030966	CCR6
114.755144806112	0.259685297220517	0.211756587321201	1.22633869626269	0.220071245089037	0.675651033046602	ENSCAFG00000011243	PRMT5
114.083771103832	0.229075879298162	0.186852329553118	1.22597283023459	0.22020889958526	0.675694096509169	ENSCAFG00000011430	STXBP5L
706.316949913462	-0.153650674277938	0.125361030249569	-1.2256653760108	0.220324624809313	0.675694096509169	ENSCAFG00000018729	RSKR
6327.26577418383	-0.146103636333766	0.119242741344337	-1.22526230684234	0.220476405403467	0.675717332700831	ENSCAFG00000015169	SELE
666.855858054762	-0.202412430790542	0.16526321865728	-1.22478814363589	0.220655053303657	0.675717332700831	ENSCAFG00000000281	ABRACL
846.904139220318	-0.130266069823763	0.106369272192785	-1.22465884308833	0.220703787177548	0.675717332700831	ENSCAFG00000005480	DNAJC3
21236.2546700383	-0.18168776621767	0.148392295502646	-1.22437465909024	0.220810924341664	0.675717332700831	ENSCAFG00000012258	PHACTR3
1153.46397491624	-0.145488650053706	0.118881316776323	-1.22381425440842	0.221022305766716	0.675997799761038	ENSCAFG00000002951	SNAP91
2567.74209300734	-0.147102165230542	0.120286018524287	-1.22293652275839	0.221353672561021	0.676325618663223	ENSCAFG00000012418	SSB
614.572451579833	-0.135783389845325	0.111063105714549	-1.22257872199532	0.221488853862611	0.676325618663223	ENSCAFG00000028610	HYLS1
952.023724732775	-0.16097844061236	0.131791925043899	-1.22145905797141	0.221912258169169	0.677025280360966	ENSCAFG00000007009	TMEM68
5640.12714103195	-0.131969457972203	0.10805312149546	-1.22133869105992	0.221957809767649	0.677025280360966	ENSCAFG00000014616	COMP
536.529556021219	-0.162322800684955	0.132959818960885	-1.22084101763637	0.222146220160075	0.677208325348555	ENSCAFG00000017853	LHX1
961.193760817156	0.158541690818411	0.129954603510273	1.21997748856875	0.222473408788398	0.677208325348555	ENSCAFG00000030749	FDPS
347.220942770922	-0.18903700173039	0.155055996746341	-1.21915311691968	0.222786082551316	0.677208325348555	ENSCAFG00000013114	RGSL1
292.23281070934	-0.165990494379742	0.136239353099101	-1.21837406449662	0.223081856256833	0.677208325348555	ENSCAFG00000007786	CHMP2B
2278.08828757179	-0.120482608690863	0.0988896559809475	-1.21835400776474	0.223089474669505	0.677208325348555	ENSCAFG00000029853	CDKN1A
169.554294462771	-0.214015830956434	0.17566028072668	-1.2183507282983	0.22309072037015	0.677208325348555	ENSCAFG00000011755	FCER1A
1137.84607077768	-0.148440268220986	0.121837307933593	-1.21834822796555	0.223091670121319	0.677208325348555	ENSCAFG00000000745	TBC1D22A
745.871980417745	-0.135871226523917	0.111564730387402	-1.21786899902964	0.223273758612396	0.677208325348555	ENSCAFG00000031794	RAP2B
1562.84844983762	-0.114548983632613	0.0940706113807768	-1.2176914973896	0.223341229359657	0.677208325348555	ENSCAFG00000011298	VWA2
1005.13507460375	-0.131232588120262	0.107837860615526	-1.2169435425666	0.223625697216356	0.677208325348555	ENSCAFG00000012294	IGFBP3
242.589284742955	-0.207012566274213	0.170158369292369	-1.21658762442957	0.22376115366271	0.677208325348555	ENSCAFG00000003267	RGS3
211.357145896601	-0.170181206712735	0.139917518797245	-1.21629663086968	0.223871944498349	0.677208325348555	ENSCAFG00000015244	PTPRN
215.749555174259	-0.204936201363543	0.168537951556266	-1.21596470985424	0.22399836564677	0.677208325348555	ENSCAFG00000009120	RIOX2
151.938078774827	-0.391334280826798	0.322102140402786	-1.21493846746078	0.224389560833757	0.677208325348555	ENSCAFG00000010129	FASTKD3
2584.65437403081	-0.138006100435346	0.113595317352065	-1.21489251187728	0.224407090140967	0.677208325348555	ENSCAFG00000029151	CALM3
1091.71329882546	-0.136898511662085	0.112687380874443	-1.21485219196476	0.22442247058271	0.677208325348555	ENSCAFG00000000951	MTBP
669.782516018001	-0.166457204966549	0.137027426859171	-1.21477290190689	0.224452718781319	0.677208325348555	ENSCAFG00000007498	EIF2S2
3306.07535816607	-0.135247975720989	0.111369095302264	-1.2144120894034	0.224590401187334	0.677208325348555	ENSCAFG00000005873	RFTN1
87.1204352921948	0.239784941654321	0.197477795722932	1.21423748313834	0.224657050839635	0.677208325348555	ENSCAFG00000011731	CADM3
1101.62612516656	-0.212461962219655	0.174977438599137	-1.21422489619586	0.224661855997623	0.677208325348555	ENSCAFG00000019016	CPD
1102.74239394292	-0.207000895186225	0.170517550062453	-1.21395654060482	0.224764320195217	0.677208325348555	ENSCAFG00000005807	NUMA1
458.840405934379	-0.182032768765403	0.149961852512901	-1.21386049662025	0.224801000059997	0.677208325348555	ENSCAFG00000015125	KPNA7
8805.48070096154	-0.167915035598162	0.13836846007124	-1.21353547991869	0.224925157919507	0.677208325348555	ENSCAFG00000010691	CERS3
342.984585074194	-0.167475838644847	0.138084428875645	-1.21285100723175	0.225186789798867	0.677208325348555	ENSCAFG00000001960	CAPN11
5320.88057320802	-0.128331145871128	0.105837868242113	-1.21252580009983	0.225311172657138	0.677208325348555	ENSCAFG00000032380	DENR
1377.68576781925	-0.158557432190348	0.130791715816059	-1.21228956437377	0.225401557139758	0.677208325348555	ENSCAFG00000006100	DUSP6
1265.40828124831	-0.196434751675932	0.162081496390133	-1.21195050669516	0.225531326846851	0.677208325348555	ENSCAFG00000020001	DOLPP1
2357.32995421782	-0.300851759352687	0.248252566732974	-1.21187773931977	0.225559184519881	0.677208325348555	ENSCAFG00000030762	STARD4
104.501328577847	0.295457240162968	0.24388723232697	1.21145021551132	0.225722903894687	0.677208325348555	ENSCAFG00000016521	PODNL1
555.228435121442	-0.151581499003734	0.125166437037972	-1.21103949741534	0.225880267436384	0.677208325348555	ENSCAFG00000003255	MANEAL
275.942899782668	-0.327701363533253	0.270650925148863	-1.2107897408923	0.225975998044045	0.677208325348555	ENSCAFG00000015570	CCDC175
420.957000496295	-0.149334376705681	0.123372007976636	-1.21043970309669	0.226110214760871	0.677251072965452	ENSCAFG00000007075	TPX2
1317.87331011371	0.134231560933968	0.111008025047762	1.20920591890733	0.226583744331505	0.677864044055322	ENSCAFG00000031854	MRAP2
138.582719124484	-0.29783115369212	0.246330213132093	-1.20907277229696	0.226634888604636	0.677864044055322	ENSCAFG00000031134	OR2L5
1673.82414347242	-0.19273470711811	0.159462029266066	-1.20865580354886	0.226795107903029	0.677864044055322	ENSCAFG00000017959	RBM41
593.219996873456	-0.126299721712658	0.10455904369471	-1.20792728442913	0.22707523356648	0.678342205670023	ENSCAFG00000012091	HACD2
498.200093825125	-0.185433790561405	0.153598954383265	-1.20725945893293	0.227332238347105	0.678750829036358	ENSCAFG00000009193	AMBRA1
1639.56619026365	-0.153239304246229	0.127059511251213	-1.20604355185387	0.227800698193877	0.67912966351833	ENSCAFG00000004240	MRPL57
266.288026540094	0.195876045143392	0.162475377054414	1.20557372258192	0.227981896273286	0.67912966351833	ENSCAFG00000007847	TIMM10
1083.58553084089	-0.142204318971563	0.118009943812835	-1.20501980067969	0.228195658053297	0.67912966351833	ENSCAFG00000001343	FKBP5
159.542044130005	0.24666171291129	0.204708534684157	1.20494103136375	0.228226067194948	0.67912966351833	ENSCAFG00000019429	MKNK2
595.764666264733	-0.153336311962131	0.127300053692205	-1.20452668726188	0.228386073561794	0.67912966351833	ENSCAFG00000020363	ZDHHC1
181.553599037556	-0.240233363708801	0.199444450456791	-1.20451265080874	0.228391495387323	0.67912966351833	ENSCAFG00000009845	TTF2
148.58828125623	-0.215721318358845	0.179138696217051	-1.20421395775634	0.228506892534218	0.67912966351833	ENSCAFG00000031320	UBE2E2
346.963015039062	-0.140575951608633	0.116757449393345	-1.20399985045104	0.228589636347373	0.67912966351833	ENSCAFG00000003729	SMC6
653.899859348043	0.133907220283845	0.111270872758566	1.20343461827962	0.228808178219973	0.67912966351833	ENSCAFG00000018341	TYMS
5249.08364484861	-0.166113627593144	0.138104105737261	-1.20281454853464	0.229048093590064	0.67912966351833	ENSCAFG00000016432	CAPN8
137.746356772161	-0.271512848894663	0.225806751966714	-1.20241244573008	0.229203769574947	0.67912966351833	ENSCAFG00000011806	PRR29
1957.13125474614	-0.108181769927024	0.0900048562858257	-1.20195480989908	0.229381037032689	0.67912966351833	ENSCAFG00000005979	COG6
82.4292525606179	0.321938361055163	0.267920753354138	1.20161785537242	0.229511620346141	0.67912966351833	ENSCAFG00000001553	TXN2
134.902538809487	0.219907155520056	0.183024183990939	1.20151966108994	0.229549684496268	0.67912966351833	ENSCAFG00000002624	CYLC2
224.270336318647	0.168681638623751	0.1403975073666	1.20145750296903	0.229573781866529	0.67912966351833	ENSCAFG00000004473	ESD
167.826910211655	-0.183912122554819	0.153090766888707	-1.2013273320952	0.229624252153116	0.67912966351833	ENSCAFG00000031857	ZNF235
379.361572210508	-0.177575442595585	0.148008218644733	-1.19976744684579	0.230229670205078	0.680563726689985	ENSCAFG00000020109	RFWD3
215.847779256952	0.178604887722266	0.149113458576747	1.19777845291101	0.231003277718355	0.682493200417494	ENSCAFG00000001433	PLEC
88.8935527037441	0.432463038788508	0.361538159245352	1.19617536276447	0.231628133092704	0.683623857522952	ENSCAFG00000001853	ABCC10
1943.27007852607	0.127445651756788	0.106601711602223	1.19553100828571	0.231879628629154	0.684008559686627	ENSCAFG00000008168	TIGD4
465.53771260889	-0.138537679719927	0.11596664616306	-1.19463383915691	0.232230122092097	0.684415645356322	ENSCAFG00000016942	SPOP
172.522474640708	0.180422600522099	0.151037219633891	1.19455721549587	0.23226007376952	0.684415645356322	ENSCAFG00000019843	ANKRD11
104.556959534871	-0.207975537178331	0.174166674636582	-1.19411786217022	0.232431866982575	0.684564591019101	ENSCAFG00000012239	HDDC3
1044.45821908859	-0.137442311958718	0.115211033333322	-1.19296136821443	0.232884503095457	0.685182857986945	ENSCAFG00000015256	NIBAN3
121.08502562025	-0.289940139379557	0.243205374680493	-1.19216172652624	0.23319783745886	0.685247337665703	ENSCAFG00000010281	MAPKAPK3
2267.16719107545	-0.121842718342153	0.102216411949282	-1.19200738921073	0.233258347929514	0.685247337665703	ENSCAFG00000009790	GXYLT1
983.795362560302	0.187448095706754	0.157258235995459	1.19197633446789	0.233270524795161	0.685247337665703	ENSCAFG00000008438	EPHX2
178.605780476002	-0.202508997297174	0.170150737416695	-1.19017407959411	0.233977978715528	0.685876530215161	ENSCAFG00000020379	HSF4
5297.59808157475	-0.128328300262813	0.10782749974374	-1.19012590079335	0.233996911579639	0.685876530215161	ENSCAFG00000003180	SLC1A4
172.311792083997	0.177053303606585	0.148780329267257	1.19003166936498	0.234033944921958	0.685876530215161	ENSCAFG00000002700	PRPF31
432.918055992963	-0.188399210271891	0.158334140896834	-1.18988368020165	0.234092113660045	0.685876530215161	ENSCAFG00000008857	CACNB3
128.89574848962	0.269943471289797	0.226925687368131	1.18956771452621	0.234216341663814	0.685884577299737	ENSCAFG00000006994	ZNF664
12187.2575016739	-0.142160979285196	0.11957292569454	-1.1889060877239	0.234476624300732	0.685956160570856	ENSCAFG00000017011	HERC1
208.019139947916	0.206651352879592	0.173819036600094	1.18888791999828	0.234483774336123	0.685956160570856	ENSCAFG00000018268	SLFN14
4298.96646117729	-0.112890221028868	0.0949904501877581	-1.18843758299629	0.234661056973128	0.686119278959235	ENSCAFG00000004041	ZSWIM9
251.555527700566	-0.258216115151169	0.217336847644238	-1.18809174767201	0.234797265216012	0.68616219431139	ENSCAFG00000016614	SRCIN1
743.785904018015	-0.117993792832783	0.0993990584042174	-1.18707153495306	0.235199405108881	0.686830333994132	ENSCAFG00000016392	TTYH3
223.797741944734	-0.240615579933819	0.202802492159547	-1.18645277664795	0.235443540067829	0.686830333994132	ENSCAFG00000019621	CCDC78
455.193359809184	-0.153375162245945	0.12928867312869	-1.18630007203554	0.23550381821011	0.686830333994132	ENSCAFG00000009015	CALB1
2679.55852182615	-0.163854874134718	0.138157885342232	-1.18599726485992	0.235623379668572	0.686830333994132	ENSCAFG00000000247	MAP7
538.789198135044	-0.141301984666612	0.119144651761459	-1.18597001692963	0.235634140443966	0.686830333994132	ENSCAFG00000008400	TMBIM6
817.197909395186	0.199306488297358	0.168145495472063	1.18532160339956	0.235890315062957	0.686988054760371	ENSCAFG00000011352	SART3
169.554066532763	-0.43774497915224	0.369337367789551	-1.18521714109813	0.235931604353588	0.686988054760371	ENSCAFG00000000795	PDE10A
2089.02138258976	-0.125485205308533	0.10594260377095	-1.18446404790876	0.236229419808935	0.687421245280868	ENSCAFG00000008854	SPZ1
706.293641344006	-0.14716980795775	0.124286428424936	-1.18411808773341	0.23636632102991	0.687421245280868	ENSCAFG00000014045	LRRC20
128.582605030367	0.341258566507027	0.288245172086897	1.1839177185044	0.236445635553568	0.687421245280868	ENSCAFG00000016900	CNTROB
1476.60989080097	-0.102019981120994	0.0862066017356839	-1.18343582819556	0.236636464949233	0.687462890275464	ENSCAFG00000014543	SH3TC1
929.016234374623	-0.141047324670376	0.119275019195154	-1.18253868766602	0.236992024145351	0.687947027416274	ENSCAFG00000010868	GPAM
1987.37762326653	-0.143094073018629	0.121039264565978	-1.18221201633813	0.237121585877612	0.687969411030316	ENSCAFG00000018785	ARHGAP36
1135.88070381667	-0.12825836230025	0.108574518038986	-1.18129340674758	0.237486185613523	0.688267367487728	ENSCAFG00000007184	SKA3
4173.85164191805	-0.172658887791977	0.146164248109829	-1.18126621266672	0.237496985082746	0.688267367487728	ENSCAFG00000017063	KRBA2
657.068643538694	-0.136771145055557	0.115808417051887	-1.1810121279378	0.237597905430383	0.688267367487728	ENSCAFG00000020020	CDYL2
8209.52971143038	-0.15818797520982	0.133975264969433	-1.18072522749562	0.237711896316165	0.688267367487728	ENSCAFG00000015830	RNF167
111.891555128061	-0.231025112284329	0.195857746940793	-1.17955565145027	0.238176990322364	0.689260526581276	ENSCAFG00000020267	TERF2
754.110488096509	-0.172182373506476	0.146079343462681	-1.17869076780499	0.238521333190794	0.689496586248356	ENSCAFG00000003662	TBC1D9
212.780181068017	-0.294780640696817	0.250146766090117	-1.17843074809379	0.238624925527681	0.689496586248356	ENSCAFG00000001796	TMEM33
3679.24726699578	-0.128963030303708	0.109583237085662	-1.17684997937136	0.239255390006288	0.690690490001566	ENSCAFG00000001361	APOBEC3Z3
906.918109573671	-0.117131367585679	0.0995353695112547	-1.17678136084515	0.239282783996292	0.690690490001566	ENSCAFG00000004836	PCDH8
355.574967699695	-0.152286067629036	0.129530561298111	-1.17567673684787	0.239724078102766	0.690737342229664	ENSCAFG00000017270	PGK1
1055.66800377892	-0.165769995089681	0.14102997951738	-1.17542380461916	0.239825204481677	0.690737342229664	ENSCAFG00000007889	CEP44
2128.26526985788	-0.113859495463874	0.0968925120931075	-1.17511139926337	0.239950150681428	0.690737342229664	ENSCAFG00000001018	CCDC134
180.056581737462	-0.179663819208992	0.152927193633859	-1.17483238225862	0.240061782029302	0.690737342229664	ENSCAFG00000011725	ATRNL1
155.085007873577	-0.182003413777497	0.155088151938898	-1.17354814988835	0.240576059900344	0.690737342229664	ENSCAFG00000005963	METTL21C
1019.79511070623	-0.175894929862402	0.149912915362712	-1.17331404993911	0.240669890078475	0.690737342229664	ENSCAFG00000005879	OXNAD1
361.111010897889	-0.160390166097282	0.136728346008185	-1.17305716612473	0.240772881975091	0.690737342229664	ENSCAFG00000019930	FIBCD1
4394.51920892104	-0.232631953756226	0.198323763729476	-1.17299081754796	0.240799488016613	0.690737342229664	ENSCAFG00000017119	DCST2
1270.5079044424	-0.121546234738491	0.103629295582189	-1.17289453774287	0.240838100281665	0.690737342229664	ENSCAFG00000015324	TNFAIP8L3
4238.48674046781	-0.108569303372601	0.0926125894628372	-1.17229530026441	0.241078517832952	0.690737342229664	ENSCAFG00000006812	TMEM132D
495.439358269615	-0.177992893715151	0.151880470785875	-1.17192745580892	0.241226182845813	0.690737342229664	ENSCAFG00000012630	CNKSR1
647.980655522022	0.201095677709777	0.171648736870435	1.17155349568095	0.241376368160121	0.690737342229664	ENSCAFG00000016539	NPPA
319.420810480246	0.169019550314227	0.144344026837592	1.17094939096025	0.241619120377809	0.690737342229664	ENSCAFG00000017120	CACNA1G
1645.34247714973	-0.204863053256906	0.174965571873896	-1.17087636763511	0.241648475559372	0.690737342229664	ENSCAFG00000008609	LTN1
4186.40556179286	-0.1587006267466	0.13554877319428	-1.17080090809186	0.241678812731124	0.690737342229664	ENSCAFG00000017138	CILP
638.493159585596	-0.140790007108153	0.120275916864398	-1.17055858544718	0.241776252379384	0.690737342229664	ENSCAFG00000018545	MCTS1
1687.42569727557	0.133428229274279	0.113999588838949	1.17042728516133	0.241829060699182	0.690737342229664	ENSCAFG00000013472	TMCO1
123.632564919658	-0.235841028862726	0.201517554686678	-1.17032498349543	0.24187021154399	0.690737342229664	ENSCAFG00000003556	SUGCT
226.083723239125	-0.155256890995867	0.132666760606754	-1.17027724417025	0.2418894163735	0.690737342229664	ENSCAFG00000001094	SMAD5
177.867488635937	-0.260369042183237	0.222516679917353	-1.17011022400633	0.241956614576583	0.690737342229664	ENSCAFG00000007010	RASSF4
646.226098456667	-0.119260124492121	0.101938619802733	-1.16992092617015	0.242032791764934	0.690737342229664	ENSCAFG00000030453	TAFA1
462.689702644669	-0.149722636025626	0.128022578062204	-1.16950180422767	0.242201514748722	0.690737342229664	ENSCAFG00000018667	KHSRP
277.632849393042	-0.209903912104525	0.179521092537852	-1.16924373140313	0.242305446466539	0.690737342229664	ENSCAFG00000024039	OR6C53
95.3359357014334	-0.305333479582689	0.261166467678856	-1.16911440544558	0.242357540729182	0.690737342229664	ENSCAFG00000020002	EXTL2
4033.43065865442	-0.137150267996845	0.117346702573966	-1.16876115807683	0.24249987373924	0.690794292195636	ENSCAFG00000011512	FBXO40
284.051313775154	-0.156863381798083	0.134318285554688	-1.16784830263647	0.242867960333815	0.691493950602482	ENSCAFG00000002837	TMEM245
103.902353088204	-0.282167731791666	0.242021319425993	-1.16587965250701	0.243663106781058	0.693408216172304	ENSCAFG00000007562	AMPD3
2374.40518982599	-0.169288267916969	0.1452759194693	-1.16528787795932	0.243902484238619	0.693482066267942	ENSCAFG00000001048	DDX46
1069.55232307713	-0.138795139398984	0.119150195378412	-1.16487546628171	0.244069405642552	0.693482066267942	ENSCAFG00000017464	MKS1
896.057919815837	0.170176800227058	0.146102810412771	1.16477431027009	0.244110360242377	0.693482066267942	ENSCAFG00000018682	SLC46A1
197.625549526132	-0.208061867429116	0.178654999678257	-1.1646014262339	0.244180366231078	0.693482066267942	ENSCAFG00000018510	LAMP2
257.226912418482	-0.235111826678076	0.202008753855974	-1.16386949669371	0.244476902876221	0.693975160200677	ENSCAFG00000016961	LCP2
946.902933363647	-0.145931405048765	0.125476482066974	-1.16301798269155	0.244822206443188	0.694606119386051	ENSCAFG00000025152	ZC3HAV1L
165.96928916702	0.331942137521209	0.285546493268188	1.16248017519671	0.24504047290563	0.694844002065328	ENSCAFG00000018243	ABHD3
183.216590823689	-0.205964017346344	0.177254111029857	-1.16197032694858	0.245247518289045	0.694844002065328	ENSCAFG00000018693	ALKBH7
187.944348249076	-0.171049883207473	0.147215407578442	-1.16190204558807	0.245275256131102	0.694844002065328	ENSCAFG00000025148	TMX2
1771.6208484873	-0.120171293203033	0.10355185908055	-1.16049382666858	0.245847805725781	0.695767775001383	ENSCAFG00000017669	BTK
1671.56545538093	-0.19613982427944	0.169170739596834	-1.15941932243649	0.246285304406934	0.695997188994632	ENSCAFG00000008575	CUX2
214.652708396661	-0.22383197588764	0.193081196588271	-1.15926345932557	0.246348811432925	0.695997188994632	ENSCAFG00000013730	TMPRSS5
426.435465716509	-0.174959145815206	0.150931460958926	-1.15919599998319	0.246376301560575	0.695997188994632	ENSCAFG00000018211	ARHGEF18
587.265362717618	-0.17261536794937	0.148958739730781	-1.15881329461665	0.246532297219333	0.695997188994632	ENSCAFG00000011804	CIART
297.941123983271	-0.15991261495024	0.138000654379201	-1.15878157005566	0.246545231666536	0.695997188994632	ENSCAFG00000024905	GSTO2
534.097117769504	-0.161196599295982	0.13914903745669	-1.15844566546969	0.246682212777567	0.696035868736703	ENSCAFG00000029430	CCKAR
649.848282312967	-0.11254234519905	0.0971801516071742	-1.15807953926614	0.246831578918543	0.696109437849198	ENSCAFG00000003289	GNL2
167.050721147473	-0.172072414455294	0.148787997730628	-1.15649391805662	0.247479185857455	0.697231683104953	ENSCAFG00000009011	H1-7
2109.90707921801	-0.169317603531716	0.146443373116637	-1.15619846721818	0.247599986649917	0.697231683104953	ENSCAFG00000007246	CYP7B1
4820.95118098806	-0.183418178733826	0.158828253552296	-1.1548208497642	0.248163797144132	0.697736826143058	ENSCAFG00000007076	RET
134.945270477605	-0.2369115427946	0.205242839206856	-1.154298701529	0.248377728679661	0.697736826143058	ENSCAFG00000008795	FKBP11
669.086388795327	-0.111811473704104	0.0968663683430157	-1.15428580235573	0.248383015286272	0.697736826143058	ENSCAFG00000018423	ITGA2
549.21903155724	-0.171140263893496	0.148280644855667	-1.15416455101123	0.248432712873579	0.697736826143058	ENSCAFG00000004449	CCDC81
128.477109185672	0.239430220372679	0.207491071259367	1.1539302338142	0.248528772748722	0.697736826143058	ENSCAFG00000015818	ACLY
97.6628822267603	-0.784496273538484	0.680013446005302	-1.15364817879258	0.248644437513254	0.697736826143058	ENSCAFG00000018892	CXXC1
1578.65938399193	-0.140766944026952	0.122055194840564	-1.15330563529746	0.248784957931545	0.697784338043469	ENSCAFG00000005961	MRPS31
6726.96806213997	-0.622300318617685	0.539824421961207	-1.15278281845204	0.248999538302788	0.698039420683983	ENSCAFG00000003629	RAB14
1257.05774083446	-0.111941211367494	0.0971361970201785	-1.15241500904385	0.249150576295528	0.698116205342209	ENSCAFG00000006442	PURG
405.621303610886	0.141974396797321	0.123299818868355	1.15145665338653	0.249544418187416	0.698872909268923	ENSCAFG00000016089	PARP1
1265.57985072734	-0.265989673088832	0.231137367272471	-1.15078611575287	0.249820238127366	0.699298495025836	ENSCAFG00000016281	F12
2324.63911308906	-0.265883750177223	0.231143674893839	-1.15029645651926	0.250021789788758	0.69951586974595	ENSCAFG00000005104	ITPKC
93.3832661203488	-0.208931660242768	0.18172058341882	-1.14974130234456	0.250250437583962	0.699808801683531	ENSCAFG00000024936	MTUS2
578.732910694312	-0.128665581513093	0.112055338991736	-1.14823249539749	0.250872597865605	0.700250939402028	ENSCAFG00000001911	ALDH1L2
170.16056735535	-0.336178211222325	0.29279683010116	-1.14816205867453	0.250901668976085	0.700250939402028	ENSCAFG00000017765	GRIA1
2138.63799445091	-0.160036930238254	0.139392068493728	-1.1481064307863	0.250924629747929	0.700250939402028	ENSCAFG00000011812	GNPAT
522.600020061283	-0.147512004174498	0.12853444548062	-1.14764570402055	0.25111485408277	0.700250939402028	ENSCAFG00000019305	RAP1GAP2
542.927803199905	-0.182963185558426	0.159497424456834	-1.14712313494405	0.251330733570942	0.700250939402028	ENSCAFG00000020406	ERICH3
241.613170000935	-0.159189073667175	0.138850317116431	-1.14647972704081	0.251596710823922	0.700250939402028	ENSCAFG00000016387	RBPJ
224.872878107696	-0.181295035120838	0.158185955615729	-1.14608806082157	0.251758717130208	0.700250939402028	ENSCAFG00000010956	PEF1
1645.0996645193	-0.16844625705756	0.14700958285423	-1.14581820985497	0.251870378877172	0.700250939402028	ENSCAFG00000013992	ANKRD34C
173.409420909956	0.212209919728078	0.185275267840179	1.14537640237624	0.252053269132396	0.700250939402028	ENSCAFG00000028705	DHDDS
8307.55554306888	0.201661001890935	0.176071399892268	1.14533650561264	0.252069789320457	0.700250939402028	ENSCAFG00000009218	MORN4
2026.61988812511	-0.13504975374928	0.117939302283166	-1.14507845251647	0.252176660472893	0.700250939402028	ENSCAFG00000003459	SEC61G
610.928971532458	-0.132429132619896	0.115652429240688	-1.14506140069304	0.25218372349643	0.700250939402028	ENSCAFG00000012439	CXCR5
97.6069465876091	0.292069514860529	0.255107764948493	1.14488680859832	0.252256049097644	0.700250939402028	ENSCAFG00000024668	SERPINA11
475.83939934153	-0.17224078925062	0.150477181394056	-1.14463061877516	0.252362203117642	0.700250939402028	ENSCAFG00000007560	SREK1
366.573786572717	-0.206397364027982	0.180341067639811	-1.14448343202788	0.25242320504292	0.700250939402028	ENSCAFG00000013276	SMG7
1804.16730202529	-0.168444375470844	0.147208490833358	-1.14425719954921	0.252516987712102	0.700250939402028	ENSCAFG00000008230	LIMA1
170.098568962875	-0.287291496085235	0.251446771031924	-1.1425539286355	0.253223843233674	0.70167783317721	ENSCAFG00000001995	FANCG
946.49646638914	-0.159551682379674	0.139715113838665	-1.14197868788852	0.253462878508777	0.70167783317721	ENSCAFG00000003259	RNASEH1
1478.22382508106	-0.181588542726669	0.159025042684727	-1.14188645801325	0.253501218279283	0.70167783317721	ENSCAFG00000008430	PAG1
146.819360634309	-0.206981040220247	0.181308861950167	-1.14159362092922	0.253622976820929	0.70167783317721	ENSCAFG00000012538	PLCZ1
1222.90906703351	-0.125139154259085	0.109651715672535	-1.14124209996678	0.253769189260457	0.70167783317721	ENSCAFG00000029883	SLC25A36
285.986362952568	-0.254690295314797	0.223254021672086	-1.14080943943256	0.25394923162487	0.70167783317721	ENSCAFG00000031740	C10H12orf66
479.61940702352	-0.162931012905317	0.142826185734807	-1.14076429379581	0.253968023130622	0.70167783317721	ENSCAFG00000013089	PLBD1
612.870866883058	-0.125348107970068	0.109922939589012	-1.14032710950716	0.254150047617321	0.70167783317721	ENSCAFG00000010328	NYAP2
81.7170997149377	0.233882995948605	0.205238454239866	1.13956712846444	0.254466686649938	0.702132606911799	ENSCAFG00000004713	PLK3
173.500604923675	-0.17869600770887	0.156842385665393	-1.13933492499979	0.254563486777976	0.702132606911799	ENSCAFG00000017647	CLTC
272.464090638599	-0.182163270904349	0.159993293080705	-1.13856816993235	0.25488331074867	0.702671470940913	ENSCAFG00000012085	ABCC5
762.270722438729	-0.120421521872969	0.105824715776419	-1.13793380865193	0.255148122613567	0.702887958289426	ENSCAFG00000017620	CNOT8
176.718747122036	0.851969496978898	0.748797436232682	1.13778367253137	0.255210824387765	0.702887958289426	ENSCAFG00000012497	ICA1L
178.767098042487	-0.19908019487731	0.175123133953427	-1.13680123455451	0.2556213871505	0.703540771404853	ENSCAFG00000013739	TET1
646.362258329051	0.169928490490915	0.149524135244112	1.13646195119932	0.255763280905601	0.703540771404853	ENSCAFG00000007045	ID1
2258.35937886168	-0.139832403298	0.123056985668126	-1.1363223512976	0.255821679719122	0.703540771404853	ENSCAFG00000024647	SERPINB5
370.971190015707	-0.17159841980861	0.151084817547534	-1.13577540479619	0.256050573056252	0.703827427203309	ENSCAFG00000007025	KRTDAP
218.032540453751	-0.208631652853794	0.184110784386013	-1.13318540002724	0.257136404013255	0.706124580281537	ENSCAFG00000020358	RIPOR1
479.299107924714	-0.140192668522416	0.123772231072703	-1.13266657074371	0.257354301106489	0.706133145516507	ENSCAFG00000012742	MTFP1
906.970935798119	-0.147005507945876	0.129796742929045	-1.13258241022456	0.257389658780193	0.706133145516507	ENSCAFG00000030913	TMEM126A
157.686763946535	-0.234747380628569	0.207443570959809	-1.1316204187116	0.257794051902658	0.706310822042059	ENSCAFG00000015312	BST1
189.771118800113	-0.193558879523661	0.171079619352568	-1.13139648227044	0.257888251436027	0.706310822042059	ENSCAFG00000016587	PSMB3
21448.0948546399	-0.128653087296151	0.113746112345827	-1.13105480831733	0.25803202359933	0.706310822042059	ENSCAFG00000015831	RAD52
9044.62887352276	-0.170963485917068	0.151178850729662	-1.13086906727969	0.258110204441166	0.706310822042059	ENSCAFG00000007492	PALLD
340.11732033901	-0.169855031636305	0.150252476100169	-1.13046410977658	0.258280713310181	0.706310822042059	ENSCAFG00000000939	ASF1A
366.097272032891	-0.193531623782875	0.171286402411726	-1.12987149626552	0.258530376171852	0.706310822042059	ENSCAFG00000023881	ZNF227
757.200192023517	-0.18839709288481	0.166764718611429	-1.12971793106782	0.258595099119589	0.706310822042059	ENSCAFG00000017124	ZBTB7B
282.251768499664	-0.149859041195936	0.132696160307799	-1.12933969489642	0.258754561776983	0.706310822042059	ENSCAFG00000017694	USP31
524.473106321455	-0.224132076572841	0.198464941756071	-1.12932830649917	0.258759364130224	0.706310822042059	ENSCAFG00000023822	FCRL5
112.294643630763	-0.213055589941592	0.188724398999605	-1.1289244584747	0.258929702025831	0.706310822042059	ENSCAFG00000005266	CIDEC
178.174477019289	-0.178710489101602	0.158387722022022	-1.12831024286563	0.259188919171545	0.706310822042059	ENSCAFG00000015996	CCNB3
130.800875844296	-0.221717945187271	0.196515316572147	-1.12824765547408	0.259215342989503	0.706310822042059	ENSCAFG00000009850	DNAH5
2875.55747274394	-0.144942080157042	0.128497431835322	-1.1279764746022	0.259329854604024	0.706310822042059	ENSCAFG00000017866	ISLR
190.789389777474	-0.258190495642583	0.228908797652435	-1.12791862213443	0.259354288514039	0.706310822042059	ENSCAFG00000017528	HSF5
145.76932403535	0.180117306810186	0.159741916622765	1.12755193263105	0.259509196402315	0.706310822042059	ENSCAFG00000003733	ELF2
715.547951447816	-0.137364785417435	0.121968625919888	-1.12623049068093	0.260067970666796	0.706310822042059	ENSCAFG00000018298	CCT6B
4819.66969296387	-0.118277280316276	0.10503498073318	-1.12607513697494	0.260133716944653	0.706310822042059	ENSCAFG00000005508	DKK4
134.766820677574	0.260502664237121	0.231458603547975	1.12548274397208	0.260384525472474	0.706310822042059	ENSCAFG00000001833	ABCB4
152.329695831035	-0.276752587440976	0.245979718530015	-1.12510327719237	0.260545272765792	0.706310822042059	ENSCAFG00000016481	STAC2
710.570906009218	-0.121264564856183	0.107788955750635	-1.12501845863246	0.260581212448568	0.706310822042059	ENSCAFG00000006128	SEMA3D
2750.4186821403	-0.130758147898291	0.11627886476833	-1.1245220544491	0.260791619725362	0.706310822042059	ENSCAFG00000005044	TBC1D4
4733.74692436483	0.117061264718664	0.104103438147959	1.12447068801213	0.260813398755459	0.706310822042059	ENSCAFG00000004719	ARMC7
162.812948086125	-0.31021544766088	0.275906914063158	-1.12434821981253	0.260865329538614	0.706310822042059	ENSCAFG00000008347	NUGGC
111.778047775961	0.269708993076293	0.23992987013793	1.1241159465524	0.260963841136223	0.706310822042059	ENSCAFG00000010350	CYB5R1
2701.64149124512	-0.0979834645743396	0.0872037279481575	-1.12361554809435	0.261176157243936	0.706310822042059	ENSCAFG00000019478	TMEM203
189.631130326879	-0.350028717751551	0.311594276675401	-1.1233477119228	0.26128984760876	0.706310822042059	ENSCAFG00000012060	ORC2
838.922073663494	-0.19355667766368	0.172363274443297	-1.12295776631555	0.261455431816267	0.706310822042059	ENSCAFG00000016734	EFNB1
729.427315279577	-0.174687562323116	0.155580891772256	-1.1228085938653	0.261518794705736	0.706310822042059	ENSCAFG00000012084	ADCY5
195.373249420617	0.173833209202378	0.154890470255392	1.12229763984674	0.261735909344442	0.706310822042059	ENSCAFG00000002795	STK31
555.71627441459	-0.1301316132716	0.115970554714829	-1.12210908701431	0.261816060692578	0.706310822042059	ENSCAFG00000014295	SMC4
101.846444664592	-0.46610846175537	0.415540940746061	-1.12169082766796	0.261993917820886	0.706310822042059	ENSCAFG00000014477	C27H12orf57
1454.28410766841	-0.162236231172973	0.144660247646293	-1.12149836470385	0.262075787210647	0.706310822042059	ENSCAFG00000004102	ZC3HAV1
1223.26370523071	-0.20886028729111	0.186236105482242	-1.12148117976525	0.262083098154112	0.706310822042059	ENSCAFG00000010267	RAP1GDS1
258.127653594364	-0.215133492262786	0.192014560277721	-1.12040197343174	0.2625425043717	0.706702970364063	ENSCAFG00000025166	FUT4
713.555992389427	-0.117283529730147	0.104764070176219	-1.11950146202672	0.262926267519877	0.706702970364063	ENSCAFG00000011853	RPRD2
501.720353297791	-0.132022953382803	0.11793457573239	-1.1194592642821	0.262944260060827	0.706702970364063	ENSCAFG00000017757	PPM1D
815.009006741522	-0.168814740067395	0.150820672967369	-1.1193076966572	0.263008893431658	0.706702970364063	ENSCAFG00000018284	UNC45B
90.6284360324163	-0.330252051340725	0.295160906519467	-1.11888818622714	0.263187843521027	0.706702970364063	ENSCAFG00000014410	CHST3
345.904666673384	-0.154243917175113	0.137871534096348	-1.11875100386802	0.263246379473262	0.706702970364063	ENSCAFG00000018262	PNPLA6
774.386130477161	-0.143940541412252	0.128680528827217	-1.1185883577268	0.263315792506485	0.706702970364063	ENSCAFG00000017556	TEX14
2181.44655263836	-0.140202185592421	0.12536613840328	-1.11834174186188	0.263421065670864	0.706702970364063	ENSCAFG00000023290	CXHXorf66
106.802448503516	-0.254420241438319	0.227516840829579	-1.11824795259394	0.263461109212378	0.706702970364063	ENSCAFG00000008199	FMN1
5511.38325605298	-0.132401022462379	0.118415814621452	-1.11810253457813	0.263523204069691	0.706702970364063	ENSCAFG00000008270	SORBS1
149.52614347433	-0.241178655495558	0.215910695538225	-1.11702968162065	0.263981634410104	0.70681215201863	ENSCAFG00000031198	SH2B2
141.531730459517	-0.247681421763541	0.221798717313243	-1.11669456326812	0.264124943233926	0.70681215201863	ENSCAFG00000020389	CBFB
277.339136070536	-0.641965960001822	0.574957558617054	-1.11654495254562	0.264188939551461	0.70681215201863	ENSCAFG00000017690	SCNN1G
816.442462509618	-0.117833789579118	0.105543755160256	-1.1164449227735	0.264231733471502	0.70681215201863	ENSCAFG00000010174	BBOX1
530.91044297789	-0.154797771911843	0.138664130419371	-1.11635050422686	0.264272131227653	0.70681215201863	ENSCAFG00000018314	CD209
4204.10023106725	-0.0998961851024893	0.0895219666823337	-1.11588461251045	0.264471529199547	0.707010536865834	ENSCAFG00000006715	RYK
92.5405768235953	-0.232102618512262	0.208115210762061	-1.11526023332156	0.264738921158838	0.707373869567115	ENSCAFG00000014617	ECD
341.628714641211	-0.244588807864615	0.219374304857489	-1.11493826965518	0.264876875694609	0.707373869567115	ENSCAFG00000020423	SRSF11
340.347164770972	-0.244518492656924	0.219415724581066	-1.11440733394923	0.265104478460703	0.707373869567115	ENSCAFG00000016486	MAGEH1
1250.44121935912	-0.13225196726313	0.118675731537107	-1.11439774206724	0.265108591569964	0.707373869567115	ENSCAFG00000005074	MYO7A
442.973791623522	0.180130309618759	0.161702572542636	1.11396069206793	0.265296050276409	0.707539678724897	ENSCAFG00000012183	CTSZ
602.388848901545	-0.14333885388424	0.128755221808542	-1.11326633491715	0.26559406043587	0.708000030793636	ENSCAFG00000013504	CLEC7A
929.818670610993	-0.13665516811138	0.122827435743563	-1.11257853169455	0.265889484923784	0.708189450392643	ENSCAFG00000016710	TMEM175
114.591933259798	0.270917532181749	0.243597112045976	1.11215412164088	0.266071889893292	0.708189450392643	ENSCAFG00000020099	WDR59
786.584395088143	-0.148284464378411	0.13334256085164	-1.11205652142376	0.266113849157275	0.708189450392643	ENSCAFG00000016463	MAD1L1
332.277165802684	-0.51566001878453	0.463876954679963	-1.1116310340105	0.266296823460348	0.708189450392643	ENSCAFG00000002067	SLC1A1
144.351959418692	-0.197526193869474	0.177718313203493	-1.11145660967027	0.266371856975395	0.708189450392643	ENSCAFG00000013505	NXPE4
267.916886236855	0.149157573279688	0.134260011957661	1.11096052431997	0.266585341511414	0.708189450392643	ENSCAFG00000019239	CCNQ
645.772910787019	-0.164132417107807	0.147747386170159	-1.11089895640372	0.266611844754287	0.708189450392643	ENSCAFG00000010408	MLEC
305.658400045124	-0.209214749526064	0.188354150045812	-1.11075200347419	0.266675111152379	0.708189450392643	ENSCAFG00000016114	ADA2
266.939264874145	-0.180642230780142	0.162671004742283	-1.11047590236706	0.266794006550682	0.708189450392643	ENSCAFG00000011164	UBA7
264.735536757929	-0.220177151620215	0.198367834604432	-1.10994381755123	0.267023237174664	0.70846484825571	ENSCAFG00000000714	ZBED4
530.470508860756	-0.134603939357721	0.121318210592704	-1.1095114138274	0.26720962333575	0.708626366065591	ENSCAFG00000014976	MARK2
2014.33914825985	-0.129658011182697	0.116909053672718	-1.10905021561177	0.267408519839116	0.708666924451768	ENSCAFG00000004146	ORC5
2036.19303477191	-0.162429632976703	0.146545369578777	-1.10839143838924	0.267692800825843	0.708666924451768	ENSCAFG00000005483	ARHGEF40
273.878604961696	-0.163641187342748	0.147660019526739	-1.10822948464472	0.267762720241557	0.708666924451768	ENSCAFG00000001435	UBQLN1
486.270086889225	-0.174256024736439	0.15732328207783	-1.10763024032408	0.268021537890732	0.708666924451768	ENSCAFG00000014721	GPR137C
480.389404797338	-0.132925498334221	0.120143029866598	-1.10639375818819	0.268556125976933	0.708666924451768	ENSCAFG00000004567	PRDX1
202.099264899103	-0.230699495306065	0.208608131482238	-1.10589886245977	0.268770297223032	0.708666924451768	ENSCAFG00000014625	AAMP
876.348177796289	-0.113742483726568	0.102868019765619	-1.1057127762907	0.268850858269126	0.708666924451768	ENSCAFG00000023105	CRISP2
110.806062879862	-0.350746705083198	0.317384587948727	-1.10511574412007	0.269109439350661	0.708666924451768	ENSCAFG00000001667	RBM28
851.149070590498	0.130401383043584	0.118122958369999	1.10394613242859	0.269616505490376	0.708666924451768	ENSCAFG00000016690	ICE2
229.989836796158	-0.167134116294654	0.151422585429511	-1.1037594941374	0.269697480096671	0.708666924451768	ENSCAFG00000008747	DGUOK
483.457527134027	-0.191593283892083	0.173618347307227	-1.10353131949268	0.269796498267518	0.708666924451768	ENSCAFG00000016025	SMARCE1
1038.62118175194	-0.15060543971169	0.136513551174588	-1.10322703069294	0.269928585571235	0.708666924451768	ENSCAFG00000012716	ARHGAP30
181.696623965984	-0.221716234455158	0.201024331764287	-1.10293232918258	0.270056553448403	0.708666924451768	ENSCAFG00000015081	ARPC1B
339.229760578953	0.179037681399664	0.162338638408679	1.10286548633571	0.270085584324083	0.708666924451768	ENSCAFG00000019420	DOT1L
2431.75477541242	-0.140781114228779	0.127721611355217	-1.10224975033584	0.270353108596415	0.708666924451768	ENSCAFG00000015728	SYT16
421.571013875502	-0.1401979062022	0.127240117473695	-1.10183728988763	0.270532415522228	0.708666924451768	ENSCAFG00000031429	GNA14
221.724440305638	-0.170628423632668	0.154897587760926	-1.10155636442849	0.270654587543589	0.708666924451768	ENSCAFG00000005640	SGSH
95.1505757988417	0.219526195028653	0.199291895277385	1.1015309715586	0.270665632543654	0.708666924451768	ENSCAFG00000024818	RACK1
285.816336296967	-0.295714081376422	0.268497504046235	-1.10136622098915	0.270737300717688	0.708666924451768	ENSCAFG00000000170	MC2R
1587.18471421555	-0.175492744514113	0.159366178474894	-1.10119189776367	0.270813147255381	0.708666924451768	ENSCAFG00000018720	ATG4C
8817.66344792391	-0.190832433939625	0.173298916524865	-1.10117499731884	0.270820501267995	0.708666924451768	ENSCAFG00000005717	NEB
309.148304457548	0.145407808390463	0.132067217808701	1.10101364141013	0.270890720120962	0.708666924451768	ENSCAFG00000005564	UCP2
177.694699013844	-0.196241993312387	0.178256792650034	-1.1008948965982	0.270942403448731	0.708666924451768	ENSCAFG00000016493	RPL19
446.661916471757	-0.131698855754336	0.119633520120724	-1.10085246694602	0.270960872467691	0.708666924451768	ENSCAFG00000007496	DZIP1L
[truncated: 3,881 more rows]
