# Supplementary material for: Longitudinal Study of Transcriptomic Changes Occurring over Six Weeks of CHOP Treatment in Canine Lymphoma Identifies Prognostic Subtypes
Source: Vet Sci. 2024 Nov 5;11(11):540. doi: 10.3390/vetsci11110540 (PMC11599011; doi:10.3390/vetsci11110540)
Supplement: Supplementary file 1 [file vetsci-11-00540-s001.zip › Table S6.csv]

baseMean	log2FoldChange	lfcSE	stat	pvalue	padj	ensembl_id	gene_name
122.773667281066	1.30961531646361	0.201049118559784	6.51390727721188	7.32207056877461e-11	8.05354541859519e-07	ENSCAFG00000028944	FAM205A
169.733738850802	2.19966394906535	0.35744218653592	6.15390133543821	7.5599726770603e-10	2.77173798249954e-06	ENSCAFG00000001511	IL2RB
51.2473275832844	1.88512504514415	0.332722853610477	5.66575161485927	1.46381444570453e-08	1.94047299295588e-05	ENSCAFG00000011537	CLCN4
210.434985831479	1.99444447749024	0.353900101226398	5.63561431765274	1.74435382631763e-08	1.94047299295588e-05	ENSCAFG00000006046	COL6A5
79.8480720176601	1.93014008401018	0.344347835313285	5.60520463923972	2.08009054007557e-08	1.94047299295588e-05	ENSCAFG00000024869	ADAMDEC1
59.2570958577057	1.56239613542857	0.281186898389821	5.55643290770452	2.75343485184012e-08	2.32961768733765e-05	ENSCAFG00000017871	FAT2
236.232777228489	2.53888308724778	0.467020666106909	5.43633991277506	5.43861576456779e-08	3.98795565296541e-05	ENSCAFG00000005750	IDO1
92.765290077037	1.91235097618324	0.356010562977438	5.37161302234854	7.80354332263598e-08	5.04889252974548e-05	ENSCAFG00000010817	TIGIT
78.8852751425016	1.45539474488829	0.283554498726693	5.13268084768102	2.85644041272042e-07	0.000128668156357057	ENSCAFG00000030851	HLF
152.359651599327	1.80877850009794	0.352709000002333	5.1282459480364	2.92454214831024e-07	0.000128668156357057	ENSCAFG00000008677	SSBP2
56.4149307807127	2.57525839590588	0.51593862484442	4.99140454289975	5.99418047622758e-07	0.00021976663686009	ENSCAFG00000009872	CNTN1
78.1211667613605	1.62003156594737	0.325481985071871	4.97733097452273	6.44670345504267e-07	0.000221585285318795	ENSCAFG00000010154	MYH15
58.9892560726656	1.70193147534734	0.345552271687013	4.92525043183302	8.42523801007267e-07	0.000257414424646637	ENSCAFG00000018940	ADGRG4
55.737398680412	1.7546600837544	0.362007621756313	4.84702525113009	1.25326481190596e-06	0.000315701823389617	ENSCAFG00000008744	RASGRF2
90.5551917134039	2.40095284158226	0.498392948819219	4.81738926537893	1.45448762494063e-06	0.000336825334047315	ENSCAFG00000012128	LRP2
67.7483411526116	1.87561993002156	0.391503309805057	4.79081500219115	1.66105225006655e-06	0.000351344494201578	ENSCAFG00000009598	PLA2R1
56.3195081245509	1.98160810130516	0.416476263619441	4.75803370901317	1.95487858908441e-06	0.000377222975462094	ENSCAFG00000015574	STYXL2
61.8940912371525	1.75389383839081	0.372014499467883	4.71458462210349	2.42204331641244e-06	0.000429678297374523	ENSCAFG00000008567	SUCNR1
53.2876085799021	1.68208799880192	0.358501810655339	4.69199303548027	2.7055634014319e-06	0.000464976435192961	ENSCAFG00000004544	DLG2
61.2487048521798	1.16480955247605	0.248839148472078	4.68097387259285	2.85515329627222e-06	0.000472710313402602	ENSCAFG00000009782	PRICKLE1
123.106130648313	1.14654777896914	0.245200044591278	4.67596888442785	2.92568969251899e-06	0.000472710313402602	ENSCAFG00000013735	ITGB3
81.7292212895281	1.86033623426916	0.404237679134834	4.60208518476241	4.18282051303045e-06	0.000583129280780989	ENSCAFG00000002134	IL18RAP
91.3320477660621	1.6082306854139	0.34947769317788	4.60181212365773	4.18830922644769e-06	0.000583129280780989	ENSCAFG00000005981	WDR87
88.7976307563793	1.63815845482155	0.356289188379835	4.59783374923837	4.2690642583264e-06	0.000586942972216651	ENSCAFG00000001856	STEAP4
208.646386987397	2.10938496532132	0.460034530677358	4.58527528839074	4.53388663674184e-06	0.000608337511441805	ENSCAFG00000001835	ABCB1
1314.22960914208	-0.962388865386717	0.209896425620578	-4.58506552715858	4.53844079183268e-06	0.000608337511441805	ENSCAFG00000018934	UHRF1
442.25254908992	1.58728988188956	0.347288714999932	4.57051960899413	4.8651639327105e-06	0.000637046882093843	ENSCAFG00000008234	DLA-79
534.832614494175	1.80104250361084	0.394691764005322	4.56316211246443	5.03888761368245e-06	0.000644450289103409	ENSCAFG00000016700	RORA
3772.69380541299	-0.822724747888516	0.18126126801384	-4.53888884759262	5.65514341302032e-06	0.00070682866363421	ENSCAFG00000019697	ENO1
1415.5496446487	-0.84037442791148	0.185790536457051	-4.52323591899284	6.0901292406222e-06	0.000721339201478908	ENSCAFG00000004052	MCM2
486.646696376375	1.98071247946422	0.441801947823138	4.48325882043674	7.35116778177009e-06	0.000790095903032502	ENSCAFG00000005169	PRKCQ
141.890830816996	1.86543374337266	0.419575843970388	4.44599890622948	8.74843929866025e-06	0.000866883638251929	ENSCAFG00000009031	CMYA5
50.0716784126207	1.7034312059801	0.383684367073189	4.43966799839714	9.00977599491425e-06	0.000867368987237959	ENSCAFG00000006759	TRMT9B
218.25114454694	2.29575429854777	0.51823829310567	4.42992022991953	9.42679511724714e-06	0.00087509569309476	ENSCAFG00000018379	GZMK
58.6169486955028	3.31553392669908	0.755262455157073	4.38990963215501	1.13397775575865e-05	0.00100585655932173	ENSCAFG00000001416	GLDC
193.774969951866	1.80807451191499	0.412864381643249	4.37934244828445	1.19037946634072e-05	0.00103912569446679	ENSCAFG00000009033	DYSF
127.069074546012	2.44688695056526	0.566477595208871	4.31947701243691	1.56399398216257e-05	0.00122562186951323	ENSCAFG00000014692	PTGDR
103.504734471352	1.88146443736311	0.436117580520306	4.31412197398335	1.60238463965706e-05	0.00123151729001211	ENSCAFG00000002850	OSBPL3
53.3990292146386	1.31141280327584	0.304122529902295	4.31211986726914	1.61696726824611e-05	0.00123151729001211	ENSCAFG00000006762	ST18
1126.35128771448	2.11322557696282	0.492059725682178	4.29465259330684	1.74967103977384e-05	0.00130915862356955	ENSCAFG00000004496	MRC1
510.074837138381	1.59876563236067	0.375176300842142	4.26137159722506	2.03176077164262e-05	0.00141438840046184	ENSCAFG00000015695	PRKCH
52.9811684483411	1.55144722165523	0.365101348388397	4.24936042691573	2.14381736898317e-05	0.00144661639518073	ENSCAFG00000028912	CD300H
1838.29679860816	0.754844956202023	0.178106602005501	4.23816381707574	2.25355315432207e-05	0.00146068714871875	ENSCAFG00000031640	GNG2
61.8865702139974	1.66087116894512	0.394293755143725	4.21226851117565	2.52818756848093e-05	0.00158900200375553	ENSCAFG00000018268	SLFN14
67.8195423462395	1.11130167587836	0.264708713446864	4.19820587470551	2.69037992907911e-05	0.00165315580111403	ENSCAFG00000032191	MAP1A
57.355991620227	1.61807696377522	0.387706706157855	4.17345621851693	3.00013334587266e-05	0.00178370090114883	ENSCAFG00000028858	FHL5
72.6666438514738	2.47377717957515	0.5943831949528	4.16192315089189	3.15578562414337e-05	0.00184102267723021	ENSCAFG00000004165	NDNF
64.065276116842	1.97448501110799	0.475914170368219	4.14882584727477	3.34184914808527e-05	0.00189469065875205	ENSCAFG00000014739	GUCY1A2
163.808458468092	1.64367100959297	0.397952061573346	4.13032414782459	3.62252101597026e-05	0.00199220543273285	ENSCAFG00000018571	ADGRE1
60.8746634075627	1.27220134836188	0.309238205791644	4.1139850268665	3.88886670937535e-05	0.00206635965876423	ENSCAFG00000031104	CX3CR1
407.905041725709	2.39047537210438	0.582643352914623	4.10281068194846	4.08161223098038e-05	0.00212159591083813	ENSCAFG00000018752	IL7R
80.8024010352968	0.698666650787478	0.170314234889303	4.10222111640629	4.09202930932223e-05	0.00212159591083813	ENSCAFG00000015146	SYN1
61.171151548133	1.87327796966291	0.456753493553039	4.1012887610139	4.10855467777545e-05	0.00212159591083813	ENSCAFG00000008938	RAB11FIP5
478.271348697729	1.1413603793975	0.279018103574654	4.09063198686719	4.30199302329174e-05	0.00219063061403638	ENSCAFG00000029920	TSC22D3
61.2449371863808	1.59570667746634	0.390632008115033	4.08493580740174	4.40890035892572e-05	0.00220424977490109	ENSCAFG00000003959	RAB19
63.3820092771214	1.91876131184419	0.474573916439499	4.04312425394076	5.27436511233526e-05	0.00252229312480763	ENSCAFG00000005096	ITIH5
69.3618542353361	2.07406430932638	0.515218191460648	4.0256037999093	5.68293048650276e-05	0.00265263014862464	ENSCAFG00000003334	ABCA13
184.965518450866	1.34948711715193	0.335609800248619	4.02100032881111	5.79515241075145e-05	0.00266713416956079	ENSCAFG00000002709	FILIP1
1122.31948442889	-0.544906322154275	0.135590254390477	-4.0187720319857	5.85022391043361e-05	0.00266813452806016	ENSCAFG00000019921	COX4I1
83.0064781001627	1.41309428884344	0.3516945123237	4.01795944869002	5.87042963715391e-05	0.00266813452806016	ENSCAFG00000002036	TDRD6
84.9892969715747	1.48665305018662	0.370339222800715	4.01430083193379	5.96222640046009e-05	0.00268764459748609	ENSCAFG00000000275	NHSL1
50.9833625160865	1.41487146629998	0.352746046706664	4.01102005113768	6.04569749653486e-05	0.0026939207700479	ENSCAFG00000007600	SCN8A
66.8165361332313	0.887166338381845	0.223302567668072	3.97293388807143	7.09927582680321e-05	0.00291361697085853	ENSCAFG00000012892	ERP27
743.805683197005	1.83715957606579	0.462853963528744	3.96919918770816	7.21145816452975e-05	0.00293098103227234	ENSCAFG00000012880	ICOS
326.938255439335	1.66095162911502	0.419641936520288	3.95802107598633	7.55732907445079e-05	0.00297399462965487	ENSCAFG00000018439	ITGA1
75.8763983975479	1.73111151894804	0.437921112940685	3.95302137255602	7.71705412225217e-05	0.00300992476207984	ENSCAFG00000018761	PIEZO2
217.901421697232	1.61781002136717	0.409386234129201	3.95179389655928	7.75675336055971e-05	0.00301203852496482	ENSCAFG00000002008	RUNX2
1562.5274540666	1.73051120278381	0.43875544741472	3.94413610812244	8.00881638391187e-05	0.00307794928608689	ENSCAFG00000010603	RGS1
514.69772257516	1.43082271152855	0.362834177598794	3.94346177914555	8.03137962639273e-05	0.00307794928608689	ENSCAFG00000013168	CTSW
96.1659745249945	1.33376010335807	0.338517707263579	3.94000099474729	8.14812712506525e-05	0.00310108132348072	ENSCAFG00000007659	SMAD1
69.8609817169138	1.7709718572344	0.450225578192662	3.9335212014022	8.37104515461427e-05	0.00313173896787763	ENSCAFG00000006229	PCDH1
92.9947718048607	1.31058213975991	0.333774561497559	3.9265489073813	8.61733766727114e-05	0.00315694746250303	ENSCAFG00000015468	IFFO2
69.5261938358957	1.1158008276512	0.284458310472243	3.92254606940049	8.76181329653903e-05	0.00316715188182187	ENSCAFG00000006145	QPCT
50.9642708658145	1.39140161517424	0.355152825660782	3.9177545964486	8.93776268877689e-05	0.0032021645541973	ENSCAFG00000012199	BAG3
2219.81398503129	-0.730972134342066	0.187102553320498	-3.90679935345375	9.35267543180999e-05	0.00331838958304768	ENSCAFG00000018481	ATAD5
259.064214764616	1.21167431042186	0.310421848575457	3.90331516928433	9.48840156537611e-05	0.00334496566722987	ENSCAFG00000029666	HNRNPLL
191.03984117934	0.895572468275304	0.229701799301397	3.89884829374019	9.66513026319266e-05	0.00338556585238395	ENSCAFG00000030919	NCR3
256.086485877838	1.94356641351758	0.498778889510379	3.89664930571834	9.75326893440315e-05	0.00338871928002133	ENSCAFG00000002079	KDR
82.8217006095165	1.74289195034169	0.447428034712151	3.89535705214129	9.80541779678921e-05	0.00338871928002133	ENSCAFG00000000911	GPRC6A
130.722696315294	0.956405048578652	0.246401175492162	3.88149547853548	0.000103816082559933	0.00351415772628627	ENSCAFG00000002640	RIMS1
52.1009879009832	1.4268693164426	0.367612736698287	3.88144689778169	0.000103836827079101	0.00351415772628627	ENSCAFG00000030814	DOC2B
52.5962335348678	1.06426343200947	0.274304500241044	3.87986136237012	0.000104516019576533	0.00352375531552843	ENSCAFG00000014125	MEIOC
84.7278651390696	1.31305426063636	0.340190909928243	3.85975704322412	0.000113499813797099	0.00371542991653064	ENSCAFG00000030240	DUSP4
82.254557252052	1.80478349118836	0.468144876825094	3.85518154855863	0.000115643777183804	0.00376321273741024	ENSCAFG00000014923	FGF7
64.6492602529913	0.954696658175778	0.24817172949931	3.84691947024704	0.000119612262216361	0.00385810930239811	ENSCAFG00000031319	TMEM236
129.701741180464	1.51931092264758	0.395123547076246	3.84515408886628	0.00012047670773999	0.00386394733290653	ENSCAFG00000003973	SLC37A3
84.696875833636	1.56526978475076	0.407504325933722	3.84111206958166	0.000122478177433981	0.00390136472691606	ENSCAFG00000002065	KIT
600.00771576293	1.72706086296071	0.449683495083527	3.84061430282184	0.000122726811120371	0.00390136472691606	ENSCAFG00000024725	TXK
144.672708573589	1.5916671592877	0.414612141673151	3.83893041063533	0.000123571444653644	0.00390563884984319	ENSCAFG00000006264	PCLO
288.031207631381	1.58645713603136	0.413739511884878	3.8344346876708	0.000125853406385333	0.00394376529012045	ENSCAFG00000016881	ITGAM
1817.73723589111	-0.486829810380796	0.12699009167492	-3.83360468489953	0.000126279023385752	0.00394586073357924	ENSCAFG00000013521	POLA1
191.837514589514	1.39033127025569	0.363390809380994	3.82599458864687	0.000130245150566417	0.00404679777141249	ENSCAFG00000002692	STON1
9292.95968247024	-0.471225249083283	0.123344371057705	-3.82040335560045	0.000133233604924467	0.0041003017235899	ENSCAFG00000019221	PRPF8
99.3290090676185	1.65268215110338	0.433198580962458	3.81506824752643	0.000136145301255044	0.00415016599942822	ENSCAFG00000030337	MYH2
154.044466239737	0.813396343466266	0.213213126301572	3.81494496879984	0.000136213285370814	0.00415016599942822	ENSCAFG00000009951	SPAG17
170.93357587276	1.7535151506855	0.460678277745041	3.80637689119774	0.000141017436262472	0.00420438482053214	ENSCAFG00000002138	IL18R1
56.4933652706292	1.8752957377304	0.492967439595412	3.8040965530492	0.00014232266373491	0.00422420226085492	ENSCAFG00000024991	GRID2
180.298256529945	0.753278504455141	0.198973086612266	3.78583112560864	0.000153195689331628	0.00441419178756335	ENSCAFG00000031124	APH1B
104.923256011302	1.63396303844928	0.431808370554597	3.78400038042496	0.000154327586626459	0.0044319820504032	ENSCAFG00000020413	CDH5
435.615523645705	1.94192658919171	0.515406355474522	3.76775833003423	0.000164720048999809	0.00463364659577723	ENSCAFG00000003426	TNC
70.3455759192318	1.41174451228982	0.374993108913154	3.76472121416175	0.000166735002910648	0.00465461496704116	ENSCAFG00000000934	COL14A1
1208.29542116979	-0.805078879112721	0.214147301900123	-3.75946309838731	0.000170278390187192	0.00468223003417232	ENSCAFG00000001709	MCM5
317.379222232137	-0.929830921914993	0.247882965034591	-3.75108842911106	0.000176068584034663	0.00475308668357404	ENSCAFG00000017008	AURKB
380.03040791029	1.78739276017208	0.477463263007716	3.7435189231369	0.000181460929528737	0.00484287246475658	ENSCAFG00000000038	CD226
1351.2365747589	-0.527287391531554	0.141005828481966	-3.73947231265687	0.00018440695710371	0.00488745089441857	ENSCAFG00000014748	MCM7
60.3957330225957	1.37247698295649	0.36737398548467	3.73591227790887	0.00018703586689979	0.00491779903775432	ENSCAFG00000019851	ELAPOR1
1076.95692213793	-0.838035814430801	0.224657902131023	-3.73027526065853	0.000191270690090272	0.0049734901189194	ENSCAFG00000008340	RACGAP1
166.854845118391	0.75241484299153	0.201980230411325	3.7251905370108	0.00019516774929117	0.00503908468181592	ENSCAFG00000005331	CAMK1
237.266572168255	2.39055012266321	0.642847258264703	3.71869070285257	0.000200258077067872	0.00515665517253944	ENSCAFG00000018230	IL13RA2
689.558305331892	-0.673501694123915	0.181304676283645	-3.71475081574975	0.00020340403263724	0.00520288594180699	ENSCAFG00000007416	WEE1
246.984528818766	1.61646961494607	0.437204226643483	3.69728725487418	0.000217915710140522	0.00545980614085558	ENSCAFG00000018073	PSTPIP1
53.6836739679114	1.10112943873782	0.297907311393175	3.69621488505382	0.000218837766694834	0.00547044680881018	ENSCAFG00000008274	ARHGEF28
1610.90530789531	-0.489312388109971	0.132437562347262	-3.69466471171491	0.000220177129922874	0.00547902319461922	ENSCAFG00000016119	H3-3A
145.910232256622	-0.861438867409592	0.234076090668341	-3.68016598769223	0.000233082182728404	0.00569793811430489	ENSCAFG00000009027	FAM83D
135.385736058669	2.59877576206887	0.706180692544016	3.68004363402628	0.000233194047861506	0.00569793811430489	ENSCAFG00000007154	KRT18
150.367180506301	1.44896004620671	0.393822266942418	3.67922326346917	0.000233945396109381	0.00569793811430489	ENSCAFG00000003737	PARD3
106.146563391698	1.45310325810979	0.395212965866886	3.676760085344	0.000236215006429867	0.00572275078352888	ENSCAFG00000028621	OLFML2A
913.628350005907	0.602721048941179	0.16397921440541	3.67559419726855	0.000237296462710797	0.00573025102370639	ENSCAFG00000031021	PIGB
124.011131612055	1.10554566368806	0.300883995680097	3.67432525345577	0.000238478790484452	0.00573966786988728	ENSCAFG00000013420	ETV5
372.473119669924	1.40959718058994	0.384445506412862	3.66657213331076	0.000245823598862076	0.00585241074433759	ENSCAFG00000003252	AOAH
283.456712342355	0.924803676924584	0.252515049649368	3.66237053280084	0.000249892054670494	0.00589820323888575	ENSCAFG00000010997	CD80
88.8283878028955	1.46172336935129	0.399297757366984	3.66073523425242	0.000251492538433545	0.00591061203040717	ENSCAFG00000010255	KCNJ5
971.774219230029	-0.725444374428809	0.19833320865937	-3.65770502747593	0.000254483675317181	0.00595545945705037	ENSCAFG00000005468	PFKP
73.679560965488	1.84794511189773	0.505547202612096	3.65533644009826	0.000256844919352876	0.00597259464685472	ENSCAFG00000011089	ARNTL2
846.584535824757	1.7250267048881	0.472376699120041	3.65180312259587	0.000260405492428505	0.00601912718071041	ENSCAFG00000015157	TNIK
981.432775918475	1.20850011686426	0.330939786730288	3.65172205132645	0.000260487729613434	0.00601912718071041	ENSCAFG00000014025	TTN
378.6802104678	-0.719495249633708	0.197590978635173	-3.64133653572396	0.000271226314839917	0.00622801302071868	ENSCAFG00000012109	PRDX3
1726.7054433474	-0.548672581872489	0.150740601413276	-3.63984604498312	0.00027280109866812	0.00625112350885551	ENSCAFG00000019249	RPA1
223.955382719369	-0.723851657395469	0.198965893214713	-3.63806904640852	0.000274689792081602	0.00625350642253828	ENSCAFG00000002933	POLD2
238.757660620863	1.80852798871022	0.497292746319638	3.63674717175098	0.0002761026956636	0.00626155371052358	ENSCAFG00000007137	TOX
97.7520894076365	1.47401006537698	0.405434321795906	3.63563217550929	0.000277299766882172	0.00626868938478897	ENSCAFG00000004733	DGKH
122.966216498833	0.534129371530889	0.14713276952711	3.63025431552468	0.00028314210357814	0.00629366748628963	ENSCAFG00000032262	DHRS1
146.835250048191	1.43633719815621	0.395934734595629	3.6277120258801	0.000285943933891146	0.00629366748628963	ENSCAFG00000019798	CSF1
207.567784369471	0.620654975929128	0.171346777738742	3.62221562681186	0.000292090484205502	0.00637441118209586	ENSCAFG00000007169	TTL
183.298287104868	1.61338330806977	0.44575232522576	3.61946133932703	0.000295216911387027	0.00641738512596848	ENSCAFG00000008869	TGM2
65.8352280353411	0.690199668866751	0.190936201995285	3.61481825685313	0.000300558393122708	0.00646994897837768	ENSCAFG00000030713	BTBD19
67.7228735485991	1.5031397888735	0.41582993353791	3.61479457740015	0.000300585864892353	0.00646994897837768	ENSCAFG00000017844	DNAH3
418.033361072314	1.07935116740544	0.298765613138952	3.61270213149814	0.000303022727051677	0.0065096620602371	ENSCAFG00000015372	CPEB2
81.6215638973204	1.27467473187024	0.353002032397582	3.61095578745732	0.000305070669742611	0.00653914863274192	ENSCAFG00000009284	F2R
62.1607286291634	1.22756850607334	0.341063159265196	3.5992409989929	0.000319147318766365	0.00677453694454302	ENSCAFG00000010188	LGR4
110.891292409004	1.34010468082793	0.372968590042899	3.59307651261944	0.000326796577464434	0.00683352767211275	ENSCAFG00000002392	ZSCAN18
832.83229568367	3.5530270118738	0.989568023354205	3.5904828450606	0.00033006595480611	0.00688879589546946	ENSCAFG00000002782	MEI4
98.7159770924465	1.21565282611399	0.338646920879918	3.58973535904391	0.000331013844481326	0.00689077729216259	ENSCAFG00000005061	LMO7
112.230771153746	0.848392760848155	0.236477656005017	3.58762335173922	0.00033370587352512	0.00689930620846391	ENSCAFG00000015801	PRICKLE3
6308.59243250051	-1.01471325011379	0.283147332818337	-3.58369347863436	0.000338769614623072	0.00696472334811059	ENSCAFG00000012593	CENPF
63.5792735300022	1.59507365769597	0.44627114266838	3.57422540959871	0.000351266227854174	0.00712885287832143	ENSCAFG00000018626	C9
121.467707219994	1.33330938949207	0.373205805023193	3.57258480855948	0.000353474953838181	0.00715998345721206	ENSCAFG00000006406	AMDHD1
68.8234672163435	0.814700843594205	0.228162756237385	3.57070039400546	0.000356027949455104	0.00717207219058001	ENSCAFG00000011937	PGBD1
989.264845678865	-0.404507553510404	0.11332579733509	-3.56942164116724	0.000357770207762908	0.00719399362922161	ENSCAFG00000000115	CS
113.206933598757	1.53536409760648	0.430415931403294	3.56716372602821	0.000360866025128039	0.00722129969153731	ENSCAFG00000004160	TNIP3
179.329402607399	1.49230244293574	0.418398010477608	3.5667053990822	0.000361497485840959	0.00722129969153731	ENSCAFG00000008184	TACR1
139.669636192216	0.787590316280962	0.220868704390363	3.56587556600583	0.000362643419409384	0.00722593291681851	ENSCAFG00000008056	RYR3
695.400778335667	-0.571843609137768	0.160394122453035	-3.56524042397631	0.000363522793908099	0.0072303566187978	ENSCAFG00000013677	POLA2
1062.54329752858	-0.606897637157741	0.1708195710385	-3.55285775200171	0.000381070466581468	0.0074339263178104	ENSCAFG00000001667	RBM28
89.0895354051541	0.982970044419882	0.276687456696369	3.55263681323498	0.000381390633638372	0.0074339263178104	ENSCAFG00000007061	PPP2R3A
762.4863793365	-0.582180638541979	0.163881804052327	-3.55244221229154	0.000381672842225343	0.0074339263178104	ENSCAFG00000015752	RCC2
64.7524593777793	1.51398788893625	0.426355164214491	3.55100164372489	0.000383768020148542	0.0074339263178104	ENSCAFG00000011348	AFAP1L2
112.596183892664	1.67605416224103	0.472129425031278	3.54998878142365	0.000385247568065454	0.0074339263178104	ENSCAFG00000025345	RELN
455.68420208509	1.23683636890366	0.348479430351057	3.54923780625351	0.000386348001618021	0.00744210450051946	ENSCAFG00000000686	C2
72.6975556359161	0.660123091807053	0.18621531116686	3.54494529837853	0.000392694572993577	0.00745580919399747	ENSCAFG00000001095	TEF
99.3006248300534	1.87453191923213	0.529702368257889	3.53883998177539	0.000401889391191016	0.00749600380232914	ENSCAFG00000011504	FCGR1A
4476.21210271393	-0.835776779103898	0.236255533478994	-3.5375966302106	0.000403786404840326	0.00751479977468484	ENSCAFG00000020235	STRBP
50.3107748169964	1.15918392742771	0.32779211179138	3.53633869068045	0.000405714185952284	0.00753792285690739	ENSCAFG00000006050	MYO16
286.647617038437	0.480496166959241	0.13593981304847	3.53462430309448	0.000408355315147911	0.0075521314196433	ENSCAFG00000009552	IMPG2
91.7252189489984	1.2063184941483	0.341383326486119	3.53361866428865	0.000409912033596423	0.0075521314196433	ENSCAFG00000017992	MID2
166.808203974722	1.08596999137513	0.307390746609638	3.53286493934128	0.000411082424284276	0.00755521290960703	ENSCAFG00000015215	F5
121.129912428363	1.75671255031035	0.497766237716008	3.5291918519243	0.000416830827842402	0.00758750654186437	ENSCAFG00000013459	KLRD1
274.475058168431	1.41870948047564	0.402047536610617	3.52871078986279	0.000417589228343708	0.00758750654186437	ENSCAFG00000029153	PEG3
398.919092249457	-0.454191577016276	0.128730297662469	-3.52824148831821	0.000418330329858841	0.00758750654186437	ENSCAFG00000029573	COQ10A
140.388909645778	1.52039153220806	0.43214671040038	3.5182300260933	0.000434435609533233	0.00782055199550906	ENSCAFG00000017182	SHE
825.22170515371	-0.489075346030399	0.139129025043839	-3.51526466800362	0.000439315925363926	0.00788260336554294	ENSCAFG00000018382	PSMD11
2505.79514960656	-0.864661241788533	0.24623154910208	-3.51157780122673	0.000445455054826867	0.0079303415775949	ENSCAFG00000002659	MSH2
56.6535495448188	1.50455003470489	0.42933464251919	3.50437604074226	0.000457678585375676	0.00811412993767578	ENSCAFG00000009680	GCNT2
462.633815674606	-0.349408995079552	0.0999228663680755	-3.49678714972477	0.0004708973931791	0.00826060674254692	ENSCAFG00000011216	HADH
639.796554890394	-0.967676988435536	0.277202629182692	-3.49086511657067	0.000481459255366517	0.00838831305730545	ENSCAFG00000009408	CCNE2
2552.1505864752	-0.517979400504783	0.14839984295669	-3.49043092084641	0.00048224226705911	0.00838831305730545	ENSCAFG00000012688	RBBP7
2958.09025161843	-0.882783239525637	0.253572253905559	-3.48138735973228	0.00049882353607666	0.00861744114892742	ENSCAFG00000007075	TPX2
1781.38304534535	-0.532850008024382	0.153147848972835	-3.47931761104198	0.00050269242123554	0.00865626929732188	ENSCAFG00000019946	USP10
610.525542186675	-0.358096091093512	0.102954298205644	-3.47820438130947	0.000504784882318155	0.00866583958234119	ENSCAFG00000009169	AMFR
52.7070012786508	1.497709871137	0.431484115452513	3.47106606593455	0.000518396440171374	0.00875859054599838	ENSCAFG00000031241	LRRC55
146.168089772987	1.16829265128358	0.336671707893166	3.47012423049907	0.000520217692353259	0.00876448100807649	ENSCAFG00000011041	CSF2RA
92.6852672744551	1.14872706412007	0.331039374616012	3.47006172740788	0.000520338767003723	0.00876448100807649	ENSCAFG00000032273	FXYD6
163.989739814084	1.46313478133283	0.422000825561716	3.46713724880819	0.000526033221815024	0.00881430773709961	ENSCAFG00000006716	FLT3
53.8897682965121	2.11870674990042	0.611187347334286	3.46654222987637	0.000527198911765626	0.00881430773709961	ENSCAFG00000030102	TPC3
68.9519988462107	1.20135183539858	0.346778452027174	3.46432088953568	0.000531571998092294	0.00884532588051004	ENSCAFG00000010281	MAPKAPK3
594.584646679792	-0.762142952675662	0.220060026872562	-3.46334117789153	0.000533511448542475	0.00886418794942399	ENSCAFG00000017737	BRIP1
51.4460541328056	1.52821931073327	0.441864257899814	3.45857191074226	0.000543047284289623	0.00900647959418738	ENSCAFG00000028591	POPDC3
93.8994398122978	1.49858477773471	0.433337196119772	3.45824173681252	0.000543713287620731	0.00900647959418738	ENSCAFG00000002774	ZNF462
593.362936384262	-0.650968874009593	0.188428796554075	-3.45472075348515	0.0005508630461723	0.00907239435562738	ENSCAFG00000018341	TYMS
915.629007322866	-0.560269286925333	0.162177944637697	-3.45465771055964	0.000550991856492325	0.00907239435562738	ENSCAFG00000011243	PRMT5
279.712953912478	1.30661690027912	0.378746268358079	3.44984758778878	0.000560903130351641	0.00919295324736819	ENSCAFG00000008324	CP
126.680445199598	1.44438302522871	0.418684608778963	3.44981161223255	0.000560977879775642	0.00919295324736819	ENSCAFG00000007986	ZNF366
615.6200448535	1.45642105925952	0.422214057643238	3.44948500149221	0.000561656930832932	0.00919295324736819	ENSCAFG00000012813	JAML
312.639893292837	1.39147340830868	0.403713803694125	3.44668276282903	0.000567514559634207	0.00924754465395058	ENSCAFG00000017646	SERPINA1
97.2606853595835	1.06309020609076	0.308554951263229	3.44538372091729	0.000570249252524263	0.00926465513813053	ENSCAFG00000017196	SAMD15
898.234172188158	-0.852455816679446	0.247653356850038	-3.44213309894941	0.000577146201023041	0.00932794300267918	ENSCAFG00000018724	SPAG5
2041.44935737194	-0.455406551334612	0.132393577933282	-3.43979336795406	0.00058215846836251	0.00937966428657887	ENSCAFG00000010527	RBBP4
976.853477073657	-0.464536529451187	0.135172733700995	-3.43661415088899	0.000589034082017622	0.00945808155928733	ENSCAFG00000020389	CBFB
455.889879280515	1.23995281444335	0.361627142680852	3.42881567254938	0.000606221095166087	0.00963029701717083	ENSCAFG00000010595	RGS2
258.792648491883	0.953801693376481	0.27855599285411	3.42409324460675	0.000616854515365466	0.00974825117026546	ENSCAFG00000014864	CASP12
5036.39496814811	-0.5161224991972	0.150780457894727	-3.42300657793167	0.000619325785815857	0.0097505151045753	ENSCAFG00000006447	TOPBP1
463.130625067267	1.40073753271927	0.409556635121665	3.420131460703	0.000625908806995549	0.0098348156687772	ENSCAFG00000010953	PLCL1
623.99173182708	0.987110618711106	0.289306775373021	3.41198583212704	0.000644914650745398	0.0100758753459498	ENSCAFG00000009360	ANO6
5883.49525940288	-0.920486829508244	0.269866746596067	-3.41089386194742	0.000647502914041597	0.0101019639028986	ENSCAFG00000029191	STMN1
115.741693633848	0.912275990940765	0.267513510132227	3.41020530323811	0.000649139946646369	0.0101131590271437	ENSCAFG00000020353	NEXN
1094.68644083906	-0.701432438488483	0.206087642876943	-3.40356378818557	0.000665128808964728	0.0102655182721605	ENSCAFG00000018384	SLC25A5
58.8335594664502	1.16683193511627	0.342839919750445	3.40343077890582	0.000665452725525086	0.0102655182721605	ENSCAFG00000031501	C30H15orf48
176.581530508569	1.97643897895461	0.580794703766347	3.40299070590308	0.000666525477925601	0.0102676662909015	ENSCAFG00000023335	MMP8
68.7379465710939	1.09544712677747	0.322222572735437	3.39965979874693	0.000674697421419855	0.0103496618206561	ENSCAFG00000007790	POU6F1
453.123863152484	-0.782782566628086	0.230278300148389	-3.39928932132845	0.000675612072663978	0.0103496618206561	ENSCAFG00000015342	RAD51AP1
202.943255864489	1.59419464494364	0.469248013108925	3.3973391477602	0.000680445782029719	0.0103738127820245	ENSCAFG00000015228	VWF
77.2450095135526	1.44304931888668	0.424988559026947	3.39550156877325	0.00068502981293284	0.0103738127820245	ENSCAFG00000023919	SLC8A3
1663.9511220918	-0.844255371661071	0.248658303120802	-3.39524303457874	0.000685677051780323	0.0103738127820245	ENSCAFG00000003539	CLSPN
59.6412899315559	1.55509357362665	0.458637985836204	3.39067766223365	0.000697200491166305	0.0105040829571104	ENSCAFG00000019943	CRISPLD2
55.7202338915787	1.41789838202868	0.418219471807268	3.39032129685752	0.000698107522651847	0.0105040829571104	ENSCAFG00000028967	LRRIQ1
929.103041353834	-0.758113018915895	0.223864334022256	-3.38648414999651	0.000707943658483255	0.0105776252519982	ENSCAFG00000019070	CHAF1A
286.977175151427	1.93574325182351	0.571631471065003	3.38634828522831	0.000708294283237192	0.0105776252519982	ENSCAFG00000007334	STAB2
3295.72651640828	-0.497260939786185	0.146955659916359	-3.38374813239044	0.000715035641394353	0.0105989480074274	ENSCAFG00000018498	SUZ12
83.0172689477143	1.94305027689226	0.575985027590365	3.37343886354305	0.000742355296575585	0.0109150388410916	ENSCAFG00000011532	EGF
95.2603172662288	1.70571941593168	0.506499931612981	3.36765971616168	0.000758091015931685	0.0110880892077561	ENSCAFG00000000535	MYCT1
93.7803548380382	2.36656123838794	0.703339562706716	3.36474921058119	0.000766132616454358	0.0111611823157371	ENSCAFG00000000482	FLT4
1894.2385484052	-0.486727631880431	0.145002743286021	-3.35667878310653	0.00078884701523025	0.0113567124614104	ENSCAFG00000005614	EIF4A3
51.0289983370809	1.5522261291199	0.463242803333067	3.35078304066792	0.000805834106578376	0.0115408454925203	ENSCAFG00000025596	KLRK1
75.4130070589177	1.68868643978705	0.504051762691811	3.35022425230473	0.000807461601932302	0.0115411725389359	ENSCAFG00000029359	KCNK5
82.9107435521697	1.26445372822004	0.377581182173781	3.34882612777583	0.000811547072744739	0.0115474854503485	ENSCAFG00000008883	TLL1
5250.09950112123	-0.717724028058078	0.214645622406536	-3.3437627099551	0.000826503982216906	0.0117148418819636	ENSCAFG00000005143	MCM6
151.434948503907	1.61302474718022	0.482472090547527	3.3432498558615	0.000828033087854298	0.0117214104675797	ENSCAFG00000011438	SCN9A
224.976416008283	2.09086514873031	0.625786227965833	3.34118114987418	0.000834227742653016	0.0117635567730865	ENSCAFG00000017557	S100A8
55.5968692202616	1.64042424880604	0.491376754325787	3.33842460874416	0.00084254890695303	0.0118128563411199	ENSCAFG00000003765	SLC41A3
53.179174178924	2.0900714342385	0.626120500644016	3.33812969242932	0.000843443714294001	0.0118128563411199	ENSCAFG00000001954	CCL19
64.7442744160723	0.834104982356674	0.250166867413794	3.33419445580299	0.000855468293043606	0.0118654423142328	ENSCAFG00000007326	ADHFE1
615.276969071662	-0.449428154171471	0.134850705228817	-3.33278312048034	0.000859819387048384	0.0119107725921224	ENSCAFG00000003623	CASP2
63.2081613647753	2.3811088645944	0.714632826583403	3.3319332334316	0.000862449447676734	0.0119154426945213	ENSCAFG00000015163	CFP
59.9007838142118	1.73155376537621	0.520220669946372	3.32849858802171	0.000873154476042622	0.0119573898542221	ENSCAFG00000015859	JAKMIP1
142.013026549754	1.13696732120971	0.341615142095501	3.32821113910654	0.00087405595443173	0.0119573898542221	ENSCAFG00000006521	FRMD4B
69.8693275347766	1.96044814306303	0.590369900407906	3.320711543235	0.000897882850128489	0.012172231333702	ENSCAFG00000023035	ADGRE2
5064.71809187313	-0.600285926785187	0.180782635007963	-3.32048444121166	0.000898613677876722	0.012172231333702	ENSCAFG00000002664	MSH6
487.00586865897	-0.856627060895075	0.258476679080726	-3.31413674897742	0.000919265369807059	0.0123606354553886	ENSCAFG00000011859	SPC25
51.4274219593443	0.937342193659312	0.282860677276886	3.31379463092273	0.000920390816779521	0.0123606576236361	ENSCAFG00000009952	KCNIP2
936.436219556571	-0.53857786332994	0.162705620270576	-3.31013681294043	0.000932503799169972	0.0124776268699155	ENSCAFG00000017756	UQCRC2
64.5086855001843	1.559027654573	0.471435102731395	3.30698254232729	0.000943067691100234	0.0125670317492712	ENSCAFG00000005058	SCN1A
100.945655296939	1.17126910751492	0.354202493533755	3.30677826637972	0.000943755634593873	0.0125670317492712	ENSCAFG00000019852	CBFA2T3
2665.41261341469	-0.849432068661259	0.257607325261301	-3.29739097209152	0.000975875541055936	0.0129010277356662	ENSCAFG00000014112	KIF15
5649.3322508339	-0.890322360227994	0.270199110194645	-3.29506029678124	0.000984005635180451	0.0129773117282371	ENSCAFG00000009202	KNL1
95.9498994975714	1.19282014081338	0.362481423904984	3.29070694978856	0.000999359625463146	0.0131325645405844	ENSCAFG00000029519	LDLRAP1
117.575685337948	2.5909220264971	0.787687190521098	3.28927784744483	0.0010044481417195	0.013152291798539	ENSCAFG00000011877	CSTA
52.0877824349892	2.22624077770978	0.676961540469322	3.28857792448057	0.00100694905457176	0.0131693610597322	ENSCAFG00000014773	HSPG2
2047.59447372626	-0.706717638538557	0.215335397837819	-3.28193899207796	0.00103095908096935	0.0133635770044571	ENSCAFG00000000413	MTHFD1L
180.483877514036	1.10810240039467	0.337652252224407	3.28178589982634	0.00103151894506628	0.0133635770044571	ENSCAFG00000007789	ARHGAP10
69.6542490829355	1.04851467187657	0.319617713876159	3.28052741245383	0.00103613195506243	0.0133789231051218	ENSCAFG00000009096	LXN
52.1673816000745	1.16814741319261	0.356171320160796	3.2797346306975	0.00103904770517335	0.0133979902804241	ENSCAFG00000009536	ABCC2
312.591530895513	1.08216970370745	0.330083270674694	3.2784748572549	0.00104369661389057	0.0134025682767285	ENSCAFG00000003397	TFEC
92.1011212097403	2.21960594564282	0.677199610210475	3.2776243697969	0.00104684602023128	0.0134198827232213	ENSCAFG00000000696	RSPO2
58.1625169527583	1.04368379953388	0.318460584151577	3.27727779032497	0.00104813194490958	0.0134207255670087	ENSCAFG00000007149	FBLN7
306.254529214757	1.04563482401585	0.319102817769022	3.27679595976716	0.00104992212444474	0.0134280156357764	ENSCAFG00000009258	CYTIP
75.4850859059191	1.49215007947705	0.455713932266801	3.27431305875341	0.00105919195772024	0.0134994812780591	ENSCAFG00000007122	HCK
92.2707199451421	0.729656274823939	0.222945034237584	3.27280792469399	0.00106484813158076	0.0135558618046954	ENSCAFG00000013652	TRIM69
223.600329020833	-0.798943963483639	0.244317428304022	-3.27010630813228	0.00107507073576759	0.0136321638468745	ENSCAFG00000032589	BCL7A
198.357562790037	1.0996799004354	0.336441306753279	3.2685638723958	0.0010809477669564	0.013661751404377	ENSCAFG00000014860	CASP4
814.640245746228	-0.598221088446036	0.18303630359159	-3.26831932631709	0.00108188226773347	0.013661751404377	ENSCAFG00000006384	TFDP1
69.6828731709181	0.928270703298272	0.284119319809727	3.26718613827433	0.00108622235919346	0.0136854063330685	ENSCAFG00000032112	TAL2
262.16242939793	0.870382977297777	0.266596195479491	3.26479894333202	0.00109541801884495	0.0137383156092082	ENSCAFG00000012298	FES
236.780901340292	0.928113950267832	0.284323799635894	3.26428512652257	0.0010974066731965	0.0137475808638819	ENSCAFG00000014435	MAOA
53.9636746308317	1.55913012979391	0.479070527351126	3.25448976879175	0.00113596251802628	0.0141660450518946	ENSCAFG00000012299	NDST3
302.214043087741	2.07900852870557	0.639448862817559	3.25125064660367	0.00114898514243933	0.0142847095164801	ENSCAFG00000002371	ZAP70
882.293777075924	0.857557039554241	0.263839508447805	3.25029804898947	0.00115284115896639	0.0142847095164801	ENSCAFG00000032359	GIMAP2
233.268945306722	-0.627659318465185	0.193610770841548	-3.24186157483389	0.00118751687457472	0.0146101768494937	ENSCAFG00000005389	PARP2
66.6084424605588	1.19611718842968	0.36922468927737	3.23953739597063	0.00119723765870692	0.0146805094850807	ENSCAFG00000028508	CD59
207.467258049533	2.06869405734415	0.639136016648216	3.23670393071084	0.00120918794003577	0.0147308360152813	ENSCAFG00000016332	CD5
1359.31425767494	-0.610302862433798	0.188615592083363	-3.23569677189817	0.00121346215854079	0.0147489156080773	ENSCAFG00000006593	CBX5
200.842391029306	0.863986760327416	0.26704670960471	3.23533947153407	0.00121498183388666	0.0147500940297124	ENSCAFG00000006379	N4BP2L1
3469.69440150685	1.15181042174944	0.356233041500833	3.23330597548388	0.00122366425413701	0.0148186562696964	ENSCAFG00000032525	AHNAK
275.029311167894	1.41683227802374	0.438231104965268	3.23307100288107	0.00122467120185053	0.0148186562696964	ENSCAFG00000002054	ADGRF5
71.2629837895053	1.61065951984763	0.498586139738714	3.23045386037346	0.00123593851047913	0.0149221599086279	ENSCAFG00000012769	MAN1C1
666.973139417329	-0.77807415688582	0.240965749393053	-3.22898237133551	0.00124231552511451	0.0149827066455423	ENSCAFG00000005806	SGO1
3559.88615357353	-0.411981834992812	0.127696272897671	-3.22626358345597	0.00125417797492776	0.0150926734641471	ENSCAFG00000018546	NNT
224.270542614815	1.36002110086484	0.421673744927136	3.22529234325425	0.00125844092359359	0.0151119851952763	ENSCAFG00000008218	ADGRV1
1840.87007362074	-0.314736863839423	0.0975945355522943	-3.22494350793623	0.00125997528737537	0.0151119851952763	ENSCAFG00000010952	IARS2
57.3823483073126	0.926816703103202	0.28741643696228	3.22464752850873	0.00126127851707098	0.0151119851952763	ENSCAFG00000029631	ZNF613
846.732520268208	-0.430771825921639	0.133631315071042	-3.22358442474826	0.00126596974871644	0.015151687993615	ENSCAFG00000008357	GOT2
113.996235422925	0.758395637639291	0.235322850772685	3.22278790669538	0.00126949514961702	0.0151608872428204	ENSCAFG00000009859	GPRIN3
109.654879014647	1.41395244241672	0.439059095955066	3.22041487226455	0.00128005203043266	0.0152538377927723	ENSCAFG00000005038	MAP3K19
204.992894696918	1.27324310714848	0.395545411040765	3.2189555778142	0.00128658414914548	0.0153150855589298	ENSCAFG00000001537	FREM1
53.8652843382926	1.64619207922131	0.51178441789827	3.21657327118649	0.00129731401851426	0.0153762466483172	ENSCAFG00000011808	TSHZ2
1878.66188982116	-0.348630714900978	0.108446747410735	-3.21476414207761	0.00130551741405504	0.0154491255578149	ENSCAFG00000013497	HNRNPA3
1117.44891049489	-0.781940797151411	0.243246819539808	-3.21459823660076	0.00130627209462386	0.0154491255578149	ENSCAFG00000005182	FANCD2
1617.76417347658	-0.766383710381155	0.238432734666772	-3.21425542282286	0.00130783278168706	0.0154509696732288	ENSCAFG00000011140	KIF14
80.1657942560764	1.75614727117328	0.547366798292481	3.20835548785861	0.0013349637928513	0.0156371317972007	ENSCAFG00000011178	CD160
628.67287910679	-0.506244206376366	0.157995499312432	-3.20416852745457	0.00135453163875816	0.0158158105039288	ENSCAFG00000001104	RANGAP1
69.5397462476276	1.47166678101476	0.459650692099814	3.20170687504411	0.00136615938478633	0.0159009387018676	ENSCAFG00000010731	USH2A
4588.68023258453	-1.03971712004986	0.324923627848804	-3.19988154426759	0.00137484080072141	0.0159476750540324	ENSCAFG00000008877	BUB1B
14708.4480656349	-1.01795879790537	0.31814752232527	-3.19964395908329	0.00137597450916236	0.0159476750540324	ENSCAFG00000016090	TOP2A
76.173417124598	1.20600370339336	0.376969064667818	3.1992113317205	0.00137804113418689	0.0159506887856859	ENSCAFG00000010293	CISH
290.846319263788	0.575083334538759	0.179770697906416	3.19898259970116	0.00137913492455562	0.0159506887856859	ENSCAFG00000006522	B3GLCT
1179.49235989798	-0.733350698003866	0.22947282023236	-3.19580635851029	0.00139440661105036	0.016042968948685	ENSCAFG00000004754	MCM10
543.061608361706	-0.567168288188096	0.177496058694558	-3.19538525170353	0.00139644300167649	0.0160496097966978	ENSCAFG00000006755	POLR1D
948.561596762406	-0.474126813908954	0.14849861369254	-3.19280296374089	0.00140899053014987	0.0161274122306914	ENSCAFG00000017021	PFAS
58.7347881009559	1.51597313268961	0.475998028772789	3.18483069477844	0.00144838718700416	0.016356068449547	ENSCAFG00000013772	UNC80
7614.24841427689	0.326605118039201	0.102628057024666	3.18241548664127	0.00146052133496591	0.016429817782948	ENSCAFG00000003471	PNISR
279.339639590098	-0.815036368631498	0.256112139398219	-3.18234180756355	0.00146089297133586	0.016429817782948	ENSCAFG00000000244	MTFR2
326.786858093811	1.00153481414567	0.314874377472669	3.18074408652893	0.00146897332300654	0.0164865872032018	ENSCAFG00000009537	SPARCL1
126.34794676778	0.963650191168295	0.303016890854845	3.18018638647413	0.00147180353179803	0.0164865872032018	ENSCAFG00000003367	TNFSF8
95.2475942688036	1.36918283550523	0.430577589065386	3.17987482459824	0.00147338682869256	0.0164865872032018	ENSCAFG00000018798	ANGPTL3
3121.7520621458	-0.577858231782459	0.18185723556964	-3.1775377535703	0.00148531350514618	0.0165785353127715	ENSCAFG00000006670	RAN
64.5724610268214	1.21010843010289	0.381131058013688	3.17504544607182	0.00149813036016039	0.0166780727038503	ENSCAFG00000012963	MGP
225.878025333115	1.43163664970007	0.451683679979594	3.16955584882931	0.00152672114618073	0.0168576300740149	ENSCAFG00000019631	F8
69.0037972520858	1.48357000233301	0.468149206176461	3.1690110391297	0.00152958585452012	0.0168576300740149	ENSCAFG00000006995	RP1
63.4907476077211	0.581180826502127	0.183439926027743	3.1682351769714	0.00153367402496921	0.0168857663670034	ENSCAFG00000007702	GRK7
802.377666626733	-0.611246485627211	0.192961482039221	-3.1677124323857	0.00153643414099615	0.0168992391168166	ENSCAFG00000016831	KIF4A
344.80538209704	-0.767756701376078	0.242533019211894	-3.16557598578077	0.00154776230317778	0.016974502763496	ENSCAFG00000016958	KIF22
184.386580633417	-0.627524255114303	0.198277362951449	-3.1648809817385	0.00155146399814286	0.016974502763496	ENSCAFG00000008269	IL17RB
172.24934072889	1.31455777826028	0.416057771578043	3.15955587916159	0.00158009796980749	0.0171564635438427	ENSCAFG00000003376	CSF3R
620.783952207677	-0.490107856785701	0.155182594640156	-3.15826564133808	0.00158710863447927	0.0172155896160133	ENSCAFG00000013284	SMS
113.984587313279	1.49930448070285	0.474999261587184	3.15643539253727	0.00159710264483489	0.0173069280694965	ENSCAFG00000031174	PPBP
51.349131001971	1.18194797173271	0.374721136199198	3.15420684224335	0.00160934977190247	0.0174053472381074	ENSCAFG00000011045	CFAP91
123.471107013102	1.41218109458273	0.448818806661773	3.14643921694427	0.00165271609872998	0.0177175676120186	ENSCAFG00000005746	NAV3
683.970016240086	-0.578631092316785	0.183977033701638	-3.1451267621543	0.00166014879383134	0.0177564371824262	ENSCAFG00000023949	NIPSNAP3A
242.594294818218	1.23793376810158	0.393693886304015	3.14440688861912	0.0016642386311639	0.0177718065089046	ENSCAFG00000004249	ARHGAP21
508.548559771369	0.780721246616457	0.248787763328511	3.13810147320452	0.00170045997505421	0.0180624518382263	ENSCAFG00000008871	ANTXR2
57.0994833055322	1.06597101207561	0.339761802065372	3.13740687033002	0.00170449413659122	0.0180788148585987	ENSCAFG00000011804	CIART
53.9154914434769	1.42662994468005	0.455107774924607	3.13470791597965	0.00172025300123745	0.0181911028091211	ENSCAFG00000016602	SMOC1
101.45202825129	1.28121675311175	0.408932373889484	3.13307733727631	0.00172983856690336	0.0181911028091211	ENSCAFG00000011736	DISC1
88.2221659302363	0.850535325258035	0.271673759078978	3.13072314433863	0.00174376466120946	0.0182663500082313	ENSCAFG00000018556	DNAI4
55.7528481428825	1.15507576458246	0.369204850590194	3.12854980842208	0.00175671234217265	0.0183844710290742	ENSCAFG00000016718	HRH2
519.072552015461	1.54997053835627	0.497249704321293	3.1170868979638	0.00182647725866202	0.0188987990291849	ENSCAFG00000003694	PRDM1
66.0386736191292	1.19073476873424	0.382036963393943	3.11680513360798	0.00182822374078181	0.0188990910947925	ENSCAFG00000018339	ADRB2
971.774707935253	-0.461628577574443	0.1481505044773	-3.11594333885765	0.00183357499978258	0.0189188474883758	ENSCAFG00000017854	SLC39A6
925.627464267738	-0.518162381335198	0.166419619179302	-3.11358951480911	0.00184826434254361	0.0190346999097726	ENSCAFG00000000241	HNRNPAB
68.3820268166325	1.40509515350277	0.451339525093004	3.113166641484	0.00185091476713346	0.0190441641942946	ENSCAFG00000029396	BASP1
384.043208017633	-0.731688146537446	0.23518268268228	-3.11114805814984	0.00186361473751873	0.0191211739719856	ENSCAFG00000008878	MIS18A
83.9895891550789	1.54726280964641	0.497407934233347	3.11065164658299	0.00186675016381733	0.0191354939905189	ENSCAFG00000013079	OLFML2B
1156.27240616552	-0.380814385449584	0.12253733761855	-3.10774163084097	0.00188522803023863	0.0192319365222054	ENSCAFG00000020149	COG4
2113.10643745952	-0.626488497233334	0.201748996188019	-3.10528681218062	0.00190094598520306	0.019359726751156	ENSCAFG00000012700	BUB3
177.024720774839	1.35056942744614	0.434979219443716	3.10490563014331	0.00190339742243438	0.0193667606377019	ENSCAFG00000003987	JCAD
66.5641783038922	1.08494927832968	0.349531724512882	3.10400802628632	0.00190918151604978	0.0194076594223951	ENSCAFG00000003884	TXNRD3
114.129428001495	0.823529196924425	0.265712245743633	3.09932722377797	0.00193960668948342	0.0196082113764965	ENSCAFG00000009638	ABCG2
791.250643197427	-0.658906850748674	0.212638211072876	-3.09872269628364	0.00194356840870814	0.01961221002512	ENSCAFG00000014264	BARD1
120.143169793734	0.770651753128091	0.248747414445147	3.09812970256233	0.00194746175932377	0.0196334847761706	ENSCAFG00000010611	CFAP44
343.790639451068	-0.607052177114553	0.195973120089703	-3.09762980166202	0.00195074946229859	0.0196353320514085	ENSCAFG00000006082	CARS2
62.1213809140914	1.11874647257336	0.361751460529665	3.09258315345936	0.00198422634988665	0.0198404596567303	ENSCAFG00000031409	TMEM176A
83.204597087464	2.29189780442003	0.741776942231296	3.08973988531633	0.0020033185748802	0.0199936073770383	ENSCAFG00000011584	GRAMD1B
200.530488907098	1.39179872550067	0.450460183829993	3.08972640748632	0.00200340947711467	0.0199936073770383	ENSCAFG00000014159	TBC1D2B
1533.35564425017	1.6378210193469	0.530126439059021	3.08949129617841	0.0020049958120623	0.0199936073770383	ENSCAFG00000017565	ITK
51.912706874103	1.39080239210817	0.450865386080334	3.08473978053476	0.00203730315135913	0.0202606666924042	ENSCAFG00000018635	ROR1
1660.14820440437	0.7358287827683	0.238582851767606	3.08416458817854	0.00204124634373667	0.0202632387497831	ENSCAFG00000015925	CCPG1
56.5481941117218	1.4077436727484	0.456585763241328	3.08319659981238	0.00204789813409631	0.0203109392037198	ENSCAFG00000012854	RERG
106.433483112523	0.768616662439542	0.249317441650508	3.08288364163862	0.00205005296023138	0.0203139932518783	ENSCAFG00000029218	NCR3LG1
92.8809019025789	1.30038506006556	0.422002156292869	3.0814654396294	0.00205984387183318	0.0203590865881414	ENSCAFG00000005535	SRGAP3
118.271242912933	3.8218456234034	1.24153232307423	3.07832953872672	0.00208164582658926	0.0205161491457485	ENSCAFG00000008253	ACTA1
558.536691975436	-0.438340028143779	0.14243420620106	-3.07749128411626	0.00208750943116921	0.0205555203522203	ENSCAFG00000005720	CLPB
396.883979981048	0.921603595079005	0.299659005001949	3.07550775947151	0.0021014446037558	0.0206312091724487	ENSCAFG00000028707	ITM2C
757.039590493925	-0.618006646259061	0.200973595562536	-3.07506388851345	0.00210457466055891	0.0206312091724487	ENSCAFG00000007636	UQCRFS1
917.238544489969	-0.402746806793324	0.13108999709951	-3.07229243805384	0.00212421506153317	0.020751535186877	ENSCAFG00000019528	DAZAP1
1043.28556690188	-0.570570312813485	0.185742329246206	-3.07183782570735	0.00212745275668193	0.020751535186877	ENSCAFG00000000280	CDK4
316.756903565176	-0.683899526084591	0.222642580526807	-3.07173733104592	0.00212816907817049	0.020751535186877	ENSCAFG00000012919	CDC25A
77.0762853494408	1.38118248270048	0.450052856680418	3.06893393120101	0.00214824094456806	0.0208732351142263	ENSCAFG00000013482	CADM1
1078.10203764962	-0.724271805481396	0.236116074207152	-3.06743963922579	0.00215901059608857	0.0209260462254972	ENSCAFG00000017535	KIF23
124.095395207903	1.50494330864057	0.490630853035014	3.0673637814073	0.00215955863598112	0.0209260462254972	ENSCAFG00000002100	PTCHD4
953.125122597851	-0.675272361133913	0.220183503021501	-3.06686173971886	0.00216318888611604	0.0209260462254972	ENSCAFG00000016714	TP53
5165.34658680142	0.377100588975062	0.122973353680208	3.06652276846668	0.00216564314122898	0.0209313786558678	ENSCAFG00000010292	DOCK10
690.387145231032	-0.698450078730161	0.227848769462644	-3.06541080023113	0.00217371206271111	0.0209809842178824	ENSCAFG00000002334	MELK
1464.43300534706	-0.505772932851507	0.165000029257015	-3.06528995860772	0.00217459059990781	0.0209809842178824	ENSCAFG00000016721	EXOSC10
132.904722911697	-1.0030976951605	0.327714186347286	-3.06089188979294	0.00220678759783659	0.0212070620705813	ENSCAFG00000014650	CDCA3
853.673276815623	-0.440315179939876	0.143857503294701	-3.06077312517974	0.00220766306671657	0.0212070620705813	ENSCAFG00000018747	AIFM1
61.8384657526088	0.883209734139697	0.288678852934525	3.05948885816038	0.00221715034526193	0.0212425406337421	ENSCAFG00000032010	HAVCR2
1846.46164712856	-0.557675598119223	0.182828671642386	-3.05026335918493	0.00228640779609591	0.0216165207679431	ENSCAFG00000008696	RBL1
70.7854629807083	1.58356269689711	0.519188139343222	3.05007487054757	0.00228784324922793	0.0216165207679431	ENSCAFG00000000148	RDH16
646.365865086901	1.02793854258179	0.33782206599107	3.04284014001905	0.00234356794579387	0.0219564768618286	ENSCAFG00000010994	PPFIBP1
86.7072995056845	1.48729925160372	0.488905217842593	3.04210140805363	0.00234932732553911	0.0219730027666706	ENSCAFG00000010905	B4GALT4
189.927757803137	2.13281676356409	0.701214138196303	3.04160547739415	0.00235320101989628	0.0219752584365194	ENSCAFG00000002152	IL1R2
273.512156873331	1.03979044039788	0.342544979599561	3.0354858553566	0.00240148487420535	0.0222902380855567	ENSCAFG00000007012	SPIC
71.805019467709	1.51190185751649	0.498258800923538	3.03437060161132	0.00241038131805201	0.0223351172007195	ENSCAFG00000008482	JAM2
105.281854256626	1.57513360105004	0.519427770382017	3.03244010209851	0.00242585235930083	0.0223931319330269	ENSCAFG00000020027	MAF
88.5002896946752	0.837799067539257	0.276286891548762	3.03235185297017	0.0024265617561248	0.0223931319330269	ENSCAFG00000014835	USP54
1084.18067336773	-0.890946296178705	0.293947789388423	-3.03096783967103	0.00243771211110888	0.0224747657251354	ENSCAFG00000014062	FANCM
471.370395464228	-0.795039240943924	0.262517982386188	-3.02851345160176	0.0024576013586407	0.0225635704037471	ENSCAFG00000009431	E2F8
4371.91274764457	-0.811380050035965	0.268022312239107	-3.02728546462251	0.00246760804096029	0.0226009487124102	ENSCAFG00000006383	BRCA2
59.4406852171668	1.8203655732997	0.601325002080383	3.02725741820454	0.00246783702187514	0.0226009487124102	ENSCAFG00000005970	FGFR1
76.6955121077252	1.06106411690721	0.350812611026716	3.02458943480344	0.0024897084899638	0.0227633447058286	ENSCAFG00000015918	RAB3IL1
1065.50597362249	-0.763375821278206	0.252586759215543	-3.02223213777721	0.00250918044164364	0.0228843081904133	ENSCAFG00000005898	CKAP2
51.0021731244366	1.02219879790523	0.338279615044792	3.02175700941919	0.00251312196827186	0.0229012663869281	ENSCAFG00000017422	IQCH
10889.4053596181	-0.288512115923631	0.0955157209027681	-3.02057203983548	0.00252297682069735	0.0229530372629034	ENSCAFG00000004491	LCP1
58.4549297611892	1.52918644583418	0.506757872937278	3.01758793991829	0.00254795101616941	0.0231038031548618	ENSCAFG00000003617	AMPH
65.0253548164104	1.13549452338348	0.37686790248103	3.01297753379418	0.00258698068323322	0.0233231151925264	ENSCAFG00000008922	MLF1
401.348186653369	-0.511344537060258	0.16980690801509	-3.01132941549596	0.00260106504059319	0.0234308881093239	ENSCAFG00000020398	PDP2
3704.62673373332	-0.525863181582585	0.174704799871606	-3.01000992513688	0.00261239152968547	0.0234898098475332	ENSCAFG00000018589	OXCT1
67.8717677238973	1.46143808784051	0.485596424517541	3.00957341127976	0.00261614847379109	0.0234898098475332	ENSCAFG00000002222	ASNS
498.256216268557	1.24266887512931	0.413192408304078	3.00748235000194	0.00263421420995149	0.0235230553319668	ENSCAFG00000032693	AIF1
1948.64369261737	-0.424383314161633	0.141120953276446	-3.00723106178496	0.00263639287438847	0.0235230553319668	ENSCAFG00000002189	CEP135
115.922907117285	0.699144192880564	0.232511799377041	3.00691919616016	0.00263909903442559	0.0235230553319668	ENSCAFG00000009510	EXD1
95.0993004866677	1.7106307792181	0.569190192200817	3.00537641487429	0.00265252363954827	0.0235853738976487	ENSCAFG00000006370	HGF
87.9784717754027	1.53497125983197	0.511324839671404	3.0019493299375	0.00268256822781197	0.0237180915287762	ENSCAFG00000015013	LGALS3
842.720142425929	-0.817178465655275	0.272476344115852	-2.99908040937244	0.00270795828831706	0.023817784238344	ENSCAFG00000003744	ORC1
420.525060860126	0.729946147055127	0.243400543552411	2.99895035730661	0.0027091144399071	0.023817784238344	ENSCAFG00000012991	ARID5B
862.574177578524	-0.837051802908567	0.279311209919462	-2.99684285192108	0.00272791296369542	0.0239459813948012	ENSCAFG00000004902	DIAPH3
3582.40832773554	-0.591474865631064	0.197449752777041	-2.99557156852434	0.00273931010520346	0.0239695082316093	ENSCAFG00000019693	PTBP1
2443.14654490792	-0.642624107964693	0.214865426282205	-2.99082136704799	0.00278228198292622	0.024268294631408	ENSCAFG00000015576	FKBP4
148.464063216431	-0.866388122304198	0.289815859923956	-2.98944344361115	0.00279486183212498	0.0243210435380689	ENSCAFG00000002073	ARHGEF39
1470.20717967058	-0.541771952471423	0.181299634308314	-2.98826831360343	0.0028056312822922	0.0243945758687209	ENSCAFG00000000162	MEX3C
147.639519624582	0.77576288469122	0.259825446983342	2.98570788080259	0.00282922766560763	0.024526910286819	ENSCAFG00000001967	C11H9orf131
89.8216206561421	1.03049836593395	0.345150520306399	2.98564917421869	0.00282977081134406	0.024526910286819	ENSCAFG00000006777	ADAMTS9
17829.5439378099	-0.449013264729763	0.150536701383213	-2.98274945979277	0.00285671738554703	0.0246462562234827	ENSCAFG00000015835	HNRNPU
75.5998879478995	1.17163346215419	0.392838557469791	2.98248081782118	0.00285922565152868	0.0246462562234827	ENSCAFG00000018579	GHR
204.095526829067	-0.893890443960804	0.300529440104454	-2.97438561643118	0.00293575885422945	0.0251482956679671	ENSCAFG00000018961	PRKAA2
715.681209503185	-0.545786432346351	0.183559084291642	-2.97335560619378	0.00294562964341323	0.0251804910900407	ENSCAFG00000010551	CHEK1
1077.71649617789	0.524736523010061	0.176484244057164	2.97327688266663	0.00294638531074483	0.0251804910900407	ENSCAFG00000005810	KAT2B
1511.50136695399	-0.440285395560728	0.148128214870708	-2.9723263454233	0.00295552349373587	0.0252389774127336	ENSCAFG00000012229	NUDC
894.310839910129	-0.645250401777892	0.217351660923697	-2.96869321833438	0.00299069012936573	0.0254208660996087	ENSCAFG00000019880	GPSM2
226.666848512939	0.825899025318965	0.2783410734706	2.96721937233673	0.00300506465600491	0.0255006754263906	ENSCAFG00000013367	HIP1
826.808462251902	-0.515942916707773	0.173957808023249	-2.96590835772556	0.00301790401342819	0.0255334581879373	ENSCAFG00000014166	IDH3A
68.914345283423	1.29575716811594	0.437020529715978	2.9649800867663	0.00302702522717658	0.0255519957587991	ENSCAFG00000000316	SLC16A7
220.662783174177	0.420082005683002	0.141734965689646	2.9638558392348	0.00303810577760535	0.0256062263968439	ENSCAFG00000032282	ZNF420
250.585960048081	-0.571066932855207	0.19275267955718	-2.9626925766591	0.0030496097910748	0.0256638546993357	ENSCAFG00000019504	C5H1orf174
1311.51384842612	-0.869134629909289	0.293425311928135	-2.96203018137084	0.00305617824715497	0.025699468303102	ENSCAFG00000003683	ORC6
210.176180520826	1.47606819065158	0.498535086624365	2.9608110447074	0.00306830120914242	0.0257438503214183	ENSCAFG00000011784	ERN1
712.144151459722	0.948864908539063	0.320476577657871	2.96079331436208	0.0030684778408382	0.0257438503214183	ENSCAFG00000004151	ANXA5
313.722814098398	-0.658743857360974	0.222552277551451	-2.95995109377698	0.0030768788265112	0.0257946571743877	ENSCAFG00000024432	GEMIN4
337.823617938729	-0.364841573798641	0.123589512881139	-2.95204314098661	0.00315678823067235	0.0263168311025848	ENSCAFG00000016214	MRPL44
56.2044193873774	1.28685785893807	0.436179824567146	2.95029202741121	0.00317473700393502	0.0264337110569881	ENSCAFG00000016769	NES
122.085847635711	0.842640258995996	0.285777163980685	2.94859199824989	0.00319225110207482	0.0265393574238253	ENSCAFG00000031460	ICAM1
3913.86427680201	-0.578102418434672	0.196230346098414	-2.94603984515595	0.00321870934614385	0.0267147239434054	ENSCAFG00000000136	ATP5F1B
569.178802956319	2.48821552947851	0.844670068615113	2.94578394799533	0.00322137323189242	0.0267147239434054	ENSCAFG00000009509	F13A1
96.099648622905	1.09448841020715	0.371570428196779	2.94557458600424	0.00322355418122981	0.0267147239434054	ENSCAFG00000032312	ZNF470
1422.17232886062	-0.42888611120533	0.145662265796706	-2.94438720185711	0.00323594878051393	0.0267208713490035	ENSCAFG00000004743	SEPHS1
226.526015255887	1.10914369632285	0.376758764785317	2.94390947203273	0.00324094783782585	0.026728474890608	ENSCAFG00000006864	MICU3
1122.1875269964	-0.465624980585689	0.158169534160936	-2.94383481026074	0.00324172974852905	0.026728474890608	ENSCAFG00000019369	NOC2L
1209.22939073568	-0.847795255529014	0.288211438843456	-2.94157393242639	0.00326548881513016	0.0268038145355348	ENSCAFG00000002931	DCK
60.1029192022387	1.00474519779761	0.342239693283416	2.93579388222966	0.0033269530445002	0.027146258558203	ENSCAFG00000030640	PID1
1717.98755392705	-0.422831860953728	0.144125304960083	-2.93377947107092	0.00334862037715288	0.0272623801097739	ENSCAFG00000010334	NSUN2
435.777874519546	1.07138411279307	0.365625026688497	2.93028112024143	0.00338655478802597	0.027438328625546	ENSCAFG00000001113	TMEM71
544.319486431028	-0.695815685087873	0.237558174212562	-2.92903280383555	0.00340018536027362	0.0275169099122907	ENSCAFG00000015692	KAT2A
54.8460619250832	1.18224119948693	0.403810584386714	2.92771226213016	0.00341465892214702	0.0275169099122907	ENSCAFG00000031033	EMP1
2115.18972977388	-0.486692823401785	0.166237495061233	-2.92769584396417	0.00341483922299249	0.0275169099122907	ENSCAFG00000018143	ETFA
539.866572454195	-0.712912633436117	0.24354142609178	-2.92727461145543	0.00341946807449911	0.0275334768311975	ENSCAFG00000023690	ERCC6L
5746.78377954558	-0.528508088188755	0.180680726354173	-2.92509388717403	0.00344352313415609	0.0276866308132915	ENSCAFG00000007104	CAPRIN1
842.899517958472	-0.322957794739643	0.110438300013453	-2.92432783463982	0.00345200977084418	0.0277172067964345	ENSCAFG00000019002	TTC4
52.0216174809208	-0.838086579446651	0.286616592528811	-2.92406860346861	0.00345488594580523	0.0277172067964345	ENSCAFG00000015434	ANKLE1
186.734715434752	1.10205524457313	0.377606432530435	2.91852878985132	0.00351687398063426	0.0279962537427358	ENSCAFG00000013062	DOCK1
1005.39220310632	-0.65708305934754	0.225201596852371	-2.9177548850965	0.00352561373210419	0.0280193909676586	ENSCAFG00000014823	PRKCI
666.97760167396	-0.862636353080318	0.295782729743247	-2.91645274160911	0.00354036352248222	0.0280758944902495	ENSCAFG00000019210	NMRAL1
158.562647527666	1.20399294181487	0.41286508217769	2.91618980094978	0.00354334873866455	0.0280758944902495	ENSCAFG00000002147	IL1R1
566.250406258564	-0.844516080821782	0.289607680903531	-2.91606934659682	0.00354471704493204	0.0280758944902495	ENSCAFG00000015996	CCNB3
691.399332797363	-0.815487256027702	0.279659865769137	-2.91599673691075	0.00354554208991332	0.0280758944902495	ENSCAFG00000002842	TTK
2356.43288399701	-0.633051371773834	0.217290601564875	-2.91338588606571	0.00357532484379111	0.0282566276388117	ENSCAFG00000011065	SGO2
1156.26794652699	-0.543065188486496	0.186448330340717	-2.91268464294689	0.00358336281101728	0.0282939034877093	ENSCAFG00000019262	TRAP1
125.430652886208	1.1437196747215	0.392892217215347	2.91102654775832	0.00360243407589827	0.0284240835012949	ENSCAFG00000023992	ADGRE3
669.362814174621	0.87779860584386	0.301780246272851	2.90873447379392	0.00362894933378117	0.0285402976845461	ENSCAFG00000000665	TAGAP
467.680013834144	0.788681707298284	0.271155428495222	2.90859641525555	0.00363055208089883	0.0285402976845461	ENSCAFG00000015982	CDC42BPA
231.448560283768	0.367169439312218	0.126254060688084	2.90817924834374	0.00363539896100647	0.0285402976845461	ENSCAFG00000010811	LRRC28
77.0018685560445	1.38577432523793	0.476642637257829	2.90736542834359	0.00364487132095538	0.0285473280304414	ENSCAFG00000000448	DDR1
1469.99678372548	-0.311261972920755	0.107060756957605	-2.90733954967282	0.00364517290049253	0.0285473280304414	ENSCAFG00000014065	EFTUD2
162.558233174063	-0.679177070719453	0.233617621597582	-2.90721678473967	0.00364660386242115	0.0285473280304414	ENSCAFG00000001213	ZNF367
55.6027619087115	1.07643252109841	0.37068455669303	2.90390441593127	0.00368540655781146	0.0287227934784108	ENSCAFG00000029313	CLDN1
179.459586115975	1.06922582427949	0.368249258697142	2.90353829376979	0.00368971845024648	0.0287227934784108	ENSCAFG00000023655	SULT1C4
202.738574880332	-0.397226482016498	0.136817505534698	-2.9033308308326	0.0036921638173094	0.0287227934784108	ENSCAFG00000017666	DCTN5
2901.18410591687	-0.690701802229367	0.237902269347677	-2.90330060374479	0.00369252022715454	0.0287227934784108	ENSCAFG00000002196	MCM3
56.7484423895317	0.830056247473218	0.285993651445771	2.90235899740107	0.00370363845366087	0.0287889182698345	ENSCAFG00000012434	CTSF
2374.26092664354	-0.637832850262289	0.219824773238162	-2.90155127134488	0.00371320010082572	0.0288428586927839	ENSCAFG00000006030	PCNA
265.711519356899	-0.579809883541016	0.199856060260724	-2.90113736248288	0.00371810853549898	0.0288465930586208	ENSCAFG00000009591	TOMM34
114.655460608656	-0.771431684174832	0.266020102823223	-2.89989995488223	0.00373281781717595	0.0288801124816292	ENSCAFG00000003232	KIAA0895
199.066011642565	-0.665569026484166	0.229520675833539	-2.89982165688146	0.0037337503362921	0.0288801124816292	ENSCAFG00000007735	CENPU
117.445357510168	-0.437044182789765	0.150787023265034	-2.89842039007286	0.00375047508980987	0.0289760930556377	ENSCAFG00000019572	GPR153
54.4144036746791	1.16958207249792	0.403700935772461	2.89714976820646	0.00376569937222857	0.0290455311326382	ENSCAFG00000030926	GIPC2
355.367151297523	0.472730530448464	0.163186666991303	2.89686981886613	0.00376906119883454	0.0290510890861816	ENSCAFG00000002344	INPP4A
868.410065735833	-0.418882211425852	0.144680679164185	-2.89521872475108	0.00378894423116819	0.0291430752437895	ENSCAFG00000011109	NDUFV1
271.184452108169	-0.538207494260761	0.185996392814378	-2.893644796638	0.0038079866975277	0.0292486352556614	ENSCAFG00000019035	MRPL37
65.2263180583597	0.927817912258479	0.320722645685083	2.89289803741985	0.00381705188816213	0.0292773735829116	ENSCAFG00000032342	PDGFD
1695.3416232211	-0.508038153989073	0.175649704733814	-2.89233707941025	0.00382387446085106	0.0293003484655931	ENSCAFG00000003129	MDH1
3236.85505667244	-0.415895079609284	0.143918857819621	-2.88978863444387	0.00385500928848522	0.0294453105305895	ENSCAFG00000009240	VIRMA
1320.91595218203	-0.811921744632341	0.281093523209855	-2.88843988776713	0.00387158021342427	0.0295104024722477	ENSCAFG00000010218	KIF18A
1013.46904676892	1.34017851827619	0.464362536642348	2.88606080922586	0.00390096777808669	0.029692242794879	ENSCAFG00000029891	SH2D1A
591.993535234928	0.681005869356701	0.235980728907692	2.88585374114633	0.00390353514695837	0.029692242794879	ENSCAFG00000006266	ARHGAP26
2813.04789141569	-0.502567810211664	0.174247877368291	-2.88421195025197	0.00392394555855926	0.0298062687835589	ENSCAFG00000017691	ILF3
114.75530078029	-0.644154338130398	0.223634199758851	-2.88039279692016	0.00397179998586615	0.0301489496511676	ENSCAFG00000006922	SETD9
1217.15902591561	-0.728237627586109	0.25289172751716	-2.87964195086885	0.00398127027483521	0.0301929098411144	ENSCAFG00000005217	NCAPG2
237.037752777801	-0.726054049126729	0.252157391426262	-2.8793684968741	0.00398472439200245	0.0301929098411144	ENSCAFG00000002937	POLD1
3059.32551510873	-0.485651382656417	0.168717837172273	-2.87848274252432	0.00399593143229422	0.0302486234162451	ENSCAFG00000018283	FLII
55.0582298409243	0.996293059353306	0.346176004249688	2.87799572218387	0.00400210566161931	0.0302745255654407	ENSCAFG00000011012	PLA1A
1072.37986031673	-0.362649681557278	0.126132946072844	-2.87513843804014	0.00403850384591221	0.0305079009623547	ENSCAFG00000019830	WDR5
284.990024583919	1.19054925567134	0.414343267062576	2.87334041677946	0.00406156213970095	0.0306162623569453	ENSCAFG00000004572	GIMAP8
258.048290676382	1.71593383364619	0.597230393424479	2.87315222490125	0.00406398245669061	0.0306162623569453	ENSCAFG00000010877	ABCA5
3706.80969220157	-0.436300233479949	0.151914073648898	-2.87201983990187	0.00407857360528836	0.0306841525886229	ENSCAFG00000010909	CPSF2
103.063939199079	1.24045574624874	0.432045975550005	2.87111977994843	0.00409020506744344	0.0307506257941288	ENSCAFG00000017308	STON2
1793.88597803987	-0.342087497921972	0.119303009082757	-2.86738365236603	0.00413880951774975	0.0310311969227877	ENSCAFG00000018817	AFG3L2
2975.5777626061	-0.512044699281184	0.178658529444452	-2.86605235626541	0.00415625501155586	0.031133739419467	ENSCAFG00000013030	PDHA1
33712.5972749034	-0.521347326681514	0.182131513070082	-2.86247732692424	0.00420343333814747	0.0313873477843069	ENSCAFG00000011666	HSPA8
74.6089126552641	1.05502089813561	0.368679646289497	2.86161958967266	0.00421482459362836	0.0314510554310165	ENSCAFG00000004616	RAB30
288.072364192872	0.397957468782703	0.139225245776142	2.85837145816623	0.00425821592980678	0.0317103026485747	ENSCAFG00000031296	ZNF583
57.7662787876264	1.03655495429224	0.362775014237464	2.85729422813485	0.0042726957063374	0.031796603568339	ENSCAFG00000007954	TNKS1BP1
144.611770496399	1.33012173798909	0.465605027060615	2.85675983007788	0.00427989546852779	0.0318150256616275	ENSCAFG00000004521	FGD5
738.545563231825	1.7931735841854	0.627712188577602	2.85668116186932	0.00428095626686141	0.0318150256616275	ENSCAFG00000003624	INPP4B
70.4167865603428	0.784418406862887	0.274614059819211	2.85643935120911	0.0042842184460646	0.0318177708901178	ENSCAFG00000030801	IKZF4
164.951046706254	-0.733088830380507	0.256895555921292	-2.85364543482064	0.00432207397538588	0.0320159402957209	ENSCAFG00000004382	MASTL
75.203216859458	0.832204726689148	0.291743743888386	2.85251952825946	0.00433741473055596	0.0320613068692103	ENSCAFG00000012423	CCS
7630.73036256909	-0.477644872708186	0.16747939052497	-2.85196209044583	0.00434502821447037	0.0320774200132362	ENSCAFG00000016678	KPNB1
437.180515731494	0.788676952913847	0.276541203353423	2.8519328886622	0.00434542738610073	0.0320774200132362	ENSCAFG00000000267	TNFAIP3
3996.01997955597	-0.664529453529039	0.233203731842666	-2.8495661209117	0.00437789049799718	0.0322337429076946	ENSCAFG00000000432	CCT2
3818.42441653764	-0.42231811968622	0.148288484979603	-2.84794952045203	0.00440019034022287	0.0323513994332295	ENSCAFG00000000992	ATAD2
5155.41852889313	-0.512422899440778	0.180388697573842	-2.84065967731165	0.00450203282252251	0.032996486982281	ENSCAFG00000013136	SMARCC1
4843.57176321991	-0.807602958290825	0.284307561768526	-2.84059612508073	0.0045029299900358	0.032996486982281	ENSCAFG00000007497	KIF11
590.284906101896	-0.6560656915825	0.23103556177023	-2.83967405950679	0.00451596503593854	0.0330699729895393	ENSCAFG00000003409	RRM2
145.273437020818	1.58897071538623	0.560158657375672	2.83664403729921	0.0045590409146573	0.0332847675184298	ENSCAFG00000012872	CD28
63.8287425296083	-1.98062679176558	0.69825278731953	-2.83654691787033	0.00456042773436436	0.0332847675184298	ENSCAFG00000005863	HTRA4
54.3036985199486	0.724317979463558	0.255424141918091	2.83574596365222	0.00457187956168316	0.0333462223467859	ENSCAFG00000015938	PPP1R3F
585.188035845126	-0.439978624738213	0.155199830710021	-2.83491691147705	0.00458376055305383	0.0334107238721267	ENSCAFG00000019124	GLOD4
4147.93803096457	-0.597818627040878	0.211035685924467	-2.83278453320377	0.00461444783246124	0.0336121269597624	ENSCAFG00000005945	RRM1
311.797348689864	-0.414254442536229	0.146283015299451	-2.83186972655863	0.00462766984600218	0.0336684394847426	ENSCAFG00000018802	RAD1
656.912169732199	-0.657089019421623	0.23205797117828	-2.83157271471967	0.00463197003139882	0.0336726342622896	ENSCAFG00000008618	DSN1
690.808148105356	-0.402340835163853	0.142126263020233	-2.83086902176958	0.00464217265701277	0.0336802487166777	ENSCAFG00000019672	PMPCA
50.1990241336739	0.794584512914204	0.280789178543256	2.82982598202871	0.00465733280332171	0.033745720358192	ENSCAFG00000007781	POU1F1
225.101176198478	-1.45432952549381	0.514430318520492	-2.8270680656546	0.00469763416750907	0.03392598700488	ENSCAFG00000014361	MREG
234.059221029145	-0.588550670998975	0.208449497863588	-2.82346888349968	0.00475070371969985	0.0341922755294821	ENSCAFG00000001909	KIF24
3652.61505200067	-0.952000933444765	0.337269073764327	-2.82267485369854	0.0047624844177804	0.0341922755294821	ENSCAFG00000011403	ASPM
855.46822928854	-0.472993790931336	0.167623352002452	-2.82176549556422	0.0047760086699942	0.0342670054541854	ENSCAFG00000019712	UBAC1
6614.8579052649	-0.469253161225782	0.166348147882009	-2.82091004438849	0.00478876291903388	0.0342773088212131	ENSCAFG00000008276	HLTF
4521.37843503645	-0.514089383613899	0.182445106376145	-2.81777567962829	0.00483575815382677	0.0344262161384729	ENSCAFG00000000593	LMNB1
528.177259123134	-0.706072933903806	0.250796868217832	-2.81531798591098	0.00487289913736643	0.0346457773832536	ENSCAFG00000028715	HMGB3
56.0956644891731	0.881735878447424	0.313392389328677	2.81352039319208	0.00490022778627009	0.0347950971085763	ENSCAFG00000014075	MB21D2
71.3616156006172	1.08880157106447	0.38713361018394	2.81246975830164	0.00491626462081194	0.0348639552316638	ENSCAFG00000008643	SPRED1
62.7612158194386	1.0202986809405	0.363160988381773	2.8094941736085	0.00496194172734377	0.0351425608879936	ENSCAFG00000002086	TPM2
12937.3795985215	-0.694697384500788	0.247430689826632	-2.80764437502698	0.00499053041154918	0.0352995781328807	ENSCAFG00000011513	ABLIM1
3167.15379379429	-0.698039577825862	0.248709277854344	-2.80664872596617	0.00500597977652278	0.0353633728721734	ENSCAFG00000016089	PARP1
1043.44686421053	0.34477418675942	0.122915982928095	2.80495813926095	0.00503231148675302	0.0355037806560593	ENSCAFG00000029079	ZNF615
1184.11701035947	-0.709348515312477	0.252967934999992	-2.8041044621426	0.00504565544862442	0.0355751053073205	ENSCAFG00000007504	AHCY
2881.62168142532	-0.568876022802062	0.202930496224501	-2.80330474416579	0.00505818497809323	0.0356177826978537	ENSCAFG00000013178	OLA1
220.115187836562	1.47081487632935	0.524828133655871	2.80246957434214	0.00507129996635965	0.035632989696709	ENSCAFG00000025002	DPP4
180.225429249094	-0.565132740420669	0.201702020897388	-2.80181992181511	0.00508152295343405	0.0356500351649853	ENSCAFG00000007231	EEF1AKMT1
72.4738971415751	0.701270457070131	0.250294963118072	2.80177614576814	0.00508221248647122	0.0356500351649853	ENSCAFG00000029853	CDKN1A
76.3394798924286	1.24841574790419	0.44575229272668	2.80069394655851	0.00509928552703898	0.0357014904595173	ENSCAFG00000006766	DLC1
108.730352588464	1.17417089684333	0.419387678202398	2.79972673941239	0.0051145882780866	0.0357858501721848	ENSCAFG00000004568	CUBN
51.6692259020214	1.44645464734121	0.517165614962306	2.79688866678933	0.00515973096917237	0.0360329402729695	ENSCAFG00000032379	PEG10
251.591997104911	1.70181200463581	0.608580709858326	2.79636205530074	0.00516814680446053	0.0360688113593029	ENSCAFG00000017809	BCL11B
407.825252421637	1.19525110172979	0.427484462960925	2.79601062796765	0.00517376990163063	0.0360851586227237	ENSCAFG00000009427	PTPN13
1445.34969223538	0.653614605265615	0.233805480968515	2.79554868670351	0.00518116971301205	0.036090997893236	ENSCAFG00000004489	SNRK
569.56792409846	-0.593244918227531	0.212257480284457	-2.79493055996187	0.00519108641098143	0.0361371895154334	ENSCAFG00000018725	SKP2
803.51357868469	-0.532709352784794	0.190740807953172	-2.79284416639137	0.00522468549727009	0.0362819816100633	ENSCAFG00000011364	ACTL6A
664.911576387102	0.323339927775772	0.115775438560031	2.79281971890882	0.0052250803591545	0.0362819816100633	ENSCAFG00000029944	ZNF45
703.12768598066	-0.529045441739994	0.189485918619164	-2.79200399478386	0.00523827094078847	0.0363277062280784	ENSCAFG00000000714	ZBED4
1444.49981997367	0.296500695136607	0.106238671498077	2.79089234603213	0.00525629517337309	0.0363838833303528	ENSCAFG00000000248	CLK4
190.26214884409	-0.492359311456135	0.176455961137073	-2.79026737483618	0.00526645301865682	0.036431268397614	ENSCAFG00000015551	HAUS8
913.987898599679	1.52067018464626	0.545071470776915	2.78985466342382	0.00527317065957839	0.0364336507256179	ENSCAFG00000030882	TRAT1
341.623412674672	-0.622088927775209	0.222983792418856	-2.78983921220009	0.00527342230704461	0.0364336507256179	ENSCAFG00000001529	CYC1
1233.31235570428	-0.453702680403383	0.162644382747539	-2.78953796460116	0.00527833076572076	0.0364349676142791	ENSCAFG00000018463	COPS3
117.078610949747	1.48551922680748	0.532790267246164	2.78818761927782	0.00530038372851514	0.036551047416889	ENSCAFG00000001930	PGM5
335.81794998469	1.47407351222788	0.528843542197444	2.78735276997584	0.00531405954081482	0.0366209634801719	ENSCAFG00000001635	MLLT3
200.886001406733	0.887654794220007	0.318596655219641	2.78613971514565	0.00533398760227431	0.0366645673640091	ENSCAFG00000030221	ZNF471
92.2770253804043	0.976386507044412	0.350448611450997	2.78610465312384	0.00533456460330871	0.0366645673640091	ENSCAFG00000001254	EGR1
3807.35788131229	-0.478764926314411	0.172224442876488	-2.77988953436627	0.00543773925538924	0.0372414035305269	ENSCAFG00000011514	GTF2I
4094.66485584517	-0.434992094293096	0.156555495791168	-2.77851692203344	0.0054607668876815	0.0373525963915478	ENSCAFG00000024955	CFL1
2780.21264076598	-0.227246487115229	0.0818056428953213	-2.7778827850056	0.00547143518643115	0.0374023092700784	ENSCAFG00000003113	CASP8AP2
95.5115574923068	1.18493986874473	0.42660706387171	2.77759083028468	0.00547635315970692	0.0374126760270909	ENSCAFG00000020058	SNX7
619.590100707403	-0.336846327365481	0.121346206526495	-2.7759114768201	0.00550471941110024	0.0374838777330079	ENSCAFG00000001426	COPG2
492.9820804088	-0.582377977643448	0.209812025150735	-2.77571305660413	0.00550807970645404	0.0374838777330079	ENSCAFG00000010004	PSMG1
119.104116613825	0.939564939437099	0.338507123387089	2.77561349384867	0.00550976652374729	0.0374838777330079	ENSCAFG00000007053	BCL2L1
439.157369254283	-0.407139277185966	0.146687089991097	-2.77556312018103	0.00551062014472308	0.0374838777330079	ENSCAFG00000002090	SRD5A3
294.696898028974	-0.790458249968788	0.284805962119991	-2.7754273263274	0.00551292187178817	0.0374838777330079	ENSCAFG00000007030	ESPL1
92.4107621886369	1.2706250939605	0.457848566216071	2.77520819702831	0.00551663797755842	0.0374838777330079	ENSCAFG00000012891	PARD3B
3402.58434387307	-0.306260050677811	0.11036896755709	-2.77487465414039	0.00552229870653349	0.0374936811562728	ENSCAFG00000003197	ACTR2
53.5200964937048	0.721300004555811	0.260004249711723	2.77418544256698	0.00553401228336928	0.0375500315266988	ENSCAFG00000012407	FZD7
159.163693738985	1.10201633412851	0.397554896016588	2.77198531616757	0.0055715549787196	0.0377581843567079	ENSCAFG00000018171	CCL5
1229.02175279294	-0.426614687968537	0.154084568227071	-2.7687048279867	0.00562795972207881	0.0380232979011946	ENSCAFG00000010118	MTRR
179.877219663797	0.968171751923745	0.349733984129414	2.76830904589897	0.00563479951281594	0.0380461386380985	ENSCAFG00000024748	CD55
864.841256188989	-0.773992378740727	0.279736360153041	-2.76686369379113	0.00565984141010919	0.0381449728368817	ENSCAFG00000008378	ESCO2
66.6629292584452	1.73653668201381	0.627719429611839	2.76642174846751	0.00566751848729935	0.0381733226220487	ENSCAFG00000002714	EPHA5
399.82668689306	0.23144715787773	0.0837298466482741	2.76421332586426	0.00570602214503555	0.0383856498918936	ENSCAFG00000010984	VTI1A
228.331755348406	1.29083439087368	0.46713226631072	2.76331669629316	0.00572172202652751	0.0384442398104924	ENSCAFG00000013065	ZBTB46
2242.00648661123	-0.44373021331371	0.160606029954621	-2.76284902527685	0.00572992634248565	0.038475860708791	ENSCAFG00000007490	RALY
401.68704999626	-0.611073315328829	0.221314715723347	-2.76110566498749	0.0057606035450078	0.0386346819460614	ENSCAFG00000018665	POLDIP2
1990.11174131793	-0.364547855130817	0.132055981827255	-2.76055541056587	0.00577031685255891	0.0386762431817766	ENSCAFG00000010951	SDHA
1552.19852537851	1.31193055014131	0.475396476414211	2.75965560375385	0.0057862324205997	0.0387062261281972	ENSCAFG00000023062	FYB1
2555.68960895096	-0.412489280650088	0.14951716385339	-2.75880888868757	0.00580124504967516	0.0387258923693799	ENSCAFG00000014085	MIS18BP1
357.798407931364	-0.472805092577347	0.171407542228089	-2.75836807664038	0.00580907473311679	0.0387258923693799	ENSCAFG00000006678	ERI1
227.134192034002	-0.659930078794929	0.239248207724492	-2.75834910142724	0.00580941198376915	0.0387258923693799	ENSCAFG00000015521	ZWINT
222.796959825391	1.62084962733928	0.588093071043592	2.7561107367972	0.00584931901040609	0.0389499686244556	ENSCAFG00000006401	CD36
62.0974791119337	1.35542977958057	0.4917986359933	2.75606656948727	0.00585010893423044	0.0389499686244556	ENSCAFG00000000345	SRGAP1
202.602369443185	-1.20741904077948	0.438194328273646	-2.75544196461042	0.00586129017247745	0.0389772252763479	ENSCAFG00000001289	LY6E
4826.36445238046	-0.39055137396483	0.141841293064072	-2.75343918211753	0.00589727261282164	0.039145504808947	ENSCAFG00000000397	CAND1
295.777727852023	0.448222587008107	0.162940195179884	2.75084110776519	0.00594424681792951	0.0393149553520185	ENSCAFG00000031909	ZNF790
499.872949626431	1.08038049964451	0.392968726904698	2.74927857021691	0.00597266022654792	0.0394317465977194	ENSCAFG00000013410	RGL1
890.408976395117	-0.432061293229294	0.157260723255737	-2.74742023490937	0.00600661175049787	0.0396083469087087	ENSCAFG00000023267	PRIM2
345.366018626988	1.13858965812311	0.415368522588382	2.74115537457666	0.00612235485561597	0.0402268704043728	ENSCAFG00000009721	ALCAM
1873.60171956282	-0.802418283366911	0.292810786276697	-2.74039864982518	0.00613647043446496	0.0402715025708115	ENSCAFG00000015026	DLGAP5
120.006477516841	1.21480821581436	0.443365633934449	2.73996927780372	0.00614449275999046	0.0403001048700865	ENSCAFG00000003692	STOM
136.533555419072	1.39374896426061	0.509025492856391	2.73807301170636	0.00618003540436439	0.0404629067163205	ENSCAFG00000013961	TP63
59.1310338736452	1.70040803801921	0.621236229501906	2.73713598349304	0.00619766683400289	0.0405280246772876	ENSCAFG00000009400	TP53I11
53.1451951041247	0.916748593106255	0.335046992240908	2.73617914601988	0.00621571772649428	0.0405977905425835	ENSCAFG00000017529	SYTL4
105.472694237793	1.09607936486916	0.400741237640708	2.73512995897834	0.00623556520410512	0.0407032532225235	ENSCAFG00000004117	PLXDC2
340.503306186265	-1.37494543681615	0.502734577234455	-2.73493310203513	0.00623929549869736	0.040703446732012	ENSCAFG00000019993	S1PR1
1336.5406870439	-0.646307691265846	0.23635597403767	-2.73446733850204	0.0062481293768861	0.0407127814078023	ENSCAFG00000014303	ATIC
7568.2876972371	0.434256506743849	0.158834385060542	2.73402076369248	0.00625660988501247	0.0407320532006348	ENSCAFG00000004529	VIM
526.274849997558	-0.522717702177054	0.191208733812587	-2.7337543204977	0.00626167460670091	0.0407320532006348	ENSCAFG00000019763	SURF2
245.010365656258	0.490439321521233	0.179403190610945	2.73372686322398	0.00626219674172865	0.0407320532006348	ENSCAFG00000029504	ZNF432
318.531704607391	-0.629177547784327	0.230175987592852	-2.73346300960485	0.00626721625265692	0.0407406096707881	ENSCAFG00000029331	AURKA
1166.66941523671	-0.549736238183649	0.201146481727118	-2.73301443536775	0.00627575817375505	0.0407479717550955	ENSCAFG00000014529	CENPL
644.030431527414	-0.442914686347637	0.162120932912451	-2.73200183585682	0.00629507902029487	0.0408493062797778	ENSCAFG00000007777	CGGBP1
296.859137170836	1.40625526195199	0.514961997151012	2.73079425225937	0.00631819023575207	0.0409163908523244	ENSCAFG00000000446	PTPRB
64.107629304575	1.12783597802734	0.413099578760513	2.73017944344403	0.00632998600449425	0.0409550094490778	ENSCAFG00000006975	PLK2
226.419533108248	-0.465383570315855	0.170538613731495	-2.72890438202212	0.00635451262767762	0.0410802487743005	ENSCAFG00000011057	TRAIP
1211.69910985469	-0.435821795742639	0.159809694127181	-2.72712990362024	0.00638878818643198	0.0411990481005258	ENSCAFG00000006761	API5
878.048254495964	1.21792722064566	0.446799736315096	2.72589064328978	0.00641282411888826	0.0413208274655255	ENSCAFG00000032344	C1QB
1321.86564716117	-0.478445882164515	0.17561241937194	-2.72444217712864	0.00644102078317135	0.0414782128771087	ENSCAFG00000003411	EZH2
641.290196018473	-0.343251751288969	0.126099817576876	-2.72206382122406	0.00648756121527375	0.0417534732631925	ENSCAFG00000005142	GZF1
1165.32265969803	-0.392300537655699	0.144151864055504	-2.72143922817848	0.00649983349920669	0.0418079933671195	ENSCAFG00000020054	ODF2
533.036418856558	-0.657096946677505	0.241590514863304	-2.71987891184098	0.00653058258517787	0.0419812260984053	ENSCAFG00000011861	FANCB
200.716482327379	0.890128307622565	0.327384257257012	2.71890992890282	0.00654974408205941	0.0420798102561749	ENSCAFG00000016413	GNAI1
114.218379263605	1.11672919596751	0.410995988292424	2.71712918806632	0.00658508986490812	0.0422575282521146	ENSCAFG00000005187	EDNRB
1582.23651869118	-0.401598221579625	0.147834547392739	-2.71653837795258	0.00659685464708058	0.0423083406782737	ENSCAFG00000007391	CENPJ
10275.449898833	-0.402984637324008	0.148447108873387	-2.71466814262931	0.00663422129672944	0.0424736903624722	ENSCAFG00000014295	SMC4
72.3992672898506	0.918521799837499	0.338396812433842	2.71433348686484	0.00664092763959691	0.0424918924420747	ENSCAFG00000002996	ZNF483
215.087658274457	-0.553786462804704	0.204099068004729	-2.71332185991106	0.00666123724115707	0.0425970630322596	ENSCAFG00000018517	COPRS
259.563731824396	-0.482687209464144	0.17796790470794	-2.71221493704876	0.00668352398440795	0.0426899421048218	ENSCAFG00000014368	PECR
170.919899672399	-0.374176422823294	0.138034717796027	-2.71074139026539	0.00671329632687879	0.0428055340865738	ENSCAFG00000006123	PGAM5
415.131955808986	0.986518794421839	0.364032995020943	2.70997082109298	0.0067289127499475	0.0428802499053723	ENSCAFG00000011356	VWA5A
294.32347075761	1.15365532252781	0.42608917361256	2.70754432164198	0.00677830192908821	0.0430205094737687	ENSCAFG00000029740	MSRB3
103.608228019472	0.934487133415777	0.345265913696261	2.70657222837777	0.00679817922944485	0.0431217839357924	ENSCAFG00000017163	PRDX2
730.5477856604	1.57735388635012	0.582892617838363	2.7060797101869	0.00680827018951981	0.0431360390636684	ENSCAFG00000001078	THEMIS
194.868290876904	1.21913630371111	0.450584641624093	2.70567656127124	0.00681654012294568	0.0431635721429359	ENSCAFG00000014108	OSBPL1A
53.5394774423381	1.13304623610537	0.419007301546325	2.70412050559483	0.00684854475782794	0.0433412795117086	ENSCAFG00000008755	SRC
384.712749488419	1.57187763201959	0.582379332998002	2.69906149300971	0.00695353264700781	0.0438543036608021	ENSCAFG00000015337	PLVAP
98.568152763583	0.5048464350266	0.18710508187192	2.69819734437883	0.00697160987914717	0.0439358905788552	ENSCAFG00000005104	ITPKC
1161.08101463336	-0.441043791256167	0.163485880455361	-2.6977485152095	0.00698101563739484	0.0439416768517022	ENSCAFG00000004180	SAE1
2804.13147896012	-0.426723217019538	0.158195277495864	-2.69744599064087	0.00698736183413285	0.0439416768517022	ENSCAFG00000003235	NUP205
1015.5676893344	-0.443020055532019	0.164264000101376	-2.69700028769911	0.00699672098950403	0.0439545227555401	ENSCAFG00000019604	NOL9
70.8280398921566	1.29956363148041	0.481902308048117	2.69673668247019	0.0070022616376713	0.0439545227555401	ENSCAFG00000002046	GNG11
1058.07905444447	-0.644787164131018	0.239115503529971	-2.69655105843105	0.00700616558394857	0.0439545227555401	ENSCAFG00000002387	COX5B
1243.2847033208	-0.43156016688004	0.160050616999657	-2.69639802063971	0.00700938566353462	0.0439545227555401	ENSCAFG00000013720	ZW10
184.033215242255	1.16024947918491	0.430516020077288	2.69502045237856	0.00703843106266529	0.0441115118280658	ENSCAFG00000002601	BRSK1
61.8063554492383	-0.596480480535957	0.221386562140561	-2.69429397506631	0.00705379199291461	0.0441826071355739	ENSCAFG00000020089	PTGES2
2646.62717926111	-0.606271905161491	0.225156219877244	-2.6926722499251	0.00708819106045853	0.0443223498999337	ENSCAFG00000004292	CHORDC1
513.984923703359	-0.620626424452626	0.230626845171854	-2.69104155671973	0.00712293214670436	0.0444732838302381	ENSCAFG00000008157	TMEM70
319.860618824731	-0.362263740030094	0.134621989045067	-2.69097004582825	0.00712445914254746	0.0444732838302381	ENSCAFG00000018416	C9H17orf75
1061.74671981828	-0.459238855320489	0.170683545763384	-2.6905865663063	0.00713265272287668	0.0444772185835499	ENSCAFG00000014527	NPAT
145.082356896408	0.705797132068279	0.262430980771065	2.68945811959599	0.00715681267155671	0.0445166020959015	ENSCAFG00000011046	BCL9
873.580440894182	-0.339608556578929	0.126289216128701	-2.68913345881279	0.00716377722608834	0.0445166020959015	ENSCAFG00000007028	NAT10
163.527480361967	1.17589852727268	0.437709121048748	2.68648394727355	0.00722084178463719	0.0448205636508039	ENSCAFG00000003406	MET
65.6670186123062	1.38825003931471	0.516839033102525	2.68603946374019	0.00723045482677263	0.0448549197065269	ENSCAFG00000031890	HPCAL1
1623.37082990596	0.589718341234356	0.219583637560786	2.68562060354387	0.00723952421137369	0.044885866291375	ENSCAFG00000003710	CRYBG1
1937.00500990148	-0.69684291095664	0.259508577955939	-2.6852403741157	0.00724776598081162	0.0449116495903927	ENSCAFG00000000116	NEDD4L
473.399183822467	-0.515599377756042	0.19219351347485	-2.68270956929831	0.00730283801932563	0.0451511609750212	ENSCAFG00000007679	HPF1
1082.02775794833	-0.323566477096947	0.120671322561555	-2.68138668101441	0.00733177414231955	0.0452791599053187	ENSCAFG00000009982	NCOA5
70.997492482902	1.33822264921325	0.499564786229875	2.67877697968379	0.00738915909693436	0.0455829591598322	ENSCAFG00000030832	TDRD15
92.1666455702492	0.98380637081313	0.367385931864274	2.67785531639949	0.00740952170186144	0.045631203358776	ENSCAFG00000013544	HSPB1
433.729892914619	-0.428749104768442	0.160152558889836	-2.67712928060902	0.00742559767153835	0.0456321586924425	ENSCAFG00000017899	COX10
260.966316854606	-0.984674187114985	0.367818828552164	-2.6770630285321	0.00742706618927877	0.0456321586924425	ENSCAFG00000019813	FANCA
798.978098225239	-0.375751007370406	0.140367350173285	-2.67691173842448	0.00743042060352437	0.0456321586924425	ENSCAFG00000015077	GAPDH
342.089822454299	-0.612869099657959	0.22905615754576	-2.67562813514639	0.00745893545757339	0.0457817137822822	ENSCAFG00000001204	KIF20A
957.957855372482	-0.461944003238737	0.172688678524252	-2.67501035497161	0.00747269420645019	0.0458163762594364	ENSCAFG00000020182	CDC7
1738.20886696169	-0.248836617890806	0.0930996257460804	-2.67279933615933	0.00752212309430928	0.0460410862071829	ENSCAFG00000006509	NEDD1
91.6325373830791	1.26760824467973	0.474441317341668	2.67179142782555	0.00754475272429225	0.0461539128000503	ENSCAFG00000000311	LRIG3
77.1007144400391	1.27362314981619	0.476947210324562	2.67036502624577	0.00757688271532496	0.0462732554058075	ENSCAFG00000011196	NID1
1368.09368747562	-0.619736574079944	0.232096682111777	-2.6701655897928	0.00758138482410153	0.0462750564263556	ENSCAFG00000017216	TUFM
379.583825199962	0.789718292309428	0.29606460515327	2.66738501855227	0.00764440415225108	0.0465563683668935	ENSCAFG00000013089	PLBD1
100.149630330415	1.1963038759238	0.449078762163903	2.6639065943786	0.00772390061995482	0.0469884861277008	ENSCAFG00000007593	PAM
8261.53703676318	-0.434835082993566	0.163314617600671	-2.66256070266045	0.00775485809325813	0.0471246873854951	ENSCAFG00000016241	SMC1A
124.887620527884	-0.483743533611749	0.18186083345643	-2.65996544950204	0.00781486676743004	0.0473988470143024	ENSCAFG00000005984	POGLUT2
127.68903450674	0.726663939442707	0.273365527330476	2.65821351557701	0.00785561068402015	0.0475530335242364	ENSCAFG00000008022	CFAP251
427.191025830207	0.931942729627254	0.350625037344259	2.65794689588077	0.00786182799042843	0.0475644917858759	ENSCAFG00000012345	SEC24D
1332.28823783186	-0.36877108894552	0.138953060439147	-2.65392563344813	0.00795613591064401	0.0480557599567125	ENSCAFG00000012225	MCMBP
89.1466250585393	1.2257669946744	0.462099168818691	2.65260592830743	0.00798730612734644	0.0481073769497203	ENSCAFG00000030537	HSPB8
976.385723676127	-0.654911054779205	0.246912881694677	-2.65239727584989	0.00799224430451594	0.0481073769497203	ENSCAFG00000004046	LIG1
162.028228452556	-0.382539397753563	0.14424763878327	-2.65196297825244	0.00800253159283336	0.0481073769497203	ENSCAFG00000019396	ZMYND19
111.835438637523	1.02228009457187	0.385489623857066	2.65190041782011	0.00800401445006678	0.0481073769497203	ENSCAFG00000018300	PPP1R13B
303.695394939036	0.598876264400164	0.226071686580256	2.6490547023347	0.00807172654614706	0.0483500358838955	ENSCAFG00000002745	ZNF331
579.916594131523	0.416790760608588	0.157344436206422	2.64890688642969	0.00807525770690241	0.0483500358838955	ENSCAFG00000013543	SWT1
262.070151176942	1.12535488100723	0.424867545766938	2.64871932963444	0.00807974022481706	0.0483500358838955	ENSCAFG00000023592	SLC8A1
396.194688605329	-0.763499577450036	0.288322285362509	-2.64807687858774	0.00809511138616065	0.0483902881175983	ENSCAFG00000009022	TMEM64
2601.14848372867	0.339946931085676	0.128403456284231	2.64749050316198	0.00810916373753482	0.0484216568670714	ENSCAFG00000016878	CALCOCO2
3922.42728301701	-0.276553803970525	0.10446934972058	-2.6472243266586	0.00811554979861676	0.0484334955154562	ENSCAFG00000013067	PAK2
286.693587076121	1.46772816977967	0.554644405775025	2.64625074101083	0.00813894626257834	0.0485204715133329	ENSCAFG00000008584	CXCL10
206.377897199893	-0.607660869177619	0.229660804070561	-2.64590586816425	0.00814724845202304	0.0485436542382456	ENSCAFG00000013071	CNR2
501.700113987856	-0.528522462077081	0.199942524760069	-2.64337195257141	0.00820848069019399	0.0487500427167623	ENSCAFG00000017766	TPGS2
82.0190761009932	1.8172431915758	0.688051028167065	2.64114595746896	0.00826261147294549	0.0490170802727677	ENSCAFG00000018423	ITGA2
1634.62111272989	-0.426663210324775	0.161593646439044	-2.64034644756729	0.0082821314317472	0.04902906434575	ENSCAFG00000007191	KIF2A
1608.12365137105	-0.443016986943476	0.167799232060765	-2.64016099181577	0.00828666520763244	0.04902906434575	ENSCAFG00000013431	WDR76
375.965249515489	0.35509094172147	0.13452101907389	2.63966883514632	0.00829870756760939	0.0490655147001379	ENSCAFG00000009605	PPM1K
125.618739583468	1.11427517121481	0.422194630108799	2.63924524792667	0.00830908466700853	0.0490825038949661	ENSCAFG00000003528	TCAF1
4419.47682778964	-0.37302829308117	0.141474271599784	-2.63672177890005	0.00837114590155728	0.0493166758281888	ENSCAFG00000020151	SF3B3
1162.2361980868	-0.248712236604933	0.0944702632330648	-2.63270396517624	0.00847081442044232	0.0497439870851282	ENSCAFG00000003903	FAF1
507.007226864329	-0.493893075440721	0.187694147425953	-2.63137174074949	0.00850409595686578	0.0498330055565086	ENSCAFG00000003379	FIGNL1
4677.90011290316	-0.441044457227696	0.167695053539209	-2.63003856058625	0.008537518371048	0.0499756064732075	ENSCAFG00000009053	CKAP5
86.4040367616292	-0.570945060539084	0.217192494676928	-2.62875133594446	0.00856990008560189	0.0501208996729942	ENSCAFG00000020352	ACD
137.920929644361	1.02168266996779	0.388666134835938	2.62868971179867	0.00857145306708811	0.0501208996729942	ENSCAFG00000031918	TMEM26
266.5359630008	1.73316857428128	0.659664098715251	2.62735015844696	0.0086052731980921	0.0502590084500519	ENSCAFG00000008347	NUGGC
553.451054340604	-0.630658502839025	0.240048620474301	-2.62721152736865	0.00860878006363285	0.0502590084500519	ENSCAFG00000008962	CDCA2
338.701169444194	-0.612109494800401	0.233156517574803	-2.62531582289575	0.00865686288103258	0.0504840904257445	ENSCAFG00000018855	PSMG2
552.873458652858	-0.719806838490803	0.274196556616768	-2.62514908054387	0.00866110361245385	0.0504840904257445	ENSCAFG00000007133	DEPDC1B
2041.75288594455	-0.507886956228299	0.193525185087939	-2.62439721216395	0.00868024883163018	0.0505294362645304	ENSCAFG00000014989	WDHD1
99.1722658954735	1.19440698346579	0.455133133037594	2.62430242222584	0.00868266520046936	0.0505294362645304	ENSCAFG00000013160	NPL
3321.41129630506	-0.621995724281682	0.23706559573939	-2.62372834970727	0.00869731220847022	0.050556122839504	ENSCAFG00000000102	PA2G4
90.3298376590133	1.28381315901057	0.489335944228574	2.62358237556914	0.0087010401432113	0.050556122839504	ENSCAFG00000024641	KIAA1671
206.803454630626	1.46338988838317	0.558799262209795	2.61881141824728	0.00882367114846144	0.0510797678746986	ENSCAFG00000008520	GPR171
1355.94196783979	-0.620407162805494	0.236963210867332	-2.61815815431722	0.00884058205366123	0.0511507427712887	ENSCAFG00000011479	POLQ
2930.21234441934	-0.41633431079567	0.159251275512896	-2.61432324139819	0.00894044078902607	0.0516336959511367	ENSCAFG00000004104	CEP57
144.084080394896	0.954736694128644	0.365207339809351	2.61423194459083	0.00894283032884038	0.0516336959511367	ENSCAFG00000029826	DUSP1
205.955624258232	-0.326102750333817	0.124753757344114	-2.61397137269632	0.00894965349583468	0.051645980483046	ENSCAFG00000028571	ZBED8
55.8673888143187	1.33486751867448	0.510769518379014	2.61344397158006	0.00896347791050046	0.0516986332132116	ENSCAFG00000032756	GASK1B
1056.2667545711	-0.674594339982306	0.258218084655197	-2.61249842699091	0.0089883105939516	0.0517875475237683	ENSCAFG00000011620	FANCI
260.698549070264	0.73886737778382	0.283066196149866	2.61022823577506	0.00904818325647626	0.0520123210341753	ENSCAFG00000012844	IL10RA
504.786388427332	-0.636099482329917	0.243893371730142	-2.60810483621398	0.00910450656087824	0.0522108799077684	ENSCAFG00000000547	FBXO5
119.338407256893	-0.420318346714343	0.16132308129257	-2.60544457337799	0.00917551177998392	0.0524539782058436	ENSCAFG00000030977	ZNF789
1219.11556469191	-0.378638336207254	0.145363628687835	-2.60476667805514	0.00919368436212641	0.0525048764383057	ENSCAFG00000012582	G2E3
260.423494033642	1.72558563302859	0.662809754251731	2.60344031143094	0.00922933368620827	0.0526274979825523	ENSCAFG00000008418	NCAM2
178.386903650717	-0.727551158121814	0.279690377470552	-2.60127346783111	0.00928783831708794	0.052931053704482	ENSCAFG00000020017	CENPN
308.484065977089	-0.357720810581881	0.13753068053204	-2.60102552534483	0.00929455380252908	0.0529418939792943	ENSCAFG00000005241	NET1
739.864969685302	-0.610162635412858	0.234756659561323	-2.59912812080831	0.00934608832726932	0.0531255906417693	ENSCAFG00000007282	NUP37
2215.27910802132	-0.404110784309598	0.155645247975912	-2.59635799720746	0.00942178416720989	0.0535279979623665	ENSCAFG00000008780	GMPS
2176.21184467863	-0.593924936887117	0.228799327844737	-2.59583339899562	0.00943618066452711	0.0535821120955775	ENSCAFG00000014178	RANBP1
131.822648945062	0.914338230766848	0.352534322870592	2.59361478145344	0.00949728316704161	0.0538734489707533	ENSCAFG00000018591	ARHGAP28
2891.23319260748	-0.657266723169675	0.253574481491569	-2.59200657457137	0.00954179480835514	0.0540701705806791	ENSCAFG00000003748	GEN1
93.9486524069352	1.58097488308899	0.610119631000124	2.59125391605154	0.00956269057843791	0.0541251091541148	ENSCAFG00000031264	CYYR1
222.600684919408	-0.820471310819361	0.31664665739578	-2.59112576007346	0.00956625258619867	0.0541251091541148	ENSCAFG00000003278	CDCA8
70.3713796512103	0.793701939671731	0.306418372517698	2.59025571198701	0.0095904662735071	0.0541821425788775	ENSCAFG00000004662	EMILIN1
119.634244787602	0.949417093819755	0.366540975253061	2.59020725626726	0.0095918164150903	0.0541821425788775	ENSCAFG00000010235	ARHGAP32
547.299498849349	-0.771770111518788	0.297971398031706	-2.59008118435806	0.00959533000247399	0.0541821425788775	ENSCAFG00000017924	REXO5
1930.59084574097	0.54878577989179	0.21191982221228	2.58959154534431	0.00960898698483322	0.0541996142800926	ENSCAFG00000015862	FAM214A
523.998297514487	0.405155720364009	0.156546105747085	2.58809197731546	0.00965092072317164	0.0544082404070553	ENSCAFG00000017298	MAP2K1
239.570489684469	1.15551934798798	0.446514257406874	2.58786663319251	0.00965723629868727	0.0544159539186789	ENSCAFG00000018157	UBE2Q2
52.2335721409283	1.0340753939535	0.39967166864486	2.5873122242056	0.00967279005001457	0.0544756875371788	ENSCAFG00000012865	MUC4
24107.4492347463	-0.72372415187382	0.279924236030969	-2.58542869361891	0.00972579878331702	0.0546646552022439	ENSCAFG00000016912	NPM1
805.824178743307	-0.709386906996595	0.274380429646942	-2.58541364597102	0.00972622331400958	0.0546646552022439	ENSCAFG00000000987	KIFC1
988.726821034548	-0.364810123735195	0.141139869175438	-2.58474182997671	0.00974519371237669	0.054742056034058	ENSCAFG00000013522	AGPS
124.45777679527	1.07750633131198	0.416927457172486	2.58439762787368	0.00975492588660365	0.054742056034058	ENSCAFG00000001520	NFIB
396.895459527179	-0.356425372837992	0.137959927140088	-2.58354277380902	0.00977913401813828	0.0548499209920974	ENSCAFG00000031434	MRPL18
1661.12264609857	-0.199658976777295	0.0772972720109282	-2.58300159349825	0.00979448706035044	0.0548800627492585	ENSCAFG00000004972	OXSR1
1517.00640677878	0.654895882456411	0.253655646920137	2.58183048715097	0.0098277843780975	0.0549578230275898	ENSCAFG00000011768	STK39
2790.02893950893	-0.641557007769726	0.248870650270372	-2.577873313196	0.0099410436719366	0.0555033194658024	ENSCAFG00000008090	HELLS
200.64304319151	1.086637964955	0.421781826973672	2.57630342386191	0.00998629705381886	0.0556429996428337	ENSCAFG00000007903	ROBO1
472.577456371914	0.823225909459138	0.319623954866449	2.57560766934103	0.0100064113772586	0.0556539489995238	ENSCAFG00000001875	CKAP4
14749.910805252	-0.346006353558503	0.134343464678807	-2.57553543364203	0.0100085017838947	0.0556539489995238	ENSCAFG00000001399	HNRNPK
1250.94838579063	-0.489296279323797	0.190018998493239	-2.57498609719915	0.0100244115922319	0.0556861126782621	ENSCAFG00000015940	ADIPOR2
146.252871725173	1.40764518484553	0.546805787830143	2.57430556913344	0.0100441521884455	0.0557394701920847	ENSCAFG00000007867	MICAL2
182.634492917446	0.414554053782157	0.161091289816572	2.57341073036408	0.0100701621474569	0.0558556295813808	ENSCAFG00000004205	MKNK1
168.682932597672	-0.849880760105111	0.330601428441978	-2.57071109495907	0.0101489953051348	0.0562078546632312	ENSCAFG00000009745	UBE2C
3535.26677194174	-0.463766578115462	0.180481737466327	-2.56960390910459	0.010181485259656	0.0563594143789412	ENSCAFG00000004517	NASP
1335.5691535105	-0.347509011240054	0.135294074060812	-2.56854569316802	0.0102126247229862	0.0564696860817679	ENSCAFG00000014183	PPP2R1B
658.547091740144	0.563545323347074	0.219499893912688	2.56740590303538	0.01024625943168	0.0566040218428167	ENSCAFG00000016145	KLHL5
114.216252029229	0.42217241330878	0.164459064035748	2.56703645848923	0.0102571827197982	0.0566359200477214	ENSCAFG00000000388	TRIM39
316.125043437293	1.11792652741896	0.435651509981344	2.56610272616026	0.0102848364029601	0.0567303140293028	ENSCAFG00000004243	SLC36A4
1271.08745788017	-0.419002869186221	0.16337735210704	-2.56463251351816	0.0103285131545955	0.0569154890718414	ENSCAFG00000019884	ZC3H18
1130.66128761219	-0.563984643384152	0.220010935800669	-2.56343913693057	0.0103640870167223	0.0570808431284296	ENSCAFG00000015888	INCENP
2711.15640604915	-0.552038025877945	0.215364088691886	-2.56327797838073	0.0103688994063644	0.0570808431284296	ENSCAFG00000019620	DKC1
1642.29881797764	-0.238085889084855	0.0929275955032337	-2.56205799574971	0.0104053941152264	0.0571985218689977	ENSCAFG00000013619	HNRNPH3
66.8405276742803	1.29508745357362	0.505574891843631	2.5616134710546	0.0104187200636153	0.0571985218689977	ENSCAFG00000006013	CNTN4
63.5571224964865	1.94178475413798	0.758059118472959	2.56152153152584	0.0104214781185082	0.0571985218689977	ENSCAFG00000015149	CD27
476.518666513611	-0.578599584844291	0.226111351720514	-2.55891435985696	0.010499960449522	0.0574858461843168	ENSCAFG00000009410	ZDHHC13
2105.4094529107	-0.684598023862808	0.267927869500864	-2.55515794283805	0.0106139624305357	0.0580530273677499	ENSCAFG00000016677	NCAPG
148.289630933705	0.83686786253193	0.327521627760067	2.55515297800424	0.0106141138318525	0.0580530273677499	ENSCAFG00000006496	MITF
90.5726657045607	1.2983557673926	0.508240806684967	2.55460748195566	0.0106307602952063	0.0581151751923332	ENSCAFG00000003387	FOXP2
262.595983242903	-0.718117417502214	0.281192545524694	-2.55382807592653	0.0106545850863808	0.0582135325316186	ENSCAFG00000010889	CEP72
198.888254772603	-0.371974049867168	0.145821406989993	-2.55088781232714	0.0107448906988665	0.0585354397210662	ENSCAFG00000011334	RCC1L
143.149734992761	1.10115104412537	0.431821095366992	2.55001679153616	0.0107717730826992	0.058625772763482	ENSCAFG00000008159	PLSCR4
139.327177581477	-0.864159791170966	0.33888550753462	-2.55000515500854	0.0107721326261476	0.058625772763482	ENSCAFG00000000082	CDK2
444.268261209644	0.736411628928744	0.288859681744324	2.54937492308309	0.0107916213683919	0.0587027910143136	ENSCAFG00000015408	TECPR1
502.179234443241	-0.773894525131369	0.303593791527184	-2.54911182879731	0.0107997663357735	0.0587180573045839	ENSCAFG00000014114	CABYR
291.8126226467	1.20764385951711	0.474028870067556	2.54761668702794	0.0108461573264506	0.0589160861733665	ENSCAFG00000006128	SEMA3D
272.609519152445	0.409612818324715	0.160784262217883	2.54759273497575	0.0108469019457284	0.0589160861733665	ENSCAFG00000006616	KATNAL1
630.842794971627	-0.253425812204985	0.0995466683711579	-2.54579903427899	0.0109027936301709	0.0591612368713617	ENSCAFG00000018082	RBM22
130.729122781295	3.44112668783804	1.35197286605023	2.54526312934906	0.010919542005269	0.0592229006488921	ENSCAFG00000009354	TOX2
1793.96143938296	-0.533505925382654	0.209630187197896	-2.54498616117253	0.0109282069153713	0.0592406840128977	ENSCAFG00000017215	AHSA1
65.0294122401444	0.994129820366289	0.390854117041856	2.54348048804058	0.0109754186699977	0.0594673053947312	ENSCAFG00000013769	SQOR
2431.36446696259	-0.277535784137076	0.109160236777216	-2.54246227684074	0.0110074482483249	0.0595528397852069	ENSCAFG00000007524	MPHOSPH9
2097.84931786114	-0.554333419510705	0.218180904367964	-2.54070548069513	0.0110629065878876	0.0596787698822291	ENSCAFG00000015818	ACLY
4942.26905106824	-0.544530953138032	0.214338195749547	-2.54052223978928	0.0110687053877396	0.0596787698822291	ENSCAFG00000006651	NOP56
374.385696481432	-0.357484396153871	0.140773278348625	-2.53943362225721	0.011103211235933	0.0598061804035393	ENSCAFG00000002532	ALG2
1624.02719703972	0.522153158129788	0.205712913740217	2.53826144716021	0.0111404724115361	0.0599775115293616	ENSCAFG00000001411	STK38
56.7722832095366	0.885678247886631	0.349154241245627	2.53663894995783	0.0111922317160388	0.0601972404130613	ENSCAFG00000003587	TRAF1
3307.36932826193	-0.607442046720251	0.239684594230123	-2.53433913294003	0.0112659641177119	0.0604810526182484	ENSCAFG00000006538	HSPH1
129.584499660032	0.92738210255705	0.365960550072394	2.53410402398181	0.0112735259854438	0.0604865913726323	ENSCAFG00000013077	PIK3IP1
171.031785721262	1.04474832446735	0.412381531005689	2.53345081172642	0.0112945590744599	0.0605698952998464	ENSCAFG00000017469	CALML4
298.102807244625	2.04353081342041	0.807159289726938	2.53175654350919	0.0113492760936143	0.0607153150552838	ENSCAFG00000008901	BPI
72.4210648625501	0.473122768192531	0.187054612759081	2.52932959638849	0.0114280652420084	0.0609735378628876	ENSCAFG00000004498	SSTR2
631.678647795213	0.789036661924647	0.311965240405137	2.52924544061369	0.0114308059890239	0.0609735378628876	ENSCAFG00000007168	ZSWIM6
73.9651889375398	-0.639528324696007	0.252891179750608	-2.52886765496008	0.0114431167302209	0.0609800585831877	ENSCAFG00000004337	EBPL
1415.65262224037	-0.469668659035503	0.185988244985976	-2.52525991129664	0.0115612748491361	0.0614012280449769	ENSCAFG00000018119	TCOF1
282.013769442191	-0.701776016094423	0.277904294487858	-2.52524351013613	0.0115618144706103	0.0614012280449769	ENSCAFG00000004456	NDUFB6
132.086361403488	1.08132346496699	0.428259184213932	2.52492767189981	0.0115722103573371	0.0614012280449769	ENSCAFG00000029321	WNT5A
56.0758690625704	0.987385858724761	0.391627727548921	2.52123583001773	0.0116943447113528	0.0618505377788631	ENSCAFG00000000958	GJA1
197.224165815118	0.977284130098214	0.387977079135062	2.51892233499186	0.0117714618238487	0.0621419713331659	ENSCAFG00000005415	ARRB1
480.247670864086	-0.443985500462488	0.176331126929243	-2.51790768989214	0.0118054256480456	0.0621419713331659	ENSCAFG00000018357	DRG2
51.836241573442	0.695560098875758	0.27632029268548	2.51722409568911	0.0118283569806222	0.0621893395936249	ENSCAFG00000014903	POLN
1044.60964924423	-0.817257874743305	0.32472838929211	-2.51674292021366	0.0118445218079065	0.0622126210598475	ENSCAFG00000007062	BUB1
99.407094614562	0.9479755761922	0.376668201446149	2.51673906252936	0.0118446514838245	0.0622126210598475	ENSCAFG00000006212	SEMA3A
55.4453712214482	0.44946400094008	0.178604659656872	2.51653009391564	0.0118516778377341	0.0622126210598475	ENSCAFG00000032020	TRAPPC3L
626.743315932014	-0.227599202191379	0.0904507238827368	-2.51627839359745	0.0118601459081498	0.0622126210598475	ENSCAFG00000003248	WDR92
472.315178578586	-0.296070507929786	0.117670833873203	-2.516090845832	0.0118664591524522	0.0622126210598475	ENSCAFG00000015613	POGK
14072.6935370933	-0.279127979008938	0.110967082820525	-2.51541242604703	0.0118893210543127	0.062252502594896	ENSCAFG00000013717	TPR
93.030538110194	0.835536487577479	0.332194625474456	2.51520170256857	0.0118964301183065	0.062252502594896	ENSCAFG00000013852	MATN2
68.3738688924636	1.46851990752596	0.583861416389094	2.51518573809528	0.0118969688566662	0.062252502594896	ENSCAFG00000011077	ADARB1
3742.87471443652	-0.431620902803514	0.171619454664054	-2.51498819669609	0.011903636894293	0.0622577756539844	ENSCAFG00000001070	WASHC5
2253.44933379234	-0.33660693429534	0.133901778559514	-2.51383467730215	0.0119426403166793	0.0624320821497886	ENSCAFG00000007564	IMMT
65.1526901678551	1.37511857897997	0.547106067481234	2.51344055698511	0.0119559924728469	0.0624427108189764	ENSCAFG00000004355	LIMS2
50.3214759697319	0.957892350177914	0.381221008468687	2.51269559887488	0.0119812665986536	0.0625333474784511	ENSCAFG00000013230	MAP3K13
76.1239687743934	0.43469982656463	0.173128905990515	2.51084487640929	0.012044261003183	0.0628071354892797	ENSCAFG00000004813	LIPE
792.366985926445	1.09842678102152	0.437495367082179	2.51071637248947	0.0120486458662042	0.0628071354892797	ENSCAFG00000004244	NAPEPLD
80.0346598190318	1.06336346617456	0.423608675740089	2.51024949929733	0.0120645886148172	0.0628306866355938	ENSCAFG00000014297	ZC3H12C
7692.90193347724	-0.349880640098322	0.139419707339677	-2.50954937988706	0.0120885312810106	0.0629228255614112	ENSCAFG00000014929	CHD4
4530.82666339468	-0.407909430391245	0.162570286661384	-2.50912659852089	0.0121030099331071	0.0629228255614112	ENSCAFG00000004049	HDAC2
237.876562773224	1.0819081935944	0.43119603121453	2.50908662249751	0.0121043797547106	0.0629228255614112	ENSCAFG00000000659	SYTL3
2772.75893458348	0.558497997821723	0.222704750566309	2.5077956190945	0.0121486913157002	0.0630799607864445	ENSCAFG00000008118	ARRDC3
13686.960453803	-0.540646384245019	0.215640403862615	-2.50716644265546	0.0121703388140703	0.0631124736520319	ENSCAFG00000006555	PRKDC
65.5622643850086	1.25519101409901	0.500799300256601	2.50637533530074	0.0121976062268752	0.0631972706688894	ENSCAFG00000011963	TLCD5
633.427055727564	0.719877067162638	0.287249006804177	2.50610811564403	0.0122068288165534	0.0631972706688894	ENSCAFG00000012215	AP1S2
489.706401155525	-0.686767534397622	0.274240901463293	-2.50424911358288	0.0122711600049032	0.0634558010784816	ENSCAFG00000024350	CENPP
6453.83867275262	-0.474583924724458	0.189662250080413	-2.50225822230435	0.0123403881672501	0.0637239105406497	ENSCAFG00000010062	NOLC1
4688.08168193083	0.580191614920047	0.231896753456594	2.50193935996024	0.0123515078746535	0.0637514008039954	ENSCAFG00000000487	DLA88
1146.74949869463	-0.554504699826139	0.221650241774506	-2.50171033149723	0.0123595002752755	0.063752149363619	ENSCAFG00000015034	NOP2
59.6422633501322	0.749973169308469	0.299879616503494	2.50091412698513	0.0123873210610131	0.0638463656748279	ENSCAFG00000031385	ZNF555
94.5853531917669	0.754559596947444	0.301774696705648	2.50040710896131	0.0124050660558189	0.0638779595261949	ENSCAFG00000001007	FBXO32
108.454883646996	1.51105768037768	0.604505624708778	2.49965859474944	0.012431304268056	0.0639392862654479	ENSCAFG00000003663	GSN
229.146150208828	-0.498264733248533	0.199370510610086	-2.49918973334528	0.0124477646324107	0.0639538286871237	ENSCAFG00000008708	TRIM35
1068.93478883711	0.8190468363719	0.327729087497587	2.49915819992002	0.0124488723719549	0.0639538286871237	ENSCAFG00000007854	CAST
1126.61231367731	-0.281668036161987	0.112749466613695	-2.49817621866935	0.012483412167792	0.0640714187744025	ENSCAFG00000006143	TUBGCP3
754.813982381657	-0.383122102779181	0.153410167935134	-2.4973709887416	0.0125117982840755	0.0641767924473062	ENSCAFG00000004783	MLH1
233.152871719772	-0.743458396658293	0.29795293540302	-2.49522091686282	0.0125878732665641	0.0644708398926452	ENSCAFG00000001325	PYCR3
270.921736228129	-0.795801226719564	0.31893977993054	-2.49514571964926	0.0125905413300665	0.0644708398926452	ENSCAFG00000009326	BPHL
4569.10311060928	-0.260225170133287	0.104308743083566	-2.49475894772129	0.0126042722510009	0.0645111170259463	ENSCAFG00000017783	PAPOLA
584.419202687921	1.58360069073037	0.635088287504111	2.49351266885098	0.0126486070436936	0.0647079204063188	ENSCAFG00000007379	CAMK4
439.800889252674	-0.790006719326855	0.316965476931396	-2.49240619822406	0.0126880839621383	0.0648748389051162	ENSCAFG00000016600	CCNB2
251.617287779794	-0.445926804182055	0.178926779066866	-2.49223065718637	0.0126943569697973	0.0648748389051162	ENSCAFG00000010390	AK2
1184.28624385559	-0.417137524132379	0.1673929896611	-2.49196531453859	0.0127038442737459	0.0648748389051162	ENSCAFG00000012385	BLM
363.183524702982	-0.366102433571831	0.147066430922362	-2.48936777261631	0.0127970511088361	0.0652246363049529	ENSCAFG00000015884	SCCPDH
574.648549261371	-0.407629680528446	0.163769391123692	-2.48904680985577	0.0128086100273641	0.0652533125016108	ENSCAFG00000013839	SUPV3L1
504.880675831001	0.743132318718592	0.298972721433452	2.48561913995222	0.0129326289930985	0.0658014315642345	ENSCAFG00000007983	MCTP1
518.112083505211	-0.517443054272062	0.208178896574405	-2.48556920411538	0.0129344435809665	0.0658014315642345	ENSCAFG00000011757	RCC1
672.054473739654	-0.4694261045384	0.188872494495447	-2.48541274256171	0.0129401306003672	0.0658014315642345	ENSCAFG00000011979	RPA2
593.092947575669	1.24867588256132	0.502543650082599	2.48471129295154	0.0129656538861345	0.06583990170526	ENSCAFG00000012569	CD84
2034.28339084844	-0.393000714933218	0.158332712772883	-2.48211950676895	0.0130603465596784	0.0661071108190992	ENSCAFG00000011212	PIK3CA
16876.3646834712	-0.487374894508196	0.196451489335106	-2.48089182809316	0.0131054137363844	0.0663047128272733	ENSCAFG00000002885	HNRNPA2B1
774.712919143347	-0.705708734324394	0.284493562305242	-2.48057892279199	0.013116922229096	0.0663324264817597	ENSCAFG00000004133	CCNA2
797.661367708201	0.968739365620543	0.390596455980186	2.48015400751533	0.0131325646980696	0.0663810106222738	ENSCAFG00000030335	SERPINB9
65.4813534016163	-0.977939480713951	0.394450365475493	-2.47924597442085	0.0131660475567683	0.066489144663404	ENSCAFG00000012102	SFXN4
994.418284308573	0.944422679272007	0.381071531562247	2.47833438357422	0.0131997375112411	0.0665839218116833	ENSCAFG00000020062	DPYD
5788.2122221652	-0.50713225113003	0.204633468393978	-2.4782468630872	0.0132029760406656	0.0665839218116833	ENSCAFG00000007178	KIF20B
4283.03463462837	-0.419949253430553	0.169571018621653	-2.47653907397669	0.0132663102874653	0.0667808452411124	ENSCAFG00000003050	XPO1
200.951058760055	1.13612398500378	0.458785509319678	2.47637286253551	0.0132724886439293	0.0667813827056625	ENSCAFG00000008752	FRAS1
669.962048183891	-0.386375712739659	0.156136501467513	-2.47460208924979	0.0133384693132761	0.0670826812879397	ENSCAFG00000020312	PRMT7
367.714532079955	0.828439749753518	0.335013820370004	2.4728524597539	0.0134039467308862	0.0673503929159513	ENSCAFG00000011995	THEMIS2
344.095068089958	-0.653068832522159	0.264256342698414	-2.47134591303824	0.0134605545603012	0.0675730897347114	ENSCAFG00000014571	CDC45
139.685879288118	0.843470852900466	0.341369333973727	2.47084541274402	0.0134794073330721	0.0676368618870712	ENSCAFG00000032127	CHST11
97.9801863934898	0.986452842860898	0.399333994613559	2.47024509850583	0.0135020506566202	0.067719587401808	ENSCAFG00000002577	MSANTD3-TMEFF1
619.615928419205	-0.435962976884322	0.176546381884146	-2.46939626987321	0.0135341250826021	0.0678495176770924	ENSCAFG00000007975	TERF1
1260.67426949023	-0.349070437671552	0.141486625078437	-2.46716209025436	0.0136188693438315	0.0681848287548116	ENSCAFG00000000083	PIGN
383.060796402165	1.46440693277573	0.593563943750802	2.46714266962034	0.0136196080347596	0.0681848287548116	ENSCAFG00000005019	GATA3
362.11844745769	-0.471577495112996	0.191262309087665	-2.46560599086383	0.0136781700741036	0.0683396072515693	ENSCAFG00000005548	RAD18
583.569024711387	-0.563897989596871	0.22870762635611	-2.46558454819015	0.0136789888144067	0.0683396072515693	ENSCAFG00000014811	JADE3
7359.46032149339	-0.497562771477292	0.201818051927004	-2.46540270667787	0.0136859337641301	0.0683396072515693	ENSCAFG00000003024	SYNCRIP
406.345418716644	0.937961089672031	0.380456998406175	2.46535375509288	0.0136878038708253	0.0683396072515693	ENSCAFG00000018575	EPB41L3
2711.76279492943	-0.304373865043196	0.123643747703554	-2.46170041507442	0.0138280116863435	0.0689770070467541	ENSCAFG00000001076	MACROH2A1
3354.62757838316	-0.481632631223246	0.195676184884066	-2.46137582613134	0.013840529882787	0.06900815420706	ENSCAFG00000006529	TMPO
706.335171934443	-0.419069717211022	0.170399874884361	-2.45933113211155	0.0139196164737416	0.0693396112294763	ENSCAFG00000031036	E2F3
841.180975119522	0.96556983349408	0.392733971902847	2.45858495208797	0.0139485771328808	0.0694367459398858	ENSCAFG00000009247	WDFY3
6566.32200283292	-0.437222329785721	0.177840841235245	-2.45850349531	0.0139517418426355	0.0694367459398858	ENSCAFG00000017071	NONO
235.286609374325	1.31128834022743	0.533865445920341	2.45621504491057	0.0140409107709526	0.0697542807451254	ENSCAFG00000020305	CDH1
31071.51588206	-0.534322183357788	0.217651132136096	-2.45494787053843	0.0140905019825737	0.0699374690010506	ENSCAFG00000001981	SLC29A1
706.606975180201	-0.367794892596156	0.149897595427477	-2.45364104438954	0.0141418068203952	0.0701604570218886	ENSCAFG00000015865	NT5C3B
428.413873608425	-0.72759349080729	0.296687750051509	-2.4523880432575	0.0141911532619912	0.0703735323393332	ENSCAFG00000012904	CDK1
280.256857555186	0.780203565154086	0.318197573161164	2.45194693788227	0.0142085612604143	0.0704281051389348	ENSCAFG00000016385	ADGRE5
150.614462839987	0.903596896773612	0.368571051935453	2.4516219926351	0.0142213971078207	0.0704599760310452	ENSCAFG00000025512	SERPINB6
899.817323137152	-0.330559201232845	0.134873555293724	-2.45088223939054	0.0142506566857521	0.0705731530331327	ENSCAFG00000002551	U2AF2
64.7460778796572	1.17778017537359	0.480722592259368	2.45002043660585	0.0142848106744556	0.07067864714725	ENSCAFG00000024614	PCDHB2
707.941301201243	-0.399344767757501	0.163036304579579	-2.44942234668094	0.0143085559216496	0.0707643015207843	ENSCAFG00000017976	PRPS1
97.7061820560848	0.912045421498839	0.372651031980322	2.44745175305727	0.0143870385707742	0.0709866586385961	ENSCAFG00000007055	CHCHD7
769.467601780493	-0.459184758520059	0.18762747816411	-2.44732148517409	0.0143922400912873	0.0709866586385961	ENSCAFG00000008998	CFAP298-TCP10L
288.122359569542	-0.824155955803354	0.337430151896368	-2.4424490555203	0.0145879883760228	0.0717590716224844	ENSCAFG00000010758	MAP2K6
612.027082476541	-0.577211675473522	0.236396583449899	-2.4417090427022	0.0146179225636876	0.0718741753589626	ENSCAFG00000003723	QRSL1
1220.04123099691	0.695235294604302	0.28488799886559	2.44038112301218	0.0146717739053035	0.0720745159376658	ENSCAFG00000008198	KIF13B
404.9675486979	-0.439612405643824	0.180177548902771	-2.43988448239492	0.0146919591385827	0.0721414547166387	ENSCAFG00000004752	MRPS7
114.167715128006	-0.727917805677262	0.298720669303499	-2.43678419499556	0.0148185200303233	0.0725996181129508	ENSCAFG00000015642	FOXM1
63.8898587675807	0.497767941868398	0.204284882768152	2.4366362068667	0.0148245851993451	0.0725996181129508	ENSCAFG00000010369	AZIN2
5664.116750841	-0.482837803273578	0.198171184003681	-2.43646827716693	0.0148314703063733	0.0725996181129508	ENSCAFG00000017648	ATP5F1A
129.700571294471	1.59293261237522	0.654002483147935	2.43566752943796	0.0148643396795193	0.0727174992726975	ENSCAFG00000001166	KHDRBS3
215.615617734548	1.76636082404418	0.725903006693017	2.43332898163786	0.0149607009448888	0.0729723945422756	ENSCAFG00000005656	SLC15A1
245.323345489548	1.00795856187893	0.414476357334904	2.43188433801178	0.0150205029648406	0.0732103953983458	ENSCAFG00000010407	TJP1
574.506802115777	-0.271611421091175	0.111878613891926	-2.4277331622427	0.0151935171832235	0.0738459988945098	ENSCAFG00000000412	MDM1
650.78250311511	-0.392964977482643	0.162023007675083	-2.42536528065623	0.0152929905777087	0.0742638425449085	ENSCAFG00000002552	INVS
271.67356559618	-0.421838181552939	0.173962916026443	-2.42487416966968	0.015313693523519	0.0743315600464191	ENSCAFG00000019395	RER1
402.701580134262	-0.64830949634223	0.267537435685311	-2.42324777720005	0.0153824308938589	0.0745664862942065	ENSCAFG00000004031	STIL
798.552494380128	1.03974086065292	0.429146744966684	2.42280961663506	0.0154009955596098	0.0746235903789197	ENSCAFG00000031204	RGS10
107.916682977965	0.971508853110857	0.401508126456385	2.41964929000357	0.0155354822588385	0.0751110922905508	ENSCAFG00000010686	NLRP3
586.99148894604	0.704569859803128	0.291187528956803	2.41964297828032	0.0155357518829896	0.0751110922905508	ENSCAFG00000007377	PEPD
1066.11173930038	-0.425197853133746	0.175782340546037	-2.41888833550027	0.0155680184010967	0.0752009812883893	ENSCAFG00000016168	BID
312.154112257835	0.396528686416225	0.16400140017058	2.41783720141285	0.0156130603644485	0.0753854481775986	ENSCAFG00000030613	TRAPPC14
788.901518545012	-0.357789264665139	0.148005033988745	-2.41741280700186	0.0156312784823986	0.0754402948784128	ENSCAFG00000006994	ZNF664
1697.20162065865	-0.538721194921198	0.222904016518776	-2.4168303619411	0.0156563117389635	0.0755279705337103	ENSCAFG00000008691	PPID
420.698921302641	-0.471297046912211	0.195161627371779	-2.41490631769738	0.0157392572668937	0.0758419889052677	ENSCAFG00000014177	LRR1
1804.00737163488	-0.439613555196074	0.182077522740963	-2.4144306698499	0.0157598219355535	0.0758419889052677	ENSCAFG00000018324	THOC1
64.9142625875182	2.22051461345183	0.919710582573654	2.41436236086149	0.0157627772195147	0.0758419889052677	ENSCAFG00000003895	HSD17B14
105.399222322788	0.507794307935585	0.210402352223666	2.41344406357102	0.0158025532961504	0.0759988217137394	ENSCAFG00000005813	PP2D1
142.837729160932	-0.539738147561686	0.223652327487421	-2.41329099332554	0.015809192115741	0.0759988217137394	ENSCAFG00000028779	MRPS6
107.444019777318	1.48951309519428	0.617426098560252	2.41245567472384	0.0158454640084396	0.0761399120265739	ENSCAFG00000002129	PDK4
422.269583016028	-0.732368947846049	0.30367415022706	-2.41169341314843	0.015878627404283	0.0762659488295674	ENSCAFG00000012136	NEK2
340.637451173862	1.09305999425306	0.453426441142967	2.41066663756473	0.0159233953761993	0.0763476136629537	ENSCAFG00000023317	DUSP2
659.18624713841	0.474522724590794	0.196888868898402	2.4101043763711	0.0159479572664248	0.0763750243022923	ENSCAFG00000018168	TTC39C
167.548401410707	-0.503837544680337	0.209068057811696	-2.40992119960351	0.0159559663749903	0.0763750243022923	ENSCAFG00000010765	TCHP
91.5226901162223	0.920975291329887	0.38218541802798	2.40976041441346	0.0159629993622498	0.0763750243022923	ENSCAFG00000005365	DGAT2
124.005595311813	0.320548331165078	0.133028490393585	2.40962165485518	0.0159690711060694	0.0763750243022923	ENSCAFG00000017983	PPCDC
3496.92531987375	-0.543609796376806	0.225603292988589	-2.40958272007272	0.0159707751518567	0.0763750243022923	ENSCAFG00000006970	TCEA1
2383.92884662639	-0.464099916935477	0.192683529041518	-2.40861229418045	0.0160132991456198	0.0765451009572675	ENSCAFG00000014027	LANCL1
2237.00479488701	-0.36794836688278	0.152783695883747	-2.40829602108037	0.0160271797019232	0.0765781709563221	ENSCAFG00000032071	EIF1AX
668.150788891539	-0.632656888293974	0.262769587596831	-2.4076488229858	0.016055616828353	0.0766807336061895	ENSCAFG00000015758	EXO1
9412.53076000277	-0.681119045867902	0.282988697288298	-2.406877208859	0.0160895786072334	0.0767429640507201	ENSCAFG00000013255	MKI67
843.320858285086	0.504218748173863	0.209536478962337	2.40635306401466	0.0161126842892346	0.076819858906498	ENSCAFG00000020200	GBP6
140.658942480894	0.897393165166154	0.372962265908069	2.40612321190518	0.016122825970295	0.0768349059130308	ENSCAFG00000003276	ANTXR1
125.476532205498	-0.451645439756792	0.187758919025256	-2.40545398376542	0.016152386037395	0.0769424400282837	ENSCAFG00000010089	ATPSCKMT
3202.09807251174	-0.219853989776984	0.0914063240970593	-2.40523828026968	0.0161619238904072	0.0769545458314238	ENSCAFG00000005669	ZMYND11
701.488955019672	-0.450194129591844	0.187310532020046	-2.40346404837323	0.016240563844148	0.0771619705061701	ENSCAFG00000030902	TRIM59
192.975983561999	-0.575667170272056	0.239548995266955	-2.40312913702906	0.0162554459161324	0.0771993305835664	ENSCAFG00000010318	DYNLL1
158.51720094111	1.39302695649587	0.579891687613055	2.40221921826443	0.016295939459401	0.0773248654503673	ENSCAFG00000007805	OCLN
2204.33569931196	-0.481437882202378	0.200569198340143	-2.4003580120309	0.0163790437138951	0.0776228615584273	ENSCAFG00000009006	GFM1
4395.73027298436	-0.322189943358295	0.134306881323381	-2.39890867976105	0.0164440151151411	0.0778505287708559	ENSCAFG00000013308	HNRNPR
50.719806525572	1.21955375111957	0.508402978318623	2.39879348298243	0.016449188913853	0.0778505287708559	ENSCAFG00000013414	ADAM23
1660.72279578185	-0.368026840235845	0.15349366009809	-2.39766802095055	0.0164998117333897	0.0780545542349753	ENSCAFG00000008081	TNPO1
719.096861103551	-0.526648691384786	0.219683183625498	-2.3973099929332	0.0165159443507825	0.0780545542349753	ENSCAFG00000005728	GINS4
83.862215652647	0.669228243411348	0.279230629337279	2.39668636997196	0.0165440776680055	0.0780545542349753	ENSCAFG00000010180	SLC41A1
120.599957572559	-1.49607582535899	0.624256292447815	-2.39657307977245	0.0165491930101864	0.0780545542349753	ENSCAFG00000001504	ELFN2
63.9425294154056	1.252064367512	0.5224556588014	2.39649881558264	0.0165525469819419	0.0780545542349753	ENSCAFG00000019732	SPSB1
2240.25364898747	-0.448172597241067	0.187029282590733	-2.39626966982374	0.0165628995875871	0.0780545542349753	ENSCAFG00000001047	NCOA7
585.255637411668	-0.246471202966595	0.102856549562226	-2.39626162860427	0.0165632629861289	0.0780545542349753	ENSCAFG00000000436	RAB3IP
132.468991922571	-0.276639151582109	0.115469235830888	-2.39578230159299	0.016584937370605	0.0781068245743986	ENSCAFG00000018668	TMEM199
1339.24592934394	-0.376207527135157	0.157034339013883	-2.39570229987658	0.0165885573421034	0.0781068245743986	ENSCAFG00000001075	ACO2
95.1540498198939	0.982758252511145	0.410291316122492	2.39526944366949	0.016608155547311	0.0781656409349055	ENSCAFG00000010085	ATP10A
97.7743112379418	1.19748706911764	0.500182730358777	2.39409918902776	0.0166612423880223	0.0782958593224883	ENSCAFG00000010473	SH3PXD2A
284.774569513172	-0.426028946726905	0.178055386629504	-2.39267654178518	0.0167259792631514	0.0784699214085119	ENSCAFG00000019370	HASPIN
4517.2141533492	-0.608009225526273	0.254137955978141	-2.39243769466128	0.0167368695096814	0.0784699214085119	ENSCAFG00000010836	CENPE
1840.72534910382	-0.28468640556944	0.119008960198996	-2.39214261760974	0.0167503321583128	0.0784699214085119	ENSCAFG00000015421	MAPK1
441.610566626728	1.93155482955177	0.80745991239073	2.39213712026002	0.016750583060572	0.0784699214085119	ENSCAFG00000018314	CD209
79.0288199508917	-0.671506936107519	0.280716035479124	-2.39212175735311	0.0167512842501306	0.0784699214085119	ENSCAFG00000024336	H2BU2
114.724908150351	0.768707450820559	0.321498799073243	2.39101188880471	0.0168020087901423	0.0786405509288403	ENSCAFG00000005338	BLVRB
53.4658534916297	0.975788517337505	0.408139813296113	2.39081923779279	0.0168108272775793	0.0786461481681443	ENSCAFG00000009056	ADAM28
331.114521773662	0.793442831286567	0.332022869600102	2.38972343152811	0.0168610644903639	0.0787494048108333	ENSCAFG00000005523	MBNL2
414.777056757793	-0.777314908767827	0.325463493588548	-2.38833209893123	0.0169250399435098	0.0789386879460836	ENSCAFG00000018994	DHCR24
220.958754514337	1.05663755009871	0.442437661082477	2.38821791868603	0.0169302995603974	0.0789386879460836	ENSCAFG00000018857	GPC4
73.4666557259731	0.733031851837055	0.307034759837158	2.38745558394051	0.0169654526440769	0.0790690735729669	ENSCAFG00000017778	GPRASP2
1027.99837936453	-0.684299583778171	0.286673995190689	-2.38703054779347	0.0169850798796578	0.0791210132305931	ENSCAFG00000003704	SHCBP1
86.7118324590419	1.2716519955381	0.532793173899155	2.38676480449578	0.0169973614427162	0.0791210132305931	ENSCAFG00000032313	FGL1
387.753928942747	0.9116307913363	0.381980224736652	2.38659158851693	0.0170053709680082	0.0791210132305931	ENSCAFG00000020243	ZFHX3
148.074373880845	-0.508135390098142	0.213055845888038	-2.38498684690008	0.0170797320037388	0.0792758137704868	ENSCAFG00000019862	MRPS2
66.0198726691538	1.32153588972517	0.554116939545063	2.38494042577036	0.0170818873203067	0.0792758137704868	ENSCAFG00000003584	IQUB
1046.66794085003	-0.37776390231745	0.158593997549791	-2.38195586310793	0.0172209613472597	0.0796858871933147	ENSCAFG00000006867	THOC7
1988.52080129969	-0.301495908887981	0.126608449272304	-2.38132534298352	0.0172504689460645	0.0797493018306132	ENSCAFG00000010183	DCAF1
10553.4096112966	-0.185202758409846	0.0777771238033414	-2.38119834410602	0.0172564177067787	0.0797493018306132	ENSCAFG00000001395	DDX17
7789.47718381921	-0.377424028965486	0.1585379187999	-2.3806546208157	0.0172819066231963	0.0798257695657705	ENSCAFG00000002162	MAP4K4
1679.78995419576	-0.405742834208354	0.170479262221591	-2.38001284684682	0.0173120344900793	0.07990560946554	ENSCAFG00000000590	PHAX
119.791593801341	0.382804699777227	0.161001808850296	2.37764222967936	0.0174237220264201	0.0803199994000817	ENSCAFG00000004096	TTC26
173.918977130765	-0.395202294126887	0.166237239259205	-2.37733913224262	0.0174380473954477	0.0803523599926807	ENSCAFG00000008495	GINS3
593.578931780711	0.86851480499543	0.365438272271361	2.37663887692229	0.0174711832326054	0.0804418886172233	ENSCAFG00000018359	IL13RA1
159.149349018187	1.00219670337939	0.421805946959072	2.37596627217926	0.0175030626195327	0.0805507053356654	ENSCAFG00000000219	TRIM36
149.657781193961	0.730566781855157	0.307540918355571	2.37551082880781	0.0175246781756176	0.0805578298605138	ENSCAFG00000019937	KIAA0513
213.893923940014	0.993803144829778	0.418390673149018	2.37529947154395	0.0175347172381592	0.0805578298605138	ENSCAFG00000004820	ITGA9
676.481589277201	-0.349232509568127	0.147206294887921	-2.37240200790342	0.0176728503264168	0.0809802707331072	ENSCAFG00000019632	DNAJC11
72.4828078596074	0.490978962741772	0.20697607273505	2.37215324580187	0.0176847540959108	0.0809802707331072	ENSCAFG00000005213	IL15RA
624.293041799441	0.467321233260783	0.197019629145523	2.3719526591719	0.0176943576886634	0.0809905285965912	ENSCAFG00000000642	NEU1
824.046224526355	0.236493408572016	0.099718505017359	2.37161004901595	0.0177107715881141	0.081031764154058	ENSCAFG00000004526	COG3
86.6035206092651	0.99903488198445	0.421287123706115	2.37138717460865	0.0177214563033849	0.081031764154058	ENSCAFG00000003472	TSPAN12
3807.66380817362	-0.30937589198201	0.130521273258703	-2.37031009779382	0.0177731715808663	0.0811486567944991	ENSCAFG00000017569	TRIM37
64.6028086105432	1.07348444129422	0.453031483779503	2.36955814271112	0.0178093546563223	0.0812464089028987	ENSCAFG00000031979	PRKG1
712.901124141987	-0.508341168396313	0.214629411445908	-2.36845996535022	0.0178623134466421	0.0813701781744834	ENSCAFG00000015151	C7H1orf112
841.519367381549	-0.498015116368021	0.210323482047599	-2.36785313517829	0.0178916365279559	0.0814528601701103	ENSCAFG00000008577	MCPH1
3110.19475573346	-0.278288987978489	0.117583464866875	-2.36673573357921	0.0179457416406257	0.0815978787978621	ENSCAFG00000008256	RBM12
73.3770225872186	1.38964361064056	0.587279849058027	2.36623751499306	0.0179699117841354	0.0816739916172337	ENSCAFG00000014575	TNS1
3122.93704805728	-0.251699987407044	0.106534431723876	-2.3626163235133	0.0181464455588063	0.0823893633337244	ENSCAFG00000013333	NDUFS1
2171.20926820135	-0.380968376030174	0.161335269188222	-2.36134589756512	0.018208737937597	0.0825223502536891	ENSCAFG00000013935	FAM20B
65.5795471110762	1.20394544240137	0.509870957323152	2.3612747992593	0.0182122296032123	0.0825223502536891	ENSCAFG00000019642	TMLHE
3403.56053014788	-0.506993515330504	0.214754566740243	-2.36080434994307	0.0182353483302447	0.0825637643120426	ENSCAFG00000002217	PPAT
19064.9391397663	-0.382183615696458	0.161990934506954	-2.35929014706716	0.0183099335231734	0.0828087824101085	ENSCAFG00000008603	MBNL1
157.336073325767	0.975230530627982	0.413419895623586	2.35893468348199	0.0183274812740885	0.0828540758461566	ENSCAFG00000012295	SYCP2
236.886014672351	1.01030378834271	0.428320548136483	2.35875629301068	0.0183362932125153	0.0828598558111981	ENSCAFG00000013204	PTPRE
1180.07691132202	-0.383880135828033	0.162830755743785	-2.35754071197747	0.0183964379654948	0.0830350877395507	ENSCAFG00000001045	NDUFB9
60.2391039843368	1.16321257066951	0.493485994169378	2.35713390939777	0.0184166043500283	0.0830379094443414	ENSCAFG00000002489	PLEKHH2
468.572271744171	0.530993084115907	0.225322725889243	2.35658911909718	0.0184436414921835	0.0830379094443414	ENSCAFG00000002479	ZNF667
585.057930300316	-0.438584333080961	0.186209236855785	-2.35533070478472	0.0185062275865994	0.0832174968213439	ENSCAFG00000010707	CCDC150
1044.87848395589	0.453743431804521	0.19278766096827	2.35359166414286	0.0185930230512919	0.0834938332583472	ENSCAFG00000008981	EXOC6B
1092.44176298761	-0.624155767130927	0.265197572720101	-2.35355007487072	0.0185951031242757	0.0834938332583472	ENSCAFG00000002955	BCL11A
364.804587163546	-0.561645006133828	0.238643335090325	-2.35349127148784	0.0185980445024957	0.0834938332583472	ENSCAFG00000010366	ALDH5A1
1509.60923393788	-0.37641834569757	0.160021965444941	-2.35229172851951	0.0186581352343408	0.0837294285771174	ENSCAFG00000030390	MRPS15
2569.23623383106	-0.420490487234225	0.178829907615714	-2.35134320003012	0.0187057716712533	0.0839089651762294	ENSCAFG00000000158	HSD17B4
2240.3237224342	-0.562603500773343	0.239818805452579	-2.34595239398184	0.018978531340888	0.0848211565292267	ENSCAFG00000015704	FH
602.562818439028	-0.412652901257951	0.175927083619933	-2.34559052970736	0.0189969645891627	0.0848345974487215	ENSCAFG00000018346	TIMM44
1591.44716734282	-0.306947333385239	0.130911076903927	-2.34470100349493	0.019042343316655	0.0849682491439709	ENSCAFG00000017293	CEP128
461.949879775296	-0.712141989760464	0.304129916618659	-2.34157164700571	0.0192027398733314	0.0855909504876767	ENSCAFG00000009220	RAD51
97.5941752546707	1.13005904872665	0.483163465311443	2.3388752044781	0.0193418931121187	0.0861571973604656	ENSCAFG00000010250	KIF21A
861.198776849235	-0.624375250993224	0.267006404650739	-2.33842799317846	0.0193650569933788	0.0861984062606935	ENSCAFG00000018395	NDC80
51.4568508928704	-1.41771953913213	0.606516115613161	-2.33748041088551	0.0194142183399018	0.0863473463487989	ENSCAFG00000013305	DNAJC12
4485.00692148028	-0.354751446033717	0.151800455767614	-2.33695903111643	0.0194413144285019	0.0863889610074577	ENSCAFG00000017530	ILF2
89.6835957831607	1.38744079373578	0.593779978322356	2.33662441373622	0.0194587218845269	0.0863889610074577	ENSCAFG00000002919	EFEMP1
487.174429034426	-0.34458490185936	0.147474159813277	-2.33657816593532	0.0194611288571111	0.0863889610074577	ENSCAFG00000009279	TSG101
710.398282378036	-0.368089005751202	0.157559968820552	-2.33618354018859	0.0194816777850289	0.0864376659772217	ENSCAFG00000010508	NDUFV3
212.658362727457	1.23924294511482	0.53068030639448	2.33519678454703	0.0195331430437795	0.0865961468514837	ENSCAFG00000010940	MCTP2
377.351851179566	1.16601191209904	0.499361061071081	2.33500767880871	0.0195430195986975	0.0866050252079266	ENSCAFG00000018945	CD40LG
2408.98802207181	0.208976579499521	0.089534794104427	2.33402647082413	0.0195943358909478	0.0867974629337635	ENSCAFG00000008784	WWP1
96.1556085388298	1.02127776635929	0.437855894869437	2.33245179139091	0.0196769362213964	0.0870581743761623	ENSCAFG00000013807	TMEM47
345.304172369535	0.500633536825632	0.214665255455026	2.33215913662618	0.0196923209891251	0.0870763855013821	ENSCAFG00000012360	ALS2
1616.84263613997	0.570742118539096	0.244736026610369	2.33207234114225	0.0196968858193871	0.0870763855013821	ENSCAFG00000005449	TGFBR2
392.56616349224	-0.422972943073393	0.18145932413557	-2.3309518267432	0.0197558999976369	0.087133995506893	ENSCAFG00000006271	RFC3
1746.32233342846	-0.492427511287278	0.211258642016476	-2.33092244931155	0.0197574492948624	0.087133995506893	ENSCAFG00000004767	CAD
235.657028699966	-0.45516531801241	0.195309675225602	-2.3304801335963	0.0197807888214534	0.087180087755736	ENSCAFG00000001895	PTAR1
181.37211418813	1.0883616858318	0.467023035234887	2.33042399136569	0.0197837529810271	0.087180087755736	ENSCAFG00000000673	PLXNB2
168.770755571975	0.8170022933253	0.350845911271955	2.3286641430802	0.0198768650975374	0.0874152895672986	ENSCAFG00000017712	IGSF6
501.597619910441	-0.393173877223906	0.16898389118057	-2.32669442322035	0.0199815348885749	0.0878053944224672	ENSCAFG00000020109	RFWD3
917.395288123245	0.66078730845069	0.284096289060587	2.32592727851426	0.020022430514704	0.0879499653479351	ENSCAFG00000009117	CRYBG3
799.152600458445	-0.317382456881403	0.136481870945501	-2.32545505628463	0.0200476404628804	0.0880255478847192	ENSCAFG00000000390	NUP43
746.510162745897	0.660835396342322	0.284274702277268	2.32463666674699	0.0200913964333718	0.0881395952116159	ENSCAFG00000009343	SLC40A1
268.269366118369	0.981359934941348	0.422217429074685	2.32429991602208	0.020109425318793	0.0881560657956973	ENSCAFG00000010478	CTTN
78.6357981917106	1.14666366538237	0.493385529944521	2.32407234462532	0.0201216169785776	0.0881743685846118	ENSCAFG00000004599	SLC9A3R1
2324.87428995078	-0.682311826550071	0.293666740197705	-2.32342221012403	0.0201564821119768	0.0882919740141907	ENSCAFG00000004035	PUS7
804.340753668739	-0.289211966221984	0.124531971621277	-2.32239129001768	0.0202118759270837	0.0883993232246152	ENSCAFG00000012389	ANGEL2
152.265202102223	-0.514308081051244	0.221533166834388	-2.3215850177221	0.0202552913955606	0.0884746067269436	ENSCAFG00000013076	DTYMK
127.501651202997	1.13370636187075	0.488633046393051	2.32015900324271	0.0203322774526941	0.0887287331796397	ENSCAFG00000031331	OCIAD2
525.709265768248	-0.594653912971561	0.25634636385222	-2.31972829274992	0.0203555803003529	0.0887287331796397	ENSCAFG00000011961	TICRR
571.839780673859	1.12525886912784	0.485100331983931	2.31964151524249	0.0203602780663638	0.0887287331796397	ENSCAFG00000004043	LAMA4
818.276084940641	-0.499974096127405	0.215539635262216	-2.31963877789418	0.0203604262701714	0.0887287331796397	ENSCAFG00000015707	DDX11
266.97410406733	-0.349569599435913	0.150704535756618	-2.31956919996392	0.0203641936311046	0.0887287331796397	ENSCAFG00000005418	THAP1
271.179658300569	1.15216167005189	0.496815101098954	2.31909550958357	0.0203898581975901	0.0887838678999578	ENSCAFG00000012357	RBM44
571.958405465171	-0.40828379224552	0.176122566683375	-2.31817988991448	0.0204395464968942	0.0889650066954251	ENSCAFG00000019286	IDH3G
215.47260052427	0.875894057287589	0.377971223926109	2.31735645954577	0.0204843220860371	0.0891246276203808	ENSCAFG00000007950	MAP1B
54.5146974749859	1.28424215459609	0.554491531486085	2.31607171917344	0.0205543531415478	0.0893586285390847	ENSCAFG00000006948	ALOX5
455.708148924654	-1.92553020494564	0.831860453013485	-2.31472742570012	0.0206278538644135	0.0895391476717231	ENSCAFG00000009908	OCA2
486.948043470806	-0.53527937390676	0.231289904527905	-2.31432225716613	0.0206500517972753	0.0895976014667579	ENSCAFG00000002126	CENPQ
532.902449600241	-0.383919310176048	0.165899460144933	-2.31416853219805	0.0206584793621197	0.0895988227539254	ENSCAFG00000014320	THOC3
71.5372361194923	1.13202053165439	0.489407130512989	2.31304462292534	0.0207201858753078	0.0898310305252307	ENSCAFG00000000192	SEMA6A
334.129784554377	-0.527963821390116	0.228285359130956	-2.3127362324066	0.0207371456525711	0.0898337396741352	ENSCAFG00000005718	E2F7
53.0898454362519	-0.731446865843318	0.316350920451619	-2.3121376248854	0.0207701003099485	0.089941076105954	ENSCAFG00000016594	DCTPP1
122.406462148536	1.00969334057298	0.436751887862842	2.31182364319868	0.0207874039363959	0.0899451832794724	ENSCAFG00000005074	MYO7A
300.736134300861	-0.371648944170628	0.160873811546823	-2.31018921350328	0.0208776809603607	0.0902293174392955	ENSCAFG00000018267	TOP3A
272.654343598983	1.23541282567931	0.53485200841353	2.30982179415157	0.0208980221891514	0.0902817541470843	ENSCAFG00000011086	SLC16A6
103.190730967026	1.19321333241519	0.516671289614393	2.30942449561252	0.020920037036953	0.090341377059068	ENSCAFG00000016342	PCDH7
89.4826879771982	1.4327904573059	0.620607607281787	2.30868980736703	0.0209608003519126	0.0904818850355913	ENSCAFG00000008170	JPH1
70.3571492069865	1.00631361572092	0.436065281662281	2.30771322102245	0.0210150922426097	0.0906450978731231	ENSCAFG00000013594	ZNF280B
55.1572172445211	0.406371816194561	0.17610647834515	2.30753473701356	0.0210250280332085	0.0906524042874402	ENSCAFG00000012437	SDR39U1
2394.48858375913	-0.482297421317301	0.209231521386918	-2.30508968304742	0.0211615511824631	0.091124860084916	ENSCAFG00000015398	VDAC2
681.981955771638	-0.315719808205434	0.136972959357415	-2.30497909723626	0.0211677441146432	0.091124860084916	ENSCAFG00000007928	ATF1
1991.0603305753	1.02554358729658	0.445267054180735	2.30321012450274	0.0212670234555153	0.0914448752881987	ENSCAFG00000010625	LCK
2055.90676784929	-0.383684087413075	0.166613365022184	-2.30284099575078	0.0212877909876266	0.091491698176347	ENSCAFG00000029151	CALM3
103.642464848618	0.348530740215495	0.151410072188127	2.30189930682052	0.0213408513218095	0.0916128989325109	ENSCAFG00000010350	CYB5R1
66.3194873499566	0.82455876479382	0.358453009078376	2.3003259671717	0.0214297595959178	0.0918573366311379	ENSCAFG00000008383	PFN2
1468.92588838552	-0.205376435119409	0.0893298611405104	-2.29907930559037	0.0215004363936432	0.0921243864019017	ENSCAFG00000001598	HAUS6
56.3047610722379	0.674038827663731	0.293314104659606	2.29801027961461	0.0215612040682152	0.0922216654595596	ENSCAFG00000031525	ZNF630
10346.7441988596	-0.324704032304488	0.141307079418404	-2.29786103881642	0.0215696993897231	0.0922216654595596	ENSCAFG00000005670	RIF1
824.574701840421	0.510145173063321	0.222014392113338	2.29780226501214	0.0215730458051389	0.0922216654595596	ENSCAFG00000003833	SDC1
923.389953447517	-0.518446813497192	0.225872403698266	-2.29530834669721	0.0217154596175658	0.0927206290114931	ENSCAFG00000000480	NIPAL2
1688.69054297866	-0.410107761358062	0.17870644855715	-2.29486828633892	0.0217406737686261	0.0927562726071057	ENSCAFG00000001892	XPO5
7254.40870507146	-0.347368636362075	0.151398686525019	-2.29439663140454	0.0217677264810101	0.0927996990560582	ENSCAFG00000008426	CNOT1
2236.27387629674	-0.46200087908665	0.20143855729933	-2.29350768433143	0.0218187934676713	0.0929453560615479	ENSCAFG00000019738	ATP5PB
553.550374581621	0.850925069398501	0.371078502488356	2.29311335389256	0.0218414797704729	0.0930059759951342	ENSCAFG00000016010	FSCN1
2363.76001577932	-0.343752030910927	0.149925936316323	-2.29281230023909	0.0218588135626249	0.0930205603242149	ENSCAFG00000029620	SRSF7
1140.3227026558	-0.289251760361761	0.126158754126175	-2.2927601208908	0.0218618191142918	0.0930205603242149	ENSCAFG00000018733	VAPA
3373.99051794799	-0.370623948163853	0.161801370801862	-2.29061068102884	0.0219859406280235	0.0934743196369326	ENSCAFG00000008670	PTK2B
1018.12782579391	-0.271003604994494	0.118317787669661	-2.29047221328315	0.0219939575616312	0.0934743196369326	ENSCAFG00000001698	PLAA
2686.2740103316	-0.477929454289795	0.208756787429301	-2.28940797650306	0.0220556591214542	0.0935918960944732	ENSCAFG00000014570	ACAT1
76.177965361255	1.11875948162784	0.488716397745862	2.28917934161401	0.0220689343832529	0.0936121131050516	ENSCAFG00000005037	KLF5
296.403546880163	-0.833425491879945	0.364639366892367	-2.28561578247242	0.022276746038647	0.0942042438260551	ENSCAFG00000002370	GRHPR
4365.03746226247	-0.372915592948432	0.163172998319214	-2.28540013844018	0.0222893759053994	0.0942201558737465	ENSCAFG00000003688	VPS35
197.642177395764	1.05939946247503	0.463625364011061	2.28503344448117	0.0223108667794023	0.094274768999864	ENSCAFG00000014633	FRMD6
239.690173699111	0.3118753717676	0.136559326569938	2.28380865372731	0.0223827788723258	0.0945423136776924	ENSCAFG00000015046	ATG14
75.5577046536004	0.506503510529711	0.221929805287548	2.28226898083135	0.022473464710928	0.0948889206738952	ENSCAFG00000030689	ADPRS
497.509178061345	-0.372333434329191	0.163306054703853	-2.27997323800638	0.0226092757571514	0.0954257191300494	ENSCAFG00000013476	PDK3
275.321713606631	0.735348359395755	0.322730102997046	2.27852422989647	0.0226953625630372	0.0956589864033474	ENSCAFG00000018765	DOCK7
291.898912990299	1.10315980343345	0.484320657103703	2.2777467515643	0.0227416705231455	0.0956907551966633	ENSCAFG00000018661	LIFR
458.317355188386	-0.561303706090715	0.246470240033117	-2.27736908932817	0.0227641943534349	0.0957489000739694	ENSCAFG00000006300	NOC4L
2282.6083020096	-0.395311489868635	0.173651406084511	-2.27646581609739	0.0228181443341999	0.0959027878805557	ENSCAFG00000014785	CEP152
225.42854276655	-0.528796234262755	0.232584371034376	-2.27356735928142	0.0229920118514025	0.0964857452703458	ENSCAFG00000004914	GALK1
50.2261648749145	0.410410440838412	0.180551919654386	2.27308821542315	0.023020864446941	0.0965699801876065	ENSCAFG00000009209	NR4A2
68.8956450262163	1.0609487386876	0.466847084330412	2.27258298123313	0.0230513221801947	0.0966126972259615	ENSCAFG00000005914	TMTC2
151.416147022332	0.871514311035511	0.383609189640067	2.2718806915268	0.0230937174154451	0.0966403191144394	ENSCAFG00000020133	BCAR3
756.119944556435	-0.393307063378293	0.17312696290739	-2.27178399466686	0.0230995600305067	0.0966403191144394	ENSCAFG00000013038	DHX30
3403.91985301709	-0.413054742158654	0.18183062381388	-2.27164563094417	0.0231079224721316	0.0966403191144394	ENSCAFG00000002340	IARS1
307.354099892474	-0.443290123154273	0.195155799549338	-2.27146784352777	0.0231186714664053	0.0966485243097651	ENSCAFG00000003778	AFG1L
268.672916028827	0.418526419705808	0.184387356483237	2.26982168239858	0.0232184044613624	0.0970285830815065	ENSCAFG00000031784	ZNF773
179.422256177616	0.393299229636983	0.173311412866765	2.26932100507042	0.0232488120890155	0.0971187558553291	ENSCAFG00000023158	ZKSCAN5
82.5905450743745	-0.534517595036221	0.235600007567441	-2.26875033050758	0.0232835130151895	0.0971286964872923	ENSCAFG00000019000	PARS2
284.427120613653	-0.385445558150723	0.169907894188301	-2.2685559137326	0.0232953451526027	0.0971286964872923	ENSCAFG00000013196	TM6SF1
100.493853920133	0.719067584959989	0.317088598986511	2.2677181937739	0.0233463882226826	0.0971643169443707	ENSCAFG00000013375	EFCAB3
55.1945187389497	0.901389837838774	0.397532248519416	2.26746343522052	0.0233619301421427	0.0971643169443707	ENSCAFG00000018610	TRIP10
130.392665756205	-0.636439202786757	0.280687468197546	-2.26743005975185	0.0233639669268292	0.0971643169443707	ENSCAFG00000010500	WDR4
569.91181933298	1.10282030415527	0.48638014718064	2.26740402655802	0.0233655557459249	0.0971643169443707	ENSCAFG00000000957	SNTB1
311.458713536125	-0.290600299612939	0.128261587654281	-2.26568456642085	0.0234707031569214	0.09745347830237	ENSCAFG00000017640	HAUS1
60.9867365000248	0.448227639600338	0.198018502597737	2.26356443322312	0.0236009174566644	0.0977726896820535	ENSCAFG00000007317	KCTD6
124.547306905402	0.896729595996342	0.396245943569615	2.26306315698295	0.0236317963025315	0.0977780093124401	ENSCAFG00000009777	NAV2
413.684882429344	-0.36798871529364	0.162648789754426	-2.26247435255587	0.0236681116909314	0.0977780093124401	ENSCAFG00000017096	FARSA
1129.50034003161	-0.518591514078975	0.229237454813051	-2.26224599510538	0.0236822090015766	0.0977780093124401	ENSCAFG00000009336	MYBL2
908.730854214845	-0.452466955739577	0.200145667542238	-2.26068823420367	0.0237785695681786	0.0981390193922686	ENSCAFG00000013280	GLRX3
3501.23322170411	-0.50854089468943	0.225048717644918	-2.25969247908271	0.0238403434071871	0.0983201864025689	ENSCAFG00000010045	HMGN1
3539.32625304066	-0.362374201901934	0.160384454735612	-2.25940975700727	0.0238579080400345	0.0983557460765891	ENSCAFG00000006612	SUCLG2
4501.16479562053	0.480006791457574	0.21248304778085	2.25903570412188	0.0238811640174089	0.0984147332437167	ENSCAFG00000000445	SYNE1
218.025430022442	-0.368394990030834	0.163086814832103	-2.25888886486681	0.0238902988223359	0.0984155043995778	ENSCAFG00000000969	HSF2
583.568975340162	-0.307864816109585	0.136323294995558	-2.25834341899979	0.0239242573099026	0.0984816265537494	ENSCAFG00000013445	LSG1
848.330656191003	-0.355752047426999	0.157585497336503	-2.25751768684232	0.0239757455806498	0.098641357964854	ENSCAFG00000000010	CTDP1
117.421087997673	0.727899905454392	0.322739852221745	2.25537658409248	0.0241097012434096	0.0990226303122711	ENSCAFG00000029871	ZNF180
1087.53318390332	-0.352878410851023	0.156719880037056	-2.25165059319586	0.0243443611752056	0.0997257462071086	ENSCAFG00000002093	CASD1
51.6504123040475	1.32792021462692	0.59007721373363	2.25041771436097	0.0244224415509196	0.0999107235360603	ENSCAFG00000004407	ME3
378.305185511442	1.03336711401399	0.459199993345413	2.25036395685808	0.0244258510399551	0.0999107235360603	ENSCAFG00000020179	TGFBR3
1016.09523079622	-0.388128276049845	0.172534368510511	-2.24957079218799	0.024476204282405	0.100079468736867	ENSCAFG00000018667	KHSRP
1907.84483328678	-0.341544289515469	0.151871112414018	-2.2489088549268	0.0245182955209877	0.100214319002357	ENSCAFG00000018507	UTP6
1095.57987196966	0.546111715779491	0.242972093829101	2.2476314344297	0.0245997014158033	0.100472378712373	ENSCAFG00000030180	IL18
111.510659502192	0.930029228652293	0.413876940006096	2.24711535906928	0.0246326555888982	0.100569628367591	ENSCAFG00000010917	ARHGAP31
223.611305189176	0.425612233925195	0.189483735667687	2.2461676324116	0.0246932726214341	0.100742324021941	ENSCAFG00000023881	ZNF227
86.8790983424827	1.12609734147959	0.50160584436102	2.2449844915864	0.0247691281700553	0.100939474154294	ENSCAFG00000008413	EPB41L1
177.744241547863	0.623848254962459	0.277982844583506	2.24419696077704	0.0248197315049236	0.101108232156539	ENSCAFG00000031429	GNA14
646.166387919251	-0.322531306673729	0.14377714688737	-2.24327240911512	0.0248792534490274	0.101313183519383	ENSCAFG00000029846	ELMOD2
4173.88481658355	-0.417403036090663	0.186089651416346	-2.24302121538607	0.0248954464533591	0.101341604567171	ENSCAFG00000004724	SUMO2
182.302772435964	0.876947825056583	0.391231366994703	2.24150694202507	0.0249932563638369	0.101702118662908	ENSCAFG00000030193	PAQR8
660.594382077344	-0.36712520591117	0.163916854090479	-2.23970383001935	0.025110156763483	0.102027904712641	ENSCAFG00000005024	ATP5F1C
330.180700817118	1.09474308690101	0.488804321989512	2.23963463016291	0.0251146525845171	0.102027904712641	ENSCAFG00000029053	TRIB2
177.690733303259	-0.273527571080142	0.122134678590572	-2.23955697297963	0.0251196986964117	0.102027904712641	ENSCAFG00000004711	KCTD2
4938.27178806105	-0.446322354776188	0.199305866304553	-2.239383933106	0.0251309458687423	0.102035907571169	ENSCAFG00000018804	USP1
969.952488469692	-0.456846433779628	0.2040587312298	-2.23879875674201	0.0251690132186855	0.102077424923423	ENSCAFG00000012176	INTS7
365.87253290048	-0.736652056491086	0.329144351273403	-2.23808202583792	0.0252157065568404	0.10221989749532	ENSCAFG00000008369	PBK
1380.10185391337	-0.383047864740007	0.171202136872355	-2.23740118983212	0.0252601308488162	0.102333767663399	ENSCAFG00000002424	BZW2
146.849193045621	1.01727069857681	0.454762956232994	2.2369251598752	0.0252912318476856	0.1024220394303	ENSCAFG00000024099	FAT3
111.557917591047	0.903608874861114	0.404273808708926	2.23514077685825	0.0254081080700034	0.102857482761122	ENSCAFG00000001792	LIMCH1
210.16480740047	0.369706735755964	0.165478101204909	2.23417318100697	0.0254716803411806	0.103001107379649	ENSCAFG00000028614	ZNF174
187.238153763218	1.07387401562015	0.480802614678711	2.23350286133064	0.0255158018458176	0.103141604006669	ENSCAFG00000002432	TSPAN13
65.2160742926527	0.721719743370034	0.323275648818352	2.2325212121856	0.0255805348632835	0.103365283968132	ENSCAFG00000031339	TMEM86A
4635.64173146785	-0.473477461571902	0.212210110510189	-2.23117296548022	0.0256696740037992	0.103535293130835	ENSCAFG00000016826	CCT3
535.626218663696	0.233028785247679	0.104456898598992	2.23086065519016	0.0256903606394811	0.103580746581251	ENSCAFG00000004083	CCDC82
398.656382444545	0.358665117765401	0.160787660487769	2.23067564188288	0.0257026222482213	0.103592210373099	ENSCAFG00000018584	FBXO4
369.416374315035	-0.389897480489204	0.174815479301789	-2.23033727932132	0.0257250600500659	0.103644511076776	ENSCAFG00000010129	FASTKD3
130.678171305584	0.919420952503826	0.412395490815762	2.22946412601436	0.0257830396574232	0.10380221566325	ENSCAFG00000003776	NRP1
180.634093151398	0.656427114029313	0.294454507045116	2.22929891824931	0.025794022579525	0.103808435547821	ENSCAFG00000006065	PRNP
787.534864424577	-0.34372248295787	0.154237781360178	-2.22852325757465	0.0258456421863504	0.103940116419623	ENSCAFG00000017243	INTS14
189.290587353294	0.844780654763164	0.37921690962008	2.22769774588773	0.0259006774411701	0.104123373967628	ENSCAFG00000016257	MCC
95.1713652363703	0.920064039705264	0.413203116641068	2.22666287511206	0.0259698133734605	0.104325046491852	ENSCAFG00000032014	RAB39A
104.046690654449	0.439020725627061	0.197361641168252	2.22444808944811	0.0261183114142839	0.104883281214206	ENSCAFG00000012827	TCN2
585.905584739408	-0.603727795532006	0.271440344313112	-2.22416382892439	0.0261374236991557	0.104921723820078	ENSCAFG00000011962	RFC2
227.042896667369	0.702674954421521	0.316314760735964	2.22144218874458	0.0263210262259245	0.105528032568876	ENSCAFG00000003260	PLEK
281.428833217818	-0.37890382480429	0.17065203526714	-2.22032994925113	0.026396378357054	0.105768220600815	ENSCAFG00000002235	CHST10
3051.41516894496	-0.406701746388353	0.183285056109557	-2.21895748088295	0.0264896173460326	0.106025946575332	ENSCAFG00000001364	SRPK1
450.423557487922	-0.383065119342012	0.172730888978081	-2.21769899760443	0.0265753626521374	0.10628651859611	ENSCAFG00000019415	NAA10
52.2499370916474	1.46239486452183	0.659503474004543	2.2174179851428	0.0265945418231048	0.106291193863492	ENSCAFG00000011457	NTRK3
1293.84508895055	-0.417818789397124	0.188602273458229	-2.21534333460546	0.0267365075597144	0.10666479747889	ENSCAFG00000012118	URB2
957.057814209402	-0.295080003515259	0.13322456087938	-2.21490693283216	0.0267664531571547	0.106668195027371	ENSCAFG00000010029	LONP2
2962.6460069242	-0.438395388378321	0.198049923399272	-2.21355999969012	0.0268590615303914	0.106998485249104	ENSCAFG00000011260	CSE1L
325.169208724821	-0.301940537253377	0.136462889737342	-2.21262013309655	0.0269238458059832	0.10717892870793	ENSCAFG00000020375	E2F4
1070.51687134106	-0.42614657366644	0.1926689025193	-2.21180775981092	0.0269799507214202	0.107324585166329	ENSCAFG00000008892	URB1
194.457382354726	1.12137287649518	0.507539134427946	2.20943135303073	0.027144652266768	0.107707081631378	ENSCAFG00000030403	LRAT
1961.07723172162	-0.266319602551975	0.120640517532443	-2.20754691706587	0.027275873004168	0.108149721403332	ENSCAFG00000000985	VDAC1
667.94663541813	-0.612713889289218	0.277750759988366	-2.20598456441625	0.0273850804882604	0.108406359685363	ENSCAFG00000004746	XRCC1
609.675486524431	-0.345283538450793	0.156526146610356	-2.20591604615626	0.0273898784949198	0.108406359685363	ENSCAFG00000010694	NAA50
132.326823198621	0.923384990861344	0.418778209338224	2.2049499478985	0.0274576069897967	0.108635330676537	ENSCAFG00000004500	SYTL2
565.692735625313	-0.649478829800978	0.294814476820267	-2.2030086066531	0.0275941420321983	0.109116232672871	ENSCAFG00000012332	H2AX
260.916793607853	0.766555358123397	0.347969281390351	2.20293973956706	0.027598996208376	0.109116232672871	ENSCAFG00000014332	EXPH5
79.6926794343369	0.609544177569424	0.27672510786126	2.20270644135055	0.0276154459769153	0.109142037477575	ENSCAFG00000004787	CASKIN2
74.6646408017429	0.532930391921952	0.242026771637025	2.20194810812584	0.0276689741934409	0.109275061814598	ENSCAFG00000010627	RASSF1
6429.26697191848	-0.540154498701187	0.245365831136156	-2.20142509737409	0.0277059438973709	0.109381793584775	ENSCAFG00000012195	LDHB
1649.33076853168	-0.296001444083599	0.134471884431845	-2.20121436785266	0.0277208516262338	0.109401380350537	ENSCAFG00000017430	SRSF1
82.8923179431023	0.869507030858438	0.395213895853497	2.20009225379251	0.0278003503597209	0.109675772455728	ENSCAFG00000003439	IL4I1
95.4587941612685	1.34888617553902	0.613503545791437	2.19866076535697	0.0279020527194363	0.10995868070981	ENSCAFG00000016623	VSIG4
58.1622047627429	1.45429245169987	0.661805673186237	2.19746144619497	0.0279875070317642	0.110239031220226	ENSCAFG00000016939	AHSP
306.317667285417	-0.35695451005654	0.162497720485892	-2.1966739532665	0.0280437403762147	0.110297793945399	ENSCAFG00000019382	SGTA
1267.76669632779	0.261658627804189	0.119121099695944	2.1965766641852	0.0280506943554077	0.110297793945399	ENSCAFG00000029179	ZNF25
56.9987542241211	0.843451784667118	0.384027790178001	2.19633007360267	0.0280683266890784	0.110297793945399	ENSCAFG00000014794	SHC4
515.726479856892	-0.359894705113812	0.164024008490422	-2.19415869924205	0.0282240025500833	0.110606084747702	ENSCAFG00000012741	PSMC5
245.912921827963	0.600137429511222	0.273616214457663	2.19335477139306	0.0282818282879423	0.110780566003945	ENSCAFG00000002631	RHOQ
2671.6758467002	-0.329106488726134	0.150070611860763	-2.19301090763516	0.0283065932221326	0.11083809855829	ENSCAFG00000018888	NUFIP2
3583.86380302947	-0.73384214871046	0.334679717568361	-2.19266991750274	0.0283311696475716	0.110878925224009	ENSCAFG00000011796	MCF2L2
3662.81871493335	-0.496109652200441	0.226266850660125	-2.19258654439684	0.0283371814532856	0.110878925224009	ENSCAFG00000003083	CCT4
1098.14015771594	-0.349947231927785	0.159714148668819	-2.19108472758685	0.0284456617042973	0.111224256340407	ENSCAFG00000001234	UHRF1BP1
114.185636703697	-0.878990233784905	0.401236600946633	-2.19070302088871	0.0284732903519854	0.111253186707455	ENSCAFG00000013954	KIF18B
820.228564394871	-0.264048051434953	0.120569476170578	-2.19000745314168	0.0285236962960559	0.111410559502954	ENSCAFG00000004851	INTS4
711.262405993444	-0.454378015784807	0.207576913066743	-2.18896219753836	0.0285995877172932	0.111667328825881	ENSCAFG00000005445	TIMM50
109.087242437645	1.25656624529905	0.574217527382774	2.18831050146859	0.0286469924695297	0.111773064977778	ENSCAFG00000009534	GCNT4
1638.51447247087	-0.293940242601913	0.134397365904827	-2.18709824127108	0.0287353530103282	0.11195896130379	ENSCAFG00000009146	RBM19
1488.25902618058	-0.323190092714004	0.147827002997687	-2.18627237351934	0.028795684072111	0.112154295010322	ENSCAFG00000018684	NUP155
68.8989895834016	-0.623383555244769	0.285168903682338	-2.18601519027889	0.0288144940067571	0.112187829939937	ENSCAFG00000018912	RMI2
665.012739908061	0.844709408012888	0.386833860498974	2.18364909142985	0.0289880432893133	0.11270395480352	ENSCAFG00000002246	GLCCI1
917.249568391609	-0.263440335923837	0.120710653662195	-2.18241164248077	0.0290791658422836	0.112918878510139	ENSCAFG00000016989	DLST
2507.79208385332	-0.512165044822492	0.234688058191206	-2.18232256370377	0.0290857348755319	0.112918878510139	ENSCAFG00000004606	BIN1
1098.85009711782	0.991752479238584	0.454466454539739	2.18223472674783	0.0290922135823696	0.112918878510139	ENSCAFG00000013490	NIBAN1
978.327102848359	-0.516205458652515	0.236552593869329	-2.18220164154135	0.0290946542138135	0.112918878510139	ENSCAFG00000012220	PRELID3B
355.307838732657	0.753219088878063	0.345312945753515	2.18126513396261	0.0291638116861175	0.113108750736713	ENSCAFG00000011155	STARD9
1096.5560205604	0.753524006999648	0.345453446748304	2.18126064189674	0.0291641437484607	0.113108750736713	ENSCAFG00000004579	GIMAP4
133.810062354557	1.53127803291762	0.702170818843247	2.18077708703453	0.0291999081067059	0.113178615164901	ENSCAFG00000012896	CAMP
1032.98736443667	-0.306073330668254	0.140353041426396	-2.18073885366257	0.0292027375068632	0.113178615164901	ENSCAFG00000012708	SMARCD2
99.5378550595648	0.910957499192522	0.417892338639273	2.17988561876667	0.0292659412118924	0.113383616551464	ENSCAFG00000032164	ZNF792
2073.01505829642	-0.479419407273358	0.219956532481776	-2.17960977045807	0.0292863999434265	0.113422927104841	ENSCAFG00000015266	MYBBP1A
436.833955830238	-0.478321993714165	0.219580350126569	-2.17834607440262	0.0293802813719035	0.113666449106425	ENSCAFG00000006660	SLC7A1
6633.85393649135	-0.524139852266834	0.240646660301582	-2.17804748094146	0.0294025019999043	0.113712418951107	ENSCAFG00000008827	ALMS1
57.0368275157253	1.40347669172078	0.644755694555188	2.17675734169207	0.0294986774100488	0.113995267832814	ENSCAFG00000011524	PTPRU
62.3934167501031	0.602483511011375	0.276793997661498	2.17664947976284	0.0295067303864008	0.113995267832814	ENSCAFG00000014543	SH3TC1
591.526903989597	-0.505896596341551	0.232438895470722	-2.17647134881208	0.0295200337910618	0.11400661926541	ENSCAFG00000006988	MRPL15
131.860433805113	-0.470931171235465	0.216472987080402	-2.17547315065483	0.0295946780039392	0.114174627627263	ENSCAFG00000003706	RAB33B
1533.72480975032	-0.349552975844677	0.160692732084839	-2.175288025224	0.0296085393194204	0.114188051884399	ENSCAFG00000028917	SNX10
511.587460897187	0.482146718167383	0.221767108586219	2.17411283955093	0.0296966619444166	0.114487761909092	ENSCAFG00000005621	BHLHE40
319.322894520042	0.886753582033061	0.408129109566234	2.17272809326323	0.0298007880688218	0.114818544155165	ENSCAFG00000013740	MAP2
586.512697411441	-0.308722740317578	0.14211939245697	-2.17227737172499	0.029834747762267	0.114899296441588	ENSCAFG00000005899	HARS1
57.5660520696868	-0.497686295526687	0.229214205132617	-2.17127160700507	0.0299106472575155	0.115070727242187	ENSCAFG00000019239	CCNQ
932.06612730163	-0.695805709923592	0.320539500982281	-2.17073311648431	0.0299513523398715	0.115187036498687	ENSCAFG00000010846	PFKL
8932.13194364317	-0.434414438055358	0.200257729093014	-2.16927676161545	0.0300616784022942	0.115530538346203	ENSCAFG00000019897	SETX
959.874070917238	-0.398513330893486	0.183751882579645	-2.16875781243088	0.0301010756776824	0.115641540823901	ENSCAFG00000030060	MFAP3
18681.0545920962	-0.503947963038201	0.232433098015349	-2.16814200447874	0.0301478837817623	0.1157405143859	ENSCAFG00000018538	SERBP1
96.5747430471668	-0.359214431988683	0.165766959818348	-2.1669844966833	0.0302360362714178	0.11599796405627	ENSCAFG00000016081	HDHD5
1229.6830482084	0.760940551967211	0.351557203386403	2.16448573557131	0.0304270901822062	0.11660890763557	ENSCAFG00000009156	IRF4
94.8333382219573	-0.610050070768766	0.281957145171188	-2.16362692422062	0.0304929934576749	0.116786608734209	ENSCAFG00000024333	H2BU1
189.8112758341	0.614555589802662	0.284205705307509	2.16236190310718	0.0305902916652467	0.117030475835147	ENSCAFG00000011317	SELPLG
860.231056068606	-0.545084006207301	0.252240749452579	-2.16096727983191	0.0306978670275045	0.117317618107691	ENSCAFG00000017312	ZWILCH
3005.22689327566	-0.603589641969503	0.279331540350988	-2.16083597724437	0.0307080118676282	0.117317618107691	ENSCAFG00000014201	POLE2
73.8630606004476	0.769156733851414	0.35617692623146	2.15947939690956	0.030812994052139	0.117636973821408	ENSCAFG00000029969	RGS4
1559.12905307286	-0.318436668491744	0.147593808585258	-2.15752050539301	0.0309651311771352	0.118112043055203	ENSCAFG00000011997	UTP25
179.194016161372	-0.423037293206069	0.196311829620085	-2.15492512104216	0.031167694219453	0.118725758077723	ENSCAFG00000009768	ACOT8
886.503912634962	-0.446495348353576	0.207253827252622	-2.15434066657472	0.0312134659252805	0.118835898827331	ENSCAFG00000004350	ACAD9
176.309347948487	-0.426079962764025	0.197798882946954	-2.15410702232476	0.0312317799680286	0.118864480231262	ENSCAFG00000018841	MBNL3
8080.99825880922	-0.374403792487471	0.173837854861745	-2.15375294860396	0.0312595513653444	0.11888789953922	ENSCAFG00000018524	HNRNPM
313.856051933258	0.799786563713804	0.371465563889106	2.15305708378547	0.0313141925313063	0.118999527854038	ENSCAFG00000015721	LIPA
5691.73164709737	-0.312511701460092	0.14515404221269	-2.15296588848816	0.0313213594997218	0.118999527854038	ENSCAFG00000001996	CDC5L
1444.3468279941	-0.259661356795465	0.12067125696451	-2.15180783997164	0.0314124921187685	0.119181097210878	ENSCAFG00000020355	CTCF
1997.69618688271	-0.339712542936122	0.157914129919121	-2.15124854951303	0.0314565868741785	0.119266114798032	ENSCAFG00000006952	DHX37
202.596089637436	-0.470222457118039	0.218626041381495	-2.1508071689297	0.0314914230281684	0.119281592783705	ENSCAFG00000017881	MRPL4
1157.95356303905	-0.298175409522776	0.138638283958604	-2.15074365470224	0.0314964386386602	0.119281592783705	ENSCAFG00000010111	NIPSNAP2
1345.43058432974	0.431630143898487	0.200696120309038	2.15066511118327	0.0315026420343243	0.119281592783705	ENSCAFG00000000851	IRF1
118.462072720398	-0.302729679533825	0.140765785230326	-2.15059134603261	0.0315084689869975	0.119281592783705	ENSCAFG00000016885	COQ6
665.943498300637	-0.338467585339314	0.157389447040989	-2.15051003547377	0.0315148930474994	0.119281592783705	ENSCAFG00000001044	TATDN1
1760.80470155114	-0.503504306060367	0.234157190263339	-2.15028334382606	0.0315328090876183	0.119308347834439	ENSCAFG00000015861	PRXL2A
250.944622394165	-0.376152590410916	0.17500827916791	-2.14934168942956	0.0316073240674989	0.119466995676433	ENSCAFG00000029733	RPUSD3
121.007519909144	-0.399985503684832	0.186430856434366	-2.14548981501702	0.0319137048889381	0.120418126954865	ENSCAFG00000004452	NUDT15
459.737829929968	-0.345215836098664	0.160928398471698	-2.14515175305977	0.0319407157005371	0.120478714674283	ENSCAFG00000014189	ACSBG1
785.867015049416	-0.426423848157291	0.198820959560818	-2.14476305264412	0.0319717966926796	0.120541246877775	ENSCAFG00000008785	ARL2BP
859.221051319572	-0.418758096162268	0.195271585371055	-2.14449068647927	0.0319935908911452	0.120541246877775	ENSCAFG00000004729	NUP85
559.582652980894	-0.440041585375144	0.205250685974864	-2.14392260510658	0.0320390886148403	0.120601620696314	ENSCAFG00000004163	HMCES
830.604443677248	-0.44290591159486	0.206633660371344	-2.14343544415227	0.0320781495697634	0.120707344207262	ENSCAFG00000032033	APEX1
839.244164175582	-0.357329565678605	0.16677788146468	-2.14254769601615	0.0321494348888538	0.120810261135122	ENSCAFG00000002161	SLC25A13
7424.81396232152	-0.3044622979349	0.142151554468629	-2.14181476293381	0.0322083909784442	0.120990468706253	ENSCAFG00000003389	THRAP3
164.428547471308	0.954003209287811	0.445756208417485	2.14019051506808	0.0323393733868189	0.121364774887865	ENSCAFG00000012579	SLAMF1
1116.39165213462	-0.683335613422059	0.319452819929685	-2.13908148806596	0.0324290693761772	0.121653251728708	ENSCAFG00000017677	GGA2
2553.20098122064	-0.444675594450868	0.208006872966655	-2.13779279553976	0.0325335640004443	0.122003638063719	ENSCAFG00000007103	ANAPC1
1088.06548446849	-0.330207280651924	0.15450602217291	-2.1371806484176	0.0325833013727835	0.12214851117902	ENSCAFG00000018443	RHOT1
104.376194575662	-0.406084645108412	0.190055535318639	-2.13666307812392	0.0326254051101974	0.122252937619696	ENSCAFG00000011969	DALRD3
537.503591030249	0.353395612980211	0.16540363122518	2.13656502195589	0.0326333871125946	0.122252937619696	ENSCAFG00000004678	ABHD1
825.578175217013	-0.358577202611603	0.167843038126254	-2.13638412778179	0.0326481167120034	0.122266474537053	ENSCAFG00000006507	CHAMP1
1226.86367848354	0.477156018624417	0.223497757249561	2.134947681339	0.0327652839290712	0.122485155916382	ENSCAFG00000013234	LAMC1
169.753192217625	-0.482483358786869	0.226003479827652	-2.13484924725409	0.0327733261080019	0.122485155916382	ENSCAFG00000015729	OPN3
63.2181293439642	1.19159579518569	0.559276168622483	2.13060355874028	0.0331218161434864	0.123577630855565	ENSCAFG00000018631	TENM1
111.959698732648	0.748511458279612	0.351341685772904	2.13043737361534	0.0331355210279633	0.12358684156886	ENSCAFG00000030792	CA13
52.5638352525837	0.606432054125634	0.284818702831152	2.12918620897288	0.0332388574454821	0.123834071621762	ENSCAFG00000003891	SLC26A4
465.995416333637	0.442855400756999	0.207994905687395	2.12916465090056	0.0332406403877755	0.123834071621762	ENSCAFG00000013918	SLC2A3
65.33929210288	1.12767732392483	0.52967892138524	2.12898282033894	0.033255681788384	0.123834071621762	ENSCAFG00000020287	SYDE2
274.188850814657	1.02740131068322	0.482757291842246	2.12819428736657	0.0333209782824464	0.123984249028629	ENSCAFG00000017455	GAS7
135.71650987654	0.483159828082934	0.227073987968086	2.12776387294012	0.0333566661118922	0.123991203300001	ENSCAFG00000009205	HOGA1
3042.7561135431	-0.205726180314642	0.0967139851559388	-2.12716061677053	0.03340674015794	0.124135383444994	ENSCAFG00000015624	LEO1
273.98728732299	-0.465466484304359	0.218895524193034	-2.12643216904648	0.0334672915912681	0.124311976411203	ENSCAFG00000007817	CCDC62
446.204461327383	-0.606013046144048	0.285005964910699	-2.12631706264089	0.0334768682725687	0.124311976411203	ENSCAFG00000007392	CENPK
173.714285911637	0.782804318796458	0.368274881385261	2.12559791167932	0.0335367536525007	0.124452708677177	ENSCAFG00000009840	FAM13A
1768.30729566206	-0.344343850623744	0.162006319036041	-2.12549641688446	0.0335452127356256	0.124452708677177	ENSCAFG00000002445	NCBP1
197.462957746712	1.05931953485512	0.498522991467136	2.12491610815697	0.0335936136215735	0.12451296109562	ENSCAFG00000013297	IGF2BP2
1614.12185962846	0.311924037290322	0.146848873220596	2.12411597344536	0.033660447134167	0.124656989235254	ENSCAFG00000031546	PIK3C2A
65.9728420724738	1.09127045922659	0.513786347923134	2.12397714271274	0.0336720549331679	0.124658004782872	ENSCAFG00000012537	PHLDB1
406.972225670121	0.752728557209436	0.35456842545055	2.12294300106656	0.0337586284968343	0.124894434859294	ENSCAFG00000016686	ANXA2
6346.96627604174	-0.396741778519779	0.186909310638299	-2.12264320683062	0.0337837614469422	0.12494539077166	ENSCAFG00000001293	HSPA9
252.997698368726	0.777074631284547	0.366399850982738	2.1208377383351	0.0339354596738091	0.125422083653302	ENSCAFG00000001101	PTPRK
388.869598090528	1.72238879475564	0.812725805144974	2.11927415599705	0.034067304441992	0.125656030032686	ENSCAFG00000009273	STAB1
217.649719681768	-0.48425043391917	0.228544075601339	-2.11884920947971	0.0341032124661775	0.125704166861758	ENSCAFG00000017033	EME1
2971.83700897336	0.744241300219495	0.351441327413161	2.1176829307401	0.0342019294165223	0.125957814382491	ENSCAFG00000011405	TXNIP
181.610512244484	-0.433579149395517	0.204795447256042	-2.117132754682	0.0342485825006765	0.126056752574235	ENSCAFG00000016827	BCKDK
292.908615428357	-0.525845932088811	0.24841998762791	-2.11676176748079	0.0342800716612598	0.126102511104413	ENSCAFG00000029334	GINS1
111.334888201546	0.499001720859183	0.235798690893704	2.11621921634895	0.0343261676079597	0.126157078572311	ENSCAFG00000005530	ZFP36
328.282646912044	-0.619737137852172	0.292856229355978	-2.11618219361439	0.0343293150438156	0.126157078572311	ENSCAFG00000030542	FEN1
177.98482276823	0.498858806494261	0.235827318392097	2.11535631196398	0.0343995903492819	0.126324657011985	ENSCAFG00000013976	C8H14orf28
3620.31078980276	-0.586946069656914	0.277546130578029	-2.11476942025643	0.0344496043785602	0.126394256265176	ENSCAFG00000008674	RASGRP1
393.332270948049	-0.254058148760073	0.120136291001705	-2.11474939538851	0.0344513119631782	0.126394256265176	ENSCAFG00000017089	PPP4C
469.920807970935	-0.651911947713422	0.308363259621249	-2.11410382843319	0.0345064002817885	0.126554150283225	ENSCAFG00000018519	TNFRSF13B
60.3663278344069	1.25901992818323	0.59562956411165	2.11376332546722	0.0345354868041101	0.126618606452802	ENSCAFG00000032542	OPRK1
3327.89004481021	-0.433884563335753	0.205485945248754	-2.11150481757041	0.0347289442702187	0.127181946694032	ENSCAFG00000012400	ATE1
5767.65001203052	-0.310854081582179	0.147345215907129	-2.10969918275533	0.0348842749437542	0.127557227428974	ENSCAFG00000013205	DHX9
197.1491598463	-0.448692997952762	0.212697887189558	-2.10953199338968	0.0348986874566846	0.127567518556356	ENSCAFG00000010380	PCGF6
88.2922803531934	0.845096331242654	0.400715113033464	2.10897044747119	0.0349471325900279	0.127695107775806	ENSCAFG00000001966	SH3RF3
276.618488524787	-0.620991397149947	0.294530127408966	-2.10841384076026	0.0349952082643847	0.127792926859219	ENSCAFG00000023117	NFIA
75.0324069771657	0.584236483978339	0.277161933228352	2.10792469648777	0.0350375036219931	0.127836788087396	ENSCAFG00000009810	JAM3
3203.61448005884	-0.398455656409419	0.189032213312593	-2.10787171893561	0.0350420871064186	0.127836788087396	ENSCAFG00000000043	TMX3
94.5137453693182	0.908322728542694	0.430963879838359	2.10765396135606	0.0350609323204223	0.127854096775139	ENSCAFG00000007456	GLT8D2
17855.2707038664	-0.280044245265486	0.132876786683919	-2.10754829533651	0.0350700800045998	0.127854096775139	ENSCAFG00000000336	HNRNPH1
1311.6394376605	0.41660160463137	0.197699530861458	2.10724629854237	0.035096235606222	0.127880658638324	ENSCAFG00000016798	CREBRF
876.398684022824	-0.425342150668242	0.201852229232202	-2.10719570591884	0.0351006190043731	0.127880658638324	ENSCAFG00000008299	NUP160
7439.76447699983	-0.379059490514808	0.180066767235352	-2.10510521366426	0.0352821505128545	0.128456926014858	ENSCAFG00000007044	HNRNPF
551.072036847595	-0.226815802517004	0.107768890312423	-2.10465006978788	0.0353217797562152	0.128558655042558	ENSCAFG00000024131	FASTKD5
396.841655076846	0.780732236230045	0.371061938638909	2.10404828663874	0.0353742351481093	0.128634891806042	ENSCAFG00000002099	NCK2
73.3154352420764	0.829780835220618	0.394397248807554	2.10392145921259	0.0353852987409144	0.128634891806042	ENSCAFG00000020053	PALMD
533.25301326011	-0.312490558497547	0.148555411345902	-2.1035286137772	0.035419586739419	0.128666593744278	ENSCAFG00000011159	OXA1L
1703.75900017954	-0.43082159192395	0.204811272034165	-2.10350527900673	0.0354216243165447	0.128666593744278	ENSCAFG00000032380	DENR
173.675213388884	-0.59500568544491	0.282960883711119	-2.10278423519614	0.0354846347098532	0.128693902323211	ENSCAFG00000001004	NTAQ1
189.958898377561	-0.336908956238466	0.16034387445965	-2.10116512011345	0.0356264740885886	0.128998536919526	ENSCAFG00000011000	C37H2orf69
454.190003783654	0.570264779735606	0.271436750186482	2.10091219904388	0.0356486743573238	0.128998536919526	ENSCAFG00000011495	GPX1
1614.11007164127	-0.345492947083124	0.164453538903672	-2.10085443819786	0.0356537459983053	0.128998536919526	ENSCAFG00000010513	SYNC
1179.77321479556	0.172204451692205	0.0819883118329124	2.10035367044937	0.0356977412804516	0.129115243782863	ENSCAFG00000006241	RNF14
3058.75265289642	-0.257419873788005	0.122584577178944	-2.09993687388776	0.0357343945205466	0.129205327196414	ENSCAFG00000005950	TPP2
77.5525143599508	-0.652095202131324	0.310707753035931	-2.0987413276936	0.035839709424423	0.129543530712858	ENSCAFG00000020001	DOLPP1
334.475691903214	0.75234813148176	0.35861670000192	2.09791716748755	0.0359124632044505	0.129721242294171	ENSCAFG00000005437	SLCO2B1
105.191324865181	0.449965623700313	0.214523545500621	2.0975115931925	0.0359483119987639	0.12980810363572	ENSCAFG00000004409	EML2
172.902425037016	-0.470883324629587	0.224622894701608	-2.09632827168003	0.0360530804667189	0.130058324714149	ENSCAFG00000007268	DNMT3B
371.204948245062	0.47566760648096	0.227158862492604	2.09398656632403	0.0362611769521001	0.13055847580061	ENSCAFG00000018612	CARD6
209.204590194691	-0.649355907244877	0.310169025174328	-2.09355497983692	0.0362996415611314	0.13055847580061	ENSCAFG00000018800	TRAF4
91.8172780973512	-0.397746802759776	0.189996841848091	-2.09343902188537	0.0363099820944059	0.13055847580061	ENSCAFG00000005788	LAMTOR1
176.25030141144	0.445425332803501	0.212903445935708	2.09214712728515	0.0364253565019902	0.130886147064812	ENSCAFG00000028890	ZFP37
587.440166260174	-0.492138284314881	0.235250168334218	-2.09197845765494	0.0364404428048749	0.130897593210587	ENSCAFG00000015183	UXT
8591.85508138885	-0.585846983147802	0.280101266288551	-2.09155421148394	0.0364784121585527	0.130935201841197	ENSCAFG00000008687	CCT8
745.165458955129	-0.190535733670582	0.091101673850092	-2.09146249040505	0.0364866254789769	0.130935201841197	ENSCAFG00000007501	DBR1
3704.82897199537	-0.246498769601082	0.117970348047621	-2.08949768887329	0.0366629457749202	0.131493582356284	ENSCAFG00000004598	UBP1
685.846052705516	-0.300175495113758	0.143661604098818	-2.08946222615808	0.0366661348383237	0.131493582356284	ENSCAFG00000031801	RPP30
652.223574582335	-0.457163799876977	0.21886850705345	-2.08876007805606	0.0367293257423311	0.131677266571023	ENSCAFG00000006693	SNRPB
723.362860002313	-0.272488605404193	0.130488047231201	-2.08822655550506	0.0367774029330816	0.131754314174233	ENSCAFG00000014895	GALK2
319.772946407228	-0.414151824272813	0.198422435412827	-2.08722276496179	0.0368680025800218	0.1319624748263	ENSCAFG00000012405	RBM14
69.1753739359812	0.848684391919524	0.406872544003323	2.08587284747479	0.0369901424394635	0.132353473224352	ENSCAFG00000010395	ADAMTS16
682.514199333782	-0.449955811965922	0.215761601590805	-2.08543044104423	0.0370302460460388	0.13245387845866	ENSCAFG00000002758	SLC44A1
931.782689286028	-0.342706492658346	0.164348670398551	-2.08524043320382	0.0370474813880945	0.132472447265166	ENSCAFG00000001428	PPIL1
298.534465710615	0.78163843683436	0.374975658268967	2.08450447275086	0.0371143038002236	0.132625155132768	ENSCAFG00000009978	ETS2
136.197258658518	1.57204581425122	0.754450495603475	2.08369644318911	0.0371877879712648	0.132716169364601	ENSCAFG00000010403	UBASH3A
1260.27132263976	-0.55950295662098	0.268592553094848	-2.08309184366479	0.0372428527019837	0.132868678841751	ENSCAFG00000015825	DESI2
208.670870789682	0.913864687270754	0.439029811125894	2.08155497442678	0.0373831377275039	0.133239511297737	ENSCAFG00000004265	THNSL1
430.215039708886	-0.387675756370512	0.186264755238539	-2.08131568354967	0.0374050205509569	0.133274318445084	ENSCAFG00000003810	PPIL6
503.170934383305	-0.353710356028191	0.169984057289147	-2.08084429604195	0.0374481601870738	0.133341636095055	ENSCAFG00000012519	WDR12
1593.33709204802	-0.290581993966477	0.139664150030622	-2.08057682592681	0.0374726568837518	0.133342527681781	ENSCAFG00000018867	PHF6
202.745926001246	-0.293477377399035	0.141142821477876	-2.07929368512048	0.0375903651976674	0.133545357496493	ENSCAFG00000030913	TMEM126A
3459.34005138301	-0.428957201637788	0.206348067954838	-2.07880406096979	0.0376353634939943	0.13357578672812	ENSCAFG00000010149	CCT6A
51.8258179948006	1.29989155924722	0.625537912090508	2.07803801196168	0.037705858218201	0.133642943407156	ENSCAFG00000012281	KALRN
241.766208981182	-0.393436885320296	0.189363756144395	-2.0776778689386	0.0377390387427495	0.133642943407156	ENSCAFG00000008720	POLR2C
652.498207118177	-0.190686245712272	0.0917809043741932	-2.07762439270417	0.0377439677070065	0.133642943407156	ENSCAFG00000023631	ZBTB33
1278.7814581902	-0.253061656811574	0.121810212711875	-2.07750771612357	0.0377547238188084	0.133642943407156	ENSCAFG00000007591	CFAP97
54.1044031734981	2.52154635057879	1.21388858431623	2.07724694272428	0.0377787732705725	0.133642943407156	ENSCAFG00000011150	GALNT17
533.778685818109	0.464249381612236	0.22351043781044	2.07708143816517	0.0377940434497943	0.133642943407156	ENSCAFG00000001557	CCDC171
458.25314991666	-0.289802291325764	0.139527065050033	-2.07703280522559	0.0377985315368921	0.133642943407156	ENSCAFG00000010189	CUEDC2
1098.12798707662	-0.547848371599528	0.263765820343215	-2.07702563920777	0.0377991928906201	0.133642943407156	ENSCAFG00000017644	GALNT10
1807.81200580522	-0.292587091432522	0.14087324485206	-2.07695287873709	0.0378059085315952	0.133642943407156	ENSCAFG00000000417	NUP107
309.957323735055	-0.454737359840665	0.218959083014513	-2.07681432338901	0.0378186997103651	0.133642943407156	ENSCAFG00000019524	KCNAB2
53.0064442148333	0.951484661637041	0.458188859008013	2.07662112015779	0.0378365420283557	0.133642943407156	ENSCAFG00000005464	RBMS3
1415.74115793362	-0.518613737765156	0.249947136976233	-2.07489369167877	0.0379963885009011	0.134078369304271	ENSCAFG00000007200	SLC20A1
265.935633266087	-0.43878472600887	0.211522137628841	-2.07441514598727	0.0380407718729314	0.134191933877605	ENSCAFG00000010779	CISD2
194.749867583434	-0.345052696703006	0.166511885042351	-2.07224064885965	0.0382430043117797	0.134705764716762	ENSCAFG00000031020	CDC26
107.094605992441	1.02194010649296	0.493168967623164	2.07219061535485	0.0382476682617008	0.134705764716762	ENSCAFG00000020432	WLS
1156.32238923427	-0.43303795488288	0.209003201225171	-2.07192020191281	0.038272883636103	0.134751423531849	ENSCAFG00000012464	FAM117B
469.891908605862	-0.425507024103869	0.205395757985196	-2.0716446545821	0.038298592269258	0.134780746323941	ENSCAFG00000016789	PEX14
69.6408196555757	0.352987715254439	0.170396369404397	2.07156828803495	0.0383057198844113	0.134780746323941	ENSCAFG00000016330	CLN8
1011.54350474579	-0.306523691670703	0.147985796218082	-2.07130481103057	0.0383303199734352	0.134824173133295	ENSCAFG00000005054	ZRANB3
326.141632514146	0.716848745600992	0.346277630128371	2.07015609219471	0.0384377295205382	0.135072392011629	ENSCAFG00000003370	ASAP2
74.7636832645579	1.14453270125204	0.553001214411729	2.06967484234112	0.038482804181148	0.135187596035914	ENSCAFG00000012477	ITGB5
73.8750385291344	-0.623172374899624	0.301311371861559	-2.06820064921395	0.0386211592485712	0.135543755767401	ENSCAFG00000017528	HSF5
1329.17536515123	-0.484498359528581	0.234549325015854	-2.065656592684	0.0388609166807163	0.136081255196179	ENSCAFG00000016355	DDX39A
150.568714243716	-0.320903696536981	0.155437075915636	-2.06452479015465	0.038967985932626	0.136325978776385	ENSCAFG00000007035	MFSD5
2281.39964936504	-0.212703268307073	0.103049609660556	-2.06408611354971	0.0390095523535845	0.136428002014968	ENSCAFG00000002254	REST
67.6845800464201	0.862869718035113	0.418104125869417	2.06376752738529	0.0390397633105315	0.13647473516353	ENSCAFG00000017974	NOL4
1737.76220029688	-0.492546955235096	0.238733750785994	-2.06316431427672	0.0390970193678593	0.136518491501853	ENSCAFG00000012401	UMPS
1709.63145292427	-0.217631925175309	0.105485940769818	-2.06313678948179	0.0390996336793744	0.136518491501853	ENSCAFG00000006703	UHRF1BP1L
1578.00474468755	-0.416533613524381	0.201998351675018	-2.06206441820136	0.0392016033888397	0.13679518898282	ENSCAFG00000014672	STIP1
105.099986055869	-0.671605969960134	0.325730380532513	-2.06184626948881	0.0392223743462298	0.136824261158954	ENSCAFG00000014372	G6PC3
69.0613532995363	0.737059236486917	0.357500352111631	2.06170212737796	0.0392361039165098	0.136828759346129	ENSCAFG00000031330	HOPX
69.993739109271	1.21444661543024	0.58960756367153	2.05975413182931	0.0394220515600461	0.137346577481453	ENSCAFG00000006979	MTUS1
910.138231980846	0.679696590184073	0.330277765310244	2.05795442979822	0.0395945080550079	0.137811444060282	ENSCAFG00000018487	EMB
55.4464927881227	0.691726493654514	0.336138532785063	2.05786134640156	0.0396034451629475	0.137811444060282	ENSCAFG00000028694	ZNF793
1938.48875997342	0.264603903381851	0.128583389233297	2.05783892429342	0.0396055982066145	0.137811444060282	ENSCAFG00000008410	RASA1
463.139492470297	-0.435241400270353	0.211537325775385	-2.05751584820781	0.0396366320522355	0.137875811493529	ENSCAFG00000019878	MVD
63.6004008136334	0.754452934294198	0.366759372571928	2.05707881165664	0.0396786454832793	0.137891128489917	ENSCAFG00000001911	ALDH1L2
366.034500729206	0.992496855001495	0.48333450738826	2.05343678100812	0.0400302351584498	0.138937379775257	ENSCAFG00000029950	PKIB
505.356640486656	-0.401878612344114	0.195761100795152	-2.05290331282233	0.0400819556728987	0.139073006449909	ENSCAFG00000017605	MRPL22
3043.08067445086	-0.278030618727681	0.135470549532683	-2.05233255262321	0.0401373544576178	0.139178225327446	ENSCAFG00000002324	NOL8
1288.00892848449	-0.299781112364854	0.146113091106887	-2.05170604559692	0.0401982388638925	0.139344604243288	ENSCAFG00000001435	UBQLN1
140.882968327369	-0.37408396096265	0.182415831092295	-2.05072092001368	0.0402941324913448	0.139633006702048	ENSCAFG00000004964	XRCC2
639.132903880885	-0.434417705245776	0.212079095122673	-2.04837589011069	0.0405231820700428	0.140321850408498	ENSCAFG00000011267	AJUBA
282.821494099906	-0.341331445649097	0.16664181094019	-2.04829414492864	0.0405311863576505	0.140321850408498	ENSCAFG00000014716	PSME3
839.991331701382	-0.472118020880797	0.230603721446472	-2.04731310457358	0.0406273520367628	0.140451845013888	ENSCAFG00000015189	MRTO4
331.246362124438	0.795908757423027	0.388767832554945	2.04725980591653	0.0406325821287564	0.140451845013888	ENSCAFG00000029474	GADD45A
740.394116793968	1.0413667849291	0.508929226007008	2.04619175263234	0.0407375084604507	0.140770297064561	ENSCAFG00000014595	PYGL
2011.67242879174	-0.40609205019734	0.198729141932522	-2.04344489312608	0.0410084172518341	0.141573001052393	ENSCAFG00000017415	ZC3H14
92.9536283742827	1.24981474494063	0.612421694245166	2.04077477444863	0.0412732190199921	0.14235313138943	ENSCAFG00000007152	PTPRG
556.551289253736	-0.370043179710497	0.1815570486715	-2.03816476649185	0.0415334578068913	0.143026456611771	ENSCAFG00000030528	CHRAC1
159.349754419499	-0.399246743944842	0.195982004208017	-2.03716022579847	0.0416339882150319	0.143218555224083	ENSCAFG00000004620	TOMM40
639.799617039003	0.825127268586807	0.405052544715729	2.03708698871622	0.041641325539287	0.143218555224083	ENSCAFG00000012598	SLAMF7
263.327000631064	0.953065956825106	0.468082824815872	2.03610537771817	0.0417397748559919	0.143422612821323	ENSCAFG00000011769	ANK2
1856.71267553967	-0.265622241160356	0.130489682108759	-2.03558041423512	0.0417925061576717	0.14355895541169	ENSCAFG00000031101	CD48
347.094507602987	-0.302404799715147	0.148669449845962	-2.03407492277985	0.0419440419417972	0.143854854168328	ENSCAFG00000007982	PTCD2
4035.84115268497	-0.363411114734158	0.178765687962855	-2.03289075703201	0.0420635610662465	0.14417485452404	ENSCAFG00000016418	EIF3B
1167.24090699365	-0.221098738466598	0.108790320975907	-2.03233832277747	0.0421194173585367	0.144321330693628	ENSCAFG00000009928	XPO7
74.9052947321082	0.441047000440626	0.217090228777358	2.03162990303425	0.0421911370804195	0.144434461702555	ENSCAFG00000006442	PURG
365.34202903632	0.282459709226017	0.139097099152714	2.03066570724028	0.042288917313907	0.144631779084472	ENSCAFG00000031857	ZNF235
1040.5418171932	0.307830070841854	0.151602264082695	2.03051103955771	0.0423046201746911	0.144640412796028	ENSCAFG00000004421	CDADC1
244.94743157415	-0.372426565513419	0.183438556936516	-2.03025237296382	0.0423308926984649	0.144640412796028	ENSCAFG00000019980	TOR1A
4918.00145436144	-0.338465420118136	0.166750857338757	-2.02976719592234	0.0423802089007497	0.144722814554402	ENSCAFG00000014494	ZC3H15
13452.4577100892	-0.47836354063126	0.235690386776395	-2.02962686418388	0.0423944820887612	0.144722814554402	ENSCAFG00000029635	EEF1B2
266.086221379388	-0.415957942090651	0.205123321777084	-2.02784324321097	0.0425762493224467	0.145208113580648	ENSCAFG00000016964	MAZ
171.273121057434	-0.682988005822838	0.337074446935523	-2.02622302589874	0.0427419350664409	0.14563771493054	ENSCAFG00000017832	MYO19
172.774547056309	0.554599129927272	0.273739372203022	2.02601155056331	0.0427636010054102	0.145666412963304	ENSCAFG00000000026	CYB5A
6872.25842467295	-0.485459147722795	0.239662108787106	-2.0255982482155	0.0428059712071659	0.145727531494182	ENSCAFG00000028992	MTPN
71.2980430562543	0.994759084055384	0.491161495405264	2.02531976419405	0.0428345403510037	0.145727531494182	ENSCAFG00000011570	MID1
441.645842025275	-0.29202742809791	0.144200812258344	-2.02514412730717	0.0428525668917054	0.145743779604783	ENSCAFG00000014512	DDX49
353.936077914447	-0.431179113738039	0.213017067103646	-2.02415289817244	0.0429544222445492	0.145954800824157	ENSCAFG00000029379	UBE2S
123.472123396577	0.725315002780863	0.358494579385186	2.02322446276529	0.0430500106597005	0.146234424720829	ENSCAFG00000006273	FGD6
646.750701517964	-0.304000929767158	0.150325164678647	-2.02228901872169	0.0431465024252355	0.146471722276285	ENSCAFG00000004306	AMMECR1L
1999.53669505373	-0.584420024799322	0.289099840859825	-2.0215162452569	0.0432263523987866	0.146687265153443	ENSCAFG00000031512	H1-4
276.777162215504	0.973036167105937	0.481451173997389	2.02104848769403	0.0432747460003858	0.146695022855398	ENSCAFG00000010358	CD96
802.016564385997	0.430550972385351	0.213124918839282	2.02018128490189	0.0433645868111561	0.146939953892762	ENSCAFG00000032751	CLEC2B
385.975032624137	-0.261055867032735	0.129239862654008	-2.01993302740978	0.0433903348813492	0.146981919728968	ENSCAFG00000016117	ELP5
1735.57453955635	-0.378549029249757	0.187459942482381	-2.01935957216746	0.0434498602741885	0.147092955726623	ENSCAFG00000001818	DNAJA1
92.6315589040748	0.535178014643676	0.265287298800567	2.01735257233707	0.0436587329396917	0.147663715745286	ENSCAFG00000028891	SDR42E1
392.456352533101	-0.617427192248013	0.306163806419242	-2.01665637577861	0.0437313853972767	0.14772773586752	ENSCAFG00000017633	TIMM8A
3646.90505150323	0.51234986387202	0.254246078675918	2.01517312101832	0.0438865128269855	0.148160759540827	ENSCAFG00000032222	DLA-64
96.3133851077796	-0.336470837693162	0.166983793774992	-2.01499097658873	0.0439055945460832	0.148179697579739	ENSCAFG00000004807	ERI3
89.9112497952443	1.06283560692845	0.527526981938881	2.01475117542251	0.0439307271517611	0.14821903924608	ENSCAFG00000018214	PDGFRB
232.536729935798	-0.344359629085494	0.170982417655684	-2.0140060820695	0.0440088949366476	0.148346256637508	ENSCAFG00000011428	KRAS
762.036602474151	-0.517724830597616	0.257122777504474	-2.01353157282461	0.0440587369032545	0.148468764460446	ENSCAFG00000018545	MCTS1
2540.89995135251	-0.403772193405598	0.200591920803181	-2.01290356953995	0.0441247749868556	0.148629521961581	ENSCAFG00000014730	NOP14
63.199554683274	0.441494320427305	0.219355070279397	2.01269257129532	0.0441469813845335	0.148629521961581	ENSCAFG00000005638	SIRT2
64.7707302889733	1.03749204731225	0.515690739071043	2.011849290102	0.044235826275705	0.148809065273545	ENSCAFG00000005003	NCKAP5
544.856892916271	0.65257494676308	0.324373477036437	2.01180118894177	0.0442408985766426	0.148809065273545	ENSCAFG00000013506	NFE2L2
82.5316788591649	0.977105457587709	0.485922393387731	2.01082615430742	0.0443438225319879	0.148997890956985	ENSCAFG00000009371	SORBS3
116.935740087856	0.51843213982735	0.257829446834954	2.010756126546	0.0443512223832322	0.148997890956985	ENSCAFG00000024936	MTUS2
494.128495886077	0.885157526346489	0.440611860611685	2.00892805091006	0.0445447645853062	0.149404167970186	ENSCAFG00000010394	PHLDB2
532.283595601212	-0.429961658149439	0.214092151654635	-2.00830182155877	0.0446112284489279	0.149536801701042	ENSCAFG00000018722	NDE1
124.792496965974	-0.328280597964034	0.163468812826252	-2.00821546500712	0.0446204003257404	0.149536801701042	ENSCAFG00000016879	FAM161B
434.522705502501	-0.456249751877583	0.227430143628741	-2.00610941275387	0.0448445758158366	0.150196555846037	ENSCAFG00000003543	PSMB2
7641.08096653987	-0.462179054442934	0.230410858582664	-2.00589094318712	0.0448678847567841	0.150228878063887	ENSCAFG00000007259	IPO7
68.5578584825723	0.737787920262074	0.367869396839841	2.00557025563962	0.0449021180384296	0.150297746897348	ENSCAFG00000000664	RSPH3
709.689645541787	1.26816646068003	0.632500204351031	2.00500561415821	0.0449624468516096	0.150453895016993	ENSCAFG00000004018	CNTN5
259.766280023426	0.233964091522885	0.116746804598437	2.00402993750132	0.045066853593161	0.150757397406076	ENSCAFG00000014732	ZNF674
960.408519166809	0.308820871824848	0.154158449018805	2.00326919342045	0.045148402256445	0.150873240825196	ENSCAFG00000016080	TSPYL2
224.217786861025	0.837068357203605	0.417939620930873	2.002845184525	0.0451939082504479	0.150907042151389	ENSCAFG00000007813	NR3C2
96.8130057728481	2.4847924278824	1.24100125465082	2.0022481190654	0.0452580527857203	0.151029527484872	ENSCAFG00000012998	ACE
175.650607974095	1.03052353467496	0.514764858283705	2.0019306253944	0.0452921933285406	0.151097614322299	ENSCAFG00000013778	PLA2G4A
87.2610040965878	0.564244950816391	0.28194068913132	2.00128953559301	0.0453611967979446	0.151236072622186	ENSCAFG00000010156	SUMF2
50.9032293959172	0.492757499325046	0.246307489916571	2.00057862427144	0.045437819071578	0.151445627869178	ENSCAFG00000001384	CBY1
13029.7521530861	-0.724572813845983	0.362311897618578	-1.99985928866397	0.0455154603165799	0.151566620654575	ENSCAFG00000015177	SELL
351.73129601422	-0.354735836166642	0.177427516386794	-1.99932819548301	0.0455728553976383	0.151711814926944	ENSCAFG00000031752	UBE2G2
489.927573646838	0.333044424731207	0.166626308270993	1.99875054657971	0.0456353509714935	0.151827956846781	ENSCAFG00000010404	RNF19B
740.344828612299	-0.307852596356056	0.154056248147689	-1.99831295424595	0.0456827419472013	0.151922174931944	ENSCAFG00000019005	BLMH
251.729379653223	0.380328619107246	0.190341402323951	1.99813920914561	0.0457015699297921	0.151922174931944	ENSCAFG00000030377	ZNF514
67.6937789473618	0.423725365843909	0.212077610915346	1.99797311943997	0.0457195744431899	0.151924350241887	ENSCAFG00000019008	MYDGF
839.099257048809	-0.292630984296399	0.14650813737675	-1.99737017708367	0.0457849850404406	0.152095756707885	ENSCAFG00000002788	TRA2A
1369.52331838626	-0.182027111127496	0.0911893108639562	-1.99614526530483	0.0459181131958302	0.152353944808729	ENSCAFG00000013516	BROX
53.8179730633616	0.454632690030731	0.227865178641458	1.99518282144411	0.0460229439320471	0.152609695601021	ENSCAFG00000000600	C6orf47
193.004990089718	-0.405202986741311	0.203116095544713	-1.99493292569772	0.0460501958666207	0.152623449684513	ENSCAFG00000019536	ATP5F1D
3091.81844963436	-0.307347085756032	0.154132829377384	-1.99404038060907	0.0461476417589279	0.152788091244403	ENSCAFG00000005463	SNX5
56.5465480776874	0.776206056186272	0.389263925067266	1.994035424814	0.0461481833049001	0.152788091244403	ENSCAFG00000010030	TMCC2
358.271073490616	0.993506064696975	0.498266147328461	1.99392647889853	0.0461600897540823	0.152788091244403	ENSCAFG00000006164	CYP1B1
9069.52514031051	-0.221175379470695	0.11093242833347	-1.99378471014651	0.046175587208932	0.152793406651938	ENSCAFG00000003595	SFPQ
283.780780679533	0.869981746059343	0.436435190553695	1.99338129667229	0.0462197103373271	0.152893411729402	ENSCAFG00000004237	KIAA1217
688.938330107247	-0.329119911955074	0.165196186122735	-1.99229727804097	0.0463384501854348	0.153194052777156	ENSCAFG00000000887	SAMM50
743.99839237599	0.926449415869381	0.46505722038002	1.99211919581065	0.0463579812691552	0.153212570907283	ENSCAFG00000001519	CSF2RB
203.466354262471	0.747320068603834	0.375310955047679	1.99120238445716	0.0464586418356844	0.153391570732445	ENSCAFG00000017447	IL4R
2868.62251143775	-0.28946718887515	0.145410753985881	-1.99068625215475	0.0465153910705432	0.153391570732445	ENSCAFG00000015300	SPPL2A
245.265866318414	0.669514223481542	0.336397654441539	1.99024640820703	0.0465637983674631	0.153431761007707	ENSCAFG00000016114	ADA2
1469.39219311061	-0.541603721190748	0.272285838220382	-1.98909985451533	0.0466901824009968	0.153756082703163	ENSCAFG00000003589	PRMT1
1003.82817833619	-0.478492319359432	0.240664214232811	-1.98821549304606	0.0467878622176558	0.153989649793187	ENSCAFG00000014890	TUBG1
443.969787035087	-0.190407649703537	0.0957876756229649	-1.98780948034495	0.0468327648440187	0.154081591372122	ENSCAFG00000032452	ZNF621
52.4679384402632	1.17542391174402	0.591349243966729	1.98769834194657	0.0468450624191631	0.154081591372122	ENSCAFG00000018673	SMARCA1
411.925080773944	0.565499171772574	0.284754587016295	1.98591769038022	0.0470424640947045	0.154546016301569	ENSCAFG00000008753	DPYSL2
87.9583032422016	0.551818815128521	0.277909609803866	1.98560537549588	0.0470771591143299	0.154613816989703	ENSCAFG00000031547	TMED3
56.5467693742174	0.884187920243315	0.445525513504061	1.98459547981702	0.0471894956596499	0.154936496346415	ENSCAFG00000030826	GCSAM
202.840049600464	-0.375702945041458	0.189352862763958	-1.98414187964931	0.0472400255609555	0.154996478287306	ENSCAFG00000030967	COX14
1699.24603250985	-0.61593086462865	0.310435265195131	-1.98408793614828	0.0472460377558298	0.154996478287306	ENSCAFG00000029722	TLCD1
306.353390321604	-0.384366371430459	0.193727969794775	-1.98405202840682	0.047250040157954	0.154996478287306	ENSCAFG00000017129	FLAD1
109.910267074324	0.860225607680757	0.433618016472892	1.98383271681825	0.0472744915825966	0.155030451078408	ENSCAFG00000002026	CYP39A1
148.449853441691	-0.410493315556448	0.207026607642048	-1.98280462705643	0.0473892569841733	0.15536048809804	ENSCAFG00000017673	EARS2
62.593581666644	0.432418548327498	0.218209174872114	1.98166987515958	0.0475162009604702	0.155699314862055	ENSCAFG00000003304	ZC3H12A
377.881720195966	-0.843179977555734	0.42556822474464	-1.98130388626096	0.0475572048338852	0.155767183759653	ENSCAFG00000028754	PLPP3
630.316810501349	0.50440725050041	0.254630571824204	1.98093750835485	0.0475982820816613	0.155767183759653	ENSCAFG00000020225	NEK6
156.440545100268	0.297613895713564	0.150301790655721	1.98010878257115	0.0476913065060892	0.155886086258685	ENSCAFG00000028942	LYSMD4
506.080032734542	-0.322390289307809	0.162888365849884	-1.97921004134157	0.0477923628480444	0.156169993750933	ENSCAFG00000010977	TIMMDC1
64.247637185443	1.21904407296653	0.616171111320996	1.97841808966514	0.0478815606632417	0.156414994278288	ENSCAFG00000004682	FAM171A1
411.908009785073	-0.324463442893917	0.164040376024571	-1.9779486657926	0.0479344980628415	0.156448498193879	ENSCAFG00000003139	TBRG4
1947.84152303735	-0.245634767810149	0.124189936692229	-1.97789590970553	0.0479404504927245	0.156448498193879	ENSCAFG00000018537	CUL4B
2185.97757239937	-0.510618530306148	0.258239816946838	-1.9773036410232	0.0480073183666458	0.156500443009703	ENSCAFG00000002856	CYCS
5878.63393933445	0.261121159056442	0.132092132008499	1.97681084471891	0.0480630154019163	0.156635587083164	ENSCAFG00000017011	HERC1
1351.87182992269	-0.333543984009784	0.168789147363629	-1.97609851829643	0.0481436202195344	0.15684059772932	ENSCAFG00000009938	TENT4B
4759.00140123088	-0.269072083111652	0.136169878093789	-1.97600296687	0.0481544411793721	0.15684059772932	ENSCAFG00000013275	DLG1
938.904230197848	0.454904642160444	0.230238778488098	1.97579506435733	0.0481779926784459	0.156870853010724	ENSCAFG00000013026	HEATR5A
556.745122984124	-0.28767617554557	0.145612718797541	-1.9756253294436	0.0481972276709939	0.15688703970206	ENSCAFG00000008731	COQ9
102.846149060252	0.933751152329864	0.472701592284994	1.9753501311815	0.0482284278727462	0.156895734449079	ENSCAFG00000005940	THSD1
352.396673861029	-0.297422199671004	0.150585513233125	-1.97510499705611	0.0482562338832057	0.156937414126068	ENSCAFG00000012638	DPP3
1117.72119114075	0.226901345276186	0.114894905168252	1.97485993781806	0.0482840448588611	0.156937414126068	ENSCAFG00000007411	CSPP1
3130.91242320068	-0.278169705340763	0.141035253039017	-1.97234166172487	0.0485706166860133	0.157589443342024	ENSCAFG00000005161	DARS1
626.059433359021	0.43313785944223	0.21967579759578	1.97171406309964	0.0486422573309803	0.157775343079756	ENSCAFG00000001873	TCP11L2
3429.36461371342	-0.253278789088405	0.128482243363337	-1.97131356410204	0.0486880208191512	0.157877223169176	ENSCAFG00000013458	ATP13A3
104.640769326997	0.795995106129317	0.40407596838884	1.96991449232471	0.048848171213422	0.158218396131228	ENSCAFG00000008540	MYL9
144.39068036182	1.06721956925903	0.541765583789333	1.96989177827513	0.0488507749124147	0.158218396131228	ENSCAFG00000018639	PTPRM
1798.65173423566	-0.491093386285534	0.249338008078618	-1.96958895304357	0.0488854987339113	0.158284250978596	ENSCAFG00000012743	OAT
416.079549425941	0.3979352605292	0.202077846294091	1.96921764471931	0.0489281035272751	0.158375577014861	ENSCAFG00000017162	PBXIP1
108.948508402114	0.587218799878547	0.298307623609997	1.96850081393249	0.0490104425533013	0.158595427373863	ENSCAFG00000029256	CEP112
568.746937263078	-0.245531681038344	0.124777485456647	-1.96775628343345	0.0490960864136137	0.15877913980104	ENSCAFG00000029845	NOM1
175.232374164095	-0.469639458427282	0.238693298014332	-1.96754354786737	0.0491205805921396	0.158811659592282	ENSCAFG00000007162	SLC35A4
592.920568803662	0.321179609011724	0.163328136873707	1.96646833276544	0.0492445368341485	0.159118877978496	ENSCAFG00000011714	VPS45
2261.06125366477	-0.377527486183608	0.192058939098106	-1.96568557525335	0.0493349420879679	0.159353508922054	ENSCAFG00000012067	AP1B1
3925.56368368441	-0.30271829616673	0.154008963473951	-1.96558881599078	0.0493461270468692	0.159353508922054	ENSCAFG00000007638	CTR9
211.89706112127	0.709466802138902	0.361003068243369	1.96526529702683	0.0493835399121232	0.159380738114273	ENSCAFG00000014843	FERMT2
282.29255704815	-0.275654119941928	0.140281800667854	-1.96500272044979	0.0494139226793756	0.159432013948504	ENSCAFG00000007967	MRPS27
644.160771174313	0.511122302153423	0.26016587945791	1.96460159655991	0.0494603670486833	0.159535066618319	ENSCAFG00000031424	RAP2A
232.310009589078	-0.383485795606462	0.195276832472251	-1.9638058993043	0.0495526057062737	0.159785725641543	ENSCAFG00000016651	MPDU1
171.464453104564	0.433096467423813	0.220593713190491	1.96332189689295	0.0496087826811422	0.159873132349804	ENSCAFG00000000160	NAB2
197.642703940066	0.486909641137484	0.24802494911231	1.96314783202315	0.0496289990199454	0.159891435331101	ENSCAFG00000017932	ARID3B
1215.74488923052	0.551670351772971	0.281411944666854	1.96036579906393	0.0499530503353136	0.160747103756031	ENSCAFG00000008837	ANXA3
24462.5456315932	-0.396674075104404	0.202391957449074	-1.95993002935512	0.0500039691583811	0.160806345728263	ENSCAFG00000000567	PABPC1
191.065848132122	0.984815859464295	0.502499902867698	1.95983293497986	0.0500153203687959	0.160806345728263	ENSCAFG00000011659	ATP9A
341.794251639531	-0.324858483617564	0.165771974008727	-1.95967071973494	0.0500342896172154	0.16082032480998	ENSCAFG00000012543	ATRIP
63.5552545177967	0.593024499840872	0.302638559839443	1.95951401617655	0.0500526200630347	0.160832243083061	ENSCAFG00000011184	SIAE
414.260807695512	-0.259211118734197	0.132332938050927	-1.95878004790041	0.0501385511767227	0.16101428449424	ENSCAFG00000011160	LRRC58
723.872732397507	-0.419962992557504	0.214416488701589	-1.9586319834851	0.0501559011582145	0.161022798764703	ENSCAFG00000007132	MIPEP
65.1582108627436	-0.411653203971813	0.210205494023154	-1.95833703531302	0.0501904777710497	0.161039983956761	ENSCAFG00000013699	LRWD1
1613.22153910933	-0.330751012105595	0.168907133304829	-1.95818261570211	0.0502085882645428	0.161051111788191	ENSCAFG00000007613	POLR1A
446.727649740991	0.267433223034643	0.136605939384627	1.95769835659678	0.0502654182049355	0.161115087949438	ENSCAFG00000005140	IRAK2
62.1145110603485	0.786980377347254	0.40224704776233	1.95646029405353	0.050410955453373	0.161460696701774	ENSCAFG00000016173	THRA
2214.21328676109	-0.519103372200601	0.265413411848089	-1.9558294683982	0.0504852462310633	0.161549466124367	ENSCAFG00000017591	UBR7
206.663742580787	-0.264779389707281	0.135380532767125	-1.95581583478284	0.0504868528404475	0.161549466124367	ENSCAFG00000018702	EFCAB7
88.6096792307429	-0.328165443856395	0.167796304538556	-1.95573701553713	0.0504961418797684	0.161549466124367	ENSCAFG00000016346	CNIH4
844.071070385948	-0.260513321201043	0.133281667982652	-1.95460730004483	0.05062943902588	0.161795670790982	ENSCAFG00000002565	TEX10
78.3765233921421	0.989971767951486	0.50649273846195	1.95456260825713	0.0506347183455573	0.161795670790982	ENSCAFG00000008586	ADAMTS1
261.366862549305	-0.43310871767422	0.221622434120892	-1.9542638785294	0.0506700183234913	0.161795670790982	ENSCAFG00000011928	HSCB
2606.60612280279	-0.359795078988588	0.18414173878549	-1.95390290849659	0.0507127005525173	0.161795670790982	ENSCAFG00000013345	TRA2B
113.182055048788	-0.34097202520089	0.174535757511955	-1.95359409476614	0.0507492395580881	0.161795670790982	ENSCAFG00000013050	PIGX
70.9554413548943	0.914642178918214	0.468208152603954	1.95349477327852	0.050760996015532	0.161795670790982	ENSCAFG00000005841	ADAM32
193.841135973478	-0.317339359888232	0.162463546948862	-1.95329577525548	0.050784557821113	0.161795670790982	ENSCAFG00000008649	FAM98B
617.710939408327	-0.298632144915651	0.152904976678447	-1.95305706460858	0.0508128337741213	0.161795670790982	ENSCAFG00000001398	KCTD20
992.339591620015	-0.296003835431355	0.151562708088748	-1.95301231525917	0.05081813592892	0.161795670790982	ENSCAFG00000019296	METTL16
2606.18317291286	-0.609878044473558	0.31237908176801	-1.95236518726465	0.0508948631170654	0.161893272272896	ENSCAFG00000031860	H2AC6
92.1942328375374	-0.404029791078258	0.206946548156985	-1.95233887531078	0.0508979848640489	0.161893272272896	ENSCAFG00000028834	FAM104A
2519.92509007209	-0.314488036160491	0.161126878149118	-1.95180369515657	0.0509615154181201	0.162017906109844	ENSCAFG00000007011	TGS1
181.069894707322	0.361378288773229	0.185155024264504	1.95176064062393	0.0509666292517556	0.162017906109844	ENSCAFG00000001545	TTC39B
260.045648863645	0.381699883915924	0.195579812672155	1.95163232186829	0.0509818729550428	0.162019537888621	ENSCAFG00000018012	TRPV2
271.358336607949	0.694768357536957	0.356100380435274	1.95104637823671	0.0510515290114342	0.162162070378291	ENSCAFG00000006219	SIGLEC1
741.679539469656	0.493285682577092	0.252836445600331	1.95100702909282	0.0510562096299682	0.162162070378291	ENSCAFG00000019764	DENND2D
97.6510364510412	1.04426223788635	0.535306394555212	1.95077482448914	0.0510838379088405	0.162202983013665	ENSCAFG00000004855	EPB41L5
231.644935256442	-0.323412271740495	0.165850756893731	-1.95001987206921	0.0511737505489206	0.162394715028153	ENSCAFG00000005697	CHMP6
61.9930137282063	-0.602439415638291	0.308980447963481	-1.94976549360656	0.0512040761139197	0.162444082254688	ENSCAFG00000001049	PMM1
346.321394313671	0.99586137891885	0.511269608631885	1.94782041041651	0.0514364556879925	0.163040223663467	ENSCAFG00000010864	SCN3A
308.635136195792	0.342842384209034	0.176096069042402	1.94690537996325	0.0515460795389385	0.163239966078562	ENSCAFG00000030893	ZNF502
64.7935442018692	-0.475233725806348	0.244138102330662	-1.94657745460268	0.0515854137090757	0.16327711234133	ENSCAFG00000031029	HRAS
750.911935248531	-0.508636212670515	0.26132055031608	-1.94640724602521	0.0516058398812248	0.163294773548214	ENSCAFG00000013710	DNA2
760.716173477018	-0.333990054320836	0.171621718527591	-1.94608268222849	0.0516448084754832	0.163327871077702	ENSCAFG00000011643	AP1AR
78.7236742153702	0.859123636864614	0.441465318126422	1.94607277534447	0.0516459983278704	0.163327871077702	ENSCAFG00000012331	BICC1
1780.33820870175	-0.261654026166395	0.134469289886251	-1.94582738101563	0.0516754783914234	0.163374126710913	ENSCAFG00000031150	PAIP2
1616.19580700651	-0.423272958457136	0.217558261492403	-1.94556141216414	0.0517074460433858	0.163374206273856	ENSCAFG00000002608	PPP6R1
236.148694998294	0.741910936773385	0.381348656467308	1.94549246258322	0.0517157360158049	0.163374206273856	ENSCAFG00000030211	SDC4
596.256670252215	-0.243388398124817	0.125112464157253	-1.94535692158461	0.0517320356750199	0.163374206273856	ENSCAFG00000007253	ARMC1
132.994915478359	0.820974753843724	0.422027433079299	1.94531134588462	0.0517375174057681	0.163374206273856	ENSCAFG00000006607	DPYSL3
132.975236179931	0.889583874081848	0.457320346799132	1.94520948019962	0.0517497713117661	0.163374206273856	ENSCAFG00000008861	CPE
1924.08306115757	-0.461935845974769	0.237544043148126	-1.94463241364768	0.0518192352360148	0.163499646689882	ENSCAFG00000018870	HPRT1
92.9481273848677	0.943001099782907	0.484992114619758	1.94436377697035	0.0518515987623779	0.163554842210323	ENSCAFG00000028962	SLC25A21
478.061261429551	-0.238203679242984	0.122543739598498	-1.94382577211561	0.0519164647892931	0.163665576445238	ENSCAFG00000015762	AP1M1
4151.65777159103	-0.257860234313195	0.132667607988602	-1.94365631688594	0.0519369096754761	0.163666905312312	ENSCAFG00000001976	VCP
70.5474749271414	0.702925510070082	0.361694887496386	1.94342119385668	0.0519652885811968	0.163666905312312	ENSCAFG00000029425	SRPK3
99.3616390756837	0.552893943610623	0.284508410062906	1.94333075598143	0.0519762077157293	0.163666905312312	ENSCAFG00000016925	FOXO4
1494.474120916	-0.318032909354941	0.163657620455581	-1.94328200831479	0.0519820941247205	0.163666905312312	ENSCAFG00000010317	METAP1
126.384609250254	0.371629302349892	0.191256758499066	1.94309108481365	0.05200515400918	0.163666905312312	ENSCAFG00000015765	TFE3
51.429682615569	0.517803099480868	0.266581197950312	1.94238417211023	0.0520906099680443	0.163885760594542	ENSCAFG00000014322	PCOLCE
100.208959931394	-0.352675260041872	0.181713644138479	-1.94082982438626	0.052278922187075	0.164431188200068	ENSCAFG00000032760	PCBD2
694.453174662187	-0.432551815948218	0.222917864659677	-1.94040893316731	0.0523300118044532	0.164544825568091	ENSCAFG00000019301	CLUH
894.885966862956	0.506803816526606	0.261252149873703	1.93990295112063	0.0523914853743529	0.164691039620608	ENSCAFG00000007431	FER
1647.61971743643	1.00967236072222	0.520840605892555	1.93854386409056	0.0525569046969828	0.16516382707489	ENSCAFG00000009582	TXNDC5
59.9178613769243	0.547481697621182	0.282463234752849	1.93824055757281	0.0525938807460423	0.165185635158686	ENSCAFG00000025434	MANSC4
418.940374681871	1.20836777542678	0.623932872868816	1.93669516060399	0.0527826176802435	0.165676974905712	ENSCAFG00000001460	PTPRD
536.643594187937	-0.418067571801534	0.215942076550985	-1.93601718793709	0.0528655958913065	0.165849597606526	ENSCAFG00000016587	PSMB3
376.704087606458	0.397115680685864	0.2051494910525	1.93573807396986	0.052899788781671	0.16590954571132	ENSCAFG00000029621	ACER2
295.732215907898	0.805552293872332	0.416188374690123	1.93554732150343	0.05292316756522	0.165920194583427	ENSCAFG00000000366	SASH1
87.6212377342981	-0.463402290884568	0.239466569696288	-1.93514398052427	0.0529726298065877	0.165920194583427	ENSCAFG00000032202	C15H4orf46
154.243755968233	0.624701936545052	0.322830525634357	1.93507703559793	0.0529808430885486	0.165920194583427	ENSCAFG00000014005	ANGPTL1
71.1100890758999	1.06036492304753	0.548254007289255	1.93407601029734	0.053103782993039	0.166170272870679	ENSCAFG00000016817	KDM6B
1002.34414338904	-0.185982907090829	0.0961794470430056	-1.93370738560879	0.0531491152627894	0.166217548699295	ENSCAFG00000003015	PTBP3
235.163641956372	0.755716148178654	0.390887601484938	1.93333363685052	0.0531951106761494	0.166314105266335	ENSCAFG00000009407	LPCAT2
1505.89084391106	-0.333265211777059	0.17247836582783	-1.93221457182478	0.0533330273566194	0.166650793863492	ENSCAFG00000004454	SUCLA2
2267.24878918482	-0.347361000118453	0.17977958135476	-1.93214934366213	0.0533410754595839	0.166650793863492	ENSCAFG00000017869	AATF
1410.07694990592	-0.336024472618424	0.173917503353696	-1.93209117046173	0.0533482539497549	0.166650793863492	ENSCAFG00000018246	AP2B1
77.6485647876507	1.11076132718577	0.574987037608454	1.93180237906886	0.053383902343517	0.166657304565115	ENSCAFG00000006735	GZMA
1152.216710466	-0.294986111109361	0.152710235071448	-1.93167216965743	0.0533999818924552	0.166657304565115	ENSCAFG00000005874	MAP4K1
390.234513633481	0.218697638850776	0.113242168539563	1.93123852776072	0.0534535614634595	0.166700291513255	ENSCAFG00000015008	GORAB
3396.61964948274	0.43689665640376	0.226238689543855	1.93113148456011	0.0534667943267871	0.166700291513255	ENSCAFG00000025025	TRIM34
211.943641356254	0.523393305934206	0.271060161874964	1.93091195074118	0.0534939420316956	0.166727080874644	ENSCAFG00000001885	APPL2
410.861177074029	0.579777331836353	0.300389641737513	1.93008430145196	0.0535963932451183	0.166853831119238	ENSCAFG00000020161	BTBD8
1487.32236920072	-0.366730079490985	0.190014451076681	-1.93001151971852	0.0536054104209902	0.166853831119238	ENSCAFG00000019674	PARK7
57.5242812112629	1.01047883393645	0.523572091024991	1.92997077433644	0.0536104590576768	0.166853831119238	ENSCAFG00000010139	DSCAM
976.635495531146	-0.510964845865444	0.264816165079582	-1.92950776140078	0.0536678574814873	0.166937998992896	ENSCAFG00000002131	ERMP1
543.207146574255	-0.208051733943242	0.107872068639033	-1.92868957245489	0.0537694115331076	0.167159343542298	ENSCAFG00000011894	WDR5B
447.601986140158	0.193241118050724	0.100217513963079	1.92821703920849	0.0538281356623943	0.167294621121977	ENSCAFG00000032133	ZSCAN31
726.997446449309	-0.314200614943838	0.162979897923548	-1.92784888778877	0.0538739248245383	0.167389632526863	ENSCAFG00000009088	NUP93
4260.36651878045	-0.327377464827946	0.16986499446179	-1.92728034322332	0.0539447019393878	0.167495089251524	ENSCAFG00000002244	SRP72
553.347343282301	0.278271224893595	0.14439076426684	1.92720930806446	0.0539535504335075	0.167495089251524	ENSCAFG00000016469	ETV3
230.498023426303	0.546789894187545	0.283896092365021	1.92602120597175	0.0541017260347658	0.167859918678853	ENSCAFG00000015599	SCIMP
77.4105139189258	0.775162540255347	0.402850082761626	1.9241960556181	0.0543300133638784	0.168218688426599	ENSCAFG00000015239	CCDC181
576.676408988273	-0.405985420767168	0.210994005907468	-1.92415618169368	0.0543350096974952	0.168218688426599	ENSCAFG00000019268	SLX4
845.251860260209	-0.389810409878019	0.202715182764926	-1.92294629618371	0.0544867947120711	0.16854004032343	ENSCAFG00000018411	NKRF
618.771724807596	-0.265182889943261	0.137923397318831	-1.92268240993405	0.0545199472500717	0.168587264493545	ENSCAFG00000032601	DRG1
2327.20947761152	-0.337274715633114	0.17554505377054	-1.9213000217823	0.0546938944095924	0.168991821379942	ENSCAFG00000005961	MRPS31
150.075304153569	0.274295813124192	0.142766054172183	1.92129574999235	0.0546944326493338	0.168991821379942	ENSCAFG00000010698	LTO1
5124.25768900205	-0.249589697693528	0.129908272397159	-1.92127639824564	0.0546968709985082	0.168991821379942	ENSCAFG00000002990	ECPAS
436.467652848391	0.215258631362912	0.112073309464157	1.92069487723796	0.0547701858259713	0.169170815473142	ENSCAFG00000007148	FBXO3
4467.89868849514	-0.359600828122716	0.187276860040672	-1.92015622242182	0.054838169424915	0.169277686372095	ENSCAFG00000001414	SRSF3
373.439793249954	-0.45782220368395	0.238442238252986	-1.92005496609289	0.0548509568351801	0.169277686372095	ENSCAFG00000001796	TMEM33
1085.25687983646	-0.289542018094688	0.150812538005466	-1.91988028266054	0.0548730230167157	0.169298283355079	ENSCAFG00000015287	PSMA3
843.682820629677	0.212732141107473	0.110815239237607	1.91970114012333	0.0548956601641668	0.169320629878203	ENSCAFG00000019583	GNPTG
3056.69864714214	-0.249540362398051	0.130014644308475	-1.9193250400777	0.054943210963463	0.169419786203288	ENSCAFG00000015749	DNAJC7
151.265753938494	-0.362904481037685	0.189102287962642	-1.91909090549649	0.0549728302320546	0.169463609787659	ENSCAFG00000010557	GTPBP8
7931.66551097034	-0.300521351931436	0.156621986341889	-1.91876861576401	0.0550136233698976	0.169541844619082	ENSCAFG00000000822	RAD21
1110.02807441934	-0.3870468615397	0.201750064155417	-1.91844727861668	0.055054321058776	0.169619741547753	ENSCAFG00000015559	PMS2
248.118358584907	-0.314901073520521	0.164163976371482	-1.91821056288221	0.0550843174090929	0.169664633767184	ENSCAFG00000011526	YOD1
927.52198340194	0.777073319085077	0.405337377690445	1.91710254680368	0.0552249051566581	0.170050036903159	ENSCAFG00000016961	LCP2
1441.86146309912	-0.406277692048615	0.211953386059263	-1.91682567380649	0.055260082135657	0.170110731432995	ENSCAFG00000013416	MTX2
77.1156855824423	0.77472757642576	0.404308276680112	1.91618035323754	0.0553421432275339	0.170189697757602	ENSCAFG00000014214	DNAJA4
6487.44807638511	-0.305068337358302	0.15921006496727	-1.91613725816278	0.0553476269550817	0.170189697757602	ENSCAFG00000000352	XPOT
1302.54116548647	-0.401937909084108	0.209818273548617	-1.91564777598351	0.0554099439799514	0.170333698668386	ENSCAFG00000019476	NDUFB10
4909.24581487075	-0.332967777297428	0.173898946132706	-1.91471992615374	0.0555282310006337	0.170649626369369	ENSCAFG00000016025	SMARCE1
1134.26826174419	-0.264687650510847	0.138280020269463	-1.9141424046298	0.055601962569734	0.170722787676511	ENSCAFG00000003399	TES
700.421236542209	0.356183701267842	0.186086707882726	1.91407384933863	0.0556107203657505	0.170722787676511	ENSCAFG00000010095	ATP6V1B2
475.260003280868	-0.449130955516674	0.234649883907014	-1.91404720956373	0.0556141238517081	0.170722787676511	ENSCAFG00000016536	KIAA2013
80.8051410519231	-0.368919638047624	0.192769276724825	-1.91378856794826	0.0556471768139621	0.170776589781465	ENSCAFG00000016747	MRPL24
195.10502543381	-0.554211489957285	0.289702430654522	-1.91303707292051	0.0557433065784373	0.171023885371334	ENSCAFG00000009125	TMEM67
421.593958256904	-0.446496556681989	0.233463337276161	-1.91249110841688	0.055813232009874	0.171066981597039	ENSCAFG00000015512	POU2F1
3017.31922337725	0.254731529598807	0.133200853371228	1.91238661879197	0.0558266230418641	0.171066981597039	ENSCAFG00000000555	RNF19A
162.849432655215	-0.299169412413472	0.156443146931189	-1.91232034308963	0.0558351180955879	0.171066981597039	ENSCAFG00000001989	AARS2
792.588298451493	-0.203810130249131	0.106617395210256	-1.91160297854965	0.0559271370096381	0.171182903433702	ENSCAFG00000016941	DAP3
81.2017314273009	0.85058975817132	0.445012578647299	1.91138363045119	0.0559552987768302	0.171182903433702	ENSCAFG00000001740	LARGE1
63.3212631080113	1.5590133256393	0.816476149840613	1.90944135470907	0.0562051802618268	0.171817892634751	ENSCAFG00000014645	SLC11A1
1703.4556066681	-0.29280027985446	0.153385259475218	-1.90892058895508	0.0562723365805939	0.171975390400098	ENSCAFG00000007771	RAD17
959.046313671707	-0.350695223555605	0.183741951214672	-1.90862903782858	0.0563099632613779	0.172042579419971	ENSCAFG00000019556	RABL6
1721.24733441109	-0.275336718911651	0.144271497608459	-1.90846233300282	0.0563314870779991	0.172060546062458	ENSCAFG00000017271	DIS3L
1356.45333503036	-0.328638506345289	0.172261823657656	-1.90778490188522	0.0564190229525568	0.172153717585397	ENSCAFG00000005985	TRNT1
8768.93041091828	-0.380096606793549	0.199235253380222	-1.90777786734443	0.0564199325311728	0.172153717585397	ENSCAFG00000012883	ARHGDIB
775.626637801065	-0.346089638781537	0.181449626623381	-1.90735933284605	0.0564740717580776	0.172256881660315	ENSCAFG00000011279	ZNF639
1220.73240730427	-0.252889737621563	0.132612941423466	-1.90697630945401	0.0565236553602448	0.172257962277719	ENSCAFG00000009171	GTF2H1
584.968174546548	-0.24768727569392	0.129894934216403	-1.90682783118606	0.0565428860898654	0.172257962277719	ENSCAFG00000007386	COPS5
698.733117144389	-0.391370458194876	0.205249486836279	-1.90680358926822	0.0565460263914703	0.172257962277719	ENSCAFG00000006910	APIP
1535.15693741741	-0.237644678330047	0.124637170462501	-1.90669185964508	0.0565605017396922	0.172257962277719	ENSCAFG00000007415	PPWD1
305.818432949236	0.648364843613335	0.34005786039127	1.90663095647114	0.0565683934673262	0.172257962277719	ENSCAFG00000001704	APOL6
363.36334491106	-0.264609636374601	0.1388322726059	-1.90596632474456	0.0566545748809215	0.172357930738337	ENSCAFG00000008823	FAM151B
509.570191334456	0.24350011036463	0.127760029125566	1.90591777437145	0.0566608745870076	0.172357930738337	ENSCAFG00000017091	TRIP4
1545.87629352747	-0.354128080168695	0.185806545782421	-1.90589668774844	0.0566636108861232	0.172357930738337	ENSCAFG00000003375	CPSF3
1069.96030533149	-0.326071483680897	0.171085805392089	-1.90589443077184	0.0566639037685086	0.172357930738337	ENSCAFG00000009029	DDX54
138.546091878347	0.300790249245668	0.15783300909883	1.9057499502992	0.0566826552713295	0.172367300339882	ENSCAFG00000001361	APOBEC3Z3
78.9950707598538	0.955636110067491	0.501560069528739	1.90532733390319	0.0567375344935547	0.172438834455543	ENSCAFG00000012430	BCL9L
1197.83871192735	-0.167893992101949	0.0881285317374434	-1.90510370242122	0.0567665922396523	0.172479488409927	ENSCAFG00000011741	TFIP11
3158.47720603211	-0.423618389776086	0.222378708939008	-1.90494131293959	0.0567877002146313	0.172495972013458	ENSCAFG00000000281	ABRACL
79.8560293913824	0.941394322368938	0.494252929326042	1.90468132106493	0.0568215085018794	0.172512716845826	ENSCAFG00000012619	MGST1
587.5647843492	0.644140642561659	0.338252926301735	1.90431654089242	0.0568689712654093	0.172535988906251	ENSCAFG00000008092	NRIP1
137.33595026826	-0.215033862023222	0.112926096353145	-1.90419990566895	0.0568841540208717	0.172535988906251	ENSCAFG00000011118	COPS7B
155.47079383503	-0.316969518337254	0.166475920132843	-1.90399619407012	0.0569106798574307	0.172535988906251	ENSCAFG00000019168	CZIB
442.473731326531	-0.475532274991551	0.249916710082618	-1.90276302386643	0.0570714740724045	0.172879550280751	ENSCAFG00000014668	SLC35F2
717.788775349204	-0.379137507984874	0.199268646547783	-1.90264507012627	0.0570868739539673	0.172879550280751	ENSCAFG00000018516	MRPS30
189.643068482598	-0.421681983012509	0.221685937403908	-1.90215936992075	0.0571503227451326	0.172976444654297	ENSCAFG00000025148	TMX2
58.8160266166951	0.92867513047111	0.488369945413136	1.9015812483823	0.0572259213227247	0.17314328408548	ENSCAFG00000006426	MAP4K3
1322.33840257643	0.225058256554833	0.118358452271785	1.90149712365311	0.0572369288967	0.17314328408548	ENSCAFG00000010996	CCDC15
602.088959226083	-0.354572766458003	0.186605902746197	-1.90011549066729	0.0574179652663103	0.173466401833603	ENSCAFG00000000203	AP3S1
1523.77666813965	-0.614324587190107	0.323313311633407	-1.90009060897148	0.0574212298925212	0.173466401833603	ENSCAFG00000010160	TPMT
292.211076130833	-0.276977263839794	0.145773501633615	-1.90005220932364	0.0574262684572041	0.173466401833603	ENSCAFG00000002989	KIAA1841
207.523927100287	0.802531304723992	0.422416324765841	1.89985864104296	0.0574516728896496	0.173466401833603	ENSCAFG00000012066	ABCC9
1909.33916211378	-0.292067257192353	0.153732568245406	-1.89983983566918	0.0574541414564794	0.173466401833603	ENSCAFG00000007987	SUCLG1
911.563329415372	-0.308508962044458	0.162409238778524	-1.89957766174354	0.0574885660112671	0.17352270514762	ENSCAFG00000009417	CDYL
1324.500610283	0.208578801238635	0.109880506779492	1.89823297463681	0.0576653988319869	0.173913277146428	ENSCAFG00000012823	STRN3
483.289492181696	0.460363521284292	0.242841909112411	1.89573341342491	0.0579953046404492	0.174716613459409	ENSCAFG00000007662	ACSL1
217.040013225704	1.20965463675179	0.638214515882456	1.89537311773489	0.0580429875300772	0.174758633516292	ENSCAFG00000013655	HMCN1
977.752493497201	-0.239540807310547	0.126388890590705	-1.89526790045393	0.0580569185260961	0.174758633516292	ENSCAFG00000004166	PMPCB
130.941237247469	-0.47001238098134	0.248070330155277	-1.89467390432036	0.0581356170292183	0.174947647525136	ENSCAFG00000019894	BANP
73.9047919287107	0.389134669572849	0.205558278974859	1.89306250039407	0.0583495583178482	0.175543433243439	ENSCAFG00000003452	KLHL32
891.012371845924	-0.234054996687561	0.123668361120433	-1.89260207353786	0.0584108078152903	0.175657167207004	ENSCAFG00000002000	PIGO
345.355149018903	0.859049021377621	0.453971242165595	1.89229832550553	0.0584512439292332	0.175657167207004	ENSCAFG00000018173	LAMA3
176.085027346609	0.339468103300928	0.179424247312606	1.89198566183467	0.0584928912098262	0.175729961173439	ENSCAFG00000012874	PDE6H
1053.04321998666	-0.623225517948134	0.329439623964865	-1.89177461547431	0.0585210168395175	0.175729961173439	ENSCAFG00000019810	VAV2
721.511453236288	-0.334574719062346	0.176859270049852	-1.89175675647671	0.0585233973796079	0.175729961173439	ENSCAFG00000002297	LIPT1
62.1328941582308	0.98419380799898	0.520371986140166	1.8913274238669	0.058580650082905	0.17585386742955	ENSCAFG00000002364	ADGRL3
164.897870110523	0.403347417509223	0.213278751065947	1.89117488494906	0.0586010027700115	0.175866965748255	ENSCAFG00000007000	AKIP1
422.463697788785	-0.406014592869416	0.214764294301561	-1.89051254627695	0.0586894442181773	0.176076765408802	ENSCAFG00000008175	MRPL19
188.506203797804	-0.375369562350159	0.198662954254713	-1.88947941380598	0.0588276186740059	0.17630442851129	ENSCAFG00000029817	ZBTB5
1231.85487240403	-0.323744340815272	0.171361959407982	-1.88924275804115	0.0588593077689313	0.176305426511567	ENSCAFG00000013060	PDK1
184.215354360744	-0.724511248187999	0.383813036369259	-1.88766711793229	0.0590706533827086	0.176797882290597	ENSCAFG00000009967	CHRM3
1147.82794018711	-0.412540301469107	0.21856000584114	-1.88753793211811	0.0590880093917842	0.176797882290597	ENSCAFG00000010963	MRPS35
632.373299997892	0.794185939150838	0.420894986274816	1.88689807445767	0.0591740361630104	0.177007131834906	ENSCAFG00000032530	RGS18
98.3288409055699	-0.709354544587881	0.375969674885915	-1.88673340423833	0.0591961923468212	0.177025263627702	ENSCAFG00000010857	MMAB
222.375322003185	-0.286676885202787	0.151991631370884	-1.88613598404802	0.0592766323383784	0.177121347212666	ENSCAFG00000030078	ZNF623
1519.42026740682	-0.422844434659998	0.224221878063637	-1.88583040295466	0.0593178125377208	0.177196257496576	ENSCAFG00000017283	TIPIN
595.656063552756	-0.283471657607159	0.150333122249416	-1.8856234299242	0.0593457177683033	0.177231482414762	ENSCAFG00000003703	SETD7
2396.71575677815	-0.239464035669427	0.127013192293083	-1.88534774495601	0.0593829040342989	0.177294397794043	ENSCAFG00000000509	DDX39B
721.515581130166	-0.356234715481598	0.18907968683424	-1.88404540670674	0.0595588337930424	0.177626793082883	ENSCAFG00000000469	POP1
395.277378451224	-0.326285932380597	0.173211157336008	-1.88374662116969	0.0595992569417952	0.177658587913607	ENSCAFG00000010927	BPNT1
747.543422784049	-0.308943810917158	0.164083858133636	-1.88284097187393	0.0597219226839539	0.177867900825217	ENSCAFG00000000229	MARS1
2360.87584884601	-0.202813428719997	0.107750843315509	-1.88224446769415	0.0598028305772487	0.178016599057959	ENSCAFG00000023066	RHOA
14914.7857948776	-0.236710908194483	0.125783373842521	-1.8818934566888	0.059850483046456	0.178110244325749	ENSCAFG00000007666	EIF4G2
338.223016648644	0.760269191367064	0.404114914739794	1.88131930705056	0.0599284962002033	0.178245951786381	ENSCAFG00000018816	RAI14
416.118451966932	-0.388490014814104	0.206677680893796	-1.87969021683446	0.0601503096774921	0.178677158027177	ENSCAFG00000007553	MRPL35
926.05508122763	-0.415757492553856	0.221274426759885	-1.87892247035404	0.0602550801643245	0.178789008595275	ENSCAFG00000032643	MRRF
347.087614456801	-0.4167825324317	0.221821956253906	-1.87890567493975	0.060257373839684	0.178789008595275	ENSCAFG00000029300	ITGB3BP
2846.31028696662	-0.403963784514943	0.215029803198117	-1.87864090701302	0.0602935415886568	0.178848075494508	ENSCAFG00000011748	ANP32E
1662.24599428188	0.290615470009157	0.154751262749083	1.87795217206316	0.0603877082552323	0.179079105715638	ENSCAFG00000018063	ACSL4
615.474015659139	-0.22287847851658	0.118691646353259	-1.87779414444411	0.0604093316251971	0.179094943004189	ENSCAFG00000019904	KLHDC4
2079.79290082134	-0.288764596293317	0.153881857073811	-1.87653438673286	0.0605819374737408	0.179397614119586	ENSCAFG00000013722	CDC27
1044.90053293529	-0.446843520177747	0.238131889891322	-1.87645392803827	0.0605929754026969	0.179397614119586	ENSCAFG00000010436	ACOT13
211.103338016709	-0.331932920611999	0.176916994586543	-1.87620709580631	0.0606268481047819	0.179449596960306	ENSCAFG00000017070	TRMT1
156.333289872367	-0.541943616174617	0.289000004477132	-1.87523739715893	0.0607600714654969	0.179747182907208	ENSCAFG00000005097	RHBDF2
3315.72048282361	-0.263238019830116	0.140519555683943	-1.87331947179076	0.0610242826041022	0.180431743108204	ENSCAFG00000023538	SRRT
1174.2427232659	-0.207863815882517	0.110970502934799	-1.87314475815837	0.0610483981724031	0.180454536817592	ENSCAFG00000004679	CNOT10
389.682499260366	-0.387698985904699	0.207014334199812	-1.87281227362009	0.0610943125247745	0.180541736555614	ENSCAFG00000032597	MRPL50
3508.50326947196	0.302543790020307	0.161632765001508	1.87179740455151	0.061234637493272	0.180859231414742	ENSCAFG00000012521	TLK1
2018.16615636112	-0.435952155957081	0.233088724560073	-1.87032709016658	0.0614384098413814	0.18136367950761	ENSCAFG00000019881	CYBA
479.692016214184	-0.294285478836803	0.157490812665841	-1.86858822972238	0.0616801245766674	0.181969232034349	ENSCAFG00000019033	HDGFL2
938.383454781212	0.561490135847549	0.300542636505333	1.86825450916541	0.0617266041735242	0.181969232034349	ENSCAFG00000005754	NR1D2
583.539554471427	-0.305959861562941	0.163817867263364	-1.86768309631978	0.0618062561561477	0.182107423375695	ENSCAFG00000008166	BTBD10
522.205569038793	0.329740543904696	0.176564897640697	1.86753170256811	0.0618273739082847	0.182120858494168	ENSCAFG00000031283	ZNF134
1462.23130402659	-0.367837895669857	0.196987709027785	-1.86731394301344	0.0618577594272957	0.182161578565147	ENSCAFG00000016472	MFN2
272.539292579781	-0.401246392104209	0.21490229210869	-1.86711080727455	0.0618861155236136	0.182196302099632	ENSCAFG00000029496	TP53RK
51.7321902091541	-0.51312354348921	0.274940162906012	-1.86630988381505	0.0619980227668771	0.182428103909278	ENSCAFG00000000564	SCO2
792.010662691069	-0.238803228258486	0.128010097631159	-1.86550305544302	0.0621109243179526	0.182662581971433	ENSCAFG00000010267	RAP1GDS1
650.43459292305	-0.193796503097548	0.103901867779424	-1.86518786658352	0.0621550756821743	0.182743565204019	ENSCAFG00000032009	PPP6C
1801.62177847642	-0.288997596554949	0.154995000345974	-1.86456076589476	0.0622429965953209	0.182864302695332	ENSCAFG00000019895	TTF1
470.544728682227	-0.37276735850379	0.20002413695055	-1.86361188297964	0.0623762276989551	0.183197898120376	ENSCAFG00000005259	CDC20
887.969449318974	-0.256524124651733	0.137712067759952	-1.86275704681804	0.0624964557511497	0.183453033575366	ENSCAFG00000016756	IGBP1
213.291913532361	-0.686891552853114	0.368942199177741	-1.86178635673551	0.0626332103461867	0.183756383194907	ENSCAFG00000008268	MND1
103.726470383368	0.722545424000486	0.388118786356856	1.86166052610538	0.0626509559597154	0.183759430560242	ENSCAFG00000009494	DENND2C
5793.64925519224	-0.239262420812671	0.128654470815844	-1.85972877036781	0.0629239094239991	0.184412491274864	ENSCAFG00000001048	DDX46
512.385453900203	-0.267733219682089	0.143993515045128	-1.8593422043915	0.0629786483511081	0.184492430205833	ENSCAFG00000003713	ZYG11B
261.721945508463	0.346535794816834	0.186379784826233	1.85929925361766	0.0629847327414221	0.184492430205833	ENSCAFG00000006879	MARCHF8
563.596599102259	-0.303175719312533	0.163099525904914	-1.85883875278265	0.0630499976535651	0.18458528724822	ENSCAFG00000010564	SNRPA1
380.832280970306	0.438754079770901	0.236065060855046	1.8586150707	0.0630817193715462	0.184629013136678	ENSCAFG00000014607	LRPAP1
229.562093938568	0.517692573096544	0.27875619177784	1.85715183506714	0.063289555277216	0.184974967789783	ENSCAFG00000016026	AKAP5
206.859101734789	-0.438135040242862	0.235927792770524	-1.85707260301043	0.0633008254169236	0.184974967789783	ENSCAFG00000017658	PLK1
195.052936350988	-0.387214445518597	0.208571056418525	-1.85651092806281	0.0633807668393494	0.185159377016203	ENSCAFG00000030799	ZNF250
127.110733088399	0.465180281520295	0.250631259260692	1.85603457003917	0.0634486307328396	0.185287215295911	ENSCAFG00000023924	CD151
1636.49444768464	-0.281189674183859	0.151510129636856	-1.85591336274229	0.063465907993842	0.185287215295911	ENSCAFG00000017724	INTS2
1096.81249236276	-0.208757635982914	0.112549991149863	-1.85479922166273	0.0636249032462927	0.185675327886966	ENSCAFG00000023988	ZNF24
238.601715177466	-0.319591056797143	0.172348918277919	-1.85432586401146	0.0636925540201727	0.18582344871827	ENSCAFG00000010446	ACADS
3782.31640321281	0.213672067863005	0.115391361871311	1.85171631912361	0.0640665693807475	0.186766020837223	ENSCAFG00000015145	USP8
109.646257057737	-0.574012700590572	0.310034272089987	-1.85144918566927	0.0641049586384303	0.18680353005191	ENSCAFG00000031420	NOP10
757.197832836731	-0.360250231604825	0.194583608101946	-1.85139043889084	0.0641134035772306	0.18680353005191	ENSCAFG00000014586	USP5
109.898636660092	0.595983948594254	0.32203473055233	1.85068221546188	0.0642152840792181	0.187049432729228	ENSCAFG00000010386	ST3GAL4
3420.44095466828	-0.274504754704029	0.148344920549197	-1.85044930212486	0.0642488186972473	0.187049432729228	ENSCAFG00000016030	ZBTB1
1728.17715885964	-0.372662148831712	0.20142645545319	-1.85011520951038	0.0642969462429499	0.187140013687803	ENSCAFG00000010621	RRP1B
75.2004551132893	0.308543387296242	0.166807082061833	1.84970196398417	0.0643565172910371	0.187214317292811	ENSCAFG00000009143	ZNF408
71.3353229437474	0.9157690144166	0.495464384984008	1.84830442342724	0.0645583161925984	0.187751697462292	ENSCAFG00000010767	ESRRG
97.1598986203339	0.611153027677815	0.330699705436867	1.84806039325151	0.0645936066089198	0.187804673299368	ENSCAFG00000001814	PTK7
486.661606588919	-0.492546484685166	0.266594339294229	-1.84755042432301	0.064667407149647	0.187969558995499	ENSCAFG00000017226	TNPO2
2794.76771502576	-0.237081998982149	0.128357903443186	-1.84703857434915	0.0647415498598566	0.188135351891298	ENSCAFG00000009289	SRSF6
492.480117132112	-0.352080179516225	0.190665479203745	-1.84658586854095	0.0648071838340895	0.188250369667055	ENSCAFG00000019435	CSNK1G2
147.074585160021	-0.43231045055112	0.23412755065165	-1.84647406658407	0.064823401501876	0.188250369667055	ENSCAFG00000024359	MARS2
488.900817734729	0.466087767830102	0.252478537299417	1.84604906545923	0.0648850814936573	0.188250369667055	ENSCAFG00000009634	NFKBIZ
884.891219277375	-0.182614653974786	0.0989240232066387	-1.8460091700206	0.0648908739642065	0.188250369667055	ENSCAFG00000009477	EXT2
1578.03409201995	-0.246558883911229	0.133577973809596	-1.84580493983744	0.0649205330920278	0.188250369667055	ENSCAFG00000006624	ERCC6
724.884075348584	-0.287215525737081	0.155607863160464	-1.84576485984453	0.06492635498219	0.188250369667055	ENSCAFG00000017620	CNOT8
690.852443997228	0.390284119670013	0.211452965694609	1.8457254472074	0.0649320803544205	0.188250369667055	ENSCAFG00000013540	AIDA
82.7073170367844	0.8445049636335	0.457551629160489	1.84570419994567	0.0649351670621699	0.188250369667055	ENSCAFG00000006550	NEURL3
204.956714755465	0.342795854369846	0.185810293866907	1.84487009430912	0.0650564379088319	0.188502571274827	ENSCAFG00000006546	ARID5A
214.270717199867	-0.390511893817751	0.211777265906479	-1.8439745746373	0.065186845653888	0.188731275426984	ENSCAFG00000007872	LETMD1
605.122099434011	-0.221162887277315	0.119949485079216	-1.84380022249579	0.065212260292644	0.188755171304945	ENSCAFG00000013411	ECHS1
242.817574754508	-0.574221884435065	0.311671287646744	-1.84239584201257	0.0654172695658782	0.18924896053527	ENSCAFG00000011521	AEN
7305.41364063582	-0.269794046985494	0.146462368062002	-1.84207076913629	0.0654647988616361	0.189302186995693	ENSCAFG00000000867	RAD50
219.030508187793	-0.454484757706106	0.246753055437756	-1.84186070928208	0.0654955271068045	0.189302186995693	ENSCAFG00000005816	TTC27
237.195543610766	0.78642348014817	0.427002234155837	1.84173153497169	0.0655144290533181	0.189302186995693	ENSCAFG00000018648	OSMR
15333.4606810129	-0.349269051202479	0.189644697638341	-1.84170217017376	0.0655187266019407	0.189302186995693	ENSCAFG00000000661	EZR
741.453583155506	-0.385580290192022	0.209363154407179	-1.84168170031546	0.065521722510465	0.189302186995693	ENSCAFG00000024922	ATP5PF
225.818165161332	-0.403223330940282	0.219008610847746	-1.84113003310451	0.0656025054565917	0.189436061306656	ENSCAFG00000013018	RTKN2
396.565764500981	-0.383447769187598	0.208299126094808	-1.8408515502512	0.0656433160462018	0.189504155693484	ENSCAFG00000009292	NIT2
118.923208618765	-0.307595639885233	0.167184508741772	-1.83985730615947	0.0657891894687157	0.189726086776718	ENSCAFG00000019873	CTU2
784.989089821136	-0.253023770576022	0.137535554409963	-1.8396971725712	0.0658127088989552	0.189744163874078	ENSCAFG00000000385	KATNA1
9643.35378066349	0.323412646258154	0.175822019774888	1.8394319816837	0.0658516737363624	0.189806750373755	ENSCAFG00000016586	SLTM
228.570308454788	0.434193772262877	0.236085967393449	1.83913418089467	0.0658954526509511	0.18988317623993	ENSCAFG00000018846	SPIRE1
2480.5386277332	-0.327198042816068	0.177971817939383	-1.8384823316662	0.0659913630179615	0.190059963821565	ENSCAFG00000008212	BTF3
67.3066066600952	0.439878109903343	0.239310587562821	1.83810551126524	0.0660468592470721	0.19012023157774	ENSCAFG00000018663	TNFAIP1
1900.21189708023	-0.394235299015731	0.214494736847839	-1.83797189996042	0.0660665460868694	0.19012714296428	ENSCAFG00000007555	PDCD5
826.918213704792	-0.233851442939266	0.127264573043035	-1.83752192261855	0.0661328831685715	0.190233197382532	ENSCAFG00000017560	RAD51C
18632.0350011595	-0.34347928510379	0.186930103856519	-1.8374744250259	0.0661398886149929	0.190233197382532	ENSCAFG00000018036	HSP90AA1
663.018056079712	0.699411312207655	0.380658927160305	1.83737005046808	0.0661552850248373	0.190233197382532	ENSCAFG00000009082	PLCG1
941.692061758795	0.247057992792292	0.134543339855481	1.83627069952082	0.0663176309596516	0.190600371812179	ENSCAFG00000016115	ACBD3
567.632487261506	-0.31709554444557	0.172716785561559	-1.83592777861508	0.0663683386851767	0.190661381167137	ENSCAFG00000002209	AASDH
119.635804678537	0.632989700360033	0.344816157477226	1.83573097325592	0.0663974547220637	0.190680314487723	ENSCAFG00000018180	ANKRD29
329.084838763784	-0.276040338527578	0.150389192294966	-1.83550649029463	0.0664306783197172	0.190725928175038	ENSCAFG00000029295	DDX56
520.592463076809	0.552598909051409	0.301134442727312	1.83505713941798	0.0664972236279413	0.190867161451912	ENSCAFG00000018931	CIITA
1801.92038614157	0.206719140832267	0.112700896546985	1.83422800674959	0.0666201557323417	0.191120264188844	ENSCAFG00000019913	STXBP3
4939.89703806686	0.265578045860383	0.144827662598944	1.83375220655063	0.0666907851564693	0.191223135019814	ENSCAFG00000012050	MCL1
115.755782026943	-0.513429298529838	0.280061291113648	-1.83327476813456	0.0667617197330537	0.191376636784951	ENSCAFG00000019924	GINS2
1124.58499898543	-0.429611416725223	0.234371406083897	-1.8330368192246	0.0667970957660757	0.191428154333264	ENSCAFG00000012108	PRKAR2A
38933.1556400441	0.469514670852501	0.256230963206632	1.83238850206355	0.0668935598607408	0.191593382272412	ENSCAFG00000003120	MACF1
52.900014070043	0.793082150494926	0.432873877317847	1.83213215685129	0.0669317334813787	0.191600063005884	ENSCAFG00000013267	EBF3
55.8201719160551	0.677961554544849	0.370207506729326	1.83130147882315	0.0670555570518139	0.191819004424682	ENSCAFG00000013909	SERPINE1
537.300228862007	-0.323783664118519	0.176889134446364	-1.83043274609213	0.0671852548413528	0.192090100857822	ENSCAFG00000019639	VBP1
709.491990359673	0.278890499965584	0.152437089608435	1.82954490066669	0.0673180193351156	0.192419671171241	ENSCAFG00000004596	TMCC1
15606.6805127879	-0.231968536395461	0.126806182983908	-1.82931566061648	0.0673523339305095	0.192467737308827	ENSCAFG00000001345	MATR3
78.2880144668182	0.487080311403607	0.266302907573511	1.82904616341506	0.067392692964321	0.192494403216007	ENSCAFG00000028957	GLT1D1
68.1530060178271	0.802164468908852	0.438576194434952	1.82901963008352	0.0673966675865846	0.192494403216007	ENSCAFG00000010991	ACACB
919.734478264485	-0.307086374632417	0.167979240926876	-1.82812098053292	0.0675313968330193	0.192829136491791	ENSCAFG00000018032	KNOP1
924.099219819138	-0.300162382817499	0.164203015823866	-1.82799555362291	0.0675502189635528	0.192832820757882	ENSCAFG00000013332	ATF2
50.735223179833	-0.808492318434672	0.442396065334845	-1.82753053606553	0.0676200392746285	0.192982047737841	ENSCAFG00000017322	LCTL
911.034502265156	0.817477208843403	0.447427037582258	1.82706260502443	0.0676903569522749	0.193132616373041	ENSCAFG00000001091	TGFBI
656.470930658349	-0.367539368854217	0.201236368065152	-1.82640629220273	0.0677890847804782	0.193364145098672	ENSCAFG00000000602	RRM2B
1187.10242158621	0.294132109909956	0.161142260364712	1.82529467592331	0.0679565731838439	0.193691201982145	ENSCAFG00000028839	RAB18
803.547994398493	-0.286128206658221	0.156779836924684	-1.82503191909605	0.0679962127242846	0.193753975065909	ENSCAFG00000008308	NFS1
2299.48076611685	-0.318452085325001	0.174602452743395	-1.82386948362641	0.0681718061468431	0.194103467721752	ENSCAFG00000004162	MRE11
1511.54289070955	-0.294798582568636	0.16167026797095	-1.82345576752312	0.0682343905424604	0.19421058594536	ENSCAFG00000009743	NIPA2
114.322397744178	-0.639350121845213	0.350638669645977	-1.82338737051088	0.0682447417655074	0.19421058594536	ENSCAFG00000004457	CENPA
120.962965195922	-0.420389583476599	0.23058429171086	-1.82314927160668	0.0682807857908964	0.194262897804984	ENSCAFG00000030703	UBE2N
14035.5939029353	-0.371420571125212	0.203810133071115	-1.82238520493784	0.0683965578846644	0.194491659817328	ENSCAFG00000003729	SMC6
4017.3440701845	-0.248969321867326	0.136667256043288	-1.82171888918636	0.0684976503421432	0.194688390545869	ENSCAFG00000005185	XRN2
403.261856789504	-0.342943077405073	0.18842252391977	-1.82007474621822	0.0687476228225017	0.195287991586957	ENSCAFG00000020068	TRUB2
280.363521447063	0.894178335047594	0.491619054786855	1.81884393279929	0.0689352436770058	0.195669927586472	ENSCAFG00000004555	RARRES2
1041.13139644686	-0.362413636851546	0.199284122374828	-1.81857757925085	0.0689759009933179	0.195718455618638	ENSCAFG00000009212	GMDS
106.522524336988	0.822916065982844	0.452720061831684	1.8177150415057	0.0691076975671196	0.196007108184824	ENSCAFG00000004585	TMEM176B
76.6075514401129	1.23039184133007	0.676985947329932	1.81745551171749	0.0691473944243566	0.196069139281644	ENSCAFG00000003422	GRB10
3222.84869210183	-0.222357792642166	0.122405181443018	-1.81657173349053	0.0692827148685672	0.19630102546094	ENSCAFG00000018880	CEP192
1853.49195570943	-0.249641898542317	0.13745967971459	-1.81610999720538	0.0693535004632429	0.196450979035593	ENSCAFG00000007442	TDG
1863.74354573024	-0.304556750960527	0.1677422109652	-1.81562380278695	0.0694280997504699	0.196601794652821	ENSCAFG00000000424	CPSF6
125.595700060516	0.822109210204609	0.452919187208307	1.81513442888544	0.0695032534110406	0.196672571203508	ENSCAFG00000010499	CDON
937.607040866442	-0.297074590820974	0.163752580457711	-1.81416738588552	0.0696519596397986	0.196989718627265	ENSCAFG00000006095	ANKRD10
1257.14377111164	-0.321753568302724	0.177396083883807	-1.8137580112167	0.069714989533994	0.197068920556258	ENSCAFG00000004139	EXOSC9
609.690821389014	-0.316829505277945	0.174718689976218	-1.81336928133487	0.0697748841623026	0.197136899794803	ENSCAFG00000004981	BORA
1283.60347258447	-0.399236405291603	0.22026085999066	-1.81256172934461	0.0698994449915562	0.197438108747336	ENSCAFG00000008305	C31H21orf91
982.483398972361	-0.25019392583145	0.138114055023376	-1.81150228185759	0.0700631361663451	0.197849662309019	ENSCAFG00000032570	ZBTB6
6032.88670368814	-0.266224453067633	0.147094007788915	-1.80989325853215	0.0703123417839978	0.198366266217921	ENSCAFG00000012687	EIF4G1
1384.24166040304	-0.177245970434977	0.0979465002961163	-1.80962025084224	0.0703546973085227	0.198400090073278	ENSCAFG00000017399	COIL
1689.86169534811	-0.346074353737671	0.191249314063949	-1.80954559461558	0.070366283423571	0.198400090073278	ENSCAFG00000016386	EIF2S1
99.7564060879925	-0.503254510657573	0.278154456375849	-1.80926280029669	0.0704101852851895	0.198472995374628	ENSCAFG00000019514	NPHP4
1832.5380424619	-0.333057643181208	0.184146898163937	-1.80865193224544	0.0705050950206297	0.198638714173132	ENSCAFG00000003837	DLD
1843.83461540136	-0.342137243376648	0.18923047115713	-1.80804519105461	0.0705994674291538	0.198816131143121	ENSCAFG00000007693	LPXN
240.818552121185	-0.269029613712546	0.148910096965177	-1.80665797145683	0.0708156245800215	0.199156495718654	ENSCAFG00000009419	NDUFAF6
1579.8668148281	0.325256889598488	0.180072664633276	1.80625354914853	0.0708787439127743	0.199229295831649	ENSCAFG00000009055	JMY
759.499372740504	0.590498426576314	0.327015732131156	1.80571871184315	0.0709622883206307	0.199365059831064	ENSCAFG00000006100	DUSP6
287.361433860166	0.661192469109316	0.366328693998847	1.80491585819209	0.071087849848815	0.199577085632288	ENSCAFG00000016416	CAPN2
6217.52991477232	-0.302955324711294	0.167852689808735	-1.80488811383664	0.0710921921544963	0.199577085632288	ENSCAFG00000017701	DICER1
628.479444166007	-0.255452071786293	0.141582466978751	-1.80426346028165	0.0711900150820327	0.199800708315202	ENSCAFG00000007933	DIABLO
87.2158268843205	-0.5865802614898	0.32515493182981	-1.80400235109096	0.0712309383810111	0.199848970873488	ENSCAFG00000017842	STOML1
538.199216568563	0.638079279442946	0.353740518353403	1.80380602825225	0.0712617204987562	0.199848970873488	ENSCAFG00000007603	FLNB
361.861981690075	0.605083181797745	0.33549317872024	1.8035632918257	0.071299795033024	0.199904778375792	ENSCAFG00000013979	BCL2A1
359.230445586067	-0.486907674080445	0.270001468956435	-1.80335194457408	0.0713329595813613	0.199905043676814	ENSCAFG00000003719	RTN4IP1
1899.43210195786	-0.238196843604168	0.132104103540215	-1.80309950426072	0.0713725890098053	0.199905043676814	ENSCAFG00000011733	GRK2
549.134456658415	0.383490126972785	0.212743582445501	1.80259316198656	0.0714521317184211	0.200076883088318	ENSCAFG00000031447	VAMP3
629.4095430326	0.227021379949811	0.125994225871127	1.80183955558424	0.0715706523459615	0.200303581052915	ENSCAFG00000013266	SENP2
262.824658422087	0.732301343835578	0.406443196651614	1.80173109026912	0.0715877240766441	0.200303581052915	ENSCAFG00000012119	MYLK
688.933766437824	-0.284956813241546	0.158224344969636	-1.80096693271968	0.0717080920572645	0.200515034340446	ENSCAFG00000005872	ARHGDIA
76.9756739409891	0.816160590150356	0.453583257236489	1.79936224966264	0.071961397021201	0.200991215296138	ENSCAFG00000002016	CLIC5
139.838098345028	-0.280327168706645	0.155865868803385	-1.79851542136053	0.0720953670632748	0.201226992400581	ENSCAFG00000004960	MRPL38
1413.21860748832	-0.460203327790918	0.255885367775991	-1.79847457394982	0.0721018343713099	0.201226992400581	ENSCAFG00000015542	C1QBP
612.594870276076	-0.27457087801931	0.152681537299989	-1.79832403363762	0.0721256732909718	0.201226992400581	ENSCAFG00000002289	BICD2
327.031920853884	0.905340145054469	0.503456021889225	1.79825070252843	0.0721372880294109	0.201226992400581	ENSCAFG00000031290	C1QA
775.227453266363	-0.328857637974197	0.182907140730564	-1.79794860201018	0.0721851531601594	0.20126602958111	ENSCAFG00000020403	NAE1
565.027020141678	-0.453835724748387	0.252467798756043	-1.79759845407819	0.0722406635139259	0.20126602958111	ENSCAFG00000011268	B3GALNT2
172.417921007106	0.647322637292428	0.360291032778864	1.79666596834159	0.0723886647301385	0.201570360346024	ENSCAFG00000008891	SERINC5
349.018475287266	0.645203234142442	0.359170372810345	1.79637097874755	0.0724355362118104	0.201649826067756	ENSCAFG00000001114	ARHGAP18
149.794169733567	0.612854786168086	0.341209305381669	1.79612565220799	0.0724745355542391	0.201707342247236	ENSCAFG00000008051	KIAA0825
273.420635626389	-0.521051465537316	0.290181110748489	-1.79560779884439	0.0725569146855968	0.201834472591522	ENSCAFG00000016765	OSBPL7
1403.12040192166	-0.422205410151789	0.235336122036106	-1.79405272126909	0.0728047542826926	0.202319224950818	ENSCAFG00000032714	DNAJC19
151.739042534368	-0.393261379567871	0.219328592101165	-1.7930237722334	0.0729691230082141	0.202673581809936	ENSCAFG00000006515	PTDSS2
1714.59738152979	-0.412359610171314	0.230041687840015	-1.79254296924692	0.0730460325659134	0.202733613977411	ENSCAFG00000012890	HAT1
855.60702319977	0.63346099091349	0.353531413234779	1.79180963048625	0.0731634656299616	0.203008314446001	ENSCAFG00000005210	IL2RA
121.043137340615	-0.372062621979722	0.207746654159846	-1.79094399129743	0.073302283315541	0.203290926421491	ENSCAFG00000016800	MRPL10
955.35796636955	-0.381313521690832	0.212994005829398	-1.79025470790128	0.0734129738331133	0.203515221394763	ENSCAFG00000002377	POLR1E
798.619724887798	-0.343647110794575	0.191959110628748	-1.79020995496897	0.0734201653327049	0.203515221394763	ENSCAFG00000011210	UNC93B1
1197.30583703575	-0.26367996147037	0.147328567345312	-1.78974089154312	0.0734955753902485	0.203594100796869	ENSCAFG00000005550	PAF1
828.327757124144	-0.290697930020096	0.162429429429868	-1.78968756487327	0.0735041525833592	0.203594100796869	ENSCAFG00000010713	CAPRIN2
928.397942665197	-0.378168314817272	0.211339496686237	-1.78938778953711	0.0735523844251583	0.20363164625245	ENSCAFG00000019887	GTF3C4
198.332771307385	0.790087763669866	0.441961228023489	1.78768569180434	0.0738267314464777	0.204281816145864	ENSCAFG00000014355	NCKAP1
394.640592431987	0.704601037621092	0.394369269519547	1.78665299778427	0.0739935902273975	0.204640557935918	ENSCAFG00000000107	ALPK2
198.719324035957	-0.352772833380319	0.197472708932404	-1.78643841616147	0.0740283001660303	0.204678499073408	ENSCAFG00000011617	SF3B4
1193.90822268803	-0.329572014730528	0.184515949659754	-1.78614377422795	0.0740759820507901	0.204714001652422	ENSCAFG00000007292	PSD4
1578.03617212028	-0.27771809363529	0.155576258292229	-1.78509302565712	0.0742462290512886	0.205081434790337	ENSCAFG00000000986	TBC1D31
52.4502889804367	0.693623828750459	0.388674569475854	1.78458762991838	0.0743282293537855	0.205204868138124	ENSCAFG00000003063	SLC46A2
444.493970743016	-0.230503436636154	0.129203740948137	-1.78403067081997	0.0744186814972031	0.205303600688629	ENSCAFG00000015535	DHX33
72.1123597336394	1.10823266396821	0.62119877183102	1.78402262564305	0.0744199887212986	0.205303600688629	ENSCAFG00000003922	SLC16A10
131.507706106723	-0.624110368376342	0.34988669763079	-1.78374991848052	0.074464310762307	0.205325142577641	ENSCAFG00000001503	MFNG
1289.13555672406	-0.347295182196306	0.194815964061259	-1.7826833846486	0.0746378575438427	0.205595240451972	ENSCAFG00000005078	UBE2O
487.223862901845	-0.478399273067258	0.268388691274772	-1.78248670163781	0.0746698979334876	0.205631999842371	ENSCAFG00000000240	NHP2
699.349054000695	-0.22000260818709	0.123476013247463	-1.78174369580734	0.0747910377392995	0.205821352439004	ENSCAFG00000008250	UTP15
1527.0323509259	-0.356035675136375	0.199868291591141	-1.78135147052089	0.0748550509289743	0.205935644114004	ENSCAFG00000020224	PSMB7
130.534045654021	0.996796747591515	0.559666318850403	1.78105545039589	0.0749033925647355	0.206017107981877	ENSCAFG00000019379	ABCA3
204.476943069704	0.318866594394819	0.179104710272068	1.78033617268047	0.0750209606297986	0.206288886491789	ENSCAFG00000032633	ZNF283
90.2591119919435	0.785076209541161	0.441097382105913	1.77982513927651	0.0751045820791121	0.206467207770096	ENSCAFG00000023322	RASSF9
120.966661730175	0.808962237234889	0.454753665793049	1.77890206959439	0.075255818759998	0.206808118234646	ENSCAFG00000006035	COL6A6
118.654690519869	0.564265340162483	0.317408838946598	1.77772409248319	0.0754491807444021	0.207207375532504	ENSCAFG00000018832	TUBB6
101.695938180504	0.541252072242894	0.3045409784771	1.7772717318684	0.0755235422889555	0.20727200951286	ENSCAFG00000010925	HFE
794.07161501082	-0.24937185741569	0.140313764650145	-1.77724443526598	0.0755280313687754	0.20727200951286	ENSCAFG00000010314	SRSF9
199.043770569791	-0.288217172438493	0.162181526069972	-1.77712702194049	0.0755473431338126	0.20727200951286	ENSCAFG00000011256	DNAAF5
1306.10208848573	-0.297600852895648	0.167504112973272	-1.77667788338508	0.0756212531923741	0.207350806370024	ENSCAFG00000007576	FAIM
1698.89363850786	-0.405677717405489	0.228361384751548	-1.77647248831872	0.0756550725798913	0.207358620310547	ENSCAFG00000007174	POLR1B
291.770562862618	-0.327882993718855	0.184587386118394	-1.77630227402728	0.075683108618256	0.207383784676681	ENSCAFG00000005388	AKT2
1284.99771620647	-0.262213189100022	0.147674892381068	-1.7756111744669	0.0757970269088238	0.207480209348322	ENSCAFG00000001736	CNPY3
75.4151786360409	1.3647212977678	0.768723414057179	1.77530861271033	0.0758469440846908	0.207480209348322	ENSCAFG00000000710	SLC27A6
699.795903290757	-0.202919991706621	0.11430257497668	-1.77528801733488	0.0758503429211385	0.207480209348322	ENSCAFG00000013654	DPF2
219.06660037155	0.285845654027599	0.161089068279627	1.77445718123723	0.0759875587223266	0.207700586080236	ENSCAFG00000019194	SLC43A2
1082.32264218675	-0.251748220448556	0.14190739934567	-1.77403166860472	0.0760579121608736	0.207819234122254	ENSCAFG00000004186	PIP4K2A
5138.30143559888	-0.325188865082234	0.183311767870914	-1.77396611717382	0.0760687550301112	0.207819234122254	ENSCAFG00000015937	AHCTF1
1223.84969420235	-0.260282381027155	0.146754043030546	-1.7735959817678	0.0761300028316044	0.20783019289326	ENSCAFG00000002922	GRSF1
889.836102484077	-0.266583027257958	0.150310079537787	-1.7735538965698	0.0761369693856361	0.20783019289326	ENSCAFG00000010777	KHDRBS1
326.730024237772	0.685836170694863	0.38670874718678	1.77352122413617	0.0761423781605707	0.20783019289326	ENSCAFG00000013191	NRP2
1269.57848912324	-0.318787078795356	0.179840856536503	-1.77260654188805	0.0762939269613776	0.208072626493477	ENSCAFG00000018216	RBBP8
533.400864331933	0.20235665688657	0.114192094328836	1.77207238448441	0.076382542360307	0.208262663217902	ENSCAFG00000005814	RAB5A
502.871365338151	0.451744987563046	0.254982047134656	1.77167370267633	0.076448737381099	0.20836584474505	ENSCAFG00000015087	PLAAT4
4219.30489007161	-0.452984749507427	0.25570656058161	-1.77150225820215	0.0764772174957512	0.20836584474505	ENSCAFG00000013791	DDX21
11422.5084329728	-0.243750430072077	0.13765466175923	-1.77073865103397	0.0766041719438894	0.208660051315215	ENSCAFG00000007822	BDP1
3073.63398327534	-0.280163262922194	0.158247231738632	-1.77041493771546	0.0766580431361694	0.208703419914537	ENSCAFG00000029016	CACYBP
1757.69611803157	-0.207862818248549	0.117420177941585	-1.77024785596867	0.0766858603551545	0.208708154713112	ENSCAFG00000018442	LPIN2
2969.60116265059	-0.276154183163658	0.156003750828112	-1.77017656112595	0.076697732643913	0.208708154713112	ENSCAFG00000017622	PRKCB
1078.70498683934	-0.317483780975689	0.179378577486251	-1.76990912418192	0.0767422806161628	0.20872609903491	ENSCAFG00000018309	USP14
1321.04155015097	-0.354888693778569	0.20059636734195	-1.76916809851098	0.0768658262405314	0.209010438274315	ENSCAFG00000029233	SKA2
1461.24390766761	-0.37185271942815	0.21034643375232	-1.76781090506151	0.0770925212306438	0.209471502227236	ENSCAFG00000001767	PWP1
2051.17540430418	-0.615824617165348	0.348615161718516	-1.76648833667936	0.077313956604256	0.209916374617059	ENSCAFG00000011725	ATRNL1
1669.32874326996	-0.426815316352585	0.241632680716015	-1.76638075233793	0.0773319920361176	0.209916374617059	ENSCAFG00000017192	HMMR
717.084228766405	0.233620257051547	0.132400116627058	1.76450189775591	0.0776475161241667	0.210511469028767	ENSCAFG00000017078	NDEL1
134.349989923853	-0.454836212887621	0.25780899367704	-1.76423718350726	0.0776920548766626	0.210580313353478	ENSCAFG00000029618	LAMTOR2
831.434916775065	0.623097915916907	0.353216382679416	1.76406856100568	0.0777204368292105	0.210605342371147	ENSCAFG00000008668	SEPTIN11
638.507238776194	0.318619914237821	0.18065355677348	1.76370684269082	0.0777813484832335	0.210718485706179	ENSCAFG00000016155	TMEM156
3489.71662020449	-0.292689217718664	0.166024191733785	-1.76293114070979	0.0779121041141551	0.211020741972813	ENSCAFG00000010146	NUP153
338.068055594444	-0.702072601305217	0.398268453548703	-1.76281248250902	0.0779321214208551	0.211022994462823	ENSCAFG00000016525	ARL5C
4090.66530298463	-0.144539865263932	0.0820095863438004	-1.76247523866286	0.0779890363803728	0.211125131958582	ENSCAFG00000004475	IWS1
70.8655709840375	-0.613357199419431	0.348222831103142	-1.76139283422734	0.0781719370379	0.211469122305382	ENSCAFG00000019253	DPH1
143.755133897232	-0.45381535181226	0.257653401578313	-1.76134042489761	0.078180801826295	0.211469122305382	ENSCAFG00000001621	TONSL
248.301691443561	0.304659542520918	0.17297736537661	1.7612682552865	0.0781930103114818	0.211469122305382	ENSCAFG00000013930	NECAP1
3335.66745008056	-0.50229751822297	0.285273733550587	-1.76075628124346	0.0782796623457196	0.211651427271527	ENSCAFG00000009831	PRMT3
115.98649109779	-0.382722588886984	0.217407418552527	-1.76039341911654	0.078341124382974	0.211765551017039	ENSCAFG00000015181	AKR7L
236.756645928652	-0.244065659683706	0.13866356566496	-1.76012825368576	0.0783860632675321	0.211785488562858	ENSCAFG00000004119	TBP
115.823184568653	0.569171995462923	0.32351687686566	1.75932705884544	0.0785219731660318	0.212045956998081	ENSCAFG00000009784	SLC22A15
4633.2872842222	0.461092855036693	0.262183379029589	1.7586654682052	0.0786343459479572	0.212142040183196	ENSCAFG00000000814	HLA-DQB2
150.274498698375	0.383265013470524	0.217946933627573	1.75852445864389	0.0786583136751513	0.212142040183196	ENSCAFG00000001205	HABP4
131.432221794979	0.227851655521907	0.129570413609721	1.7585160776612	0.0786597383976465	0.212142040183196	ENSCAFG00000013975	ZFPL1
256.018133671095	0.335302117549405	0.190681657245486	1.75843928772726	0.0786727932557207	0.212142040183196	ENSCAFG00000001360	CBX7
302.600582190215	0.75730508954123	0.430718060891464	1.75823852840957	0.0787069321578584	0.212142040183196	ENSCAFG00000028879	CAVIN1
356.599917666067	0.328656890760492	0.186943027290771	1.75805910240931	0.0787374535521442	0.212159052332198	ENSCAFG00000001077	TRIB1
319.610113857406	-0.195612604442903	0.111281001113941	-1.75782570685732	0.0787771698871946	0.212214080722325	ENSCAFG00000008435	AAR2
3516.75349178502	-0.346673164399081	0.197230977372142	-1.75770139669778	0.0787983300865007	0.21221910691024	ENSCAFG00000003716	NAA15
1127.16809397221	-0.282002336280773	0.160473349919064	-1.75731569399532	0.078864014219447	0.212344012827343	ENSCAFG00000007467	IDE
68.1122524800767	0.404003047811086	0.229935461974143	1.75702801274088	0.0789130345590146	0.212424000762262	ENSCAFG00000031572	INKA1
783.339277788514	-0.188581317671261	0.107345109541504	-1.75677605134258	0.0789559886619568	0.21248762400119	ENSCAFG00000012655	PDIK1L
91.2231510412446	0.757393365949114	0.431349689281216	1.75586857895088	0.0791108511926835	0.21285231219871	ENSCAFG00000017987	CCDC178
235.627272353411	0.396529857178238	0.225875582276503	1.75552334246042	0.0791698315325805	0.212958908541661	ENSCAFG00000031390	MPZL1
573.019140502029	-0.261947594724391	0.149239317308752	-1.75521839316957	0.0792219589323024	0.212981767466481	ENSCAFG00000006534	VPS16
3727.94627069601	0.434108368792612	0.24737621281468	1.75485089634637	0.079284815160803	0.213013669012235	ENSCAFG00000004769	OPTN
123.761022464155	0.959559328917172	0.546807928533994	1.75483799492406	0.0792870225416936	0.213013669012235	ENSCAFG00000014812	COL3A1
517.241663649956	-0.401019715385667	0.228783217582193	-1.75283711639206	0.079629970097491	0.213830576440992	ENSCAFG00000010440	GMNN
212.961192888486	-0.595107927271347	0.339874319819766	-1.75096467302069	0.0799519953768742	0.214485852963473	ENSCAFG00000017538	SPC24
748.273544686855	-0.234777511169114	0.134127839079666	-1.75040105603778	0.0800491339299046	0.214681251458469	ENSCAFG00000006639	IDH3B
188.777215738904	0.751680017896482	0.429460583096859	1.75028872842319	0.0800685048845181	0.214681251458469	ENSCAFG00000014029	IL1RAP
849.082345322252	0.612110424453747	0.34974572227244	1.75015843074968	0.0800909795565709	0.214681251458469	ENSCAFG00000009190	ST3GAL6
1892.62580435136	-0.13355760705838	0.0763657821534084	-1.74891951987189	0.0803049319253342	0.21506548484216	ENSCAFG00000011352	SART3
52.7367915201412	0.663838118809317	0.379599733585798	1.74878446973218	0.0803282823019648	0.215075651664876	ENSCAFG00000002994	NT5E
89.3103061565595	0.445096728001052	0.254540708703819	1.74862689063604	0.0803555349420829	0.215096259145284	ENSCAFG00000015128	TMCO4
54.6912063400538	1.03743386323373	0.593548257336408	1.74785091255981	0.080489846658172	0.215403363356018	ENSCAFG00000002997	COL9A2
2819.98823623418	-0.2882875439601	0.164963834766908	-1.74758027641299	0.0805367331231739	0.215476411486692	ENSCAFG00000006222	CEP83
975.44814989541	0.5985296729517	0.34257737581147	1.74713718771986	0.0806135440844671	0.215629467749283	ENSCAFG00000018890	TXNDC11
649.723340499717	-0.304988984100229	0.174585048373568	-1.74693644697243	0.0806483627668204	0.215670153676698	ENSCAFG00000003855	LDAH
380.435900540647	0.479534373730261	0.274526649032689	1.74676802933314	0.0806775843948627	0.215695855799488	ENSCAFG00000014383	MAP4K5
1658.03635966811	-0.263761440745603	0.151079849261211	-1.74584130203605	0.0808385318703252	0.216021139951824	ENSCAFG00000000643	AZIN1
373.385953652936	0.285647598432423	0.163670800285104	1.74525692997679	0.0809401554595946	0.216187656605168	ENSCAFG00000030575	ZNF570
123.364068260514	0.428960262831069	0.245832160857173	1.74493142530807	0.0809968064016495	0.216286446616106	ENSCAFG00000002561	FIZ1
242.503828176721	-0.353203529600936	0.202468398259213	-1.74448720213978	0.0810741710887064	0.216375005627983	ENSCAFG00000010060	RRP9
834.753605283435	-0.225356477257765	0.129189812762521	-1.74438272212701	0.0810923757516582	0.216375005627983	ENSCAFG00000017476	FEM1B
3215.91357888256	-0.255727399262526	0.146605707428488	-1.74432089819741	0.0811031495545453	0.216375005627983	ENSCAFG00000015815	ADSS2
565.825784595661	-0.4526736332548	0.259580934884833	-1.74386317491165	0.0811829512676049	0.216375005627983	ENSCAFG00000004540	GTF2F2
390.225063189749	-0.251082042724488	0.143982438766343	-1.743837962989	0.0811873486886705	0.216375005627983	ENSCAFG00000004681	EIF2B3
459.979453931903	0.620445837252135	0.355873947614144	1.74344270327103	0.0812563145016452	0.21650634767529	ENSCAFG00000015143	TAPBPL
726.734159971244	-0.274251512374362	0.157354364353171	-1.7428910440566	0.081352648739504	0.216710531238994	ENSCAFG00000006884	EIF3F
598.226790957934	-0.3317448527319	0.190363276925661	-1.742693538846	0.0813871608790111	0.216722973005656	ENSCAFG00000003507	MRPL32
436.75654049794	0.27692867869419	0.158915900648084	1.74261151693965	0.0814014969110853	0.216722973005656	ENSCAFG00000002050	CHIC2
1218.99450584891	1.04665616689775	0.600654518403047	1.74252608584463	0.0814164309900327	0.216722973005656	ENSCAFG00000012802	CD3E
896.132078195826	0.281258519773278	0.161456751465934	1.74200531857363	0.0815075136118836	0.2168604601396	ENSCAFG00000009471	SERINC3
1188.34588020457	0.632243592466394	0.363014390580051	1.74164884057667	0.0815699095630988	0.21697398676772	ENSCAFG00000007900	ELL2
187.379933708478	0.392461404556383	0.225384562321475	1.74129674416919	0.0816315766245037	0.217085520138519	ENSCAFG00000007936	ASB14
96.7823565722771	0.75589971663647	0.434159593588679	1.74106417962195	0.0816723293108679	0.217134342481813	ENSCAFG00000011638	SPTA1
407.168495999173	0.68515654499832	0.393749313298163	1.74008314899458	0.081844418703763	0.217442272131962	ENSCAFG00000018219	CSF1R
103.005637777888	0.621641095576773	0.357248377079695	1.74008095056537	0.0818448046755455	0.217442272131962	ENSCAFG00000031621	ZNF596
122.221997611548	1.01631557903654	0.58448507654267	1.73882211851878	0.0820660567330966	0.217924808789795	ENSCAFG00000012226	COL6A3
319.947662036197	0.83893849662679	0.482512179871274	1.73868874532992	0.0820895267693157	0.217934517242506	ENSCAFG00000014220	C1R
4921.15568947127	0.333227038048928	0.191723351668028	1.73806182267206	0.0821999209638569	0.21813663781865	ENSCAFG00000004125	KMT2E
657.713179609315	0.263625280640321	0.151708867974654	1.73770514644118	0.0822627814401953	0.218183827600846	ENSCAFG00000016704	KIAA1191
1991.6365707666	1.45039670426201	0.834852629998171	1.73730866041015	0.0823327037209715	0.218273895354833	ENSCAFG00000008485	MED12L
140.721478600663	-0.699334022594734	0.402649883404341	-1.73682907016382	0.082417346231689	0.218330537380141	ENSCAFG00000016746	FAM155B
1040.66400612252	0.236648338536277	0.136460223572745	1.73419280974666	0.0828838783194262	0.219411497232114	ENSCAFG00000005526	IKBKB
1039.12360625491	-0.21325208325727	0.122969618550259	-1.73418512451603	0.0828852414764465	0.219411497232114	ENSCAFG00000014863	RBM10
169.938804091858	-0.356740363183966	0.205725857620794	-1.73405699852049	0.0829079703218558	0.219418856008203	ENSCAFG00000015036	CPSF4
123.072477825578	-0.867076023806781	0.500199864420322	-1.73345913400362	0.0830140949699764	0.21962131590079	ENSCAFG00000002156	TFAP2B
69.9838440307406	0.484727926082833	0.27978795855719	1.73248315825483	0.0831875731744312	0.220000028214852	ENSCAFG00000030589	HYKK
63.2307358342641	0.698843709693823	0.403502555669068	1.73194370116203	0.0832835868119342	0.22015886007937	ENSCAFG00000030878	ZNF35
7561.3449425705	-0.252732540106488	0.145942634968549	-1.73172520943557	0.0833224999335253	0.22015886007937	ENSCAFG00000001551	PSIP1
268.1268897835	-0.269768348829934	0.155862375583506	-1.73081122252882	0.0834854396256159	0.220495404013464	ENSCAFG00000031449	UBE2I
1785.44854584087	0.368755746923129	0.213060419070086	1.73075669583578	0.0834951684440473	0.220495404013464	ENSCAFG00000006114	TAF7
159.839506410257	-0.489184132622972	0.282698124792233	-1.73041166432389	0.0835567513053823	0.220605066636558	ENSCAFG00000017977	COX5A
1203.01211216426	-0.234651448749173	0.135648592088029	-1.72984802228464	0.0836574319330182	0.220817877089337	ENSCAFG00000015204	TMEM260
128.719644131973	0.701162387871905	0.405779997141625	1.72793728821282	0.0839994682157348	0.221561187267354	ENSCAFG00000019838	RXRA
114.466701741318	1.04614681499247	0.605798582641436	1.72688884551529	0.0841876280875448	0.222004248701727	ENSCAFG00000008528	GPR87
1072.63039210067	-0.244168041856218	0.141453285870253	-1.72613905964814	0.0843223982914586	0.222279234330768	ENSCAFG00000014644	ZBTB40
89.3456867442835	-0.493890647474785	0.28613363231366	-1.72608387025745	0.0843323251988631	0.222279234330768	ENSCAFG00000006541	ARL6IP5
580.073828601649	0.212268688899856	0.12301175370346	1.72559680281905	0.084419974954551	0.222456948856039	ENSCAFG00000009700	IRAK4
206.11818077842	0.882814493355973	0.511713769283221	1.72521152712496	0.0844893590771199	0.222539508123153	ENSCAFG00000011180	MXRA5
1075.70078198524	0.381044607152334	0.220895236046487	1.72500147115958	0.0845272073909936	0.222579543714038	ENSCAFG00000013463	EHBP1L1
1539.40074419279	-0.152399014332278	0.0883841240296379	-1.72428041806664	0.0846572325898071	0.222809012825443	ENSCAFG00000017762	APPBP2
268.591562914818	-0.427394238613719	0.24788242613681	-1.7241812793047	0.0846751226120876	0.222809012825443	ENSCAFG00000013709	WDR77
427.592824216638	-0.247272838769245	0.143452303208093	-1.72372860692622	0.0847568481863015	0.222884820520738	ENSCAFG00000012856	TDRKH
133.643005860478	0.912984234058598	0.529670000220001	1.72368499948909	0.0847647244511544	0.222884820520738	ENSCAFG00000005856	PLCB1
166.395709461045	-0.323196885278703	0.187517266889464	-1.72355799889734	0.0847876663494403	0.222891859985061	ENSCAFG00000017595	ADPRM
722.034931447551	-0.298346023415554	0.173119192242429	-1.72335614296168	0.0848241407538734	0.222934462162928	ENSCAFG00000003256	PNO1
358.699874511296	0.711504007881057	0.413493132386133	1.72071541738844	0.0853024773214809	0.223870662863032	ENSCAFG00000005886	CRIM1
292.714495457972	-0.15881662798039	0.0923308182865305	-1.72008253503759	0.0854174399270606	0.224065447593069	ENSCAFG00000008593	NDRG3
537.376741070547	-0.177084767926984	0.103027203638913	-1.71881562997309	0.0856479485917761	0.224616544244384	ENSCAFG00000013400	BUD13
326.295443811669	-0.279206528684479	0.162469801407713	-1.71851338688979	0.0857030148091735	0.22470738018739	ENSCAFG00000008637	DCP1A
385.222515467725	-0.60305124441325	0.351087622100206	-1.71766592284227	0.0858575684291861	0.225058959759918	ENSCAFG00000012985	FOXK2
94.71234286751	0.744684319072112	0.433598525924437	1.71745122399675	0.0858967591988857	0.225108042513353	ENSCAFG00000032660	LRRTM2
929.113595134906	-0.238964204573406	0.139179627107874	-1.71694815928909	0.0859886444090783	0.225241509848881	ENSCAFG00000001404	C1H9orf64
141.290876206474	-0.341832061259391	0.199293876017404	-1.71521608235237	0.0863056173710122	0.225792960975732	ENSCAFG00000020394	CIAO2B
130.108520768707	0.607653490143196	0.354291111109216	1.7151248537982	0.0863223384764936	0.225792960975732	ENSCAFG00000007661	PXYLP1
12503.9276146372	-0.382666660177127	0.22329732996607	-1.71370907227271	0.0865821698923569	0.226418755740854	ENSCAFG00000006597	HMGB1
453.670747092867	0.283545965098079	0.165497641571913	1.71329308626353	0.0866586336838439	0.22652480429958	ENSCAFG00000016672	LCORL
283.456881212683	-0.324873461329693	0.189622492366962	-1.71326437741884	0.0866639127641268	0.22652480429958	ENSCAFG00000016665	GTF2A2
2386.46689145133	-0.36033802441938	0.210383784488164	-1.71276519859187	0.0867557449860795	0.226662706084862	ENSCAFG00000004567	PRDX1
7525.65755699254	0.262997251202647	0.153552301290101	1.71275356339841	0.0867578864094254	0.226662706084862	ENSCAFG00000011376	AKAP13
142.436244930789	0.472499465177278	0.276025485020778	1.71179652176577	0.0869341732957924	0.226962157680508	ENSCAFG00000014980	FMO4
233.347333398597	-0.255334567940084	0.149161863473121	-1.71179524038392	0.0869344095197727	0.226962157680508	ENSCAFG00000019991	PTPA
111.926581624521	-0.327214781204417	0.191174868666658	-1.71159935135075	0.0869705279466787	0.227002571638709	ENSCAFG00000019910	FBXO31
77.7842538377443	-0.324460161169247	0.189584449130293	-1.71142814011217	0.0870021061497467	0.227002946490162	ENSCAFG00000005884	PGAP2
2045.37160263493	-0.418997718903403	0.244831069268214	-1.71137478652428	0.0870119485773726	0.227002946490162	ENSCAFG00000004123	RUVBL1
1693.87384119746	-0.250573520690858	0.146472758695433	-1.71071756224573	0.0871332640669835	0.227265537460932	ENSCAFG00000001381	UHRF2
1681.56920125519	0.323342444144239	0.189099308691546	1.7099081238402	0.0872828639629418	0.227601759300236	ENSCAFG00000007750	CASP3
3096.35388603654	-0.288500395520969	0.168837366049259	-1.70874731270564	0.087497766030514	0.227945980239134	ENSCAFG00000007519	PPIP5K2
283.961221364937	0.499590285319168	0.292448095212617	1.70830411788442	0.0875799276316571	0.228052405852029	ENSCAFG00000010575	SELENOS
75.2656222285312	1.26000493417524	0.737576845676106	1.70830326570276	0.0875800856731496	0.228052405852029	ENSCAFG00000003400	DDC
241.628807628329	-0.37152627347969	0.217587578868933	-1.7074792385253	0.0877330134783793	0.228342502425152	ENSCAFG00000000965	RRP7
1361.20409208101	-0.236470882913345	0.138561911727984	-1.70660811448365	0.0878949159344333	0.228709765877178	ENSCAFG00000017840	ELP2
203.527839449222	-0.332485557558368	0.194867177978533	-1.70621631106597	0.0879678129404275	0.228791197571946	ENSCAFG00000001872	POLR1C
[truncated: 5,161 more rows]
