# Supplementary material for: Longitudinal Study of Transcriptomic Changes Occurring over Six Weeks of CHOP Treatment in Canine Lymphoma Identifies Prognostic Subtypes
Source: Vet Sci. 2024 Nov 5;11(11):540. doi: 10.3390/vetsci11110540 (PMC11599011; doi:10.3390/vetsci11110540)
Supplement: Supplementary file 1 [file vetsci-11-00540-s001.zip › Table S7.csv]

source	term_name	term_id	highlighted	adjusted_p_value	negative_log10_of_adjusted_p_value	term_size	query_size	intersection_size	effective_domain_size	intersections
GO:MF	protein tyrosine kinase activity	GO:0004713	TRUE	2.71926E-06	5.565548644370673	148	393	17	20212	KDR,KIT,TXK,TTN,FLT3,FLT4,HCK,FES,ZAP70,ITK,ROR1,FGFR1,DDR1,CLK4,EPHA5,SRC,MET
GO:MF	ion binding	GO:0043167	TRUE	6.60927E-06	5.179846549701201	6146	393	172	20212	CLCN4,ADAMDEC1,FAT2,IDO1,MYH15,LRP2,PRICKLE1,ITGB3,STEAP4,ABCB1,RORA,PRKCQ,GLDC,DYSF,ST18,PRKCH,SLFN14,FHL5,GUCY1A2,ADGRE1,SYN1,RAB19,ABCA13,SCN8A,ITGA1,RUNX2,SMAD1,PCDH1,QPCT,KDR,RIMS1,DOC2B,KIT,TXK,PCLO,ITGAM,MYH2,CDH5,CAMK1,ARHGEF28,PARD3,AOAH,TTN,TNIK,DGKH,TTL,TGM2,DNAH3,ZSCAN18,LMO7,PRICKLE3,AMDHD1,RYR3,PPP2R3A,RELN,C2,MYO16,MID2,F5,PEG3,FLT3,MAPKAPK3,ZNF462,POPDC3,ZNF366,CP,ANO6,MMP8,SLC8A3…
GO:MF	small molecule binding	GO:0036094	FALSE	8.77696E-06	5.056655820672561	6357	393	176	20212	CLCN4,ADAMDEC1,FAT2,IDO1,MYH15,LRP2,PRICKLE1,ITGB3,STEAP4,ABCB1,RORA,PRKCQ,GLDC,DYSF,OSBPL3,ST18,MRC1,PRKCH,SLFN14,FHL5,GUCY1A2,ADGRE1,SYN1,RAB19,ABCA13,SCN8A,ITGA1,RUNX2,SMAD1,PCDH1,QPCT,BAG3,KDR,RIMS1,DOC2B,KIT,TXK,PCLO,ITGAM,MYH2,CDH5,CAMK1,ARHGEF28,PARD3,AOAH,TTN,TNIK,DGKH,TTL,TGM2,DNAH3,ZSCAN18,LMO7,PRICKLE3,AMDHD1,RYR3,PPP2R3A,RELN,C2,MYO16,MID2,F5,PEG3,FLT3,MAPKAPK3,ZNF462,POPDC3,ZNF366,CP…
GO:MF	protein binding	GO:0005515	TRUE	1.19252E-05	4.923532574770553	14838	393	334	20212	IL2RB,COL6A5,CLCN4,TIGIT,SSBP2,HLF,CNTN1,MYH15,RASGRF2,LRP2,PLA2R1,SUCNR1,DLG2,PRICKLE1,ITGB3,IL18RAP,WDR87,ABCB1,RORA,PRKCQ,CMYA5,GZMK,GLDC,DYSF,PTGDR,OSBPL3,MRC1,PRKCH,CD300H,GNG2,MAP1A,FHL5,NDNF,GUCY1A2,CX3CR1,RAB11FIP5,SYN1,IL7R,TSC22D3,RAB19,SCN8A,ERP27,ICOS,ITGA1,RUNX2,RGS1,SMAD1,QPCT,BAG3,HNRNPLL,NCR3,KDR,RIMS1,DOC2B,DUSP4,FGF7,TMEM236,SLC37A3,KIT,TXK,PCLO,ITGAM,MYH2,IL18R1,GRID2,APH1B,CDH…
GO:MF	immune receptor activity	GO:0140375	TRUE	1.37987E-05	4.860163371775113	145	393	16	20212	IL2RB,IL18RAP,CX3CR1,IL7R,IL18R1,IL13RA2,FCGR1A,KLRD1,CSF2RA,FLT3,KLRK1,CD160,CSF3R,IL1R2,GHR,IL1R1
GO:MF	signaling receptor binding	GO:0005102	FALSE	0.000218511	3.6605274153343386	1501	393	58	20212	TIGIT,ITGB3,CX3CR1,ITGA1,KDR,FGF7,ITGAM,CDH5,TNC,CD226,CD80,CSF1,F2R,RELN,KLRD1,JAML,VWF,EGF,KLRK1,S100A8,CCL19,JAKMIP1,LDLRAP1,HSPG2,RSPO2,HCK,FES,ZAP70,CD160,TNFSF8,ANGPTL3,PPBP,NCR3LG1,CADM1,JAM2,FGFR1,HGF,LGALS3,HIP1,ERN1,NES,ICAM1,IL1R1,PDGFD,SPRED1,DPP4,TRAT1,FZD7,CCL5,FYB1,CD36,ALCAM,SYTL4,GNAI1,EDNRB,SRC,CXCL10,ITGA2
GO:MF	protein kinase activity	GO:0004672	FALSE	0.000296292	3.5282801095789154	586	393	31	20212	PRKCQ,PRKCH,KDR,KIT,TXK,CAMK1,TTN,TNIK,FLT3,MAPKAPK3,FLT4,HCK,FES,ZAP70,MAP3K19,GRK7,ITK,ROR1,FGFR1,ERN1,CDC42BPA,DDR1,CDKN1A,SNRK,CLK4,CCL5,EPHA5,PLK2,SRC,BRSK1,MET
GO:MF	cytokine receptor activity	GO:0004896	FALSE	0.000352444	3.452910025	101	393	12	20212	IL2RB,IL18RAP,CX3CR1,IL7R,IL18R1,IL13RA2,CSF2RA,FLT3,CSF3R,IL1R2,GHR,IL1R1
GO:MF	calcium ion binding	GO:0005509	FALSE	0.000474179	3.324058053180914	726	393	35	20212	FAT2,LRP2,DYSF,ADGRE1,PCDH1,DOC2B,PCLO,CDH5,AOAH,TTN,TGM2,RYR3,PPP2R3A,STAB2,EGF,TLL1,S100A8,ADGRE2,KCNIP2,HSPG2,FBLN7,MAN1C1,ADGRV1,SPARCL1,MGP,SMOC1,AIF1,ANXA5,MICU3,ADGRE3,CUBN,HPCAL1,NID1,PAM,SLC8A1
GO:MF	phosphotransferase activity, alcohol group as acceptor	GO:0016773	FALSE	0.001459888	2.835680455489241	697	393	33	20212	PRKCQ,PRKCH,KDR,KIT,TXK,CAMK1,TTN,TNIK,DGKH,FLT3,MAPKAPK3,FLT4,HCK,FES,ZAP70,MAP3K19,GRK7,ITK,ROR1,FGFR1,ERN1,CDC42BPA,DDR1,CDKN1A,SNRK,CLK4,CCL5,EPHA5,PLK2,SRC,ITPKC,BRSK1,MET
GO:MF	signaling receptor activity	GO:0038023	FALSE	0.001874365	2.7271458972453466	1491	393	55	20212	IL2RB,ADGRG4,PLA2R1,SUCNR1,ITGB3,IL18RAP,RORA,PTGDR,MRC1,ADGRE1,CX3CR1,IL7R,GPRC6A,KDR,KIT,IL18R1,GRID2,IL13RA2,CD80,F2R,LGR4,TACR1,FCGR1A,KLRD1,CSF2RA,FLT3,FLT4,KLRK1,ADGRE2,CD5,ADGRF5,ADGRV1,CD160,CSF3R,ANTXR2,HRH2,ADRB2,ROR1,IL1R2,FGFR1,GHR,ICAM1,IL1R1,ADGRE3,DDR1,CD28,CUBN,FZD7,EPHA5,CD36,PTPRB,EDNRB,MET,NID1,ITGA2
GO:MF	molecular transducer activity	GO:0060089	FALSE	0.001874365	2.7271458972453466	1491	393	55	20212	IL2RB,ADGRG4,PLA2R1,SUCNR1,ITGB3,IL18RAP,RORA,PTGDR,MRC1,ADGRE1,CX3CR1,IL7R,GPRC6A,KDR,KIT,IL18R1,GRID2,IL13RA2,CD80,F2R,LGR4,TACR1,FCGR1A,KLRD1,CSF2RA,FLT3,FLT4,KLRK1,ADGRE2,CD5,ADGRF5,ADGRV1,CD160,CSF3R,ANTXR2,HRH2,ADRB2,ROR1,IL1R2,FGFR1,GHR,ICAM1,IL1R1,ADGRE3,DDR1,CD28,CUBN,FZD7,EPHA5,CD36,PTPRB,EDNRB,MET,NID1,ITGA2
GO:MF	transmembrane receptor protein tyrosine kinase activity	GO:0004714	FALSE	0.001928668	2.714742602199215	63	393	9	20212	KDR,KIT,FLT3,FLT4,ROR1,FGFR1,DDR1,EPHA5,MET
GO:MF	carbohydrate derivative binding	GO:0097367	TRUE	0.002730196	2.563806213293459	2304	393	75	20212	CLCN4,MYH15,ABCB1,PRKCQ,PRKCH,SLFN14,NDNF,GUCY1A2,SYN1,RAB19,ABCA13,SCN8A,RUNX2,KDR,FGF7,KIT,TXK,MYH2,TNC,CAMK1,TTN,TNIK,DGKH,TTL,TGM2,DNAH3,MYO16,IMPG2,FLT3,MAPKAPK3,POPDC3,CRISPLD2,STAB2,FLT4,ADGRE2,LXN,ABCC2,RSPO2,FBLN7,HCK,CASP4,FES,ZAP70,GIMAP2,MAP3K19,ANGPTL3,GRK7,NAV3,SMOC1,ABCG2,ITK,ROR1,RERG,ACTA1,ITM2C,FGFR1,ASNS,ERN1,CDC42BPA,DDR1,GIMAP8,ABCA5,RAB30,SNRK,CLK4,EPHA5,PLK2,GNAI1,SRC,ITPKC…
GO:MF	cytokine binding	GO:0019955	FALSE	0.003016154	2.520546530406681	145	393	13	20212	IL2RB,ITGB3,CX3CR1,KIT,IL18R1,IL13RA2,CSF2RA,MMP8,CSF3R,IL1R2,GHR,IL1R1,CD36
GO:MF	collagen binding	GO:0005518	FALSE	0.004167564	2.380117745906809	69	393	9	20212	ITGA1,COL14A1,VWF,HSPG2,USH2A,SPARCL1,DDR1,NID1,ITGA2
GO:MF	growth factor binding	GO:0019838	FALSE	0.007009258	2.154327924139326	134	393	12	20212	IL2RB,LRP2,ITGB3,KDR,KIT,FLT3,FLT4,IL1R2,FGFR1,GHR,IL1R1,CD36
GO:MF	kinase activity	GO:0016301	FALSE	0.007270762	2.1384200667930644	787	393	34	20212	DLG2,PRKCQ,PRKCH,KDR,KIT,TXK,CAMK1,TTN,TNIK,DGKH,FLT3,MAPKAPK3,FLT4,HCK,FES,ZAP70,MAP3K19,GRK7,ITK,ROR1,FGFR1,ERN1,CDC42BPA,DDR1,CDKN1A,SNRK,CLK4,CCL5,EPHA5,PLK2,SRC,ITPKC,BRSK1,MET
GO:MF	integrin binding	GO:0005178	FALSE	0.007689745	2.1140880449182795	158	393	13	20212	ITGB3,ITGA1,KDR,ITGAM,TNC,CD226,JAML,VWF,ANGPTL3,JAM2,ICAM1,SRC,ITGA2
GO:MF	transmembrane signaling receptor activity	GO:0004888	FALSE	0.009436476	2.025190140493577	1269	393	47	20212	IL2RB,ADGRG4,SUCNR1,IL18RAP,PTGDR,MRC1,ADGRE1,CX3CR1,IL7R,GPRC6A,KDR,KIT,IL18R1,GRID2,IL13RA2,F2R,LGR4,TACR1,FCGR1A,KLRD1,CSF2RA,FLT3,FLT4,KLRK1,ADGRE2,ADGRF5,ADGRV1,CD160,CSF3R,ANTXR2,HRH2,ADRB2,ROR1,IL1R2,FGFR1,GHR,ICAM1,IL1R1,ADGRE3,DDR1,FZD7,EPHA5,PTPRB,EDNRB,MET,NID1,ITGA2
GO:MF	extracellular matrix binding	GO:0050840	TRUE	0.011434715382055382	1.9417746408115948	60	393	8	20212	ITGB3,OLFML2A,SPARCL1,SMOC1,OLFML2B,LGALS3,NID1,ITGA2
GO:MF	transmembrane receptor protein kinase activity	GO:0019199	FALSE	0.017258498	1.7629969952215498	82	393	9	20212	KDR,KIT,FLT3,FLT4,ROR1,FGFR1,DDR1,EPHA5,MET
GO:MF	cation binding	GO:0043169	FALSE	0.039202782	1.4066831093659293	4444	393	119	20212	ADAMDEC1,FAT2,IDO1,LRP2,PRICKLE1,ITGB3,STEAP4,RORA,PRKCQ,GLDC,DYSF,ST18,PRKCH,FHL5,ADGRE1,SCN8A,ITGA1,SMAD1,PCDH1,QPCT,RIMS1,DOC2B,KIT,PCLO,ITGAM,CDH5,ARHGEF28,AOAH,TTN,DGKH,TGM2,ZSCAN18,LMO7,PRICKLE3,AMDHD1,RYR3,PPP2R3A,RELN,C2,MID2,F5,PEG3,ZNF462,ZNF366,CP,ANO6,MMP8,SLC8A3,STAB2,EGF,TLL1,S100A8,ADHFE1,ADGRE2,KCNIP2,CBFA2T3,HSPG2,FBLN7,TRIM69,MAN1C1,ADGRV1,ZNF613,FREM1,TSHZ2,SPARCL1,MGP,F8,ANTXR…
GO:MF	metal ion binding	GO:0046872	FALSE	0.039956	1.3984180000388418	4354	393	117	20212	ADAMDEC1,FAT2,IDO1,LRP2,PRICKLE1,ITGB3,STEAP4,RORA,PRKCQ,DYSF,ST18,PRKCH,FHL5,ADGRE1,SCN8A,ITGA1,SMAD1,PCDH1,QPCT,RIMS1,DOC2B,KIT,PCLO,ITGAM,CDH5,ARHGEF28,AOAH,TTN,DGKH,TGM2,ZSCAN18,LMO7,PRICKLE3,AMDHD1,RYR3,PPP2R3A,RELN,C2,MID2,F5,PEG3,ZNF462,ZNF366,CP,ANO6,MMP8,SLC8A3,STAB2,EGF,TLL1,S100A8,ADHFE1,ADGRE2,KCNIP2,CBFA2T3,HSPG2,FBLN7,TRIM69,MAN1C1,ADGRV1,ZNF613,FREM1,TSHZ2,SPARCL1,MGP,F8,ANTXR2,SMO…
GO:MF	protein-containing complex binding	GO:0044877	FALSE	0.046229531	1.3350805090440974	1752	393	57	20212	MYH15,PRICKLE1,ITGB3,SLFN14,ITGA1,RUNX2,BAG3,KDR,ITGAM,MYH2,CDH5,TNC,COL14A1,CD226,PSTPIP1,TTN,TOX,CPEB2,TEF,FCGR1A,MYO16,KLRD1,FLT3,JAML,NEXN,VWF,STAB2,KCNIP2,LDLRAP1,HSPG2,CD160,USH2A,SPARCL1,ANGPTL3,DISC1,PRDM1,ADRB2,JAM2,AIF1,LGALS3,KAT2B,HIP1,ICAM1,DDR1,TNKS1BP1,MB21D2,TPM2,CDKN1A,MLLT3,EGR1,FYB1,CD36,TP63,GNAI1,SRC,NID1,ITGA2
GO:BP	cell adhesion	GO:0007155	TRUE	1.7341246274434386e-17	16.76091969401897	1512	388	85	21031	COL6A5,ADAMDEC1,FAT2,IDO1,TIGIT,CNTN1,DLG2,PRICKLE1,ITGB3,PRKCQ,NDNF,ADGRE1,CX3CR1,IL7R,ICOS,ITGA1,PCDH1,KDR,KIT,ITGAM,STON1,GRID2,CDH5,TNC,COL14A1,CD226,PSTPIP1,PARD3,KRT18,CD80,CSF1,TGM2,LMO7,RELN,GCNT2,JAML,NEXN,VWF,STAB2,KLRK1,S100A8,CCL19,ADGRE2,CSTA,HSPG2,FBLN7,CYTIP,HCK,FES,ZAP70,CD5,ADGRV1,FREM1,CD160,SPARCL1,ANGPTL3,CSF3R,DISC1,JCAD,CADM1,HAVCR2,PPFIBP1,JAM2,AIF1,LGALS3,ADAMTS9,ICAM1,DOC…
GO:BP	cell communication	GO:0007154	FALSE	1.3430314509677122e-15	14.871913816950201	6537	388	204	21031	IL2RB,CNTN1,ADGRG4,RASGRF2,LRP2,PLA2R1,STYXL2,SUCNR1,DLG2,PRICKLE1,ITGB3,IL18RAP,RORA,PRKCQ,DYSF,PTGDR,ST18,PRKCH,GNG2,MAP1A,NDNF,GUCY1A2,ADGRE1,CX3CR1,RAB11FIP5,SYN1,IL7R,SCN8A,ITGA1,RUNX2,RGS1,SMAD1,PCDH1,BAG3,NCR3,GPRC6A,KDR,RIMS1,DOC2B,DUSP4,FGF7,KIT,TXK,PCLO,ITGAM,STON1,IL18R1,GRID2,APH1B,CDH5,TNC,CD226,ELAPOR1,CAMK1,IL13RA2,PSTPIP1,ARHGEF28,PARD3,KRT18,OLFML2A,CD80,KCNJ5,TTN,TNIK,DGKH,CSF1,…
GO:BP	cell surface receptor signaling pathway	GO:0007166	TRUE	1.518531588627793e-15	14.818576169419703	2799	388	118	21031	IL2RB,CNTN1,ADGRG4,LRP2,PRICKLE1,ITGB3,IL18RAP,RORA,PRKCQ,ST18,PRKCH,ADGRE1,CX3CR1,IL7R,ITGA1,RUNX2,SMAD1,BAG3,NCR3,KDR,RIMS1,FGF7,KIT,TXK,ITGAM,STON1,IL18R1,GRID2,APH1B,CDH5,CD226,IL13RA2,ARHGEF28,KRT18,CD80,TNIK,CSF1,F2R,LGR4,TNIP3,PPP2R3A,AFAP1L2,RELN,FCGR1A,KLRD1,GCNT2,CSF2RA,FLT3,MAPKAPK3,ANO6,MMP8,SLC8A3,EGF,FLT4,KLRK1,CCL19,ADGRE2,HSPG2,RSPO2,HCK,CASP4,ZAP70,CD59,ADGRF5,ADGRV1,CD160,ANGPTL…
GO:BP	cellular response to stimulus	GO:0051716	FALSE	4.4907259695178374e-15	14.347683445395374	7394	388	220	21031	IL2RB,CNTN1,ADGRG4,RASGRF2,LRP2,PLA2R1,STYXL2,SUCNR1,DLG2,PRICKLE1,ITGB3,IL18RAP,ABCB1,RORA,PRKCQ,GLDC,PTGDR,ST18,MRC1,PRKCH,CD300H,GNG2,SLFN14,NDNF,GUCY1A2,ADGRE1,CX3CR1,RAB11FIP5,IL7R,ERP27,ITGA1,PIEZO2,RUNX2,RGS1,SMAD1,BAG3,NCR3,GPRC6A,KDR,RIMS1,MEIOC,DUSP4,FGF7,KIT,TXK,PCLO,ITGAM,STON1,IL18R1,GRID2,APH1B,CDH5,TNC,CD226,ELAPOR1,CAMK1,IL13RA2,PSTPIP1,ARHGEF28,PARD3,KRT18,OLFML2A,ETV5,CD80,TTN,T…
GO:BP	response to stimulus	GO:0050896	FALSE	1.4353220158237777e-14	13.84305065362931	8976	388	249	21031	IL2RB,ADAMDEC1,IDO1,CNTN1,ADGRG4,RASGRF2,LRP2,PLA2R1,STYXL2,SUCNR1,DLG2,PRICKLE1,ITGB3,IL18RAP,ABCB1,RORA,PRKCQ,GLDC,DYSF,PTGDR,ST18,MRC1,PRKCH,CD300H,GNG2,SLFN14,NDNF,GUCY1A2,ADGRE1,CX3CR1,RAB11FIP5,IL7R,TSC22D3,ERP27,ICOS,ITGA1,PIEZO2,RUNX2,RGS1,CTSW,SMAD1,BAG3,NCR3,GPRC6A,KDR,RIMS1,MEIOC,DUSP4,FGF7,KIT,TXK,PCLO,ITGAM,STON1,IL18R1,GRID2,APH1B,CDH5,TNC,CD226,ELAPOR1,CAMK1,IL13RA2,PSTPIP1,ARHGEF2…
GO:BP	signaling	GO:0023052	FALSE	5.674637186210835e-14	13.246061900313451	6447	388	198	21031	IL2RB,CNTN1,ADGRG4,RASGRF2,LRP2,PLA2R1,STYXL2,SUCNR1,DLG2,PRICKLE1,ITGB3,IL18RAP,RORA,PRKCQ,DYSF,PTGDR,ST18,PRKCH,GNG2,MAP1A,NDNF,GUCY1A2,ADGRE1,CX3CR1,RAB11FIP5,SYN1,IL7R,ITGA1,RUNX2,RGS1,SMAD1,PCDH1,BAG3,NCR3,GPRC6A,KDR,RIMS1,DOC2B,DUSP4,FGF7,KIT,TXK,PCLO,ITGAM,STON1,IL18R1,GRID2,APH1B,CDH5,TNC,CD226,CAMK1,IL13RA2,PSTPIP1,ARHGEF28,PARD3,KRT18,OLFML2A,CD80,KCNJ5,TTN,TNIK,DGKH,CSF1,TGM2,F2R,LGR4,…
GO:BP	positive regulation of biological process	GO:0048518	FALSE	1.2664170312902794e-13	12.897423257537953	6250	388	193	21031	IL2RB,IDO1,TIGIT,SSBP2,HLF,CNTN1,RASGRF2,LRP2,PLA2R1,SUCNR1,PRICKLE1,ITGB3,IL18RAP,ABCB1,RORA,PRKCQ,ST18,PRKCH,MAP1A,FHL5,NDNF,GUCY1A2,CX3CR1,IL7R,ABCA13,ICOS,ITGA1,RUNX2,SMAD1,BAG3,HNRNPLL,NCR3,KDR,RIMS1,DOC2B,MEIOC,FGF7,KIT,TXK,ITGAM,IL18R1,GRID2,APH1B,CDH5,TNC,CD226,ELAPOR1,CAMK1,PARD3,ETV5,CD80,TTN,TNIK,TOX,CSF1,TTL,TGM2,F2R,LGR4,LMO7,C9,TNIP3,TACR1,PPP2R3A,AFAP1L2,RELN,C2,TEF,FCGR1A,MID2,KLR…
GO:BP	signal transduction	GO:0007165	FALSE	2.7756119935231427e-13	12.556641244575017	5959	388	186	21031	IL2RB,CNTN1,ADGRG4,RASGRF2,LRP2,PLA2R1,STYXL2,SUCNR1,PRICKLE1,ITGB3,IL18RAP,RORA,PRKCQ,PTGDR,ST18,PRKCH,GNG2,NDNF,GUCY1A2,ADGRE1,CX3CR1,IL7R,ITGA1,RUNX2,RGS1,SMAD1,BAG3,NCR3,GPRC6A,KDR,RIMS1,DUSP4,FGF7,KIT,TXK,PCLO,ITGAM,STON1,IL18R1,GRID2,APH1B,CDH5,CD226,CAMK1,IL13RA2,PSTPIP1,ARHGEF28,PARD3,KRT18,OLFML2A,CD80,TTN,TNIK,DGKH,CSF1,TGM2,F2R,LGR4,TNIP3,TACR1,PPP2R3A,AFAP1L2,RELN,FCGR1A,MYO16,MID2,KL…
GO:BP	positive regulation of immune system process	GO:0002684	FALSE	9.239611105301337e-13	12.034346307824915	1054	388	62	21031	IDO1,ITGB3,IL18RAP,PRKCQ,PRKCH,CX3CR1,IL7R,ICOS,NCR3,KIT,TXK,ITGAM,IL18R1,CD226,CD80,TOX,CSF1,LGR4,C9,TNIP3,TACR1,C2,FCGR1A,KLRD1,MAPKAPK3,ANO6,MMP8,KLRK1,CCL19,CFP,HCK,FES,ZAP70,CD59,CD5,CD160,ITK,NCR3LG1,CADM1,HAVCR2,JAM2,AIF1,LGALS3,ICAM1,IL1R1,PDGFD,SH2D1A,TNFAIP3,CD28,DPP4,CDKN1A,TRAT1,CCL5,CD55,ZBTB46,FYB1,CD36,THEMIS,SRC,PLVAP,CXCL10,ITGA2
GO:BP	positive regulation of response to stimulus	GO:0048584	FALSE	2.848851841991736e-12	11.545330136186482	2274	388	97	21031	IDO1,PLA2R1,SUCNR1,ITGB3,IL18RAP,PRKCQ,PRKCH,GUCY1A2,CX3CR1,IL7R,ITGA1,NCR3,KDR,RIMS1,KIT,TXK,ITGAM,IL18R1,CDH5,CD226,CD80,TNIK,CSF1,TGM2,F2R,LGR4,C9,TNIP3,PPP2R3A,AFAP1L2,RELN,C2,FCGR1A,MID2,KLRD1,GCNT2,FLT3,MAPKAPK3,ANO6,MMP8,VWF,EGF,FLT4,KLRK1,S100A8,CCL19,CFP,RSPO2,HCK,CASP4,MAOA,ZAP70,CD59,ADGRV1,CD160,DISC1,ADRB2,JCAD,ITK,ROR1,NCR3LG1,ITM2C,CADM1,HAVCR2,FGFR1,AIF1,HGF,LGALS3,GHR,HIP1,ERN1,I…
GO:BP	positive regulation of cellular process	GO:0048522	FALSE	3.266300575592261e-12	11.485943852570983	5717	388	178	21031	IL2RB,IDO1,TIGIT,SSBP2,HLF,CNTN1,RASGRF2,LRP2,PLA2R1,ITGB3,IL18RAP,ABCB1,RORA,PRKCQ,ST18,PRKCH,MAP1A,FHL5,NDNF,GUCY1A2,CX3CR1,IL7R,ABCA13,ICOS,ITGA1,RUNX2,SMAD1,BAG3,HNRNPLL,NCR3,KDR,RIMS1,DOC2B,MEIOC,FGF7,KIT,TXK,ITGAM,IL18R1,GRID2,CDH5,TNC,CD226,ELAPOR1,CAMK1,PARD3,ETV5,CD80,TTN,TNIK,TOX,CSF1,TTL,TGM2,F2R,LGR4,LMO7,TACR1,PPP2R3A,AFAP1L2,RELN,C2,TEF,FCGR1A,MID2,KLRD1,PEG3,GCNT2,LRRC55,CSF2RA,FLT…
GO:BP	cell activation	GO:0001775	FALSE	4.8069653405979536e-12	11.318129009230063	1092	388	62	21031	IDO1,TIGIT,SUCNR1,ITGB3,IL18RAP,RORA,PRKCQ,DYSF,PTGDR,CX3CR1,IL7R,ICOS,RUNX2,NCR3,KIT,TXK,ITGAM,IL18R1,CD226,IL13RA2,CD80,TOX,DGKH,CSF1,F2R,TACR1,KLRD1,FLT3,JAML,MMP8,VWF,KLRK1,CCL19,ADGRE2,FES,ZAP70,CD5,ADGRF5,CD160,TNFSF8,PRDM1,ITK,DOCK10,HAVCR2,AIF1,LGALS3,ICAM1,TNFAIP3,CD28,DPP4,CDKN1A,BCL11B,EGR1,FZD7,CCL5,CD55,ZBTB46,PRDX2,THEMIS,SRC,HSPB1,CXCL10
GO:BP	biological regulation	GO:0065007	FALSE	1.5598385225110103e-11	10.806920358320044	12680	388	305	21031	IL2RB,ADAMDEC1,IDO1,TIGIT,SSBP2,HLF,CNTN1,ADGRG4,RASGRF2,LRP2,PLA2R1,STYXL2,SUCNR1,DLG2,PRICKLE1,ITGB3,IL18RAP,ABCB1,RORA,PRKCQ,DYSF,PTGDR,ST18,PRKCH,GNG2,SLFN14,MAP1A,FHL5,NDNF,GUCY1A2,ADGRE1,CX3CR1,RAB11FIP5,SYN1,IL7R,TSC22D3,ABCA13,TDRD6,SCN8A,ICOS,ITGA1,PIEZO2,RUNX2,RGS1,SMAD1,PCDH1,BAG3,HNRNPLL,NCR3,GPRC6A,KDR,RIMS1,DOC2B,MEIOC,DUSP4,FGF7,KIT,TXK,PCLO,ITGAM,STON1,IL18R1,GRID2,APH1B,CDH5,TNC,…
GO:BP	regulation of immune system process	GO:0002682	FALSE	1.626830348179192e-11	10.788657734519342	1512	388	74	21031	IDO1,TIGIT,ITGB3,IL18RAP,RORA,PRKCQ,PRKCH,CX3CR1,IL7R,TSC22D3,ICOS,NCR3,KIT,TXK,ITGAM,IL18R1,CD226,IL13RA2,CD80,TOX,CSF1,LGR4,C9,TNIP3,TACR1,C2,FCGR1A,KLRD1,MAPKAPK3,ANO6,MMP8,KLRK1,CCL19,CFP,ADGRE2,HCK,FES,ZAP70,CD59,CD5,ADGRF5,CD160,TNFSF8,CSF3R,PRDM1,TMEM176A,ITK,NCR3LG1,CADM1,HAVCR2,JAM2,AIF1,LGALS3,ICAM1,IL1R1,PDGFD,SH2D1A,TNFAIP3,CD28,DPP4,CDKN1A,TRAT1,CCL5,CD55,ZBTB46,FYB1,CD36,PLK2,PRDX2,…
GO:BP	leukocyte activation	GO:0045321	FALSE	8.53600360670046e-11	10.068745410081972	946	388	55	21031	IDO1,TIGIT,SUCNR1,IL18RAP,RORA,PRKCQ,DYSF,PTGDR,CX3CR1,IL7R,ICOS,RUNX2,NCR3,KIT,ITGAM,IL18R1,CD226,IL13RA2,CD80,TOX,CSF1,TACR1,KLRD1,FLT3,JAML,MMP8,KLRK1,CCL19,ADGRE2,FES,ZAP70,CD5,ADGRF5,CD160,TNFSF8,PRDM1,ITK,DOCK10,HAVCR2,AIF1,LGALS3,ICAM1,TNFAIP3,CD28,DPP4,CDKN1A,BCL11B,EGR1,FZD7,CCL5,CD55,ZBTB46,PRDX2,THEMIS,SRC
GO:BP	immune system process	GO:0002376	FALSE	1.5669003588611744e-10	9.804958619978535	2776	388	106	21031	IL2RB,ADAMDEC1,IDO1,TIGIT,SUCNR1,ITGB3,IL18RAP,RORA,PRKCQ,DYSF,PTGDR,MRC1,PRKCH,CD300H,ADGRE1,CX3CR1,IL7R,TSC22D3,ICOS,ITGA1,RUNX2,RGS1,CTSW,NCR3,KIT,TXK,ITGAM,IL18R1,CD226,IL13RA2,PSTPIP1,CD80,TOX,CSF1,F2R,LGR4,C9,TNIP3,TACR1,C2,FCGR1A,MID2,KLRD1,FLT3,MAPKAPK3,JAML,ANO6,MMP8,KLRK1,S100A8,CCL19,CFP,ADGRE2,HCK,CASP4,FES,ZAP70,CD59,CD5,ADGRF5,CD160,TNFSF8,CSF3R,PPBP,HRH2,PRDM1,TMEM176A,ITK,NCR3LG1,…
GO:BP	regulation of response to stimulus	GO:0048583	FALSE	1.5782372057014117e-10	9.801827723	3939	388	134	21031	IDO1,RASGRF2,LRP2,PLA2R1,STYXL2,SUCNR1,PRICKLE1,ITGB3,IL18RAP,ABCB1,RORA,PRKCQ,PRKCH,GUCY1A2,CX3CR1,IL7R,ITGA1,RUNX2,RGS1,NCR3,KDR,RIMS1,DUSP4,KIT,TXK,ITGAM,IL18R1,GRID2,CDH5,TNC,CD226,ARHGEF28,AOAH,CD80,TNIK,CSF1,TGM2,F2R,LGR4,C9,TNIP3,PPP2R3A,AFAP1L2,RELN,C2,FCGR1A,MID2,KLRD1,GCNT2,FLT3,MAPKAPK3,ZNF366,RGS2,ANO6,MMP8,VWF,SLC8A3,LRRIQ1,EGF,FLT4,KLRK1,S100A8,CCL19,CFP,ARHGAP10,RSPO2,HCK,CASP4,MAO…
GO:BP	positive regulation of multicellular organismal process	GO:0051240	FALSE	3.105673998231102e-10	9.507844133990561	1637	388	75	21031	IDO1,TIGIT,LRP2,PLA2R1,ITGB3,RORA,PRKCQ,PRKCH,CX3CR1,IL7R,ICOS,RUNX2,SMAD1,KDR,RIMS1,KIT,TXK,IL18R1,GRID2,CDH5,CD226,PARD3,ETV5,CD80,TOX,CSF1,TGM2,F2R,LGR4,TACR1,AFAP1L2,RELN,GCNT2,RGS2,ANO6,MMP8,EGF,FLT4,KLRK1,CCL19,LDLRAP1,FES,ZAP70,CD5,ADGRV1,CD160,ANGPTL3,DISC1,HRH2,ADRB2,BASP1,JCAD,ITK,CADM1,HAVCR2,FGFR1,AIF1,HGF,GHR,IL1R1,CD28,DPP4,CDKN1A,EGR1,CCL5,CD55,ZBTB46,CD36,TP63,EDNRB,PRDX2,SRC,HSPB…
GO:BP	defense response	GO:0006952	FALSE	4.4261275697086204e-10	9.353976073	1791	388	79	21031	IDO1,SUCNR1,IL18RAP,RORA,PRKCQ,PTGDR,MRC1,CX3CR1,IL7R,SMAD1,NCR3,KIT,TXK,ITGAM,IL18R1,CDH5,TNC,CD226,PSTPIP1,AOAH,CSF1,F2R,LGR4,C9,TNIP3,TACR1,AFAP1L2,C2,FCGR1A,MID2,KLRD1,MAPKAPK3,SERPINA1,ANO6,MMP8,STAB2,KLRK1,SCN9A,S100A8,CCL19,CFP,ADGRE2,HSPG2,LXN,HCK,CASP4,ZAP70,CD160,TNFSF8,F8,CSF3R,PPBP,PRDM1,ITK,NCR3LG1,CADM1,HAVCR2,IL1R2,AIF1,HGF,LGALS3,IL1R1,CLDN1,SH2D1A,TNFAIP3,CD28,DPP4,TRAT1,BCL2L1,C…
GO:BP	multicellular organismal process	GO:0032501	FALSE	7.026532754747291e-10	9.153258924900475	7669	388	211	21031	FAT2,IDO1,TIGIT,CNTN1,MYH15,LRP2,PLA2R1,SUCNR1,PRICKLE1,ITGB3,IL18RAP,ABCB1,RORA,PRKCQ,DYSF,PTGDR,PRKCH,MAP1A,NDNF,CX3CR1,RAB11FIP5,SYN1,IL7R,TSC22D3,TDRD6,SCN8A,ICOS,ITGA1,PIEZO2,RUNX2,SMAD1,PCDH1,NCR3,KDR,RIMS1,MEIOC,DUSP4,FGF7,KIT,TXK,PCLO,ITGAM,SPAG17,MYH2,IL18R1,GRID2,CDH5,TNC,COL14A1,CD226,CAMK1,IL13RA2,ARHGEF28,PARD3,ETV5,CD80,KCNJ5,TTN,TNIK,TOX,DGKH,CSF1,TTL,TGM2,F2R,LGR4,MEI4,TACR1,RYR3,…
GO:BP	response to external stimulus	GO:0009605	FALSE	7.406132022850047e-10	9.130408550417252	2723	388	103	21031	IDO1,SUCNR1,ITGB3,IL18RAP,RORA,PRKCQ,MRC1,CD300H,CX3CR1,IL7R,ITGA1,PIEZO2,RGS1,BAG3,NCR3,KDR,FGF7,KIT,TXK,ITGAM,GRID2,CDH5,TNC,CD226,ELAPOR1,PSTPIP1,AOAH,CD80,TTN,CSF1,F2R,LGR4,C9,TNIP3,TACR1,C2,FCGR1A,MID2,F5,KLRD1,MAPKAPK3,JAML,ANO6,MMP8,STAB2,KLRK1,SCN9A,S100A8,CCL19,CFP,ADGRE2,SCN1A,LXN,HCK,CASP4,FES,ZAP70,ADGRV1,CD160,TNFSF8,RP1,GRK7,CSF3R,PPBP,DISC1,PRDM1,ADRB2,NCR3LG1,ACTA1,CADM1,HAVCR2,FG…
GO:BP	cell migration	GO:0016477	FALSE	8.81566322298841e-10	9.054745009144678	1496	388	70	21031	FAT2,PRICKLE1,ITGB3,PRKCQ,CD300H,NDNF,CX3CR1,ITGA1,KDR,FGF7,KIT,STON1,CDH5,TNC,CSF1,F2R,TACR1,PPP2R3A,RELN,GCNT2,JAML,ANO6,NEXN,EGF,FLT4,KLRK1,S100A8,CCL19,ADGRE2,HCK,ZAP70,ANGPTL3,CSF3R,PPBP,NAV3,DISC1,JCAD,SRGAP3,DOCK10,JAM2,FGFR1,AIF1,HGF,LGALS3,ARID5B,ADAMTS9,ICAM1,DOCK1,IL1R1,CDC42BPA,DDR1,CLDN1,PDGFD,TNFAIP3,SPRED1,DPP4,DLC1,BCL11B,CCL5,SRGAP1,PTPRB,PLK2,EDNRB,SRC,PLVAP,MET,HSPB1,CXCL10,ITG…
GO:BP	intracellular signal transduction	GO:0035556	FALSE	1.3088566061811426e-9	8.883107930649755	2668	388	101	21031	RASGRF2,LRP2,PLA2R1,STYXL2,ITGB3,RORA,PRKCQ,PRKCH,NDNF,GUCY1A2,CX3CR1,ITGA1,RUNX2,SMAD1,KDR,DUSP4,KIT,IL18R1,CAMK1,ARHGEF28,CD80,TTN,TNIK,DGKH,CSF1,TGM2,F2R,TNIP3,RELN,MYO16,MID2,GCNT2,FLT3,MAPKAPK3,RGS2,PLCL1,VWF,EGF,FLT4,S100A8,CCL19,ARHGAP10,HCK,CASP4,ZAP70,ADGRV1,CD160,CISH,RP1,ARHGAP21,DISC1,ADRB2,JCAD,ITK,ROR1,RERG,SRGAP3,DOCK10,HAVCR2,FGFR1,MLF1,AIF1,HGF,GHR,HIP1,ERN1,ICAM1,DOCK1,TAGAP,DDR…
GO:BP	inflammatory response	GO:0006954	FALSE	1.3345510031853853e-9	8.874664823915664	829	388	49	21031	IDO1,SUCNR1,IL18RAP,RORA,PRKCQ,PTGDR,CX3CR1,SMAD1,NCR3,KIT,ITGAM,IL18R1,CDH5,TNC,PSTPIP1,AOAH,CSF1,F2R,TNIP3,TACR1,AFAP1L2,FCGR1A,SERPINA1,ANO6,MMP8,SCN9A,S100A8,CCL19,ADGRE2,HSPG2,LXN,HCK,CASP4,F8,PPBP,HAVCR2,IL1R2,AIF1,HGF,IL1R1,TNFAIP3,CD28,CCL5,CD36,PLK2,EDNRB,PRDX2,SRC,CXCL10
GO:BP	regulation of multicellular organismal process	GO:0051239	FALSE	1.4722796697618785e-9	8.832009684905032	2955	388	108	21031	IDO1,TIGIT,LRP2,PLA2R1,PRICKLE1,ITGB3,RORA,PRKCQ,PRKCH,CX3CR1,RAB11FIP5,IL7R,ICOS,RUNX2,SMAD1,KDR,RIMS1,FGF7,KIT,TXK,IL18R1,GRID2,CDH5,COL14A1,CD226,PARD3,ETV5,CD80,KCNJ5,TOX,CSF1,TGM2,F2R,LGR4,TACR1,AFAP1L2,RELN,KLRD1,GCNT2,RGS2,PLCL1,ANO6,MMP8,SLC8A3,EGF,FLT4,KLRK1,CCL19,KCNIP2,LDLRAP1,HSPG2,RSPO2,FES,ZAP70,CD5,ADGRF5,ADGRV1,CD160,TNFSF8,ANGPTL3,MGP,CSF3R,NAV3,DISC1,HRH2,PRDM1,ADRB2,BASP1,JCAD,…
GO:BP	regulation of cellular process	GO:0050794	FALSE	1.5942430926915737e-9	8.797445456	11738	388	284	21031	IL2RB,ADAMDEC1,IDO1,TIGIT,SSBP2,HLF,CNTN1,ADGRG4,RASGRF2,LRP2,PLA2R1,STYXL2,SUCNR1,PRICKLE1,ITGB3,IL18RAP,ABCB1,RORA,PRKCQ,DYSF,PTGDR,ST18,PRKCH,GNG2,SLFN14,MAP1A,FHL5,NDNF,GUCY1A2,ADGRE1,CX3CR1,RAB11FIP5,SYN1,IL7R,TSC22D3,ABCA13,TDRD6,ICOS,ITGA1,RUNX2,RGS1,SMAD1,BAG3,HNRNPLL,NCR3,GPRC6A,KDR,RIMS1,DOC2B,MEIOC,DUSP4,FGF7,KIT,TXK,PCLO,ITGAM,STON1,IL18R1,GRID2,APH1B,CDH5,TNC,COL14A1,CD226,ELAPOR1,CA…
GO:BP	cellular response to chemical stimulus	GO:0070887	FALSE	1.8481918312135067e-9	8.733252953617141	2683	388	101	21031	IL2RB,PLA2R1,DLG2,ITGB3,IL18RAP,ABCB1,RORA,PRKCQ,GLDC,PTGDR,ST18,MRC1,CD300H,GNG2,SLFN14,NDNF,CX3CR1,RAB11FIP5,IL7R,ITGA1,SMAD1,BAG3,KDR,KIT,TXK,IL18R1,TNC,IL13RA2,KRT18,ETV5,CD80,CSF1,TGM2,CPEB2,TNIP3,RYR3,CSF2RA,FLT3,ZNF366,JAML,ANO6,MMP8,SLC8A3,KLRK1,S100A8,CCL19,ADGRE2,LDLRAP1,ABCC2,HCK,CASP4,FES,ADGRV1,CSF3R,PPBP,ADRB2,TXNRD3,ABCG2,GRAMD1B,ACTA1,HAVCR2,IL1R2,FGFR1,AIF1,HGF,LGALS3,ARID5B,GHR,…
GO:BP	regulation of biological process	GO:0050789	FALSE	1.855992350163445e-9	8.731423818	12287	388	293	21031	IL2RB,ADAMDEC1,IDO1,TIGIT,SSBP2,HLF,CNTN1,ADGRG4,RASGRF2,LRP2,PLA2R1,STYXL2,SUCNR1,DLG2,PRICKLE1,ITGB3,IL18RAP,ABCB1,RORA,PRKCQ,DYSF,PTGDR,ST18,PRKCH,GNG2,SLFN14,MAP1A,FHL5,NDNF,GUCY1A2,ADGRE1,CX3CR1,RAB11FIP5,SYN1,IL7R,TSC22D3,ABCA13,TDRD6,ICOS,ITGA1,RUNX2,RGS1,SMAD1,PCDH1,BAG3,HNRNPLL,NCR3,GPRC6A,KDR,RIMS1,DOC2B,MEIOC,DUSP4,FGF7,KIT,TXK,PCLO,ITGAM,STON1,IL18R1,GRID2,APH1B,CDH5,TNC,COL14A1,CD226…
GO:BP	positive regulation of cell population proliferation	GO:0008284	FALSE	2.1652784166748086e-9	8.664486253097476	962	388	53	21031	LRP2,ITGB3,PRKCQ,PRKCH,CX3CR1,IL7R,RUNX2,KDR,FGF7,KIT,TNC,ETV5,CD80,TOX,CSF1,F2R,TACR1,GCNT2,CSF2RA,FLT3,JAML,EGF,FLT4,CCL19,LDLRAP1,HSPG2,HCK,ZAP70,DISC1,JCAD,CCPG1,HAVCR2,FGFR1,AIF1,ERN1,NES,PID1,CLDN1,PDGFD,TNFAIP3,CD28,DPP4,CDKN1A,EGR1,BCL2L1,FZD7,CCL5,CD55,TP63,EDNRB,SRC,CXCL10,ITGA2
GO:BP	cell motility	GO:0048870	FALSE	7.497219638796322e-9	8.125099765861904	1709	388	74	21031	FAT2,PRICKLE1,ITGB3,PRKCQ,CD300H,NDNF,CX3CR1,ITGA1,KDR,FGF7,KIT,STON1,CDH5,TNC,CSF1,DNAH3,F2R,TACR1,PPP2R3A,RELN,GCNT2,JAML,ANO6,NEXN,EGF,FLT4,KLRK1,S100A8,CCL19,ADGRE2,HCK,FES,ZAP70,ANGPTL3,CSF3R,PPBP,NAV3,DISC1,JCAD,CFAP44,SRGAP3,DOCK10,JAM2,FGFR1,AIF1,HGF,LGALS3,ARID5B,ADAMTS9,ICAM1,DOCK1,IL1R1,CDC42BPA,DDR1,CLDN1,PDGFD,TNFAIP3,SPRED1,DPP4,DLC1,BCL11B,CCL5,SRGAP1,PTPRB,PLK2,EDNRB,SRC,PLVAP,MET…
GO:BP	intracellular signaling cassette	GO:0141124	FALSE	8.754977648793873e-9	8.057744958320441	1861	388	78	21031	RASGRF2,LRP2,STYXL2,ITGB3,RORA,NDNF,GUCY1A2,CX3CR1,ITGA1,RUNX2,SMAD1,KDR,DUSP4,KIT,IL18R1,ARHGEF28,TNIK,CSF1,TGM2,F2R,TNIP3,RELN,MYO16,MID2,GCNT2,FLT3,MAPKAPK3,RGS2,EGF,FLT4,CCL19,ARHGAP10,ZAP70,CD160,ARHGAP21,ADRB2,JCAD,ROR1,RERG,SRGAP3,DOCK10,HAVCR2,FGFR1,AIF1,HGF,GHR,HIP1,ERN1,ICAM1,DOCK1,TAGAP,DDR1,PDGFD,ARHGAP26,RAB30,FGD5,TNFAIP3,CD28,SPRED1,CDKN1A,DLC1,PTPN13,TRAT1,FZD7,CCL5,EPHA5,CD36,RGL…
GO:BP	response to stress	GO:0006950	FALSE	1.0586414511704554e-8	7.975251105184957	3855	388	127	21031	IDO1,RASGRF2,PLA2R1,SUCNR1,ITGB3,IL18RAP,ABCB1,RORA,PRKCQ,PTGDR,MRC1,NDNF,CX3CR1,IL7R,TSC22D3,ERP27,SMAD1,BAG3,NCR3,KDR,MEIOC,FGF7,KIT,TXK,ITGAM,IL18R1,CDH5,TNC,CD226,ELAPOR1,PSTPIP1,ETV5,AOAH,DGKH,CSF1,CPEB2,F2R,LGR4,C9,TNIP3,TACR1,AFAP1L2,RELN,C2,FCGR1A,MID2,F5,KLRD1,MAPKAPK3,JAML,SERPINA1,ANO6,MMP8,VWF,SLC8A3,STAB2,KLRK1,SCN9A,S100A8,CCL19,CFP,ADGRE2,CBFA2T3,HSPG2,LXN,TFEC,HCK,CASP4,ZAP70,CD59…
GO:BP	regulation of cell communication	GO:0010646	FALSE	1.5036900683519102e-8	7.822841668714603	3443	388	117	21031	RASGRF2,LRP2,PLA2R1,STYXL2,PRICKLE1,ITGB3,RORA,PRKCQ,DYSF,PRKCH,MAP1A,GUCY1A2,CX3CR1,RAB11FIP5,SYN1,IL7R,ITGA1,RUNX2,RGS1,KDR,RIMS1,DOC2B,DUSP4,KIT,TXK,IL18R1,GRID2,CDH5,CD226,ARHGEF28,CD80,TNIK,CSF1,TGM2,F2R,LGR4,TNIP3,TACR1,PPP2R3A,AFAP1L2,RELN,MID2,GCNT2,FLT3,ZNF366,RGS2,PLCL1,MMP8,VWF,SLC8A3,LRRIQ1,EGF,FLT4,S100A8,CCL19,ARHGAP10,RSPO2,CASP4,MAOA,ZAP70,ADGRV1,CD160,CISH,GRK7,ARHGAP21,DISC1,ADR…
GO:BP	anatomical structure development	GO:0048856	FALSE	1.654254295580146e-8	7.781397728956192	5899	388	171	21031	IDO1,HLF,CNTN1,MYH15,LRP2,PRICKLE1,ITGB3,RORA,PRKCQ,PTGDR,PRKCH,SLFN14,MAP1A,NDNF,CX3CR1,SYN1,IL7R,TDRD6,SCN8A,ICOS,ITGA1,RUNX2,SMAD1,PCDH1,KDR,RIMS1,MEIOC,DUSP4,FGF7,KIT,TXK,PCLO,ITGAM,SPAG17,IL18R1,GRID2,CDH5,TNC,COL14A1,CAMK1,ARHGEF28,PARD3,KRT18,ETV5,CD80,TTN,TNIK,TOX,CSF1,TTL,TGM2,F2R,LGR4,MEI4,PPP2R3A,RELN,MYO16,IMPG2,GCNT2,FLT3,POPDC3,RGS2,ANO6,NEXN,MMP8,SLC8A3,CRISPLD2,STAB2,EGF,FLT4,TLL1…
GO:BP	regulation of signaling	GO:0023051	FALSE	3.0331545963645396e-8	7.518105453640217	3437	388	116	21031	RASGRF2,LRP2,PLA2R1,STYXL2,PRICKLE1,ITGB3,RORA,PRKCQ,DYSF,PRKCH,MAP1A,GUCY1A2,CX3CR1,RAB11FIP5,SYN1,IL7R,ITGA1,RUNX2,RGS1,KDR,RIMS1,DOC2B,DUSP4,KIT,TXK,IL18R1,GRID2,CDH5,CD226,ARHGEF28,CD80,TNIK,CSF1,TGM2,F2R,LGR4,LMO7,TNIP3,TACR1,PPP2R3A,AFAP1L2,RELN,MID2,GCNT2,FLT3,ZNF366,RGS2,PLCL1,MMP8,VWF,SLC8A3,LRRIQ1,EGF,FLT4,S100A8,CCL19,ARHGAP10,RSPO2,CASP4,MAOA,ZAP70,ADGRV1,CD160,CISH,GRK7,ARHGAP21,DISC…
GO:BP	locomotion	GO:0040011	FALSE	3.518285018359108e-8	7.453668980999466	1234	388	59	21031	SUCNR1,ITGB3,PRKCQ,CD300H,CX3CR1,ITGA1,KDR,FGF7,KIT,CDH5,TNC,CSF1,F2R,TACR1,PPP2R3A,RELN,GCNT2,JAML,ANO6,NEXN,EGF,FLT4,KLRK1,S100A8,CCL19,ADGRE2,FES,ANGPTL3,CSF3R,PPBP,NAV3,JCAD,SRGAP3,DOCK10,JAM2,FGFR1,AIF1,HGF,LGALS3,ADAMTS9,ICAM1,DOCK1,IL1R1,CLDN1,PDGFD,SPRED1,DPP4,DLC1,CCL5,SRGAP1,PLK2,EDNRB,SRC,PLVAP,MET,HSPB1,CXCL10,ITGA2,TCAF1
GO:BP	cell differentiation	GO:0030154	FALSE	3.5442460923526165e-8	7.4504761307916905	4366	388	137	21031	HLF,CNTN1,LRP2,PRICKLE1,ITGB3,STEAP4,RORA,PRKCQ,PRKCH,SLFN14,MAP1A,NDNF,CX3CR1,SYN1,IL7R,TDRD6,NHSL1,ITGA1,RUNX2,SMAD1,KDR,RIMS1,MEIOC,FGF7,KIT,ITGAM,SPAG17,IL18R1,GRID2,CDH5,TNC,COL14A1,CAMK1,ARHGEF28,PARD3,ETV5,CD80,TTN,TNIK,TOX,CSF1,TTL,TGM2,LGR4,MEI4,PPP2R3A,RELN,MYO16,GCNT2,FLT3,POPDC3,RGS2,NEXN,MMP8,SLC8A3,KLRK1,TLL1,S100A8,CCL19,KCNIP2,CBFA2T3,CSTA,HSPG2,RSPO2,HCK,FES,ZAP70,ADGRF5,ADGRV1,G…
GO:BP	cellular developmental process	GO:0048869	FALSE	3.604838018055439e-8	7.443114245	4367	388	137	21031	HLF,CNTN1,LRP2,PRICKLE1,ITGB3,STEAP4,RORA,PRKCQ,PRKCH,SLFN14,MAP1A,NDNF,CX3CR1,SYN1,IL7R,TDRD6,NHSL1,ITGA1,RUNX2,SMAD1,KDR,RIMS1,MEIOC,FGF7,KIT,ITGAM,SPAG17,IL18R1,GRID2,CDH5,TNC,COL14A1,CAMK1,ARHGEF28,PARD3,ETV5,CD80,TTN,TNIK,TOX,CSF1,TTL,TGM2,LGR4,MEI4,PPP2R3A,RELN,MYO16,GCNT2,FLT3,POPDC3,RGS2,NEXN,MMP8,SLC8A3,KLRK1,TLL1,S100A8,CCL19,KCNIP2,CBFA2T3,CSTA,HSPG2,RSPO2,HCK,FES,ZAP70,ADGRF5,ADGRV1,G…
GO:BP	response to chemical	GO:0042221	FALSE	6.610512550440672e-8	7.179764865900408	3957	388	127	21031	IL2RB,IDO1,LRP2,PLA2R1,SUCNR1,DLG2,PRICKLE1,ITGB3,IL18RAP,ABCB1,RORA,PRKCQ,GLDC,PTGDR,ST18,MRC1,CD300H,GNG2,SLFN14,NDNF,CX3CR1,RAB11FIP5,IL7R,ERP27,ITGA1,RUNX2,SMAD1,BAG3,GPRC6A,KDR,FGF7,KIT,TXK,ITGAM,IL18R1,TNC,IL13RA2,KRT18,ETV5,CD80,TTN,TNIK,CSF1,TGM2,CPEB2,F2R,TNIP3,TACR1,RYR3,C2,F5,CSF2RA,FLT3,MAPKAPK3,ZNF366,JAML,RGS2,ANO6,MMP8,SLC8A3,KLRK1,SCN9A,S100A8,CCL19,ADGRE2,KCNIP2,LDLRAP1,HSPG2,ABC…
GO:BP	regulation of cell population proliferation	GO:0042127	FALSE	7.45918934465663e-8	7.127308368542418	1683	388	71	21031	IDO1,LRP2,ITGB3,PRKCQ,ST18,PRKCH,CX3CR1,IL7R,ITGA1,RUNX2,SMAD1,KDR,FGF7,KIT,CDH5,TNC,ETV5,CD80,TOX,CSF1,F2R,TACR1,MYO16,GCNT2,CSF2RA,FLT3,JAML,EGF,FLT4,CCL19,CBFA2T3,LDLRAP1,HSPG2,HCK,FES,ZAP70,TNFSF8,DISC1,PRDM1,JCAD,CCPG1,RERG,HAVCR2,FGFR1,AIF1,LGALS3,KAT2B,ERN1,NES,PID1,DDR1,CLDN1,PDGFD,TNFAIP3,CD28,POU1F1,DPP4,CDKN1A,DLC1,BCL11B,EGR1,BCL2L1,FZD7,CCL5,CD55,TP63,TP53I11,EDNRB,SRC,CXCL10,ITGA2
GO:BP	developmental process	GO:0032502	FALSE	9.161173679767946e-8	7.038048883319715	6453	388	180	21031	IDO1,HLF,CNTN1,MYH15,LRP2,PRICKLE1,ITGB3,STEAP4,RORA,PRKCQ,PTGDR,PRKCH,SLFN14,MAP1A,NDNF,CX3CR1,SYN1,IL7R,TDRD6,NHSL1,SCN8A,ICOS,ITGA1,RUNX2,SMAD1,PCDH1,KDR,RIMS1,MEIOC,DUSP4,FGF7,KIT,TXK,PCLO,ITGAM,SPAG17,IL18R1,GRID2,CDH5,TNC,COL14A1,CAMK1,ARHGEF28,PARD3,KRT18,ETV5,CD80,TTN,TNIK,TOX,CSF1,TTL,TGM2,F2R,LGR4,MEI4,PPP2R3A,RELN,MYO16,IMPG2,GCNT2,FLT3,POPDC3,RGS2,ANO6,NEXN,MMP8,SLC8A3,CRISPLD2,STAB2,…
GO:BP	regulation of signal transduction	GO:0009966	FALSE	1.4050509834074747e-7	6.852307916747646	3010	388	104	21031	RASGRF2,LRP2,PLA2R1,STYXL2,PRICKLE1,ITGB3,RORA,PRKCQ,PRKCH,GUCY1A2,CX3CR1,IL7R,ITGA1,RUNX2,RGS1,KDR,RIMS1,DUSP4,KIT,TXK,IL18R1,CDH5,CD226,ARHGEF28,CD80,TNIK,CSF1,TGM2,F2R,LGR4,TNIP3,PPP2R3A,AFAP1L2,RELN,MID2,GCNT2,FLT3,ZNF366,RGS2,MMP8,VWF,SLC8A3,LRRIQ1,EGF,FLT4,S100A8,CCL19,ARHGAP10,RSPO2,CASP4,MAOA,ZAP70,ADGRV1,CD160,CISH,GRK7,ARHGAP21,DISC1,ADRB2,JCAD,ROR1,SRGAP3,ITM2C,CADM1,HAVCR2,IL1R2,FGFR1…
GO:BP	leukocyte migration	GO:0050900	FALSE	1.53710781631319e-7	6.813295669007954	396	388	30	21031	ITGB3,CD300H,CX3CR1,ITGA1,KIT,CSF1,TACR1,JAML,ANO6,KLRK1,S100A8,CCL19,ADGRE2,HCK,ZAP70,CSF3R,PPBP,JAM2,AIF1,LGALS3,ICAM1,IL1R1,PDGFD,DPP4,CCL5,EDNRB,SRC,PLVAP,CXCL10,ITGA2
GO:BP	positive regulation of cell migration	GO:0030335	FALSE	2.8779861197060586e-7	6.5409113049614716	540	388	35	21031	ITGB3,CX3CR1,KDR,FGF7,KIT,CDH5,CSF1,F2R,TACR1,RELN,GCNT2,ANO6,EGF,FLT4,CCL19,ANGPTL3,JCAD,JAM2,FGFR1,AIF1,HGF,LGALS3,ICAM1,DOCK1,IL1R1,CLDN1,PDGFD,CCL5,PLK2,SRC,PLVAP,MET,HSPB1,CXCL10,ITGA2
GO:BP	regulation of cell migration	GO:0030334	FALSE	3.126904369175763e-7	6.504885400680427	934	388	48	21031	ITGB3,CX3CR1,KDR,FGF7,KIT,CDH5,TNC,CSF1,F2R,TACR1,PPP2R3A,RELN,GCNT2,ANO6,NEXN,EGF,FLT4,KLRK1,CCL19,ANGPTL3,NAV3,JCAD,SRGAP3,DOCK10,JAM2,FGFR1,AIF1,HGF,LGALS3,ADAMTS9,ICAM1,DOCK1,IL1R1,CLDN1,PDGFD,SPRED1,DPP4,DLC1,CCL5,SRGAP1,PLK2,SRC,PLVAP,MET,HSPB1,CXCL10,ITGA2,TCAF1
GO:BP	cell population proliferation	GO:0008283	FALSE	3.3745086853923697e-7	6.471789449723474	2006	388	78	21031	IDO1,LRP2,ITGB3,IL18RAP,ABCB1,RORA,PRKCQ,ST18,PRKCH,GNG2,CX3CR1,IL7R,ITGA1,RUNX2,SMAD1,KDR,FGF7,KIT,CDH5,TNC,ETV5,CD80,TOX,CSF1,F2R,LGR4,TACR1,MYO16,GCNT2,CSF2RA,FLT3,JAML,EGF,FLT4,CCL19,CBFA2T3,LDLRAP1,HSPG2,HCK,FES,ZAP70,TNFSF8,DISC1,PRDM1,JCAD,CCPG1,RERG,HAVCR2,FGFR1,AIF1,HGF,LGALS3,KAT2B,ERN1,NES,PID1,DDR1,CLDN1,PDGFD,TNFAIP3,CD28,POU1F1,DPP4,CDKN1A,DLC1,BCL11B,EGR1,BCL2L1,FZD7,CCL5,CD55,TP63…
GO:BP	regulation of leukocyte mediated immunity	GO:0002703	FALSE	3.5817580099668557e-7	6.445903759214567	243	388	23	21031	IL18RAP,CX3CR1,IL7R,NCR3,KIT,ITGAM,IL18R1,CD226,IL13RA2,CD80,FCGR1A,KLRD1,KLRK1,ADGRE2,FES,CD160,CADM1,HAVCR2,ICAM1,IL1R1,SH2D1A,CD28,CD55
GO:BP	regulation of response to external stimulus	GO:0032101	FALSE	4.6559360584415164e-7	6.3319929926315135	1077	388	52	21031	IDO1,SUCNR1,IL18RAP,RORA,CX3CR1,NCR3,KDR,TXK,GRID2,CDH5,TNC,CD226,AOAH,CSF1,F2R,LGR4,TNIP3,FCGR1A,KLRD1,MAPKAPK3,ANO6,MMP8,KLRK1,S100A8,CCL19,HCK,CASP4,CD160,GRK7,CADM1,HAVCR2,FGFR1,AIF1,HGF,GHR,IL1R1,PDGFD,SH2D1A,TNFAIP3,CD28,DPP4,CCL5,CD55,CD36,PLK2,EDNRB,PRDX2,SRC,MET,HSPB1,CXCL10,ITGA2
GO:BP	cell-cell adhesion	GO:0098609	FALSE	4.807104996079135e-7	6.318116391971665	946	388	48	21031	FAT2,IDO1,TIGIT,CNTN1,DLG2,PRICKLE1,ITGB3,PRKCQ,CX3CR1,IL7R,ICOS,ITGA1,PCDH1,KIT,ITGAM,GRID2,CDH5,COL14A1,KRT18,CD80,GCNT2,JAML,NEXN,KLRK1,S100A8,CCL19,CSTA,ZAP70,CD5,ADGRV1,CD160,SPARCL1,CADM1,HAVCR2,JAM2,AIF1,LGALS3,ICAM1,CLDN1,CD28,DPP4,CCL5,CD55,ALCAM,PRDX2,SRC,HSPB1,ITGA2
GO:BP	positive regulation of response to external stimulus	GO:0032103	FALSE	5.169912526480134e-7	6.286516804988915	609	388	37	21031	IDO1,SUCNR1,IL18RAP,CX3CR1,NCR3,KDR,TXK,CD226,CSF1,LGR4,TNIP3,FCGR1A,KLRD1,MAPKAPK3,ANO6,MMP8,KLRK1,S100A8,CCL19,HCK,CASP4,CD160,CADM1,HAVCR2,FGFR1,AIF1,PDGFD,SH2D1A,TNFAIP3,CD28,CCL5,CD36,SRC,MET,HSPB1,CXCL10,ITGA2
GO:BP	immune effector process	GO:0002252	FALSE	5.272776865485115e-7	6.277960606847742	698	388	40	21031	IL2RB,SUCNR1,IL18RAP,RORA,DYSF,PTGDR,CX3CR1,IL7R,NCR3,KIT,ITGAM,IL18R1,CD226,IL13RA2,CD80,C9,C2,FCGR1A,KLRD1,KLRK1,CCL19,CFP,ADGRE2,HCK,FES,CD59,CD160,NCR3LG1,CADM1,DOCK10,HAVCR2,LGALS3,ICAM1,IL1R1,SH2D1A,CD28,CD55,CD36,PRDX2,SRC
GO:BP	positive regulation of locomotion	GO:0040017	FALSE	5.891652630644489e-7	6.229762866894161	583	388	36	21031	SUCNR1,ITGB3,CX3CR1,KDR,FGF7,KIT,CDH5,CSF1,F2R,TACR1,RELN,GCNT2,ANO6,EGF,FLT4,CCL19,ANGPTL3,JCAD,JAM2,FGFR1,AIF1,HGF,LGALS3,ICAM1,DOCK1,IL1R1,CLDN1,PDGFD,CCL5,PLK2,SRC,PLVAP,MET,HSPB1,CXCL10,ITGA2
GO:BP	cell chemotaxis	GO:0060326	FALSE	6.595814324468916e-7	6.180731578466204	320	388	26	21031	PRKCQ,CD300H,CX3CR1,ITGA1,KDR,KIT,CSF1,JAML,ANO6,KLRK1,S100A8,CCL19,ADGRE2,CSF3R,PPBP,FGFR1,AIF1,HGF,LGALS3,PDGFD,DPP4,CCL5,EDNRB,MET,HSPB1,CXCL10
GO:BP	multicellular organism development	GO:0007275	FALSE	7.140606077392644e-7	6.146264924792965	4643	388	139	21031	IDO1,CNTN1,MYH15,LRP2,PRICKLE1,ITGB3,RORA,PRKCQ,PTGDR,PRKCH,MAP1A,NDNF,CX3CR1,SYN1,IL7R,TDRD6,SCN8A,ICOS,ITGA1,RUNX2,SMAD1,PCDH1,KDR,RIMS1,DUSP4,FGF7,KIT,PCLO,ITGAM,GRID2,CDH5,TNC,COL14A1,CAMK1,ARHGEF28,PARD3,ETV5,CD80,TTN,TNIK,TOX,CSF1,TTL,TGM2,LGR4,PPP2R3A,RELN,MYO16,IMPG2,GCNT2,POPDC3,RGS2,ANO6,NEXN,MMP8,SLC8A3,CRISPLD2,STAB2,EGF,FLT4,TLL1,SCN9A,S100A8,CCL19,KCNIP2,SCN1A,HSPG2,RSPO2,TAL2,FES,Z…
GO:BP	regulation of cell motility	GO:2000145	FALSE	8.738741784526031e-7	6.058551093152071	996	388	49	21031	ITGB3,CX3CR1,KDR,FGF7,KIT,CDH5,TNC,CSF1,F2R,TACR1,PPP2R3A,RELN,GCNT2,ANO6,NEXN,EGF,FLT4,KLRK1,CCL19,FES,ANGPTL3,NAV3,JCAD,SRGAP3,DOCK10,JAM2,FGFR1,AIF1,HGF,LGALS3,ADAMTS9,ICAM1,DOCK1,IL1R1,CLDN1,PDGFD,SPRED1,DPP4,DLC1,CCL5,SRGAP1,PLK2,SRC,PLVAP,MET,HSPB1,CXCL10,ITGA2,TCAF1
GO:BP	positive regulation of signal transduction	GO:0009967	FALSE	1.0131E-06	5.994348993922068	1561	388	65	21031	PLA2R1,ITGB3,PRKCH,GUCY1A2,CX3CR1,IL7R,ITGA1,KDR,RIMS1,KIT,TXK,IL18R1,CDH5,CD226,CD80,TNIK,CSF1,TGM2,F2R,LGR4,PPP2R3A,AFAP1L2,RELN,MID2,GCNT2,FLT3,MMP8,VWF,EGF,FLT4,S100A8,CCL19,RSPO2,CASP4,MAOA,ZAP70,ADGRV1,DISC1,ADRB2,JCAD,ROR1,ITM2C,HAVCR2,FGFR1,HGF,GHR,HIP1,ERN1,ICAM1,IL1R1,DDR1,PDGFD,TNFAIP3,CD28,SPRED1,TRAT1,MLLT3,FZD7,CCL5,CD36,TP63,PLK2,PRDX2,SRC,NID1
GO:BP	positive regulation of cell motility	GO:2000147	FALSE	1.11837E-06	5.951413052159019	568	388	35	21031	ITGB3,CX3CR1,KDR,FGF7,KIT,CDH5,CSF1,F2R,TACR1,RELN,GCNT2,ANO6,EGF,FLT4,CCL19,ANGPTL3,JCAD,JAM2,FGFR1,AIF1,HGF,LGALS3,ICAM1,DOCK1,IL1R1,CLDN1,PDGFD,CCL5,PLK2,SRC,PLVAP,MET,HSPB1,CXCL10,ITGA2
GO:BP	regulation of immune effector process	GO:0002697	FALSE	1.12817E-06	5.947627307586283	378	388	28	21031	IL18RAP,CX3CR1,IL7R,NCR3,KIT,ITGAM,IL18R1,CD226,IL13RA2,CD80,FCGR1A,KLRD1,KLRK1,CCL19,CFP,ADGRE2,FES,CD59,CD160,CADM1,HAVCR2,LGALS3,ICAM1,IL1R1,SH2D1A,CD28,CD55,CD36
GO:BP	regulation of locomotion	GO:0040012	FALSE	1.16877E-06	5.932272331550584	1038	388	50	21031	SUCNR1,ITGB3,CX3CR1,KDR,FGF7,KIT,CDH5,TNC,CSF1,F2R,TACR1,PPP2R3A,RELN,GCNT2,ANO6,NEXN,EGF,FLT4,KLRK1,CCL19,FES,ANGPTL3,NAV3,JCAD,SRGAP3,DOCK10,JAM2,FGFR1,AIF1,HGF,LGALS3,ADAMTS9,ICAM1,DOCK1,IL1R1,CLDN1,PDGFD,SPRED1,DPP4,DLC1,CCL5,SRGAP1,PLK2,SRC,PLVAP,MET,HSPB1,CXCL10,ITGA2,TCAF1
GO:BP	positive regulation of immune response	GO:0050778	FALSE	1.20782E-06	5.917998293	718	388	40	21031	IDO1,IL18RAP,PRKCQ,PRKCH,NCR3,TXK,ITGAM,IL18R1,CD226,CD80,LGR4,C9,TNIP3,C2,FCGR1A,KLRD1,MAPKAPK3,KLRK1,CCL19,CFP,HCK,ZAP70,CD59,CD160,ITK,NCR3LG1,CADM1,HAVCR2,LGALS3,IL1R1,SH2D1A,TNFAIP3,CD28,TRAT1,CCL5,CD55,FYB1,CD36,THEMIS,SRC
GO:BP	immune response	GO:0006955	FALSE	1.33624E-06	5.874114027056194	1988	388	76	21031	IL2RB,ADAMDEC1,IDO1,SUCNR1,IL18RAP,RORA,PRKCQ,DYSF,PTGDR,MRC1,PRKCH,ADGRE1,CX3CR1,IL7R,ICOS,RGS1,CTSW,NCR3,KIT,TXK,ITGAM,IL18R1,CD226,IL13RA2,PSTPIP1,CD80,CSF1,LGR4,C9,TNIP3,C2,FCGR1A,MID2,KLRD1,MAPKAPK3,KLRK1,S100A8,CCL19,CFP,ADGRE2,HCK,CASP4,FES,ZAP70,CD59,CD160,TNFSF8,PPBP,HRH2,PRDM1,ITK,NCR3LG1,CADM1,DOCK10,HAVCR2,IL1R2,AIF1,LGALS3,ICAM1,IL1R1,CLDN1,SH2D1A,TNFAIP3,CD28,TRAT1,CCL5,CD55,FYB1,CD…
GO:BP	chemotaxis	GO:0006935	FALSE	1.56829E-06	5.804574125863945	463	388	31	21031	SUCNR1,ITGB3,PRKCQ,CD300H,CX3CR1,ITGA1,KDR,FGF7,KIT,CSF1,JAML,ANO6,KLRK1,S100A8,CCL19,ADGRE2,FES,CSF3R,PPBP,FGFR1,AIF1,HGF,LGALS3,PDGFD,DPP4,CCL5,EDNRB,MET,HSPB1,CXCL10,ITGA2
GO:BP	response to organic substance	GO:0010033	FALSE	1.6107E-06	5.792984444129306	2637	388	92	21031	IL2RB,IDO1,LRP2,ITGB3,IL18RAP,RORA,PRKCQ,GLDC,PTGDR,ST18,MRC1,GNG2,CX3CR1,RAB11FIP5,IL7R,ERP27,SMAD1,BAG3,GPRC6A,KIT,TXK,ITGAM,IL18R1,TNC,IL13RA2,KRT18,CD80,TNIK,CSF1,TGM2,CPEB2,F2R,TNIP3,TACR1,RYR3,C2,F5,CSF2RA,FLT3,MAPKAPK3,ZNF366,RGS2,MMP8,KLRK1,S100A8,CCL19,LDLRAP1,HCK,CASP4,FES,ANGPTL3,CSF3R,PPBP,ADRB2,GRAMD1B,RERG,ACTA1,HAVCR2,IL1R2,AIF1,ARID5B,GHR,KAT2B,ANXA5,ERN1,ICAM1,PID1,IL1R1,CLDN1,PD…
GO:BP	taxis	GO:0042330	FALSE	1.74115E-06	5.759163219371179	465	388	31	21031	SUCNR1,ITGB3,PRKCQ,CD300H,CX3CR1,ITGA1,KDR,FGF7,KIT,CSF1,JAML,ANO6,KLRK1,S100A8,CCL19,ADGRE2,FES,CSF3R,PPBP,FGFR1,AIF1,HGF,LGALS3,PDGFD,DPP4,CCL5,EDNRB,MET,HSPB1,CXCL10,ITGA2
GO:BP	regulation of cell killing	GO:0031341	FALSE	1.99727E-06	5.699564268714367	105	388	15	21031	IL18RAP,CX3CR1,IL7R,NCR3,ITGAM,CD226,KLRD1,KLRK1,CD59,CD160,CADM1,HAVCR2,ICAM1,SH2D1A,CD55
GO:BP	positive regulation of cell communication	GO:0010647	FALSE	2.10086E-06	5.677602079242537	1777	388	70	21031	RASGRF2,PLA2R1,ITGB3,PRKCH,GUCY1A2,CX3CR1,IL7R,ITGA1,KDR,RIMS1,DOC2B,KIT,TXK,IL18R1,CDH5,CD226,CD80,TNIK,CSF1,TGM2,F2R,LGR4,TACR1,PPP2R3A,AFAP1L2,RELN,MID2,GCNT2,FLT3,MMP8,VWF,SLC8A3,EGF,FLT4,S100A8,CCL19,RSPO2,CASP4,MAOA,ZAP70,ADGRV1,DISC1,ADRB2,JCAD,ROR1,ITM2C,HAVCR2,FGFR1,HGF,GHR,HIP1,ERN1,ICAM1,IL1R1,DDR1,PDGFD,TNFAIP3,CD28,SPRED1,TRAT1,MLLT3,FZD7,CCL5,CD36,TP63,PLK2,PRDX2,SRC,NID1,ITGA2
GO:BP	import into cell	GO:0098657	FALSE	2.10501E-06	5.676745931664195	923	388	46	21031	IL2RB,LRP2,PLA2R1,ITGB3,DYSF,MRC1,ABCA13,SCN8A,ITGAM,STON1,PSTPIP1,KCNJ5,TGM2,C2,FCGR1A,MAPKAPK3,RGS2,ANO6,SLC8A3,STAB2,EGF,KCNK5,SCN9A,CCL19,CFP,SCN1A,LDLRAP1,HSPG2,HCK,ADRB2,TBC1D2B,AMPH,AIF1,LGALS3,GHR,HIP1,DOCK1,STON2,DPP4,CUBN,BCL2L1,CD36,SRC,MET,SLC8A1,ITGA2
GO:BP	cell development	GO:0048468	FALSE	2.19472E-06	5.658621548729762	2819	388	96	21031	CNTN1,LRP2,PRICKLE1,RORA,PRKCQ,PRKCH,SLFN14,MAP1A,NDNF,CX3CR1,SYN1,IL7R,TDRD6,ITGA1,RUNX2,KDR,RIMS1,MEIOC,KIT,SPAG17,IL18R1,GRID2,CDH5,TNC,COL14A1,CAMK1,ARHGEF28,PARD3,ETV5,CD80,TTN,TNIK,TOX,CSF1,TTL,TGM2,MEI4,RELN,MYO16,FLT3,RGS2,NEXN,SLC8A3,S100A8,CCL19,KCNIP2,CBFA2T3,FES,ZAP70,ADGRF5,ADGRV1,GPRIN3,TNFSF8,RP1,CSF3R,DISC1,DNAI4,PRDM1,CFAP44,TMEM176A,ITK,ROR1,ACTA1,ITM2C,DOCK10,JAM2,MAF,FGFR1,MLF…
GO:BP	T cell activation	GO:0042110	FALSE	2.32683E-06	5.633236219711877	555	388	34	21031	IDO1,TIGIT,RORA,PRKCQ,IL7R,ICOS,RUNX2,KIT,IL18R1,CD80,TOX,JAML,KLRK1,CCL19,ZAP70,CD5,CD160,TNFSF8,PRDM1,ITK,HAVCR2,AIF1,LGALS3,ICAM1,CD28,DPP4,BCL11B,EGR1,FZD7,CCL5,CD55,PRDX2,THEMIS,SRC
GO:BP	lymphocyte activation	GO:0046649	FALSE	4.49094E-06	5.3476629186703875	783	388	41	21031	IDO1,TIGIT,RORA,PRKCQ,IL7R,ICOS,RUNX2,NCR3,KIT,IL18R1,CD80,TOX,TACR1,KLRD1,FLT3,JAML,KLRK1,CCL19,ZAP70,CD5,CD160,TNFSF8,PRDM1,ITK,DOCK10,HAVCR2,AIF1,LGALS3,ICAM1,TNFAIP3,CD28,DPP4,CDKN1A,BCL11B,EGR1,FZD7,CCL5,CD55,PRDX2,THEMIS,SRC
GO:BP	positive regulation of signaling	GO:0023056	FALSE	5.29365E-06	5.276245038684323	1778	388	69	21031	RASGRF2,PLA2R1,ITGB3,PRKCH,GUCY1A2,CX3CR1,IL7R,ITGA1,KDR,RIMS1,DOC2B,KIT,TXK,IL18R1,CDH5,CD226,CD80,TNIK,CSF1,TGM2,F2R,LGR4,TACR1,PPP2R3A,AFAP1L2,RELN,MID2,GCNT2,FLT3,MMP8,VWF,SLC8A3,EGF,FLT4,S100A8,CCL19,RSPO2,CASP4,MAOA,ZAP70,ADGRV1,DISC1,ADRB2,JCAD,ROR1,ITM2C,HAVCR2,FGFR1,HGF,GHR,HIP1,ERN1,ICAM1,IL1R1,DDR1,PDGFD,TNFAIP3,CD28,SPRED1,TRAT1,MLLT3,FZD7,CCL5,CD36,TP63,PLK2,PRDX2,SRC,NID1
GO:BP	system development	GO:0048731	FALSE	6.98902E-06	5.155583438583389	3973	388	121	21031	IDO1,CNTN1,MYH15,LRP2,PRICKLE1,ITGB3,RORA,PRKCQ,PRKCH,MAP1A,NDNF,CX3CR1,SYN1,IL7R,SCN8A,ICOS,ITGA1,RUNX2,SMAD1,PCDH1,KDR,RIMS1,FGF7,KIT,PCLO,ITGAM,GRID2,CDH5,TNC,COL14A1,CAMK1,ARHGEF28,PARD3,ETV5,TTN,TNIK,TOX,CSF1,TTL,TGM2,LGR4,PPP2R3A,RELN,MYO16,IMPG2,POPDC3,RGS2,NEXN,SLC8A3,CRISPLD2,STAB2,EGF,FLT4,TLL1,S100A8,KCNIP2,SCN1A,HSPG2,RSPO2,TAL2,FES,ADGRF5,ADGRV1,GPRIN3,FREM1,CD160,USH2A,ANGPTL3,MGP,R…
GO:BP	protein phosphorylation	GO:0006468	FALSE	7.72669E-06	5.112006751686611	1346	388	57	21031	ITGB3,PRKCQ,PRKCH,CX3CR1,KDR,FGF7,KIT,TXK,CDH5,CAMK1,PARD3,CD80,TTN,TNIK,CSF1,RELN,FCGR1A,FLT3,MAPKAPK3,RGS2,SLC8A3,EGF,FLT4,CCL19,HCK,FES,ZAP70,MAP3K19,GRK7,ADRB2,ITK,ROR1,CADM1,FGFR1,HGF,GHR,ERN1,PID1,CDC42BPA,DDR1,PDGFD,TNKS1BP1,SPRED1,CDKN1A,PTPN13,SNRK,CLK4,CCL5,EPHA5,CD36,PLK2,EDNRB,SRC,BRSK1,MET,HSPB1,SLC8A1
GO:BP	endocytosis	GO:0006897	FALSE	7.99311E-06	5.097284414435093	704	388	38	21031	IL2RB,LRP2,PLA2R1,ITGB3,DYSF,MRC1,ABCA13,ITGAM,STON1,PSTPIP1,TGM2,C2,FCGR1A,MAPKAPK3,ANO6,STAB2,EGF,CCL19,CFP,LDLRAP1,HSPG2,HCK,ADRB2,TBC1D2B,AMPH,AIF1,LGALS3,GHR,HIP1,DOCK1,STON2,DPP4,CUBN,BCL2L1,CD36,SRC,MET,ITGA2
GO:BP	regulation of molecular function	GO:0065009	FALSE	8.58922E-06	5.066046269772332	1799	388	69	21031	PLA2R1,ITGB3,IL18RAP,ABCB1,PRKCQ,ST18,PRKCH,ITGA1,RGS1,KIT,TXK,ITGAM,IL18R1,APH1B,CAMK1,TTN,DGKH,CSF1,TGM2,CPEB2,F2R,RELN,FCGR1A,MID2,LRRC55,FLT3,RGS2,SLC8A3,EGF,KLRK1,S100A8,CCL19,KCNIP2,LDLRAP1,CSTA,HCK,AHNAK,ADGRV1,ANGPTL3,DISC1,ADRB2,ITK,ROR1,DOCK10,HAVCR2,FGFR1,LGALS3,ARID5B,GHR,KAT2B,HIP1,ERN1,NES,FGD5,TNFAIP3,PPP1R3F,SPRED1,TPM2,CDKN1A,DLC1,CCL5,EPHA5,CD36,EDNRB,SRC,MET,HSPB1,SLC8A1,TCAF1
GO:BP	transmembrane receptor protein tyrosine kinase signaling pathway	GO:0007169	FALSE	9.31941E-06	5.030611684127954	616	388	35	21031	PRICKLE1,ITGB3,PRKCQ,ITGA1,RUNX2,KDR,FGF7,KIT,STON1,ARHGEF28,CSF1,AFAP1L2,FLT3,MAPKAPK3,EGF,FLT4,HCK,ZAP70,ADRB2,JCAD,ROR1,CADM1,FGFR1,HGF,ARID5B,GHR,HIP1,PID1,DDR1,PDGFD,TRAT1,EPHA5,SRC,MET,HSPB1
GO:BP	vesicle-mediated transport	GO:0016192	FALSE	1.19142E-05	4.923935372389599	1547	388	62	21031	IL2RB,LRP2,PLA2R1,PRICKLE1,ITGB3,DYSF,PTGDR,MRC1,RAB11FIP5,SYN1,ABCA13,RIMS1,DOC2B,KIT,PCLO,ITGAM,STON1,IL13RA2,PSTPIP1,KRT18,TGM2,C2,FCGR1A,MAPKAPK3,ANO6,STAB2,EGF,CCL19,CFP,ADGRE2,LDLRAP1,HSPG2,HCK,FES,CD160,ADRB2,TBC1D2B,RAB3IL1,AMPH,AIF1,LGALS3,ADAMTS9,GHR,HIP1,DOCK1,STON2,RAB30,DPP4,CUBN,PEG10,SNX7,BCL2L1,CCL5,VTI1A,CD36,SYTL4,OSBPL1A,SRC,BRSK1,MET,SEC24D,ITGA2
GO:BP	regulation of cell adhesion	GO:0030155	FALSE	1.19926E-05	4.921084904382248	778	388	40	21031	ADAMDEC1,IDO1,TIGIT,ITGB3,PRKCQ,NDNF,IL7R,ICOS,KDR,TNC,CD80,CSF1,TGM2,LMO7,GCNT2,KLRK1,CCL19,HSPG2,CYTIP,FES,ZAP70,CD5,CD160,DISC1,HAVCR2,AIF1,LGALS3,DOCK1,DDR1,CD28,DPP4,DLC1,FZD7,CCL5,CD55,CD36,PRDX2,SRC,NID1,ITGA2
GO:BP	cellular response to organic substance	GO:0071310	FALSE	1.23088E-05	4.909784455	1971	388	73	21031	IL2RB,ITGB3,IL18RAP,RORA,PRKCQ,GLDC,PTGDR,ST18,MRC1,GNG2,CX3CR1,RAB11FIP5,IL7R,SMAD1,BAG3,KIT,TXK,IL18R1,TNC,IL13RA2,KRT18,CD80,CSF1,TGM2,CPEB2,TNIP3,RYR3,CSF2RA,FLT3,ZNF366,MMP8,KLRK1,CCL19,LDLRAP1,HCK,CASP4,FES,CSF3R,PPBP,ADRB2,GRAMD1B,ACTA1,HAVCR2,IL1R2,AIF1,ARID5B,GHR,KAT2B,ERN1,ICAM1,PID1,IL1R1,CLDN1,PDGFD,TNFAIP3,EGR1,BCL2L1,FZD7,CCL5,CD55,EPHA5,CD36,TP63,VIM,GNAI1,EDNRB,PRDX2,SRC,PLVAP,HSP…
GO:BP	positive regulation of phosphatidylinositol 3-kinase/protein kinase B signal transduction	GO:0051897	FALSE	1.37874E-05	4.860516290223825	179	388	18	21031	CX3CR1,KDR,KIT,F2R,RELN,GCNT2,FLT3,EGF,CCL19,ROR1,FGFR1,HGF,HIP1,DDR1,PDGFD,CD28,CCL5,SRC
GO:BP	positive regulation of gene expression	GO:0010628	FALSE	1.41448E-05	4.849404219667958	1189	388	52	21031	IDO1,TIGIT,CNTN1,PLA2R1,ITGB3,RORA,PRKCQ,IL7R,RUNX2,SMAD1,HNRNPLL,RIMS1,MEIOC,FGF7,KIT,TXK,IL18R1,CDH5,TNC,CD226,CD80,TTN,CSF1,F2R,AFAP1L2,MMP8,EGF,FLT4,KLRK1,CCL19,CD160,PRDM1,ITK,ACTA1,CADM1,HAVCR2,MAF,AIF1,HGF,KAT2B,ERN1,PID1,IL1R1,CD28,EGR1,CCL5,CD55,CD36,VIM,SRC,HSPB1,ITGA2
GO:BP	regulation of immune response	GO:0050776	FALSE	1.44167E-05	4.841133082318264	881	388	43	21031	IDO1,IL18RAP,PRKCQ,PRKCH,IL7R,NCR3,KIT,TXK,ITGAM,IL18R1,CD226,CD80,LGR4,C9,TNIP3,C2,FCGR1A,KLRD1,MAPKAPK3,KLRK1,CCL19,CFP,HCK,ZAP70,CD59,CD160,ITK,NCR3LG1,CADM1,HAVCR2,LGALS3,IL1R1,SH2D1A,TNFAIP3,CD28,TRAT1,CCL5,CD55,FYB1,CD36,PLK2,THEMIS,SRC
GO:BP	wound healing	GO:0042060	FALSE	1.52956E-05	4.815433345284399	425	388	28	21031	ITGB3,PRKCQ,NDNF,KDR,TXK,DGKH,F2R,F5,JAML,SERPINA1,ANO6,VWF,CD59,AHNAK,F8,ANXA5,F13A1,DDR1,CLDN1,TNFAIP3,CDKN1A,FZD7,CD36,SYTL4,PRDX2,SRC,HSPB1,ITGA2
GO:BP	positive regulation of metabolic process	GO:0009893	FALSE	1.54538E-05	4.810964594782999	3711	388	114	21031	IDO1,TIGIT,SSBP2,HLF,CNTN1,LRP2,PLA2R1,PRICKLE1,ITGB3,RORA,PRKCQ,ST18,FHL5,CX3CR1,IL7R,ITGA1,RUNX2,SMAD1,BAG3,HNRNPLL,KDR,RIMS1,MEIOC,FGF7,KIT,TXK,ITGAM,IL18R1,APH1B,CDH5,TNC,CD226,ELAPOR1,CAMK1,ETV5,CD80,TTN,TNIK,TOX,CSF1,F2R,LGR4,LMO7,PPP2R3A,AFAP1L2,RELN,TEF,FCGR1A,MID2,PEG3,FLT3,ZNF462,MMP8,EGF,FLT4,KLRK1,S100A8,CCL19,CBFA2T3,LDLRAP1,TFEC,ADGRF5,CD160,TNFSF8,ANGPTL3,DISC1,PRDM1,ADRB2,ITK,CCPG…
GO:BP	regulation of leukocyte mediated cytotoxicity	GO:0001910	FALSE	2.667E-05	4.573976582896936	91	388	13	21031	IL18RAP,CX3CR1,IL7R,NCR3,ITGAM,CD226,KLRD1,KLRK1,CD160,CADM1,HAVCR2,ICAM1,SH2D1A
GO:BP	peptidyl-tyrosine phosphorylation	GO:0018108	FALSE	3.37482E-05	4.471749401064032	258	388	21	21031	ITGB3,KDR,FGF7,KIT,CD80,RELN,FCGR1A,FLT3,EGF,FLT4,HCK,FES,ZAP70,FGFR1,HGF,GHR,DDR1,PDGFD,CCL5,CD36,SRC
GO:BP	peptidyl-tyrosine modification	GO:0018212	FALSE	3.86308E-05	4.413066447203191	260	388	21	21031	ITGB3,KDR,FGF7,KIT,CD80,RELN,FCGR1A,FLT3,EGF,FLT4,HCK,FES,ZAP70,FGFR1,HGF,GHR,DDR1,PDGFD,CCL5,CD36,SRC
GO:BP	anatomical structure morphogenesis	GO:0009653	FALSE	3.97048E-05	4.401156955486043	2684	388	89	21031	CNTN1,LRP2,PRICKLE1,ITGB3,RORA,PRKCQ,MAP1A,NDNF,CX3CR1,IL7R,ITGA1,RUNX2,SMAD1,KDR,RIMS1,DUSP4,FGF7,KIT,GRID2,CDH5,TNC,CAMK1,ARHGEF28,PARD3,KRT18,TTN,TNIK,CSF1,TTL,TGM2,F2R,LGR4,PPP2R3A,RELN,MYO16,IMPG2,NEXN,MMP8,CRISPLD2,STAB2,EGF,FLT4,HSPG2,RSPO2,HCK,FES,ADGRF5,FREM1,CD160,ANGPTL3,MGP,RP1,CSF3R,DISC1,PRDM1,BASP1,JCAD,ACTA1,DOCK10,JAM2,FGFR1,HGF,ARID5B,ADAMTS9,GHR,NES,PID1,DOCK1,DDR1,FGD5,TNFAIP3…
GO:BP	regulation of leukocyte activation	GO:0002694	FALSE	4.04403E-05	4.393185475464955	561	388	32	21031	IDO1,TIGIT,RORA,PRKCQ,IL7R,ICOS,CD226,CD80,TOX,TACR1,KLRD1,MMP8,KLRK1,CCL19,ZAP70,CD5,ADGRF5,CD160,TNFSF8,PRDM1,HAVCR2,AIF1,LGALS3,TNFAIP3,CD28,DPP4,CDKN1A,CCL5,CD55,ZBTB46,PRDX2,SRC
GO:BP	myeloid leukocyte migration	GO:0097529	FALSE	4.06797E-05	4.390622367508229	237	388	20	21031	CD300H,CX3CR1,ITGA1,KIT,CSF1,JAML,ANO6,S100A8,CCL19,ADGRE2,CSF3R,PPBP,AIF1,LGALS3,IL1R1,PDGFD,DPP4,CCL5,EDNRB,CXCL10
GO:BP	response to lipid	GO:0033993	FALSE	5.06639E-05	4.295301770742636	920	388	43	21031	IDO1,RORA,GLDC,PTGDR,MRC1,GNG2,CX3CR1,ITGAM,TNC,CD80,F2R,TNIP3,TACR1,C2,FLT3,MAPKAPK3,ZNF366,MMP8,KLRK1,S100A8,CCL19,HCK,FES,PPBP,GRAMD1B,ACTA1,HAVCR2,GHR,PID1,CLDN1,TNFAIP3,CDKN1A,FZD7,CD55,CD36,TP63,VIM,GNAI1,EDNRB,PRDX2,SRC,CXCL10,ITGA2
GO:BP	positive regulation of leukocyte migration	GO:0002687	FALSE	5.52754E-05	4.2574681073131995	153	388	16	21031	ITGB3,CX3CR1,CSF1,TACR1,ANO6,CCL19,JAM2,AIF1,LGALS3,ICAM1,IL1R1,PDGFD,CCL5,PLVAP,CXCL10,ITGA2
GO:BP	positive regulation of natural killer cell mediated cytotoxicity	GO:0045954	FALSE	6.11052E-05	4.213922029	28	388	8	21031	IL18RAP,NCR3,CD226,KLRD1,KLRK1,CD160,CADM1,SH2D1A
GO:BP	phosphatidylinositol 3-kinase/protein kinase B signal transduction	GO:0043491	FALSE	6.59275E-05	4.180933511128895	293	388	22	21031	LRP2,CX3CR1,KDR,KIT,F2R,RELN,MYO16,GCNT2,FLT3,EGF,CCL19,CD160,ROR1,FGFR1,HGF,HIP1,DDR1,PDGFD,CD28,PTPN13,CCL5,SRC
GO:BP	positive regulation of macromolecule metabolic process	GO:0010604	FALSE	8.25534E-05	4.083264943473511	3420	388	105	21031	IDO1,TIGIT,SSBP2,HLF,CNTN1,LRP2,PLA2R1,PRICKLE1,ITGB3,RORA,PRKCQ,ST18,FHL5,CX3CR1,IL7R,ITGA1,RUNX2,SMAD1,HNRNPLL,KDR,RIMS1,MEIOC,FGF7,KIT,TXK,IL18R1,APH1B,CDH5,TNC,CD226,CAMK1,ETV5,CD80,TTN,TNIK,TOX,CSF1,F2R,LGR4,LMO7,PPP2R3A,AFAP1L2,RELN,TEF,FCGR1A,MID2,PEG3,FLT3,ZNF462,MMP8,EGF,FLT4,KLRK1,S100A8,CCL19,CBFA2T3,TFEC,CD160,TNFSF8,DISC1,PRDM1,ADRB2,ITK,CCPG1,ACTA1,CADM1,HAVCR2,SPIC,MAF,FGFR1,AIF1,H…
GO:BP	leukocyte mediated immunity	GO:0002443	FALSE	8.35218E-05	4.078200210025148	460	388	28	21031	IL2RB,IL18RAP,PTGDR,CX3CR1,IL7R,NCR3,KIT,ITGAM,IL18R1,CD226,IL13RA2,CD80,C9,C2,FCGR1A,KLRD1,KLRK1,ADGRE2,FES,CD160,NCR3LG1,CADM1,HAVCR2,ICAM1,IL1R1,SH2D1A,CD28,CD55
GO:BP	positive regulation of cytokine production	GO:0001819	FALSE	8.7267E-05	4.059150101555364	490	388	29	21031	IDO1,TIGIT,PLA2R1,RORA,PRKCQ,KIT,TXK,IL18R1,CD226,CD80,F2R,AFAP1L2,MMP8,FLT4,KLRK1,CCL19,CD160,ITK,CADM1,HAVCR2,AIF1,HGF,IL1R1,CD28,EGR1,CD55,CD36,SRC,HSPB1
GO:BP	regulation of vesicle-mediated transport	GO:0060627	FALSE	9.70277E-05	4.013104266998933	522	388	30	21031	IL2RB,ITGB3,DYSF,SYN1,ABCA13,RIMS1,DOC2B,PCLO,ITGAM,STON1,IL13RA2,TGM2,C2,FCGR1A,ANO6,EGF,CCL19,CFP,ADGRE2,LDLRAP1,HCK,FES,CD160,LGALS3,HIP1,STON2,CD36,SYTL4,SRC,ITGA2
GO:BP	positive regulation of cellular metabolic process	GO:0031325	FALSE	0.000102915	3.9875196628706755	3346	388	103	21031	IDO1,TIGIT,SSBP2,HLF,CNTN1,PLA2R1,ITGB3,RORA,PRKCQ,ST18,FHL5,CX3CR1,IL7R,ITGA1,RUNX2,SMAD1,BAG3,HNRNPLL,KDR,RIMS1,MEIOC,FGF7,KIT,TXK,ITGAM,IL18R1,CDH5,TNC,CD226,ELAPOR1,CAMK1,ETV5,CD80,TTN,TNIK,TOX,CSF1,F2R,LGR4,LMO7,AFAP1L2,RELN,TEF,FCGR1A,MID2,PEG3,FLT3,ZNF462,MMP8,EGF,FLT4,KLRK1,CCL19,TFEC,ADGRF5,CD160,TNFSF8,PRDM1,ADRB2,ITK,CCPG1,ACTA1,CADM1,HAVCR2,SPIC,MAF,FGFR1,AIF1,HGF,ARID5B,GHR,KAT2B,ERN…
GO:BP	regulation of catalytic activity	GO:0050790	FALSE	0.000103849	3.9835984336603767	1227	388	51	21031	PLA2R1,ITGB3,PRKCQ,ST18,ITGA1,RGS1,KIT,TXK,ITGAM,APH1B,CAMK1,TTN,DGKH,CSF1,TGM2,CPEB2,F2R,RELN,FCGR1A,FLT3,RGS2,SLC8A3,EGF,KLRK1,S100A8,CCL19,CSTA,ADGRV1,ANGPTL3,ADRB2,ITK,DOCK10,FGFR1,LGALS3,GHR,KAT2B,HIP1,ERN1,NES,FGD5,PPP1R3F,SPRED1,CDKN1A,DLC1,CCL5,EPHA5,EDNRB,SRC,MET,HSPB1,SLC8A1
GO:BP	immune response-regulating cell surface receptor signaling pathway	GO:0002768	FALSE	0.000106769	3.9715550573988856	327	388	23	21031	PRKCQ,PRKCH,NCR3,KIT,TXK,ITGAM,CD226,TNIP3,FCGR1A,KLRD1,KLRK1,HCK,ZAP70,CD160,ITK,LGALS3,SH2D1A,TNFAIP3,CD28,TRAT1,FYB1,THEMIS,SRC
GO:BP	regulation of cell activation	GO:0050865	FALSE	0.000107473	3.968700654333838	616	388	33	21031	IDO1,TIGIT,RORA,PRKCQ,IL7R,ICOS,TXK,CD226,CD80,TOX,TACR1,KLRD1,MMP8,KLRK1,CCL19,ZAP70,CD5,ADGRF5,CD160,TNFSF8,PRDM1,HAVCR2,AIF1,LGALS3,TNFAIP3,CD28,DPP4,CDKN1A,CCL5,CD55,ZBTB46,PRDX2,SRC
GO:BP	response to wounding	GO:0009611	FALSE	0.000118767	3.9253051296959702	557	388	31	21031	ITGB3,PRKCQ,NDNF,CX3CR1,KDR,FGF7,TXK,TNC,DGKH,F2R,F5,JAML,SERPINA1,ANO6,VWF,CD59,AHNAK,F8,ANXA5,F13A1,DDR1,CLDN1,TNFAIP3,CDKN1A,FZD7,CD36,SYTL4,PRDX2,SRC,HSPB1,ITGA2
GO:BP	regulation of developmental process	GO:0050793	FALSE	0.000124758	3.9039320849332393	2455	388	82	21031	LRP2,PRICKLE1,ITGB3,RORA,PRKCH,CX3CR1,IL7R,RUNX2,SMAD1,KDR,RIMS1,FGF7,KIT,GRID2,CDH5,COL14A1,CAMK1,PARD3,ETV5,CD80,TNIK,TOX,CSF1,TTL,TGM2,LGR4,RELN,GCNT2,RGS2,ANO6,EGF,FLT4,CCL19,HSPG2,RSPO2,HCK,FES,ZAP70,ADGRV1,CD160,USH2A,ANGPTL3,MGP,CSF3R,DISC1,SMOC1,PRDM1,ADRB2,BASP1,JCAD,TMEM176A,JAM2,MAF,FGFR1,HGF,ADAMTS9,GHR,KAT2B,PID1,ABCA5,FGD5,TNFAIP3,CD28,SPRED1,CDKN1A,DLC1,BCL11B,PTPN13,BCL2L1,FZD7,ZB…
GO:BP	regulation of intracellular signal transduction	GO:1902531	FALSE	0.00012618	3.899008521148924	1766	388	65	21031	RASGRF2,PLA2R1,STYXL2,ITGB3,RORA,GUCY1A2,CX3CR1,ITGA1,KDR,DUSP4,KIT,IL18R1,ARHGEF28,TNIK,CSF1,TGM2,F2R,TNIP3,RELN,MID2,GCNT2,FLT3,RGS2,VWF,EGF,FLT4,S100A8,CCL19,ARHGAP10,ZAP70,ADGRV1,ARHGAP21,ADRB2,JCAD,ROR1,SRGAP3,HAVCR2,FGFR1,MLF1,HGF,GHR,HIP1,ERN1,ICAM1,TAGAP,DDR1,PDGFD,ARHGAP26,FGD5,TNFAIP3,CD28,SPRED1,DLC1,PTPN13,TRAT1,BCL2L1,FZD7,CCL5,CD36,PLK2,GNAI1,PRDX2,SRC,MET,HSPB1
GO:BP	activation of immune response	GO:0002253	FALSE	0.000141332	3.849760372805329	531	388	30	21031	PRKCH,NCR3,TXK,ITGAM,CD226,LGR4,C9,TNIP3,C2,KLRD1,MAPKAPK3,KLRK1,CFP,HCK,ZAP70,CD59,CD160,ITK,NCR3LG1,HAVCR2,LGALS3,SH2D1A,TNFAIP3,CD28,TRAT1,CD55,FYB1,CD36,THEMIS,SRC
GO:BP	phosphorylation	GO:0016310	FALSE	0.000147837	3.830217454472879	1579	388	60	21031	ITGB3,PRKCQ,PRKCH,CX3CR1,KDR,FGF7,KIT,TXK,CDH5,CAMK1,PARD3,CD80,TTN,TNIK,DGKH,CSF1,RELN,FCGR1A,FLT3,MAPKAPK3,RGS2,SLC8A3,EGF,FLT4,CCL19,HCK,FES,ZAP70,MAP3K19,GRK7,ADRB2,ITK,ROR1,CADM1,FGFR1,HGF,GHR,ERN1,PID1,CDC42BPA,DDR1,PDGFD,TNKS1BP1,SPRED1,CDKN1A,PTPN13,SNRK,CLK4,FZD7,CCL5,EPHA5,CD36,PLK2,EDNRB,SRC,ITPKC,BRSK1,MET,HSPB1,SLC8A1
GO:BP	response to oxygen-containing compound	GO:1901700	FALSE	0.000170878	3.767314166522278	1663	388	62	21031	IDO1,ITGB3,IL18RAP,RORA,PRKCQ,GLDC,PTGDR,MRC1,GNG2,CX3CR1,RAB11FIP5,GPRC6A,ITGAM,TNC,CD80,TGM2,CPEB2,F2R,TNIP3,TACR1,RYR3,C2,F5,MAPKAPK3,RGS2,MMP8,KLRK1,S100A8,CCL19,HCK,CASP4,FES,PPBP,ADRB2,GRAMD1B,HAVCR2,HGF,GHR,KAT2B,ERN1,ICAM1,PID1,CLDN1,PDGFD,CCS,TNFAIP3,CDKN1A,EGR1,BCL2L1,FZD7,CD55,EPHA5,CD36,VIM,GNAI1,EDNRB,PRDX2,SRC,MET,SLC8A1,CXCL10,ITGA2
GO:BP	response to lipopolysaccharide	GO:0032496	FALSE	0.000175097	3.7567213800938632	336	388	23	21031	IDO1,MRC1,CX3CR1,CD80,F2R,TNIP3,C2,MAPKAPK3,MMP8,KLRK1,S100A8,HCK,PPBP,HAVCR2,CLDN1,TNFAIP3,CD55,CD36,VIM,EDNRB,PRDX2,SRC,CXCL10
GO:BP	positive regulation of leukocyte mediated immunity	GO:0002705	FALSE	0.000191719	3.717334437623443	146	388	15	21031	IL18RAP,NCR3,KIT,ITGAM,IL18R1,CD226,FCGR1A,KLRD1,KLRK1,CD160,CADM1,IL1R1,SH2D1A,CD28,CD55
GO:BP	cellular response to oxygen-containing compound	GO:1901701	FALSE	0.000196783	3.7060116457602597	1179	388	49	21031	ITGB3,IL18RAP,RORA,PRKCQ,PTGDR,MRC1,GNG2,CX3CR1,RAB11FIP5,TNC,CD80,TGM2,CPEB2,TNIP3,RYR3,MMP8,KLRK1,HCK,CASP4,FES,PPBP,ADRB2,GRAMD1B,HAVCR2,HGF,GHR,KAT2B,ERN1,ICAM1,PID1,CLDN1,PDGFD,CCS,TNFAIP3,EGR1,BCL2L1,FZD7,CD55,EPHA5,CD36,VIM,GNAI1,EDNRB,PRDX2,SRC,MET,SLC8A1,CXCL10,ITGA2
GO:BP	enzyme-linked receptor protein signaling pathway	GO:0007167	FALSE	0.000206814	3.684419886330927	967	388	43	21031	LRP2,PRICKLE1,ITGB3,PRKCQ,ITGA1,RUNX2,SMAD1,KDR,FGF7,KIT,STON1,CDH5,ARHGEF28,CSF1,AFAP1L2,GCNT2,FLT3,MAPKAPK3,EGF,FLT4,HCK,ZAP70,ADRB2,JCAD,ROR1,CADM1,FGFR1,HGF,ARID5B,GHR,HIP1,PID1,DDR1,PDGFD,SPRED1,PEG10,TRAT1,EGR1,EPHA5,VIM,SRC,MET,HSPB1
GO:BP	leukocyte chemotaxis	GO:0030595	FALSE	0.000209252	3.679330854	237	388	19	21031	CD300H,CX3CR1,ITGA1,KIT,CSF1,JAML,ANO6,KLRK1,S100A8,CCL19,ADGRE2,CSF3R,PPBP,AIF1,LGALS3,DPP4,CCL5,EDNRB,CXCL10
GO:BP	regulation of natural killer cell mediated cytotoxicity	GO:0042269	FALSE	0.000241806	3.616532584338775	45	388	9	21031	IL18RAP,NCR3,CD226,KLRD1,KLRK1,CD160,CADM1,HAVCR2,SH2D1A
GO:BP	positive regulation of natural killer cell mediated immunity	GO:0002717	FALSE	0.000251802	3.5989400089251213	33	388	8	21031	IL18RAP,NCR3,CD226,KLRD1,KLRK1,CD160,CADM1,SH2D1A
GO:BP	regulation of programmed cell death	GO:0043067	FALSE	0.000377567	3.4230058468293136	1506	388	57	21031	IL2RB,IDO1,LRP2,PLA2R1,ITGB3,PRKCQ,PRKCH,NDNF,CX3CR1,IL7R,TSC22D3,ITGA1,BAG3,KDR,KIT,GRID2,CDH5,KRT18,TGM2,F2R,FLT3,CASP12,ANO6,FLT4,S100A8,CCL19,ARHGAP10,HCK,CASP4,CD160,ITM2C,FGFR1,ASNS,HGF,LGALS3,HIP1,ANXA5,NES,ICAM1,GIMAP8,TNFAIP3,CD28,CDKN1A,DLC1,BCL11B,EGR1,BCL2L1,CCL5,TP63,PLK2,EDNRB,PRDX2,SRC,MET,HSPB1,PPP1R13B,CXCL10
GO:BP	leukocyte mediated cytotoxicity	GO:0001909	FALSE	0.000381761	3.418208107093449	133	388	14	21031	IL18RAP,CX3CR1,IL7R,NCR3,ITGAM,CD226,FCGR1A,KLRD1,KLRK1,CD160,CADM1,HAVCR2,ICAM1,SH2D1A
GO:BP	regulation of phosphatidylinositol 3-kinase/protein kinase B signal transduction	GO:0051896	FALSE	0.00040004	3.397896465042994	247	388	19	21031	CX3CR1,KDR,KIT,F2R,RELN,GCNT2,FLT3,EGF,CCL19,ROR1,FGFR1,HGF,HIP1,DDR1,PDGFD,CD28,PTPN13,CCL5,SRC
GO:BP	T cell costimulation	GO:0031295	FALSE	0.000435818	3.3606946740472847	48	388	9	21031	ICOS,CD80,KLRK1,CCL19,CD5,CD160,CD28,DPP4,SRC
GO:BP	response to bacterium	GO:0009617	FALSE	0.000442135	3.3544454940003607	720	388	35	21031	IDO1,MRC1,CX3CR1,IL7R,RGS1,ITGAM,CD80,F2R,TNIP3,C2,FCGR1A,MAPKAPK3,MMP8,STAB2,KLRK1,S100A8,CFP,HCK,CASP4,CD160,TNFSF8,PPBP,NCR3LG1,HAVCR2,ADAMTS9,CLDN1,TNFAIP3,CUBN,CD55,CD36,VIM,EDNRB,PRDX2,SRC,CXCL10
GO:BP	phosphate-containing compound metabolic process	GO:0006796	FALSE	0.000443322	3.353280643428951	2571	388	83	21031	IDO1,STYXL2,DLG2,ITGB3,RORA,PRKCQ,PRKCH,GUCY1A2,CX3CR1,ITGA1,KDR,DUSP4,FGF7,KIT,TXK,CDH5,CAMK1,PARD3,PIGB,CD80,TTN,TNIK,DGKH,CSF1,PPP2R3A,RELN,FCGR1A,FLT3,MAPKAPK3,RGS2,SLC8A3,EGF,FLT4,CCL19,CBFA2T3,HCK,FES,ZAP70,ADGRF5,MAP3K19,CISH,ANGPTL3,GRK7,ADRB2,ITK,ROR1,CADM1,FGFR1,HGF,LGALS3,GHR,KAT2B,ERN1,PID1,CDC42BPA,DDR1,SULT1C4,INPP4A,PDGFD,PLA1A,TNKS1BP1,INPP4B,SPRED1,CDKN1A,DLC1,PTPN13,SNRK,CLK4,FZ…
GO:BP	response to molecule of bacterial origin	GO:0002237	FALSE	0.000447033	3.3496599682883437	354	388	23	21031	IDO1,MRC1,CX3CR1,CD80,F2R,TNIP3,C2,MAPKAPK3,MMP8,KLRK1,S100A8,HCK,PPBP,HAVCR2,CLDN1,TNFAIP3,CD55,CD36,VIM,EDNRB,PRDX2,SRC,CXCL10
GO:BP	cytokine-mediated signaling pathway	GO:0019221	FALSE	0.000452161	3.344706627236375	499	388	28	21031	IL2RB,IL18RAP,ST18,CX3CR1,IL7R,KIT,TXK,IL18R1,IL13RA2,KRT18,CSF1,CSF2RA,FLT3,MMP8,CCL19,HCK,CASP4,CSF3R,PPBP,IL1R2,GHR,IL1R1,TNFAIP3,EGR1,CCL5,SRC,PLVAP,CXCL10
GO:BP	regulation of transport	GO:0051049	FALSE	0.000474074	3.3241534566963207	1594	388	59	21031	IL2RB,CNTN1,PLA2R1,ITGB3,ABCB1,DYSF,RAB11FIP5,SYN1,ABCA13,BAG3,RIMS1,DOC2B,PCLO,ITGAM,STON1,CAMK1,IL13RA2,KCNJ5,TTN,TGM2,F2R,TACR1,RELN,C2,FCGR1A,LRRC55,FXYD6,RGS2,ANO6,EGF,S100A8,CCL19,CFP,ADGRE2,KCNIP2,LDLRAP1,HCK,FES,AHNAK,CD160,ADRB2,FGFR1,LGALS3,HIP1,PID1,ABCA5,STON2,TRAT1,BCL2L1,CCL5,EPHA5,CD36,STOM,SYTL4,SRC,SLC8A1,CXCL10,ITGA2,TCAF1
GO:BP	positive regulation of immune effector process	GO:0002699	FALSE	0.000482651	3.3163667425629817	250	388	19	21031	IL18RAP,NCR3,KIT,ITGAM,IL18R1,CD226,CD80,FCGR1A,KLRD1,KLRK1,CCL19,CFP,CD160,CADM1,IL1R1,SH2D1A,CD28,CD55,CD36
GO:BP	positive regulation of intracellular signal transduction	GO:1902533	FALSE	0.000484576	3.3146378672782526	1033	388	44	21031	PLA2R1,ITGB3,GUCY1A2,CX3CR1,ITGA1,KDR,KIT,IL18R1,TNIK,CSF1,TGM2,F2R,RELN,MID2,GCNT2,FLT3,VWF,EGF,FLT4,S100A8,CCL19,ZAP70,ADGRV1,ADRB2,JCAD,ROR1,HAVCR2,FGFR1,HGF,GHR,HIP1,ERN1,ICAM1,DDR1,PDGFD,CD28,SPRED1,TRAT1,FZD7,CCL5,CD36,PLK2,PRDX2,SRC
GO:BP	regulation of natural killer cell mediated immunity	GO:0002715	FALSE	0.000525259	3.2796262634120104	49	388	9	21031	IL18RAP,NCR3,CD226,KLRD1,KLRK1,CD160,CADM1,HAVCR2,SH2D1A
GO:BP	response to cytokine	GO:0034097	FALSE	0.000559116	3.252497842	932	388	41	21031	IL2RB,IL18RAP,RORA,GLDC,ST18,MRC1,CX3CR1,IL7R,KIT,TXK,IL18R1,IL13RA2,KRT18,CSF1,CSF2RA,FLT3,MAPKAPK3,MMP8,CCL19,LDLRAP1,HCK,CASP4,CSF3R,PPBP,IL1R2,AIF1,ARID5B,GHR,ICAM1,PID1,IL1R1,CLDN1,TNFAIP3,EGR1,BCL2L1,CCL5,VIM,SRC,PLVAP,CALCOCO2,CXCL10
GO:BP	blood coagulation	GO:0007596	FALSE	0.00057336	3.2415729666940734	228	388	18	21031	ITGB3,PRKCQ,TXK,DGKH,F2R,F5,SERPINA1,ANO6,VWF,CD59,F8,ANXA5,F13A1,CD36,PRDX2,SRC,HSPB1,ITGA2
GO:BP	regulation of lymphocyte mediated immunity	GO:0002706	FALSE	0.000624695	3.2043318807621435	182	388	16	21031	IL18RAP,IL7R,NCR3,IL18R1,CD226,CD80,FCGR1A,KLRD1,KLRK1,CD160,CADM1,HAVCR2,IL1R1,SH2D1A,CD28,CD55
GO:BP	lymphocyte costimulation	GO:0031294	FALSE	0.000630222	3.2005067788190984	50	388	9	21031	ICOS,CD80,KLRK1,CCL19,CD5,CD160,CD28,DPP4,SRC
GO:BP	positive regulation of cell adhesion	GO:0045785	FALSE	0.000631301	3.1997638079358484	477	388	27	21031	ITGB3,PRKCQ,NDNF,IL7R,ICOS,KDR,CD80,CSF1,TGM2,GCNT2,KLRK1,CCL19,ZAP70,CD5,CD160,DISC1,HAVCR2,AIF1,DOCK1,CD28,DPP4,CCL5,CD55,CD36,SRC,NID1,ITGA2
GO:BP	regulation of leukocyte migration	GO:0002685	FALSE	0.000652826	3.1852025927783125	230	388	18	21031	ITGB3,CX3CR1,CSF1,TACR1,ANO6,KLRK1,CCL19,JAM2,AIF1,LGALS3,ICAM1,IL1R1,PDGFD,DPP4,CCL5,PLVAP,CXCL10,ITGA2
GO:BP	regulation of cellular component organization	GO:0051128	FALSE	0.000655574	3.183378538273017	2425	388	79	21031	IL2RB,CNTN1,ITGB3,PRKCQ,DYSF,PRKCH,MAP1A,NDNF,ABCA13,KDR,RIMS1,DOC2B,KIT,STON1,GRID2,CDH5,TNC,COL14A1,ELAPOR1,CAMK1,TNIK,TOX,TTL,TGM2,TACR1,RELN,C2,FCGR1A,RGS2,ANO6,NEXN,EGF,S100A8,CCL19,CFP,LDLRAP1,HCK,FES,AHNAK,CISH,RP1,NAV3,DISC1,ADRB2,ROR1,RERG,ITM2C,FGFR1,HGF,LGALS3,KAT2B,HIP1,NES,ICAM1,PID1,DDR1,CLDN1,STON2,CD28,DPP4,CDKN1A,DLC1,PTPN13,MLLT3,SNX7,BCL2L1,EPHA5,CD36,SYTL4,VIM,PLK2,GNAI1,SRC,B…
GO:BP	phosphorus metabolic process	GO:0006793	FALSE	0.000668145	3.175129064496815	2596	388	83	21031	IDO1,STYXL2,DLG2,ITGB3,RORA,PRKCQ,PRKCH,GUCY1A2,CX3CR1,ITGA1,KDR,DUSP4,FGF7,KIT,TXK,CDH5,CAMK1,PARD3,PIGB,CD80,TTN,TNIK,DGKH,CSF1,PPP2R3A,RELN,FCGR1A,FLT3,MAPKAPK3,RGS2,SLC8A3,EGF,FLT4,CCL19,CBFA2T3,HCK,FES,ZAP70,ADGRF5,MAP3K19,CISH,ANGPTL3,GRK7,ADRB2,ITK,ROR1,CADM1,FGFR1,HGF,LGALS3,GHR,KAT2B,ERN1,PID1,CDC42BPA,DDR1,SULT1C4,INPP4A,PDGFD,PLA1A,TNKS1BP1,INPP4B,SPRED1,CDKN1A,DLC1,PTPN13,SNRK,CLK4,FZ…
GO:BP	receptor-mediated endocytosis	GO:0006898	FALSE	0.000696443	3.157114470539653	256	388	19	21031	LRP2,PLA2R1,ITGB3,MRC1,ITGAM,STON1,FCGR1A,STAB2,EGF,CCL19,LDLRAP1,HSPG2,ADRB2,GHR,HIP1,STON2,DPP4,CUBN,CD36
GO:BP	transport	GO:0006810	FALSE	0.00073384	3.1343985889526143	4350	388	122	21031	IL2RB,CLCN4,CNTN1,LRP2,PLA2R1,SUCNR1,DLG2,PRICKLE1,ITGB3,STEAP4,ABCB1,DYSF,PTGDR,OSBPL3,MRC1,MAP1A,RAB11FIP5,SYN1,RAB19,ABCA13,SCN8A,PIEZO2,BAG3,RIMS1,DOC2B,FGF7,SLC37A3,KIT,PCLO,ITGAM,STON1,SPAG17,GRID2,CAMK1,IL13RA2,PSTPIP1,KRT18,KCNJ5,TTN,TGM2,F2R,TACR1,RYR3,RELN,C2,FCGR1A,LRRC55,FXYD6,MAPKAPK3,CP,RGS2,ANO6,SLC8A3,STAB2,EGF,KCNK5,SCN9A,S100A8,CCL19,SLC41A3,CFP,JAKMIP1,ADGRE2,KCNIP2,SCN1A,LDLRA…
GO:BP	regulation of endocytosis	GO:0030100	FALSE	0.000747919	3.1261453450326906	283	388	20	21031	IL2RB,ITGB3,DYSF,ABCA13,STON1,TGM2,C2,FCGR1A,ANO6,EGF,CCL19,CFP,LDLRAP1,HCK,LGALS3,HIP1,STON2,CD36,SRC,ITGA2
GO:BP	cellular response to cytokine stimulus	GO:0071345	FALSE	0.000772217	3.1122604047902525	839	388	38	21031	IL2RB,IL18RAP,RORA,GLDC,ST18,MRC1,CX3CR1,IL7R,KIT,TXK,IL18R1,IL13RA2,KRT18,CSF1,CSF2RA,FLT3,MMP8,CCL19,LDLRAP1,HCK,CASP4,CSF3R,PPBP,IL1R2,AIF1,ARID5B,GHR,ICAM1,PID1,IL1R1,CLDN1,TNFAIP3,EGR1,CCL5,VIM,SRC,PLVAP,CXCL10
GO:BP	coagulation	GO:0050817	FALSE	0.000790971	3.101839169202862	233	388	18	21031	ITGB3,PRKCQ,TXK,DGKH,F2R,F5,SERPINA1,ANO6,VWF,CD59,F8,ANXA5,F13A1,CD36,PRDX2,SRC,HSPB1,ITGA2
GO:BP	regulation of apoptotic process	GO:0042981	FALSE	0.000794146	3.100099483	1463	388	55	21031	IL2RB,IDO1,LRP2,PLA2R1,ITGB3,PRKCQ,PRKCH,NDNF,CX3CR1,IL7R,TSC22D3,ITGA1,BAG3,KDR,GRID2,CDH5,KRT18,TGM2,F2R,FLT3,CASP12,ANO6,FLT4,S100A8,CCL19,ARHGAP10,HCK,CASP4,CD160,ITM2C,FGFR1,ASNS,HGF,LGALS3,HIP1,ANXA5,NES,ICAM1,GIMAP8,TNFAIP3,CD28,CDKN1A,DLC1,BCL11B,EGR1,BCL2L1,CCL5,TP63,PLK2,EDNRB,PRDX2,SRC,HSPB1,PPP1R13B,CXCL10
GO:BP	positive regulation of phosphate metabolic process	GO:0045937	FALSE	0.000799045	3.0974289474930172	705	388	34	21031	ITGB3,CX3CR1,ITGA1,KDR,FGF7,KIT,CDH5,CAMK1,CD80,TNIK,CSF1,RELN,FCGR1A,FLT3,EGF,FLT4,CCL19,ADGRF5,ADRB2,FGFR1,HGF,GHR,KAT2B,ERN1,PID1,PDGFD,TNKS1BP1,CDKN1A,DLC1,FZD7,CCL5,CD36,EDNRB,SRC
GO:BP	positive regulation of phosphorus metabolic process	GO:0010562	FALSE	0.000799045	3.0974289474930172	705	388	34	21031	ITGB3,CX3CR1,ITGA1,KDR,FGF7,KIT,CDH5,CAMK1,CD80,TNIK,CSF1,RELN,FCGR1A,FLT3,EGF,FLT4,CCL19,ADGRF5,ADRB2,FGFR1,HGF,GHR,KAT2B,ERN1,PID1,PDGFD,TNKS1BP1,CDKN1A,DLC1,FZD7,CCL5,CD36,EDNRB,SRC
GO:BP	cellular response to lipid	GO:0071396	FALSE	0.000848207	3.071497922795398	609	388	31	21031	RORA,PTGDR,MRC1,GNG2,CX3CR1,TNC,CD80,TNIP3,FLT3,ZNF366,MMP8,KLRK1,HCK,FES,PPBP,GRAMD1B,HAVCR2,PID1,CLDN1,TNFAIP3,FZD7,CD55,CD36,TP63,VIM,GNAI1,EDNRB,PRDX2,SRC,CXCL10,ITGA2
GO:BP	positive regulation of leukocyte proliferation	GO:0070665	FALSE	0.000883157	3.053962118430969	164	388	15	21031	PRKCQ,KIT,CD80,CSF1,TACR1,CSF2RA,CCL19,ZAP70,HAVCR2,AIF1,CD28,CDKN1A,BCL2L1,CCL5,CD55
GO:BP	hemostasis	GO:0007599	FALSE	0.000897342	3.0470417956527087	235	388	18	21031	ITGB3,PRKCQ,TXK,DGKH,F2R,F5,SERPINA1,ANO6,VWF,CD59,F8,ANXA5,F13A1,CD36,PRDX2,SRC,HSPB1,ITGA2
GO:BP	tissue migration	GO:0090130	FALSE	0.000899743	3.0458817630898483	313	388	21	21031	FAT2,ITGB3,KDR,FGF7,KIT,CDH5,TACR1,EGF,FLT4,JCAD,ACTA1,FGFR1,ADAMTS9,DOCK1,SPRED1,DPP4,PLK2,SRC,MET,HSPB1,ITGA2
GO:BP	positive regulation of chemotaxis	GO:0050921	FALSE	0.001022448	2.990358665469476	144	388	14	21031	SUCNR1,CX3CR1,KDR,CSF1,ANO6,CCL19,FGFR1,AIF1,PDGFD,CCL5,MET,HSPB1,CXCL10,ITGA2
GO:BP	homeostatic process	GO:0042592	TRUE	0.00105562	2.9764922425995164	1712	388	61	21031	SUCNR1,PRICKLE1,ITGB3,STEAP4,RORA,MAP1A,CX3CR1,RAB11FIP5,IL7R,TSC22D3,SMAD1,BAG3,KDR,KIT,IL18R1,CDH5,COL14A1,CSF1,TGM2,F2R,LGR4,RYR3,GCNT2,FLT3,CP,PLCL1,ANO6,SLC8A3,MYCT1,S100A8,CCL19,LDLRAP1,ADGRF5,ADGRV1,USH2A,UNC80,ANGPTL3,RP1,DISC1,ADRB2,TXNRD3,GRAMD1B,DOCK10,JAM2,FGFR1,ERN1,ICAM1,MICU3,CLDN1,ABCA5,TNFAIP3,CUBN,EGR1,CCL5,EPHA5,CD36,EDNRB,PRDX2,SRC,SLC8A1,CXCL10
GO:BP	myeloid leukocyte activation	GO:0002274	FALSE	0.00108147	2.9659857171586888	238	388	18	21031	SUCNR1,IL18RAP,RORA,DYSF,PTGDR,CX3CR1,KIT,ITGAM,CD226,IL13RA2,CSF1,MMP8,ADGRE2,FES,ADGRF5,HAVCR2,AIF1,CCL5
GO:BP	positive regulation of lymphocyte mediated immunity	GO:0002708	FALSE	0.001102613	2.957576782	124	388	13	21031	IL18RAP,NCR3,IL18R1,CD226,FCGR1A,KLRD1,KLRK1,CD160,CADM1,IL1R1,SH2D1A,CD28,CD55
GO:BP	cellular response to lipopolysaccharide	GO:0071222	FALSE	0.001130222	2.946836108892958	214	388	17	21031	MRC1,CX3CR1,CD80,TNIP3,MMP8,KLRK1,HCK,PPBP,HAVCR2,TNFAIP3,CD55,CD36,VIM,EDNRB,PRDX2,SRC,CXCL10
GO:BP	immune response-regulating signaling pathway	GO:0002764	FALSE	0.001157999	2.9362918193169905	492	388	27	21031	PRKCQ,PRKCH,NCR3,KIT,TXK,ITGAM,CD226,LGR4,TNIP3,FCGR1A,KLRD1,MAPKAPK3,KLRK1,HCK,ZAP70,CD160,ITK,HAVCR2,LGALS3,SH2D1A,TNFAIP3,CD28,TRAT1,FYB1,CD36,THEMIS,SRC
GO:BP	regulation of T cell activation	GO:0050863	FALSE	0.001176022	2.929584474319371	374	388	23	21031	IDO1,TIGIT,PRKCQ,IL7R,ICOS,CD80,TOX,KLRK1,CCL19,ZAP70,CD5,CD160,TNFSF8,PRDM1,HAVCR2,AIF1,LGALS3,CD28,DPP4,CCL5,CD55,PRDX2,SRC
GO:BP	leukocyte cell-cell adhesion	GO:0007159	FALSE	0.001186294	2.925807722620044	403	388	24	21031	IDO1,TIGIT,PRKCQ,CX3CR1,IL7R,ICOS,CD80,KLRK1,S100A8,CCL19,ZAP70,CD5,CD160,HAVCR2,JAM2,AIF1,LGALS3,ICAM1,CD28,DPP4,CCL5,CD55,PRDX2,SRC
GO:BP	regulation of leukocyte proliferation	GO:0070663	FALSE	0.001251963	2.902408423142358	266	388	19	21031	IDO1,PRKCQ,KIT,CD80,CSF1,TACR1,CSF2RA,CCL19,ZAP70,TNFSF8,HAVCR2,AIF1,LGALS3,TNFAIP3,CD28,CDKN1A,BCL2L1,CCL5,CD55
GO:BP	biological process involved in interspecies interaction between organisms	GO:0044419	FALSE	0.001335453	2.8743713605842083	1724	388	61	21031	IDO1,ITGB3,IL18RAP,MRC1,CX3CR1,IL7R,RGS1,NCR3,TXK,ITGAM,CD226,PSTPIP1,CD80,CSF1,F2R,LGR4,C9,TNIP3,C2,FCGR1A,MID2,KLRD1,MAPKAPK3,MMP8,STAB2,KLRK1,S100A8,CCL19,CFP,HCK,CASP4,ZAP70,CD160,TNFSF8,PPBP,PRDM1,NCR3LG1,CADM1,HAVCR2,AIF1,LGALS3,ADAMTS9,ICAM1,CLDN1,SH2D1A,TNFAIP3,DPP4,CUBN,BCL2L1,CCL5,CD55,CD36,STOM,VIM,EDNRB,PRDX2,SRC,HSPB1,CALCOCO2,CXCL10,ITGA2
GO:BP	regulation of multicellular organismal development	GO:2000026	FALSE	0.001367319	2.8641301714579246	1411	388	53	21031	LRP2,ITGB3,PRKCH,CX3CR1,IL7R,RUNX2,SMAD1,KDR,KIT,GRID2,CDH5,COL14A1,PARD3,ETV5,CD80,TOX,CSF1,TGM2,RELN,RGS2,ANO6,EGF,CCL19,HSPG2,FES,ZAP70,ADGRV1,CD160,ANGPTL3,MGP,CSF3R,DISC1,PRDM1,ADRB2,BASP1,JCAD,TMEM176A,JAM2,MAF,FGFR1,ADAMTS9,KAT2B,TNFAIP3,CD28,SPRED1,PTPN13,ZBTB46,TP63,PLK2,PRDX2,HSPB1,SLC8A1,CXCL10
GO:BP	cell killing	GO:0001906	FALSE	0.001374485	2.8618600181553178	217	388	17	21031	IL18RAP,CX3CR1,IL7R,NCR3,ITGAM,CD226,C9,FCGR1A,KLRD1,KLRK1,CD59,CD160,CADM1,HAVCR2,ICAM1,SH2D1A,CD55
GO:BP	regulation of lymphocyte activation	GO:0051249	FALSE	0.001409081	2.851063896302349	497	388	27	21031	IDO1,TIGIT,PRKCQ,IL7R,ICOS,CD80,TOX,TACR1,KLRD1,KLRK1,CCL19,ZAP70,CD5,CD160,TNFSF8,PRDM1,HAVCR2,AIF1,LGALS3,TNFAIP3,CD28,DPP4,CDKN1A,CCL5,CD55,PRDX2,SRC
GO:BP	leukocyte proliferation	GO:0070661	FALSE	0.001513856	2.8199154824622332	351	388	22	21031	IDO1,PRKCQ,IL7R,KIT,CD80,CSF1,TACR1,CSF2RA,FLT3,CCL19,ZAP70,TNFSF8,HAVCR2,AIF1,LGALS3,TNFAIP3,CD28,CDKN1A,BCL2L1,CCL5,CD55,PRDX2
GO:BP	cell-substrate adhesion	GO:0031589	FALSE	0.001513856	2.8199154824622332	351	388	22	21031	FAT2,ITGB3,NDNF,ITGA1,KDR,ITGAM,STON1,CSF1,GCNT2,VWF,FREM1,ANGPTL3,DISC1,ADAMTS9,DOCK1,DDR1,DLC1,FZD7,CD36,SRC,NID1,ITGA2
GO:BP	regulation of T cell apoptotic process	GO:0070232	TRUE	0.001523216	2.817238631	41	388	8	21031	IDO1,PRKCQ,IL7R,TSC22D3,LGALS3,GIMAP8,BCL11B,CCL5
GO:BP	positive regulation of cellular component organization	GO:0051130	FALSE	0.001598828	2.796198358652311	1116	388	45	21031	IL2RB,CNTN1,PRKCQ,NDNF,ABCA13,KDR,DOC2B,KIT,GRID2,CDH5,ELAPOR1,CAMK1,TOX,TACR1,RELN,C2,FCGR1A,RGS2,ANO6,EGF,CCL19,CFP,LDLRAP1,HCK,FES,AHNAK,RP1,NAV3,DISC1,ADRB2,ROR1,FGFR1,LGALS3,KAT2B,HIP1,NES,DDR1,CLDN1,CD28,SNX7,CD36,SRC,MET,CALCOCO2,ITGA2
GO:BP	positive regulation of epithelial cell migration	GO:0010634	FALSE	0.00168325	2.7738513077493923	150	388	14	21031	ITGB3,KDR,FGF7,TACR1,EGF,FLT4,JCAD,FGFR1,DOCK1,PLK2,SRC,MET,HSPB1,ITGA2
GO:BP	granulocyte chemotaxis	GO:0071621	FALSE	0.001741383	2.7591056724561493	129	388	13	21031	CD300H,ITGA1,CSF1,JAML,S100A8,CCL19,ADGRE2,CSF3R,PPBP,LGALS3,DPP4,CCL5,CXCL10
GO:BP	immune response-activating cell surface receptor signaling pathway	GO:0002429	FALSE	0.001782793	2.748899194334691	299	388	20	21031	PRKCH,NCR3,TXK,ITGAM,CD226,TNIP3,KLRD1,KLRK1,HCK,ZAP70,CD160,ITK,LGALS3,SH2D1A,TNFAIP3,CD28,TRAT1,FYB1,THEMIS,SRC
GO:BP	programmed cell death	GO:0012501	FALSE	0.001821737	2.7395144358799306	1984	388	67	21031	IL2RB,IDO1,LRP2,PLA2R1,PRICKLE1,ITGB3,PRKCQ,PRKCH,NDNF,CX3CR1,IL7R,TSC22D3,ITGA1,BAG3,KDR,KIT,GRID2,CDH5,KRT18,TGM2,F2R,PEG3,FLT3,CASP12,ANO6,FLT4,S100A8,CCL19,ARHGAP10,HCK,TRIM69,CASP4,CD5,CD160,ITM2C,CADM1,FGFR1,ASNS,HGF,LGALS3,HIP1,ANXA5,ERN1,NES,ICAM1,EMP1,DOCK1,GIMAP8,TNFAIP3,CD28,CDKN1A,DLC1,PEG10,BCL11B,EGR1,BCL2L1,CCL5,TP63,PLK2,EDNRB,PRDX2,SRC,MET,HSPB1,PPP1R13B,CXCL10,PPM1K
GO:BP	cell death	GO:0008219	FALSE	0.001956326	2.708558687979237	1988	388	67	21031	IL2RB,IDO1,LRP2,PLA2R1,PRICKLE1,ITGB3,PRKCQ,PRKCH,NDNF,CX3CR1,IL7R,TSC22D3,ITGA1,BAG3,KDR,KIT,GRID2,CDH5,KRT18,TGM2,F2R,PEG3,FLT3,CASP12,ANO6,FLT4,S100A8,CCL19,ARHGAP10,HCK,TRIM69,CASP4,CD5,CD160,ITM2C,CADM1,FGFR1,ASNS,HGF,LGALS3,HIP1,ANXA5,ERN1,NES,ICAM1,EMP1,DOCK1,GIMAP8,TNFAIP3,CD28,CDKN1A,DLC1,PEG10,BCL11B,EGR1,BCL2L1,CCL5,TP63,PLK2,EDNRB,PRDX2,SRC,MET,HSPB1,PPP1R13B,CXCL10,PPM1K
GO:BP	response to other organism	GO:0051707	FALSE	0.002082495	2.681416053570725	1548	388	56	21031	IDO1,IL18RAP,MRC1,CX3CR1,IL7R,RGS1,NCR3,TXK,ITGAM,CD226,PSTPIP1,CD80,CSF1,F2R,LGR4,C9,TNIP3,C2,FCGR1A,MID2,KLRD1,MAPKAPK3,MMP8,STAB2,KLRK1,S100A8,CCL19,CFP,HCK,CASP4,ZAP70,CD160,TNFSF8,PPBP,PRDM1,NCR3LG1,CADM1,HAVCR2,AIF1,LGALS3,ADAMTS9,CLDN1,SH2D1A,TNFAIP3,CUBN,BCL2L1,CCL5,CD55,CD36,VIM,EDNRB,PRDX2,SRC,HSPB1,CALCOCO2,CXCL10
GO:BP	cellular response to molecule of bacterial origin	GO:0071219	FALSE	0.002140787	2.6694266009303345	224	388	17	21031	MRC1,CX3CR1,CD80,TNIP3,MMP8,KLRK1,HCK,PPBP,HAVCR2,TNFAIP3,CD55,CD36,VIM,EDNRB,PRDX2,SRC,CXCL10
GO:BP	response to external biotic stimulus	GO:0043207	FALSE	0.002212447	2.6551271930033624	1551	388	56	21031	IDO1,IL18RAP,MRC1,CX3CR1,IL7R,RGS1,NCR3,TXK,ITGAM,CD226,PSTPIP1,CD80,CSF1,F2R,LGR4,C9,TNIP3,C2,FCGR1A,MID2,KLRD1,MAPKAPK3,MMP8,STAB2,KLRK1,S100A8,CCL19,CFP,HCK,CASP4,ZAP70,CD160,TNFSF8,PPBP,PRDM1,NCR3LG1,CADM1,HAVCR2,AIF1,LGALS3,ADAMTS9,CLDN1,SH2D1A,TNFAIP3,CUBN,BCL2L1,CCL5,CD55,CD36,VIM,EDNRB,PRDX2,SRC,HSPB1,CALCOCO2,CXCL10
GO:BP	apoptotic process	GO:0006915	FALSE	0.002221209	2.653410496526166	1913	388	65	21031	IL2RB,IDO1,LRP2,PLA2R1,PRICKLE1,ITGB3,PRKCQ,PRKCH,NDNF,CX3CR1,IL7R,TSC22D3,ITGA1,BAG3,KDR,GRID2,CDH5,KRT18,TGM2,F2R,PEG3,FLT3,CASP12,ANO6,FLT4,S100A8,CCL19,ARHGAP10,HCK,TRIM69,CASP4,CD5,CD160,ITM2C,CADM1,FGFR1,ASNS,HGF,LGALS3,HIP1,ANXA5,ERN1,NES,ICAM1,EMP1,DOCK1,GIMAP8,TNFAIP3,CD28,CDKN1A,DLC1,PEG10,BCL11B,EGR1,BCL2L1,CCL5,TP63,PLK2,EDNRB,PRDX2,SRC,HSPB1,PPP1R13B,CXCL10,PPM1K
GO:BP	epithelial cell migration	GO:0010631	FALSE	0.002308894	2.6365960811523665	304	388	20	21031	FAT2,ITGB3,KDR,FGF7,KIT,CDH5,TACR1,EGF,FLT4,JCAD,FGFR1,ADAMTS9,DOCK1,SPRED1,DPP4,PLK2,SRC,MET,HSPB1,ITGA2
GO:BP	regulation of cytokine production	GO:0001817	FALSE	0.0023107	2.6362565055881526	773	388	35	21031	IDO1,TIGIT,PLA2R1,RORA,PRKCQ,CX3CR1,KIT,TXK,IL18R1,CD226,CD80,F2R,LGR4,AFAP1L2,MMP8,FLT4,KLRK1,CCL19,CD160,NAV3,ITK,CADM1,HAVCR2,IL1R2,FGFR1,AIF1,HGF,IL1R1,TNFAIP3,CD28,EGR1,CD55,CD36,SRC,HSPB1
GO:BP	regulation of phosphate metabolic process	GO:0019220	FALSE	0.002351419	2.628669912055842	1132	388	45	21031	ITGB3,CX3CR1,ITGA1,KDR,FGF7,KIT,CDH5,CAMK1,PARD3,CD80,TTN,TNIK,CSF1,RELN,FCGR1A,FLT3,RGS2,SLC8A3,EGF,FLT4,CCL19,CBFA2T3,ADGRF5,ADRB2,CADM1,FGFR1,HGF,LGALS3,GHR,KAT2B,ERN1,PID1,PDGFD,TNKS1BP1,SPRED1,CDKN1A,DLC1,PTPN13,FZD7,CCL5,CD36,EDNRB,SRC,HSPB1,SLC8A1
GO:BP	regulation of phosphorus metabolic process	GO:0051174	FALSE	0.002408035	2.618337127630867	1133	388	45	21031	ITGB3,CX3CR1,ITGA1,KDR,FGF7,KIT,CDH5,CAMK1,PARD3,CD80,TTN,TNIK,CSF1,RELN,FCGR1A,FLT3,RGS2,SLC8A3,EGF,FLT4,CCL19,CBFA2T3,ADGRF5,ADRB2,CADM1,FGFR1,HGF,LGALS3,GHR,KAT2B,ERN1,PID1,PDGFD,TNKS1BP1,SPRED1,CDKN1A,DLC1,PTPN13,FZD7,CCL5,CD36,EDNRB,SRC,HSPB1,SLC8A1
GO:BP	lymphocyte mediated immunity	GO:0002449	FALSE	0.00241918	2.6163318554595865	361	388	22	21031	IL2RB,IL18RAP,IL7R,NCR3,IL18R1,CD226,IL13RA2,CD80,C9,C2,FCGR1A,KLRD1,KLRK1,CD160,NCR3LG1,CADM1,HAVCR2,ICAM1,IL1R1,SH2D1A,CD28,CD55
GO:BP	establishment of localization	GO:0051234	FALSE	0.002638136	2.578702839	4881	388	131	21031	IL2RB,CLCN4,CNTN1,LRP2,PLA2R1,SUCNR1,DLG2,PRICKLE1,ITGB3,STEAP4,ABCB1,DYSF,PTGDR,OSBPL3,MRC1,MAP1A,RAB11FIP5,SYN1,RAB19,ABCA13,SCN8A,PIEZO2,BAG3,RIMS1,DOC2B,MEIOC,FGF7,SLC37A3,KIT,PCLO,ITGAM,STON1,SPAG17,GRID2,CAMK1,IL13RA2,PSTPIP1,PARD3,KRT18,KCNJ5,TTN,DHRS1,TTL,TGM2,F2R,TACR1,RYR3,RELN,C2,FCGR1A,LRRC55,FXYD6,MAPKAPK3,CP,RGS2,ANO6,SLC8A3,STAB2,EGF,KCNK5,SCN9A,S100A8,CCL19,SLC41A3,CFP,JAKMIP1,ADG…
GO:BP	epithelium migration	GO:0090132	FALSE	0.002688924	2.5704214803071816	307	388	20	21031	FAT2,ITGB3,KDR,FGF7,KIT,CDH5,TACR1,EGF,FLT4,JCAD,FGFR1,ADAMTS9,DOCK1,SPRED1,DPP4,PLK2,SRC,MET,HSPB1,ITGA2
GO:BP	granulocyte migration	GO:0097530	FALSE	0.002704	2.5679932791129936	156	388	14	21031	CD300H,ITGA1,CSF1,JAML,S100A8,CCL19,ADGRE2,CSF3R,PPBP,LGALS3,IL1R1,DPP4,CCL5,CXCL10
GO:BP	cytokine production	GO:0001816	FALSE	0.002754918	2.559891354267693	779	388	35	21031	IDO1,TIGIT,PLA2R1,RORA,PRKCQ,CX3CR1,KIT,TXK,IL18R1,CD226,CD80,F2R,LGR4,AFAP1L2,MMP8,FLT4,KLRK1,CCL19,CD160,NAV3,ITK,CADM1,HAVCR2,IL1R2,FGFR1,AIF1,HGF,IL1R1,TNFAIP3,CD28,EGR1,CD55,CD36,SRC,HSPB1
GO:BP	tissue development	GO:0009888	FALSE	0.002880427	2.5405431567784986	2010	388	67	21031	HLF,MYH15,LRP2,PRICKLE1,ITGB3,PRKCH,RUNX2,SMAD1,KDR,DUSP4,FGF7,ITGAM,CDH5,TNC,COL14A1,TTN,TOX,CSF1,TGM2,LGR4,PPP2R3A,GCNT2,POPDC3,RGS2,ANO6,MMP8,EGF,CSTA,RSPO2,HCK,FES,ADGRV1,USH2A,MGP,PRDM1,ADRB2,BASP1,ACTA1,MAF,FGFR1,HGF,LGALS3,ARID5B,ADAMTS9,GHR,ICAM1,EMP1,DDR1,CLDN1,PDGFD,SPRED1,CDKN1A,DLC1,BCL11B,PGM5,EGR1,FZD7,TP63,VIM,EDNRB,SRC,BRSK1,BCL9,MET,SLC8A1,CXCL10,ITGA2
GO:BP	positive regulation of macromolecule biosynthetic process	GO:0010557	FALSE	0.002888883	2.5392701021320336	2603	388	81	21031	IDO1,TIGIT,SSBP2,HLF,CNTN1,PLA2R1,ITGB3,RORA,PRKCQ,ST18,FHL5,IL7R,RUNX2,SMAD1,HNRNPLL,KDR,RIMS1,MEIOC,FGF7,KIT,TXK,IL18R1,CDH5,TNC,CD226,CAMK1,ETV5,CD80,TTN,CSF1,F2R,LGR4,LMO7,AFAP1L2,TEF,MID2,PEG3,ZNF462,MMP8,EGF,FLT4,KLRK1,CCL19,TFEC,CD160,TNFSF8,PRDM1,ADRB2,ITK,CCPG1,ACTA1,CADM1,HAVCR2,SPIC,MAF,AIF1,HGF,ARID5B,KAT2B,ERN1,PID1,IL1R1,IKZF4,CD28,POU1F1,ZNF615,BCL11B,MLLT3,EGR1,FZD7,CCL5,CD55,CD36…
GO:BP	positive regulation of epithelial cell proliferation	GO:0050679	FALSE	0.003086608	2.5105185103887293	205	388	16	21031	ITGB3,RUNX2,KDR,FGF7,TACR1,JAML,EGF,FLT4,HSPG2,JCAD,FGFR1,CLDN1,TNFAIP3,FZD7,CCL5,TP63
GO:BP	innate immune response	GO:0045087	FALSE	0.00352961	2.4522732347494887	965	388	40	21031	IL18RAP,MRC1,CX3CR1,NCR3,TXK,ITGAM,CD226,PSTPIP1,CSF1,LGR4,C9,TNIP3,C2,FCGR1A,MID2,KLRD1,MAPKAPK3,KLRK1,S100A8,CCL19,CFP,HCK,CASP4,ZAP70,CD160,PRDM1,CADM1,HAVCR2,AIF1,LGALS3,CLDN1,SH2D1A,TNFAIP3,CCL5,CD55,CD36,VIM,SRC,CALCOCO2,CXCL10
GO:BP	positive regulation of MAPK cascade	GO:0043410	FALSE	0.003806804	2.419439472770048	461	388	25	21031	ITGB3,ITGA1,KDR,KIT,TNIK,F2R,GCNT2,FLT3,EGF,FLT4,CCL19,ADRB2,JCAD,HAVCR2,FGFR1,HGF,GHR,ERN1,ICAM1,PDGFD,FZD7,CCL5,CD36,PRDX2,SRC
GO:BP	response to biotic stimulus	GO:0009607	FALSE	0.004411085	2.3554545511038114	1586	388	56	21031	IDO1,IL18RAP,MRC1,CX3CR1,IL7R,RGS1,NCR3,TXK,ITGAM,CD226,PSTPIP1,CD80,CSF1,F2R,LGR4,C9,TNIP3,C2,FCGR1A,MID2,KLRD1,MAPKAPK3,MMP8,STAB2,KLRK1,S100A8,CCL19,CFP,HCK,CASP4,ZAP70,CD160,TNFSF8,PPBP,PRDM1,NCR3LG1,CADM1,HAVCR2,AIF1,LGALS3,ADAMTS9,CLDN1,SH2D1A,TNFAIP3,CUBN,BCL2L1,CCL5,CD55,CD36,VIM,EDNRB,PRDX2,SRC,HSPB1,CALCOCO2,CXCL10
GO:BP	protein autophosphorylation	GO:0046777	FALSE	0.004682993	2.329476499704337	187	388	15	21031	KDR,KIT,TXK,TNIK,FLT3,FLT4,HCK,FES,GRK7,FGFR1,ERN1,DDR1,PDGFD,TNKS1BP1,SRC
GO:BP	negative regulation of programmed cell death	GO:0043069	FALSE	0.005081945	2.2939700386568993	907	388	38	21031	IL2RB,IDO1,LRP2,ITGB3,PRKCQ,PRKCH,NDNF,CX3CR1,IL7R,TSC22D3,BAG3,KDR,KIT,CDH5,KRT18,F2R,FLT4,CCL19,ARHGAP10,HCK,ASNS,HGF,LGALS3,ANXA5,NES,ICAM1,TNFAIP3,CD28,CDKN1A,BCL11B,BCL2L1,CCL5,PLK2,EDNRB,PRDX2,SRC,MET,HSPB1
GO:BP	animal organ development	GO:0048513	FALSE	0.005228622	2.2816127706269858	3039	388	90	21031	HLF,CNTN1,MYH15,LRP2,PRICKLE1,ITGB3,RORA,PRKCH,NDNF,CX3CR1,IL7R,RUNX2,SMAD1,KDR,FGF7,KIT,ITGAM,GRID2,TNC,COL14A1,TTN,TOX,CSF1,TGM2,LGR4,PPP2R3A,RELN,MYO16,IMPG2,GCNT2,FLT3,POPDC3,RGS2,ANO6,CRISPLD2,EGF,FLT4,CSTA,HSPG2,RSPO2,TAL2,FES,ADGRV1,FREM1,USH2A,MGP,RP1,CSF3R,DISC1,SMOC1,PRDM1,ADRB2,BASP1,ROR1,ACTA1,CADM1,MAF,FGFR1,HGF,ARID5B,ADAMTS9,GHR,KAT2B,NES,DDR1,CLDN1,PDGFD,TNFAIP3,POU1F1,SPRED1,CDKN…
GO:BP	regulation of anatomical structure morphogenesis	GO:0022603	FALSE	0.005410302	2.2667785134422247	838	388	36	21031	ITGB3,CX3CR1,RUNX2,SMAD1,KDR,RIMS1,FGF7,KIT,CDH5,TNIK,CSF1,LGR4,RELN,EGF,FLT4,HSPG2,RSPO2,HCK,FES,CD160,ANGPTL3,DISC1,JCAD,FGFR1,HGF,ADAMTS9,PID1,FGD5,TNFAIP3,SPRED1,DLC1,PLK2,SRC,BRSK1,HSPB1,CXCL10
GO:BP	regulation of protein phosphorylation	GO:0001932	FALSE	0.005492532	2.2602274209263165	910	388	38	21031	ITGB3,CX3CR1,KDR,FGF7,KIT,CDH5,CAMK1,PARD3,CD80,TTN,TNIK,CSF1,RELN,FCGR1A,FLT3,RGS2,SLC8A3,EGF,FLT4,CCL19,ADRB2,CADM1,FGFR1,HGF,GHR,ERN1,PID1,PDGFD,TNKS1BP1,SPRED1,CDKN1A,PTPN13,CCL5,CD36,EDNRB,SRC,HSPB1,SLC8A1
GO:BP	positive regulation of defense response	GO:0031349	FALSE	0.00558016	2.253353331	471	388	25	21031	IDO1,SUCNR1,IL18RAP,NCR3,TXK,CD226,LGR4,TNIP3,FCGR1A,KLRD1,MAPKAPK3,MMP8,KLRK1,S100A8,HCK,CASP4,CD160,CADM1,HAVCR2,SH2D1A,TNFAIP3,CD28,CCL5,CD36,SRC
GO:BP	epithelial cell proliferation	GO:0050673	FALSE	0.005783255	2.237827629	441	388	24	21031	ITGB3,RUNX2,KDR,FGF7,KIT,LGR4,TACR1,JAML,EGF,FLT4,HSPG2,JCAD,FGFR1,HGF,ERN1,CLDN1,TNFAIP3,CDKN1A,BCL11B,BCL2L1,FZD7,CCL5,TP63,EDNRB
GO:BP	positive regulation of molecular function	GO:0044093	FALSE	0.005960843	2.224692335	1097	388	43	21031	ITGB3,IL18RAP,ABCB1,PRKCQ,ST18,PRKCH,ITGA1,RGS1,KIT,TXK,ITGAM,IL18R1,APH1B,CAMK1,CSF1,TGM2,F2R,RELN,FCGR1A,MID2,LRRC55,FLT3,EGF,S100A8,CCL19,KCNIP2,ADRB2,ITK,ROR1,DOCK10,FGFR1,ARID5B,GHR,HIP1,ERN1,CDKN1A,DLC1,CCL5,EPHA5,CD36,SRC,MET,TCAF1
GO:BP	positive regulation of transport	GO:0051050	FALSE	0.006358123	2.196671046453483	844	388	36	21031	IL2RB,CNTN1,PLA2R1,ABCB1,ABCA13,BAG3,DOC2B,ITGAM,CAMK1,TTN,F2R,TACR1,RELN,C2,FCGR1A,LRRC55,ANO6,EGF,S100A8,CCL19,CFP,KCNIP2,LDLRAP1,CD160,ADRB2,FGFR1,LGALS3,HIP1,ABCA5,CCL5,CD36,SYTL4,SRC,CXCL10,ITGA2,TCAF1
GO:BP	response to mechanical stimulus	GO:0009612	FALSE	0.006493209	2.1875406156434853	217	388	16	21031	ITGB3,PIEZO2,BAG3,KIT,ITGAM,TNC,TTN,TACR1,SCN9A,SCN1A,ADGRV1,ACTA1,SRC,SLC8A1,CXCL10,ITGA2
GO:BP	positive regulation of leukocyte activation	GO:0002696	FALSE	0.00649467	2.1874428905314978	354	388	21	21031	PRKCQ,IL7R,ICOS,CD226,CD80,TOX,TACR1,MMP8,KLRK1,CCL19,ZAP70,CD5,CD160,HAVCR2,AIF1,CD28,DPP4,CDKN1A,CCL5,CD55,SRC
GO:BP	regulation of localization	GO:0032879	FALSE	0.006705099	2.173594791114764	2018	388	66	21031	IL2RB,CNTN1,PLA2R1,ITGB3,ABCB1,DYSF,PRKCH,MAP1A,RAB11FIP5,SYN1,ABCA13,BAG3,RIMS1,DOC2B,PCLO,ITGAM,STON1,CAMK1,IL13RA2,KCNJ5,TTN,TTL,TGM2,F2R,TACR1,RYR3,RELN,C2,FCGR1A,LRRC55,FXYD6,RGS2,ANO6,EGF,S100A8,CCL19,CFP,ADGRE2,KCNIP2,LDLRAP1,HCK,FES,AHNAK,CD160,ADRB2,FGFR1,LGALS3,KAT2B,HIP1,PID1,ABCA5,STON2,TRAT1,BCL2L1,CCL5,EPHA5,CD36,STOM,SYTL4,GNAI1,SRC,BRSK1,SLC8A1,CXCL10,ITGA2,TCAF1
GO:BP	positive regulation of biosynthetic process	GO:0009891	FALSE	0.006977949	2.1562721930927657	2706	388	82	21031	IDO1,TIGIT,SSBP2,HLF,CNTN1,PLA2R1,ITGB3,RORA,PRKCQ,ST18,FHL5,IL7R,RUNX2,SMAD1,HNRNPLL,KDR,RIMS1,MEIOC,FGF7,KIT,TXK,IL18R1,CDH5,TNC,CD226,CAMK1,ETV5,CD80,TTN,CSF1,F2R,LGR4,LMO7,AFAP1L2,TEF,MID2,PEG3,ZNF462,MMP8,EGF,FLT4,KLRK1,CCL19,TFEC,ADGRF5,CD160,TNFSF8,PRDM1,ADRB2,ITK,CCPG1,ACTA1,CADM1,HAVCR2,SPIC,MAF,AIF1,HGF,ARID5B,KAT2B,ERN1,PID1,IL1R1,IKZF4,CD28,POU1F1,ZNF615,BCL11B,MLLT3,EGR1,FZD7,CCL5,CD…
GO:BP	vascular process in circulatory system	GO:0003018	TRUE	0.006988788	2.1555981330795078	271	388	18	21031	LRP2,ABCB1,ITGA1,CDH5,F2R,TACR1,RGS2,ABCC2,HRH2,ADRB2,ABCG2,KAT2B,SLC16A7,CD36,EDNRB,SRC,PLVAP,SLC8A1
GO:BP	positive regulation of leukocyte mediated cytotoxicity	GO:0001912	FALSE	0.007178806	2.1439477544148264	66	388	9	21031	IL18RAP,NCR3,ITGAM,CD226,KLRD1,KLRK1,CD160,CADM1,SH2D1A
GO:BP	defense response to other organism	GO:0098542	FALSE	0.007367053	2.132706213651924	1220	388	46	21031	IL18RAP,MRC1,CX3CR1,IL7R,NCR3,TXK,ITGAM,CD226,PSTPIP1,CSF1,LGR4,C9,TNIP3,C2,FCGR1A,MID2,KLRD1,MAPKAPK3,STAB2,KLRK1,S100A8,CCL19,CFP,HCK,CASP4,ZAP70,CD160,TNFSF8,PPBP,PRDM1,NCR3LG1,CADM1,HAVCR2,AIF1,LGALS3,CLDN1,SH2D1A,TNFAIP3,BCL2L1,CCL5,CD55,CD36,VIM,SRC,CALCOCO2,CXCL10
GO:BP	leukocyte activation involved in immune response	GO:0002366	FALSE	0.007505418	2.124625142622971	300	388	19	21031	SUCNR1,RORA,DYSF,PTGDR,CX3CR1,KIT,ITGAM,IL18R1,IL13RA2,CD80,CCL19,ADGRE2,FES,CD160,DOCK10,HAVCR2,LGALS3,ICAM1,CD28
GO:BP	positive regulation of mononuclear cell proliferation	GO:0032946	FALSE	0.007636675	2.1170957059321824	147	388	13	21031	PRKCQ,CD80,CSF1,TACR1,CCL19,ZAP70,HAVCR2,AIF1,CD28,CDKN1A,BCL2L1,CCL5,CD55
GO:BP	defense response to symbiont	GO:0140546	FALSE	0.00859886	2.0655591059474814	1113	388	43	21031	IL18RAP,MRC1,CX3CR1,NCR3,TXK,ITGAM,CD226,PSTPIP1,CSF1,LGR4,C9,TNIP3,C2,FCGR1A,MID2,KLRD1,MAPKAPK3,KLRK1,S100A8,CCL19,CFP,HCK,CASP4,ZAP70,CD160,PPBP,PRDM1,NCR3LG1,CADM1,HAVCR2,AIF1,LGALS3,CLDN1,SH2D1A,TNFAIP3,BCL2L1,CCL5,CD55,CD36,VIM,SRC,CALCOCO2,CXCL10
GO:BP	regulation of phosphorylation	GO:0042325	FALSE	0.0089887	2.046303135571167	966	388	39	21031	ITGB3,CX3CR1,KDR,FGF7,KIT,CDH5,CAMK1,PARD3,CD80,TTN,TNIK,CSF1,RELN,FCGR1A,FLT3,RGS2,SLC8A3,EGF,FLT4,CCL19,ADRB2,CADM1,FGFR1,HGF,GHR,ERN1,PID1,PDGFD,TNKS1BP1,SPRED1,CDKN1A,PTPN13,FZD7,CCL5,CD36,EDNRB,SRC,HSPB1,SLC8A1
GO:BP	cell activation involved in immune response	GO:0002263	FALSE	0.009097413	2.0410821103565904	304	388	19	21031	SUCNR1,RORA,DYSF,PTGDR,CX3CR1,KIT,ITGAM,IL18R1,IL13RA2,CD80,CCL19,ADGRE2,FES,CD160,DOCK10,HAVCR2,LGALS3,ICAM1,CD28
GO:BP	neutrophil chemotaxis	GO:0030593	FALSE	0.009219291	2.0353024926899064	106	388	11	21031	CD300H,ITGA1,JAML,S100A8,CCL19,CSF3R,PPBP,LGALS3,DPP4,CCL5,CXCL10
GO:BP	cellular response to biotic stimulus	GO:0071216	FALSE	0.009573486	2.0189298719037305	250	388	17	21031	MRC1,CX3CR1,CD80,TNIP3,MMP8,KLRK1,HCK,PPBP,HAVCR2,TNFAIP3,CD55,CD36,VIM,EDNRB,PRDX2,SRC,CXCL10
GO:BP	positive regulation of cellular biosynthetic process	GO:0031328	FALSE	0.009679493	2.0141474001181363	2685	388	81	21031	IDO1,TIGIT,SSBP2,HLF,CNTN1,PLA2R1,ITGB3,RORA,PRKCQ,ST18,FHL5,IL7R,RUNX2,SMAD1,HNRNPLL,KDR,RIMS1,MEIOC,FGF7,KIT,TXK,IL18R1,CDH5,TNC,CD226,CAMK1,ETV5,CD80,TTN,CSF1,F2R,LGR4,LMO7,AFAP1L2,TEF,MID2,PEG3,ZNF462,MMP8,EGF,FLT4,KLRK1,CCL19,TFEC,CD160,TNFSF8,PRDM1,ADRB2,ITK,CCPG1,ACTA1,CADM1,HAVCR2,SPIC,MAF,AIF1,HGF,ARID5B,KAT2B,ERN1,PID1,IL1R1,IKZF4,CD28,POU1F1,ZNF615,BCL11B,MLLT3,EGR1,FZD7,CCL5,CD55,CD36…
GO:BP	regulation of chemotaxis	GO:0050920	FALSE	0.009775938	2.009841547516524	224	388	16	21031	SUCNR1,CX3CR1,KDR,CSF1,ANO6,KLRK1,CCL19,FGFR1,AIF1,PDGFD,DPP4,CCL5,MET,HSPB1,CXCL10,ITGA2
GO:BP	regulation of endothelial cell apoptotic process	GO:2000351	TRUE	0.010050761555595549	1.997801030097992	52	388	8	21031	ITGB3,NDNF,KDR,CDH5,ANO6,CD160,ICAM1,TNFAIP3
GO:BP	neutrophil migration	GO:1990266	FALSE	0.010726551629299771	1.9695398725416318	129	388	12	21031	CD300H,ITGA1,JAML,S100A8,CCL19,CSF3R,PPBP,LGALS3,IL1R1,DPP4,CCL5,CXCL10
GO:BP	negative regulation of T cell apoptotic process	GO:0070233	FALSE	0.010853289737318634	1.9644386029938972	25	388	6	21031	IDO1,PRKCQ,IL7R,TSC22D3,BCL11B,CCL5
GO:BP	regulation of phospholipase activity	GO:0010517	TRUE	0.011648827152926153	1.9337177988142373	53	388	8	21031	PLA2R1,KIT,TXK,RGS2,ANGPTL3,ITK,FGFR1,CCL5
GO:BP	protein transport along microtubule	GO:0098840	TRUE	0.011676648501144336	1.9326817930393305	15	388	5	21031	DLG2,MAP1A,BAG3,SPAG17,HSPB1
GO:BP	microtubule-based protein transport	GO:0099118	FALSE	0.011676648501144336	1.9326817930393305	15	388	5	21031	DLG2,MAP1A,BAG3,SPAG17,HSPB1
GO:BP	tube development	GO:0035295	FALSE	0.012256297349677137	1.9116407111777356	1091	388	42	21031	LRP2,PRICKLE1,ITGB3,RORA,NDNF,CX3CR1,SMAD1,KDR,FGF7,KIT,CDH5,TNC,CSF1,TGM2,LGR4,CRISPLD2,STAB2,EGF,FLT4,HSPG2,RSPO2,ADGRF5,CD160,ANGPTL3,PRDM1,BASP1,JCAD,FGFR1,ADAMTS9,DDR1,TNFAIP3,SPRED1,CDKN1A,DLC1,TP63,PTPRB,PLK2,EDNRB,SRC,MET,HSPB1,CXCL10
GO:BP	regulation of epithelial cell migration	GO:0010632	FALSE	0.012257738778546367	1.9115896380210011	228	388	16	21031	ITGB3,KDR,FGF7,TACR1,EGF,FLT4,JCAD,FGFR1,ADAMTS9,DOCK1,SPRED1,PLK2,SRC,MET,HSPB1,ITGA2
GO:BP	regulation of leukocyte apoptotic process	GO:2000106	FALSE	0.012308924	1.9097799258772266	89	388	10	21031	IDO1,PRKCQ,IL7R,TSC22D3,CCL19,LGALS3,GIMAP8,BCL11B,BCL2L1,CCL5
GO:BP	alpha-beta T cell activation	GO:0046631	FALSE	0.012832968	1.891672902320319	178	388	14	21031	RORA,PRKCQ,IL18R1,CD80,TOX,CCL19,ZAP70,CD160,TNFSF8,PRDM1,ITK,CD28,BCL11B,CD55
GO:BP	tube morphogenesis	GO:0035239	FALSE	0.013174323	1.880271698968422	872	388	36	21031	LRP2,PRICKLE1,ITGB3,RORA,NDNF,CX3CR1,SMAD1,KDR,CDH5,TNC,CSF1,TGM2,LGR4,STAB2,EGF,FLT4,HSPG2,RSPO2,ADGRF5,CD160,ANGPTL3,PRDM1,JCAD,FGFR1,ADAMTS9,DDR1,TNFAIP3,SPRED1,DLC1,TP63,PTPRB,PLK2,SRC,MET,HSPB1,CXCL10
GO:BP	negative regulation of immune system process	GO:0002683	FALSE	0.013323741548229356	1.8753738002728504	495	388	25	21031	IDO1,TIGIT,CX3CR1,IL7R,TSC22D3,IL13RA2,CD80,LGR4,KLRD1,KLRK1,HCK,CD59,ADGRF5,CD160,TMEM176A,HAVCR2,LGALS3,SH2D1A,TNFAIP3,DPP4,CD55,ZBTB46,PLK2,PRDX2,SRC
GO:BP	regulation of body fluid levels	GO:0050878	FALSE	0.013443766381838317	1.8714790430606407	371	388	21	21031	PRICKLE1,ITGB3,PRKCQ,TXK,DGKH,F2R,F5,SERPINA1,ANO6,VWF,CD59,F8,ANXA5,F13A1,DDR1,CD36,EDNRB,PRDX2,SRC,HSPB1,ITGA2
GO:BP	positive regulation of cell activation	GO:0050867	FALSE	0.013443766381838317	1.8714790430606407	371	388	21	21031	PRKCQ,IL7R,ICOS,CD226,CD80,TOX,TACR1,MMP8,KLRK1,CCL19,ZAP70,CD5,CD160,HAVCR2,AIF1,CD28,DPP4,CDKN1A,CCL5,CD55,SRC
GO:BP	immune response-activating signaling pathway	GO:0002757	FALSE	0.014242681528467093	1.8464082365854013	465	388	24	21031	PRKCH,NCR3,TXK,ITGAM,CD226,LGR4,TNIP3,KLRD1,MAPKAPK3,KLRK1,HCK,ZAP70,CD160,ITK,HAVCR2,LGALS3,SH2D1A,TNFAIP3,CD28,TRAT1,FYB1,CD36,THEMIS,SRC
GO:BP	regulation of defense response	GO:0031347	FALSE	0.01437804	1.842300301276363	768	388	33	21031	IDO1,SUCNR1,IL18RAP,RORA,NCR3,TXK,CDH5,TNC,CD226,AOAH,LGR4,TNIP3,FCGR1A,KLRD1,MAPKAPK3,MMP8,KLRK1,S100A8,HCK,CASP4,CD160,CADM1,HAVCR2,HGF,IL1R1,SH2D1A,TNFAIP3,CD28,CCL5,CD36,PLK2,EDNRB,SRC
GO:BP	morphogenesis of a branching structure	GO:0001763	FALSE	0.014501511967964892	1.838586714653904	205	388	15	21031	KDR,FGF7,TNC,CSF1,TGM2,LGR4,EGF,RSPO2,PRDM1,FGFR1,HGF,DDR1,TP63,SRC,MET
GO:BP	mononuclear cell migration	GO:0071674	FALSE	0.014501511967964892	1.838586714653904	205	388	15	21031	ITGB3,CX3CR1,CSF1,JAML,ANO6,KLRK1,CCL19,ZAP70,JAM2,AIF1,LGALS3,ICAM1,PDGFD,CCL5,CXCL10
GO:BP	positive regulation of protein metabolic process	GO:0051247	FALSE	0.014801451405857154	1.8296956963179598	1253	388	46	21031	LRP2,PRICKLE1,ITGB3,ST18,CX3CR1,ITGA1,KDR,FGF7,KIT,APH1B,CDH5,CAMK1,CD80,TNIK,CSF1,F2R,PPP2R3A,RELN,FCGR1A,FLT3,EGF,FLT4,S100A8,CCL19,CBFA2T3,DISC1,ADRB2,FGFR1,HGF,GHR,HIP1,ERN1,PDGFD,TNKS1BP1,TNFAIP3,CD28,CDKN1A,DLC1,EGR1,CCL5,CD36,VIM,PLK2,EDNRB,SRC,ITGA2
GO:BP	natural killer cell mediated cytotoxicity	GO:0042267	FALSE	0.014976273848434762	1.824596227248015	72	388	9	21031	IL18RAP,NCR3,CD226,KLRD1,KLRK1,CD160,CADM1,HAVCR2,SH2D1A
GO:BP	response to inorganic substance	GO:0010035	FALSE	0.015070904913042414	1.8218606702505882	531	388	26	21031	SUCNR1,DLG2,IL18RAP,SLFN14,RUNX2,KDR,KIT,TTN,TACR1,RYR3,S100A8,CCL19,KCNIP2,ADGRV1,FGFR1,ERN1,CLDN1,PDGFD,CCS,TNFAIP3,CD36,EDNRB,PRDX2,SRC,ITPKC,PAM
GO:BP	mononuclear cell proliferation	GO:0032943	FALSE	0.015169311	1.8190341573125643	315	388	19	21031	IDO1,PRKCQ,IL7R,CD80,CSF1,TACR1,FLT3,CCL19,ZAP70,TNFSF8,HAVCR2,AIF1,LGALS3,CD28,CDKN1A,BCL2L1,CCL5,CD55,PRDX2
GO:BP	negative regulation of leukocyte apoptotic process	GO:2000107	FALSE	0.015496253892782499	1.8097732766893626	55	388	8	21031	IDO1,PRKCQ,IL7R,TSC22D3,CCL19,BCL11B,BCL2L1,CCL5
GO:BP	negative regulation of apoptotic process	GO:0043066	FALSE	0.016511538	1.7822124749487491	881	388	36	21031	IL2RB,IDO1,LRP2,ITGB3,PRKCQ,PRKCH,NDNF,CX3CR1,IL7R,TSC22D3,BAG3,KDR,CDH5,KRT18,F2R,FLT4,CCL19,ARHGAP10,HCK,ASNS,HGF,LGALS3,ANXA5,NES,ICAM1,TNFAIP3,CD28,CDKN1A,BCL11B,BCL2L1,CCL5,PLK2,EDNRB,PRDX2,SRC,HSPB1
GO:BP	positive regulation of cell killing	GO:0031343	FALSE	0.016807547473423102	1.7744956533936866	73	388	9	21031	IL18RAP,NCR3,ITGAM,CD226,KLRD1,KLRK1,CD160,CADM1,SH2D1A
GO:BP	phagocytosis	GO:0006909	FALSE	0.017042355305487655	1.768470384599275	234	388	16	21031	IL2RB,ITGB3,DYSF,ITGAM,TGM2,C2,FCGR1A,ANO6,CFP,HCK,AIF1,DOCK1,CD36,SRC,MET,ITGA2
GO:BP	adaptive immune response	GO:0002250	FALSE	0.017047815	1.768331286004112	739	388	32	21031	IL2RB,RORA,PRKCQ,ADGRE1,CX3CR1,IL7R,TXK,IL18R1,CD226,IL13RA2,CD80,C9,C2,FCGR1A,KLRD1,KLRK1,CCL19,ZAP70,CD160,PRDM1,ITK,NCR3LG1,HAVCR2,ICAM1,IL1R1,SH2D1A,TNFAIP3,CD28,TRAT1,CD55,ALCAM,THEMIS
GO:BP	muscle cell proliferation	GO:0033002	FALSE	0.017286744876770156	1.7622867774113082	208	388	15	21031	ITGB3,SMAD1,TACR1,LDLRAP1,FES,FGFR1,AIF1,HGF,ERN1,PDGFD,TNFAIP3,CDKN1A,CCL5,SRC,ITGA2
GO:BP	cell-matrix adhesion	GO:0007160	FALSE	0.017984658	1.7450978096401284	235	388	16	21031	ITGB3,ITGA1,KDR,ITGAM,STON1,CSF1,FREM1,ANGPTL3,DISC1,ADAMTS9,DDR1,DLC1,CD36,SRC,NID1,ITGA2
GO:BP	positive regulation of mononuclear cell migration	GO:0071677	FALSE	0.018827016400133966	1.7252184990818515	74	388	9	21031	ITGB3,CX3CR1,ANO6,JAM2,AIF1,LGALS3,PDGFD,CCL5,CXCL10
GO:BP	MAPK cascade	GO:0000165	FALSE	0.020071139893010535	1.6974279620821908	745	388	32	21031	STYXL2,ITGB3,ITGA1,SMAD1,KDR,DUSP4,KIT,TNIK,F2R,GCNT2,FLT3,MAPKAPK3,RGS2,EGF,FLT4,CCL19,ADRB2,JCAD,HAVCR2,FGFR1,HGF,GHR,ERN1,ICAM1,PDGFD,SPRED1,FZD7,CCL5,CD36,PRDX2,SRC,PLVAP
GO:BP	regulation of protein modification process	GO:0031399	FALSE	0.020088569769767875	1.6970509822765685	1229	388	45	21031	PRICKLE1,ITGB3,CX3CR1,ITGA1,KDR,FGF7,KIT,CDH5,CAMK1,PARD3,CD80,TTN,TNIK,CSF1,RELN,FCGR1A,FLT3,RGS2,SLC8A3,EGF,FLT4,CCL19,ADRB2,CADM1,FGFR1,HGF,LGALS3,GHR,KAT2B,ERN1,PID1,PDGFD,TNKS1BP1,TNFAIP3,SPRED1,CDKN1A,DLC1,PTPN13,EGR1,CCL5,CD36,EDNRB,SRC,HSPB1,SLC8A1
GO:BP	endothelial cell apoptotic process	GO:0072577	FALSE	0.020365798	1.6910985692805132	57	388	8	21031	ITGB3,NDNF,KDR,CDH5,ANO6,CD160,ICAM1,TNFAIP3
GO:BP	natural killer cell mediated immunity	GO:0002228	FALSE	0.021050321	1.6767412726784303	75	388	9	21031	IL18RAP,NCR3,CD226,KLRD1,KLRK1,CD160,CADM1,HAVCR2,SH2D1A
GO:BP	peptidyl-amino acid modification	GO:0018193	FALSE	0.021183422909088243	1.6740038633776848	747	388	32	21031	ITGB3,QPCT,KDR,FGF7,KIT,PARD3,CD80,RELN,FCGR1A,FLT3,MAPKAPK3,EGF,FLT4,S100A8,HCK,FES,ZAP70,FGFR1,HGF,GHR,KAT2B,ERN1,DDR1,PDGFD,TNKS1BP1,SPRED1,EGR1,CCL5,CD36,PLK2,SRC,BRSK1
GO:BP	regulation of MAPK cascade	GO:0043408	FALSE	0.021532380883187534	1.666907946615797	643	388	29	21031	STYXL2,ITGB3,ITGA1,KDR,DUSP4,KIT,TNIK,F2R,GCNT2,FLT3,RGS2,EGF,FLT4,CCL19,ADRB2,JCAD,HAVCR2,FGFR1,HGF,GHR,ERN1,ICAM1,PDGFD,SPRED1,FZD7,CCL5,CD36,PRDX2,SRC
GO:BP	positive regulation of lymphocyte activation	GO:0051251	FALSE	0.021663005	1.6642813058999022	323	388	19	21031	PRKCQ,IL7R,ICOS,CD80,TOX,TACR1,KLRK1,CCL19,ZAP70,CD5,CD160,HAVCR2,AIF1,CD28,DPP4,CDKN1A,CCL5,CD55,SRC
GO:BP	localization	GO:0051179	FALSE	0.022989183	1.6384764542216104	5520	388	140	21031	IL2RB,CLCN4,CNTN1,LRP2,PLA2R1,SUCNR1,DLG2,PRICKLE1,ITGB3,STEAP4,ABCB1,DYSF,PTGDR,OSBPL3,MRC1,PRKCH,MAP1A,RAB11FIP5,SYN1,RAB19,ABCA13,SCN8A,PIEZO2,BAG3,RIMS1,DOC2B,MEIOC,FGF7,SLC37A3,KIT,PCLO,ITGAM,STON1,SPAG17,GRID2,CDH5,CAMK1,IL13RA2,PSTPIP1,PARD3,KRT18,KCNJ5,TTN,TNIK,DHRS1,TTL,TGM2,F2R,TACR1,RYR3,RELN,C2,FCGR1A,IMPG2,MID2,LRRC55,FXYD6,MAPKAPK3,CP,RGS2,ANO6,SLC8A3,STAB2,EGF,KCNK5,SCN9A,S100A8,CC…
GO:BP	positive regulation of peptidyl-tyrosine phosphorylation	GO:0050731	FALSE	0.023713304333024144	1.6250079249922775	163	388	13	21031	ITGB3,FGF7,KIT,CD80,RELN,FCGR1A,FLT3,EGF,HGF,GHR,CCL5,CD36,SRC
GO:BP	integrin-mediated signaling pathway	GO:0007229	FALSE	0.024016472847005754	1.619490774433591	117	388	11	21031	ITGB3,ITGA1,TXK,ITGAM,HCK,ANGPTL3,DOCK1,FYB1,SRC,NID1,ITGA2
GO:BP	nervous system development	GO:0007399	FALSE	0.024350547	1.613491283426796	2531	388	76	21031	CNTN1,LRP2,PRICKLE1,RORA,PRKCQ,PRKCH,MAP1A,NDNF,CX3CR1,SYN1,SCN8A,ITGA1,RUNX2,SMAD1,PCDH1,RIMS1,KIT,PCLO,ITGAM,GRID2,TNC,CAMK1,ARHGEF28,PARD3,ETV5,TNIK,TOX,CSF1,TTL,TGM2,PPP2R3A,RELN,MYO16,RGS2,NEXN,SLC8A3,EGF,S100A8,KCNIP2,SCN1A,HSPG2,RSPO2,TAL2,FES,ADGRV1,GPRIN3,USH2A,RP1,NAV3,DISC1,PRDM1,BASP1,ROR1,ITM2C,DOCK10,JAM2,FGFR1,KAT2B,NES,DDR1,CLDN1,ARHGAP26,POU1F1,DLC1,BCL11B,PTPN13,FZD7,EPHA5,ALCAM…
GO:BP	regulation of mononuclear cell proliferation	GO:0032944	FALSE	0.024680980121605356	1.607637597760642	241	388	16	21031	IDO1,PRKCQ,CD80,CSF1,TACR1,CCL19,ZAP70,TNFSF8,HAVCR2,AIF1,LGALS3,CD28,CDKN1A,BCL2L1,CCL5,CD55
GO:BP	morphogenesis of a branching epithelium	GO:0061138	FALSE	0.025534166637645017	1.592878311710075	189	388	14	21031	KDR,FGF7,TNC,CSF1,TGM2,LGR4,EGF,RSPO2,FGFR1,HGF,DDR1,TP63,SRC,MET
GO:BP	cellular response to oxidative stress	GO:0034599	TRUE	0.025990852878804177	1.585179469076092	242	388	16	21031	PLA2R1,IL18RAP,ETV5,CPEB2,AIF1,HGF,KAT2B,ERN1,PDGFD,CCS,TNFAIP3,CD36,PRDX2,SRC,MET,SLC8A1
GO:BP	T cell apoptotic process	GO:0070231	FALSE	0.026466457458069755	1.5773041852333083	59	388	8	21031	IDO1,PRKCQ,IL7R,TSC22D3,LGALS3,GIMAP8,BCL11B,CCL5
GO:BP	regulation of lymphocyte apoptotic process	GO:0070228	FALSE	0.026466457458069755	1.5773041852333083	59	388	8	21031	IDO1,PRKCQ,IL7R,TSC22D3,LGALS3,GIMAP8,BCL11B,CCL5
GO:BP	regulation of phagocytosis	GO:0050764	FALSE	0.02671445	1.573253765486606	97	388	10	21031	IL2RB,DYSF,TGM2,C2,FCGR1A,ANO6,CFP,HCK,CD36,ITGA2
GO:BP	mononuclear cell differentiation	GO:1903131	TRUE	0.027707122	1.557408582768081	484	388	24	21031	RORA,IL7R,RUNX2,KIT,IL18R1,CD80,TOX,CSF1,FLT3,CCL19,FES,ZAP70,TNFSF8,PRDM1,TMEM176A,ITK,DOCK10,CD28,BCL11B,EGR1,FZD7,ZBTB46,PRDX2,THEMIS
GO:BP	mesenchymal-epithelial cell signaling	GO:0060638	FALSE	0.029037969399975556	1.5370337567467147	9	388	4	21031	FGF7,TNC,FGFR1,HGF
GO:BP	myeloid cell activation involved in immune response	GO:0002275	FALSE	0.029268555047995807	1.5335987176130847	98	388	10	21031	SUCNR1,DYSF,PTGDR,CX3CR1,KIT,ITGAM,IL13RA2,ADGRE2,FES,HAVCR2
GO:BP	positive regulation of T cell activation	GO:0050870	FALSE	0.033515058561514474	1.4747600174183866	247	388	16	21031	PRKCQ,IL7R,ICOS,CD80,KLRK1,CCL19,ZAP70,CD5,CD160,HAVCR2,AIF1,CD28,DPP4,CCL5,CD55,SRC
GO:BP	neurogenesis	GO:0022008	FALSE	0.034698519	1.4596890653447128	1742	388	57	21031	CNTN1,LRP2,PRICKLE1,RORA,PRKCQ,PRKCH,MAP1A,NDNF,CX3CR1,SYN1,ITGA1,RUNX2,RIMS1,KIT,GRID2,TNC,CAMK1,ARHGEF28,PARD3,ETV5,TNIK,TOX,CSF1,TTL,TGM2,PPP2R3A,RELN,MYO16,RGS2,NEXN,SLC8A3,S100A8,KCNIP2,RSPO2,FES,ADGRV1,GPRIN3,USH2A,RP1,NAV3,DISC1,PRDM1,ROR1,ITM2C,DOCK10,FGFR1,KAT2B,DDR1,BCL11B,FZD7,EPHA5,ALCAM,VIM,PTPRB,EDNRB,BRSK1,MET
GO:BP	regulation of leukocyte cell-cell adhesion	GO:1903037	FALSE	0.035819769	1.4458772244457383	365	388	20	21031	IDO1,TIGIT,PRKCQ,IL7R,ICOS,CD80,KLRK1,CCL19,ZAP70,CD5,CD160,HAVCR2,AIF1,LGALS3,CD28,DPP4,CCL5,CD55,PRDX2,SRC
GO:BP	cell-cell signaling	GO:0007267	FALSE	0.036762812	1.4345912747864304	1704	388	56	21031	RASGRF2,SUCNR1,DLG2,PRICKLE1,DYSF,MAP1A,CX3CR1,RAB11FIP5,SYN1,PCDH1,RIMS1,DOC2B,FGF7,KIT,PCLO,GRID2,TNC,KCNJ5,TNIK,TGM2,F2R,LGR4,TACR1,PPP2R3A,RELN,PLCL1,SLC8A3,EGF,S100A8,KCNIP2,RSPO2,TNFSF8,DISC1,HRH2,ADRB2,ROR1,FGFR1,AMPH,HGF,HIP1,SH2D1A,TNFAIP3,MLLT3,EGR1,FZD7,CCL5,EPHA5,TP63,SYTL4,PLK2,EDNRB,SRC,BRSK1,BCL9,NID1,CXCL10
GO:BP	ameboidal-type cell migration	GO:0001667	FALSE	0.036819856913404524	1.4339179035517107	428	388	22	21031	FAT2,ITGB3,KDR,FGF7,KIT,CDH5,TACR1,EGF,FLT4,JCAD,FGFR1,ARID5B,ADAMTS9,DOCK1,SPRED1,DPP4,PLK2,EDNRB,SRC,MET,HSPB1,ITGA2
GO:BP	anatomical structure formation involved in morphogenesis	GO:0048646	FALSE	0.03841262	1.4155260705286052	1183	388	43	21031	CNTN1,LRP2,PRICKLE1,ITGB3,RORA,NDNF,CX3CR1,SMAD1,KDR,DUSP4,GRID2,CDH5,CAMK1,TTN,TGM2,PPP2R3A,RELN,MMP8,STAB2,EGF,FLT4,HSPG2,CD160,ANGPTL3,CSF3R,JCAD,ACTA1,JAM2,FGFR1,ADAMTS9,DOCK1,TNFAIP3,SPRED1,DLC1,PGM5,FZD7,CD36,TP63,PTPRB,PLK2,HSPB1,CXCL10,ITGA2
GO:BP	regulation of mononuclear cell migration	GO:0071675	FALSE	0.038657076	1.4127709953814598	123	388	11	21031	ITGB3,CX3CR1,CSF1,ANO6,KLRK1,JAM2,AIF1,LGALS3,PDGFD,CCL5,CXCL10
GO:BP	positive regulation of phosphorylation	GO:0042327	FALSE	0.040041150135537946	1.3974934564089088	630	388	28	21031	ITGB3,CX3CR1,KDR,FGF7,KIT,CAMK1,CD80,TNIK,CSF1,RELN,FCGR1A,FLT3,EGF,FLT4,CCL19,ADRB2,FGFR1,HGF,GHR,ERN1,PDGFD,TNKS1BP1,CDKN1A,FZD7,CCL5,CD36,EDNRB,SRC
GO:BP	T cell differentiation	GO:0030217	FALSE	0.040401927326437215	1.3935979168876256	308	388	18	21031	RORA,IL7R,RUNX2,KIT,IL18R1,CD80,TOX,CCL19,ZAP70,TNFSF8,PRDM1,ITK,CD28,BCL11B,EGR1,FZD7,PRDX2,THEMIS
GO:BP	detection of abiotic stimulus	GO:0009582	TRUE	0.040835600235453455	1.3889610564087853	147	388	12	21031	PIEZO2,KIT,TTN,TACR1,SCN9A,SCN1A,LXN,ADGRV1,RP1,GRK7,DISC1,ITGA2
GO:BP	neuron differentiation	GO:0030182	FALSE	0.046346113	1.3339866863045458	1431	388	49	21031	CNTN1,LRP2,PRICKLE1,RORA,PRKCQ,MAP1A,NDNF,SYN1,ITGA1,RUNX2,RIMS1,KIT,GRID2,TNC,CAMK1,ARHGEF28,PARD3,ETV5,TNIK,TOX,TTL,PPP2R3A,RELN,MYO16,RGS2,NEXN,KCNIP2,RSPO2,FES,ADGRV1,GPRIN3,USH2A,RP1,DISC1,PRDM1,ROR1,ITM2C,DOCK10,FGFR1,KAT2B,DDR1,BCL11B,FZD7,EPHA5,ALCAM,VIM,EDNRB,BRSK1,MET
GO:BP	regulation of protein metabolic process	GO:0051246	FALSE	0.048881164	1.3108584639833871	2102	388	65	21031	LRP2,SUCNR1,PRICKLE1,ITGB3,ST18,MAP1A,CX3CR1,ITGA1,KDR,FGF7,KIT,APH1B,CDH5,CAMK1,PARD3,CD80,TTN,TNIK,CSF1,CPEB2,F2R,PPP2R3A,RELN,FCGR1A,FLT3,CP,RGS2,SLC8A3,EGF,FLT4,S100A8,CCL19,CBFA2T3,CSTA,DISC1,ADRB2,ITM2C,CADM1,IL1R2,FGFR1,HGF,LGALS3,GHR,KAT2B,HIP1,ERN1,PID1,PDGFD,TNKS1BP1,TNFAIP3,CD28,SPRED1,CDKN1A,DLC1,PTPN13,EGR1,CCL5,CD36,VIM,PLK2,EDNRB,SRC,HSPB1,SLC8A1,ITGA2
GO:BP	positive regulation of protein phosphorylation	GO:0001934	FALSE	0.049682754	1.3037943374024106	603	388	27	21031	ITGB3,CX3CR1,KDR,FGF7,KIT,CAMK1,CD80,TNIK,CSF1,RELN,FCGR1A,FLT3,EGF,FLT4,CCL19,ADRB2,FGFR1,HGF,GHR,ERN1,PDGFD,TNKS1BP1,CDKN1A,CCL5,CD36,EDNRB,SRC
GO:BP	negative regulation of endothelial cell apoptotic process	GO:2000352	FALSE	0.049792431783678544	1.3028366629504298	32	388	6	21031	ITGB3,NDNF,KDR,CDH5,ICAM1,TNFAIP3
GO:CC	cell periphery	GO:0071944	TRUE	1.38693116874431e-26	25.857945091757493	6228	394	216	22097	IL2RB,COL6A5,ADAMDEC1,FAT2,TIGIT,CNTN1,RASGRF2,LRP2,PLA2R1,SUCNR1,DLG2,ITGB3,IL18RAP,STEAP4,ABCB1,PRKCQ,CMYA5,GLDC,DYSF,PTGDR,OSBPL3,MRC1,PRKCH,CD300H,GNG2,NDNF,ADGRE1,CX3CR1,IL7R,RAB19,ABCA13,FILIP1,SCN8A,ICOS,ITGA1,PIEZO2,RGS1,PCDH1,NCR3,GPRC6A,KDR,RIMS1,DOC2B,KIT,TXK,PCLO,ITGAM,STON1,IL18R1,GRID2,APH1B,CDH5,TNC,COL14A1,CD226,ELAPOR1,IL13RA2,PSTPIP1,ARHGEF28,PARD3,KRT18,OLFML2A,CD80,KCNJ5,TNIK,…
GO:CC	plasma membrane	GO:0005886	FALSE	1.2621201483290643e-19	18.89889930018491	5742	394	191	22097	IL2RB,FAT2,TIGIT,CNTN1,RASGRF2,LRP2,PLA2R1,SUCNR1,DLG2,ITGB3,IL18RAP,STEAP4,ABCB1,PRKCQ,CMYA5,GLDC,DYSF,PTGDR,OSBPL3,MRC1,PRKCH,CD300H,GNG2,ADGRE1,CX3CR1,IL7R,RAB19,ABCA13,FILIP1,SCN8A,ICOS,ITGA1,PIEZO2,RGS1,PCDH1,NCR3,GPRC6A,KDR,RIMS1,DOC2B,KIT,TXK,ITGAM,STON1,IL18R1,GRID2,APH1B,CDH5,CD226,ELAPOR1,IL13RA2,PSTPIP1,ARHGEF28,PARD3,CD80,KCNJ5,TNIK,DGKH,CSF1,TGM2,F2R,LGR4,LMO7,PRICKLE3,C9,TACR1,RYR3,…
GO:CC	cell surface	GO:0009986	FALSE	2.6138092178353044e-14	13.582726114791098	903	394	57	22097	IL2RB,TIGIT,LRP2,PLA2R1,ITGB3,ABCB1,MRC1,ADGRE1,CX3CR1,IL7R,ITGA1,KDR,KIT,ITGAM,CDH5,CD226,IL13RA2,CD80,F2R,LMO7,TACR1,FCGR1A,KLRD1,CSF2RA,ANO6,STAB2,KLRK1,ABCC2,RSPO2,CD59,CD5,ADGRF5,ADGRV1,ANGPTL3,CSF3R,ANTXR2,ABCG2,ROR1,HAVCR2,JAM2,LGALS3,ADAMTS9,GHR,ANXA5,ICAM1,IL1R1,CD28,DPP4,CUBN,CD55,EPHA5,CD36,ALCAM,PLVAP,MET,CXCL10,ITGA2
GO:CC	side of membrane	GO:0098552	FALSE	5.954087904216534e-14	13.22518475785954	721	394	50	22097	IL2RB,CNTN1,LRP2,ITGB3,ABCB1,GNG2,ADGRE1,CX3CR1,IL7R,ITGA1,RGS1,KDR,KIT,ITGAM,CDH5,CD226,IL13RA2,CD80,FCGR1A,KLRD1,CSF2RA,RGS2,STAB2,KLRK1,CFP,LDLRAP1,HCK,FES,ZAP70,CD59,CD5,CD160,CSF3R,ABCG2,GHR,ANXA5,ICAM1,IL1R1,CD28,CUBN,PGM5,CD55,EPHA5,CD36,ALCAM,GNAI1,SRC,GNG11,CXCL10,ITGA2
GO:CC	external side of plasma membrane	GO:0009897	FALSE	8.605619975224694e-13	12.065217836304473	384	394	35	22097	IL2RB,LRP2,ITGB3,ABCB1,ADGRE1,CX3CR1,IL7R,ITGA1,KDR,KIT,ITGAM,CDH5,CD226,IL13RA2,CD80,FCGR1A,KLRD1,CSF2RA,STAB2,KLRK1,CD59,CD5,CSF3R,ABCG2,GHR,ANXA5,ICAM1,IL1R1,CD28,CUBN,EPHA5,CD36,ALCAM,CXCL10,ITGA2
GO:CC	anchoring junction	GO:0070161	TRUE	7.655691060729255e-12	11.116015600482998	905	394	53	22097	FAT2,DLG2,ITGB3,PRKCH,ITGA1,PCDH1,KDR,KIT,MYH2,CDH5,TNC,PARD3,KRT18,TGM2,LMO7,JAML,NEXN,SLC8A3,FRMD4B,SCN1A,HSPG2,ABCC2,FBLN7,HCK,FES,ZAP70,CD59,AHNAK,ARHGAP21,JCAD,ITK,CADM1,HAVCR2,PPFIBP1,JAM2,ANXA5,ICAM1,CDC42BPA,CLDN1,ARHGAP26,TNKS1BP1,DPP4,DLC1,PGM5,PARD3B,FYB1,ALCAM,VIM,THEMIS,SRC,HSPB1,SLC8A1,ITGA2
GO:CC	membrane	GO:0016020	FALSE	8.812069769419747e-12	11.054922072988127	9864	394	250	22097	IL2RB,CLCN4,FAT2,TIGIT,CNTN1,ADGRG4,RASGRF2,LRP2,PLA2R1,SUCNR1,DLG2,PRICKLE1,ITGB3,IL18RAP,STEAP4,ABCB1,PRKCQ,CMYA5,GLDC,DYSF,PTGDR,OSBPL3,MRC1,PRKCH,CD300H,GNG2,ADGRE1,CX3CR1,RAB11FIP5,SYN1,IL7R,RAB19,ABCA13,FILIP1,SCN8A,ICOS,ITGA1,PIEZO2,RGS1,CTSW,SMAD1,PCDH1,BAG3,HNRNPLL,NCR3,GPRC6A,KDR,RIMS1,DOC2B,TMEM236,SLC37A3,KIT,TXK,PCLO,ITGAM,STON1,IL18R1,GRID2,APH1B,CDH5,TNC,CD226,ELAPOR1,IL13RA2,PSTPI…
GO:CC	cell junction	GO:0030054	FALSE	1.6712687003240414e-10	9.77695372	2230	394	88	22097	CLCN4,FAT2,CNTN1,DLG2,ITGB3,DYSF,PRKCH,MAP1A,SYN1,FILIP1,SCN8A,ITGA1,PCDH1,HNRNPLL,KDR,RIMS1,DOC2B,KIT,PCLO,STON1,MYH2,GRID2,CDH5,TNC,PARD3,KRT18,TNIK,TGM2,CPEB2,F2R,LMO7,FXYD6,JAML,NEXN,SLC8A3,FRMD4B,KCNIP2,SCN1A,HSPG2,ABCC2,FBLN7,HCK,FES,ZAP70,CD59,AHNAK,USH2A,PNISR,SPARCL1,ARHGAP21,DISC1,HRH2,BASP1,JCAD,ITK,ROR1,CADM1,DOCK10,HAVCR2,PPFIBP1,JAM2,AMPH,HIP1,SLC16A7,ANXA5,ICAM1,CDC42BPA,CLDN1,INPP…
GO:CC	vesicle	GO:0031982	TRUE	1.9755693935623573e-10	9.704307710749983	4004	394	130	22097	IL2RB,CLCN4,FAT2,CNTN1,LRP2,SUCNR1,ITGB3,STEAP4,ABCB1,GZMK,DYSF,MRC1,PRKCH,GNG2,RAB11FIP5,SYN1,IL7R,RAB19,ABCA13,SCN8A,ITGA1,CTSW,QPCT,KDR,KIT,PCLO,ITGAM,STON1,SPAG17,APH1B,ELAPOR1,KRT18,AOAH,TTN,TNIK,DGKH,TGM2,F2R,C9,C2,FCGR1A,MID2,F5,FLT3,CP,SERPINA1,ANO6,MMP8,VWF,CRISPLD2,STAB2,EGF,S100A8,CFP,LDLRAP1,HSPG2,ARHGAP10,CYTIP,HCK,FES,CD59,ADGRF5,AHNAK,MAN1C1,ADGRV1,ANGPTL3,MGP,F8,CSF3R,PPBP,ARHGAP2…
GO:CC	extracellular region	GO:0005576	FALSE	1.659296325429115e-9	8.780076048570725	4213	394	132	22097	COL6A5,ADAMDEC1,FAT2,CNTN1,LRP2,PLA2R1,SUCNR1,ITGB3,STEAP4,ABCB1,GZMK,DYSF,PRKCH,CD300H,GNG2,NDNF,IL7R,RAB19,ITIH5,ICOS,ITGA1,CTSW,QPCT,KDR,FGF7,KIT,PCLO,ITGAM,SPAG17,TNC,COL14A1,ELAPOR1,IL13RA2,KRT18,OLFML2A,AOAH,TTN,TNIK,CSF1,TGM2,F2R,C9,RELN,C2,IMPG2,MID2,F5,CSF2RA,CP,SERPINA1,ANO6,MMP8,VWF,CRISPLD2,EGF,FLT4,TLL1,S100A8,CCL19,CFP,FRMD4B,CSTA,HSPG2,LXN,RSPO2,FBLN7,CASP4,CD59,AHNAK,MAN1C1,ADGRV1…
GO:CC	cytoplasmic vesicle	GO:0031410	FALSE	7.382404907076032e-9	8.131802138483863	2513	394	91	22097	IL2RB,CLCN4,LRP2,ITGB3,STEAP4,GZMK,DYSF,MRC1,RAB11FIP5,SYN1,IL7R,ABCA13,SCN8A,ITGA1,CTSW,QPCT,KDR,KIT,ITGAM,STON1,SPAG17,APH1B,ELAPOR1,AOAH,TNIK,DGKH,F2R,FCGR1A,F5,FLT3,SERPINA1,ANO6,MMP8,VWF,CRISPLD2,STAB2,EGF,S100A8,CFP,LDLRAP1,ARHGAP10,CYTIP,HCK,FES,CD59,ADGRF5,ANGPTL3,F8,CSF3R,PPBP,ARHGAP21,ANTXR2,DISC1,ADRB2,TBC1D2B,HAVCR2,FGFR1,RAB3IL1,AMPH,HGF,LGALS3,HIP1,ANXA5,F13A1,ADGRE3,INPP4A,ARHGAP26…
GO:CC	intracellular vesicle	GO:0097708	FALSE	8.222799439077027e-9	8.084980302415577	2518	394	91	22097	IL2RB,CLCN4,LRP2,ITGB3,STEAP4,GZMK,DYSF,MRC1,RAB11FIP5,SYN1,IL7R,ABCA13,SCN8A,ITGA1,CTSW,QPCT,KDR,KIT,ITGAM,STON1,SPAG17,APH1B,ELAPOR1,AOAH,TNIK,DGKH,F2R,FCGR1A,F5,FLT3,SERPINA1,ANO6,MMP8,VWF,CRISPLD2,STAB2,EGF,S100A8,CFP,LDLRAP1,ARHGAP10,CYTIP,HCK,FES,CD59,ADGRF5,ANGPTL3,F8,CSF3R,PPBP,ARHGAP21,ANTXR2,DISC1,ADRB2,TBC1D2B,HAVCR2,FGFR1,RAB3IL1,AMPH,HGF,LGALS3,HIP1,ANXA5,F13A1,ADGRE3,INPP4A,ARHGAP26…
GO:CC	receptor complex	GO:0043235	TRUE	4.891542822743137e-7	6.310554140114517	523	394	32	22097	IL2RB,LRP2,PLA2R1,ITGB3,IL18RAP,ITGA1,KDR,KIT,ITGAM,IL18R1,GRID2,IL13RA2,IMPG2,KLRD1,CSF2RA,FLT3,FLT4,ZAP70,ADGRV1,CSF3R,ADRB2,ROR1,FGFR1,GHR,DDR1,CUBN,TRAT1,CD36,ALCAM,PTPRB,MET,ITGA2
GO:CC	extracellular matrix	GO:0031012	FALSE	2.05983E-06	5.686169191663407	555	394	32	22097	COL6A5,ADAMDEC1,NDNF,TNC,COL14A1,OLFML2A,TGM2,RELN,IMPG2,SERPINA1,MMP8,VWF,CRISPLD2,S100A8,CFP,HSPG2,FBLN7,FREM1,USH2A,SPARCL1,ANGPTL3,MGP,SMOC1,OLFML2B,LGALS3,ADAMTS9,ANXA5,ICAM1,F13A1,CTSF,LRIG3,NID1
GO:CC	external encapsulating structure	GO:0030312	FALSE	2.15041E-06	5.667479414584402	556	394	32	22097	COL6A5,ADAMDEC1,NDNF,TNC,COL14A1,OLFML2A,TGM2,RELN,IMPG2,SERPINA1,MMP8,VWF,CRISPLD2,S100A8,CFP,HSPG2,FBLN7,FREM1,USH2A,SPARCL1,ANGPTL3,MGP,SMOC1,OLFML2B,LGALS3,ADAMTS9,ANXA5,ICAM1,F13A1,CTSF,LRIG3,NID1
GO:CC	extracellular space	GO:0005615	FALSE	2.72214E-06	5.565089044	3303	394	102	22097	FAT2,CNTN1,LRP2,SUCNR1,ITGB3,STEAP4,ABCB1,DYSF,PRKCH,GNG2,NDNF,RAB19,ITGA1,CTSW,QPCT,FGF7,KIT,PCLO,ITGAM,TNC,COL14A1,ELAPOR1,IL13RA2,KRT18,OLFML2A,TTN,TNIK,CSF1,TGM2,C9,RELN,C2,MID2,F5,CP,SERPINA1,ANO6,MMP8,VWF,CRISPLD2,EGF,TLL1,S100A8,CCL19,CFP,FRMD4B,CSTA,HSPG2,LXN,FBLN7,CD59,AHNAK,MAN1C1,ADGRV1,TNFSF8,SPARCL1,ANGPTL3,MGP,F8,PPBP,SMOC1,BASP1,OLFML2B,NCR3LG1,ACTA1,ITM2C,DOCK10,HGF,LGALS3,ADAMTS9…
GO:CC	cell-cell junction	GO:0005911	FALSE	5.87994E-06	5.230627363512237	519	394	30	22097	FAT2,DLG2,ITGB3,PRKCH,PCDH1,KIT,MYH2,CDH5,PARD3,KRT18,LMO7,JAML,NEXN,FRMD4B,SCN1A,ABCC2,ZAP70,AHNAK,JCAD,ITK,CADM1,JAM2,CDC42BPA,CLDN1,TNKS1BP1,DPP4,PGM5,PARD3B,THEMIS,SLC8A1
GO:CC	secretory vesicle	GO:0099503	FALSE	1.00912E-05	4.996057332224425	1069	394	46	22097	CLCN4,ITGB3,GZMK,DYSF,RAB11FIP5,SYN1,ABCA13,ITGA1,CTSW,QPCT,KIT,ITGAM,STON1,SPAG17,F5,SERPINA1,ANO6,MMP8,VWF,CRISPLD2,EGF,S100A8,CFP,CD59,F8,PPBP,DISC1,ADRB2,RAB3IL1,AMPH,HGF,LGALS3,ANXA5,F13A1,ADGRE3,PLA1A,STON2,BCL2L1,CD55,VTI1A,CD36,STOM,SYTL4,PTPRB,BRSK1,PAM
GO:CC	cytoplasm	GO:0005737	FALSE	4.47919E-05	4.348800872018567	12345	394	270	22097	IL2RB,CLCN4,FAT2,IDO1,SSBP2,MYH15,RASGRF2,LRP2,STYXL2,DLG2,PRICKLE1,ITGB3,STEAP4,ABCB1,PRKCQ,CMYA5,TRMT9B,GZMK,GLDC,DYSF,OSBPL3,MRC1,PRKCH,SLFN14,MAP1A,FHL5,GUCY1A2,CX3CR1,RAB11FIP5,SYN1,IL7R,TSC22D3,ABCA13,FILIP1,TDRD6,SCN8A,ERP27,ITGA1,RUNX2,RGS1,CTSW,SMAD1,QPCT,BAG3,KDR,RIMS1,DOC2B,MEIOC,DUSP4,FGF7,SLC37A3,KIT,TXK,PCLO,ITGAM,STON1,SPAG17,MYH2,APH1B,TNC,COL14A1,ELAPOR1,CAMK1,PSTPIP1,ARHGEF28,PA…
GO:CC	contractile fiber	GO:0043292	TRUE	4.70658E-05	4.327294824438462	252	394	19	22097	IDO1,MYH15,STYXL2,CMYA5,FHL5,SCN8A,BAG3,MYH2,TTN,RYR3,NEXN,SCN1A,AHNAK,ACTA1,KAT2B,TPM2,PGM5,HSPB1,SLC8A1
GO:CC	endomembrane system	GO:0012505	FALSE	5.2606E-05	4.278964399517688	4777	394	129	22097	IL2RB,CLCN4,FAT2,RASGRF2,LRP2,PRICKLE1,ITGB3,STEAP4,CMYA5,GZMK,DYSF,OSBPL3,MRC1,RAB11FIP5,SYN1,RAB19,ABCA13,ERP27,ITGA1,CTSW,SMAD1,QPCT,KDR,FGF7,SLC37A3,KIT,ITGAM,STON1,SPAG17,APH1B,CDH5,TNC,COL14A1,ELAPOR1,PARD3,PIGB,TNIK,DGKH,CSF1,DHRS1,TGM2,F2R,LMO7,RYR3,FCGR1A,F5,GCNT2,FLT3,CP,SERPINA1,CASP12,ANO6,MMP8,VWF,SLC8A3,CRISPLD2,EGF,S100A8,CFP,CBFA2T3,LDLRAP1,HSPG2,ARHGAP10,CYTIP,HCK,CASP4,FES,NDST3…
GO:CC	collagen-containing extracellular matrix	GO:0062023	FALSE	6.68409E-05	4.174957530602428	425	394	25	22097	COL6A5,ADAMDEC1,TNC,COL14A1,TGM2,IMPG2,SERPINA1,MMP8,VWF,S100A8,CFP,HSPG2,FREM1,USH2A,SPARCL1,ANGPTL3,MGP,SMOC1,LGALS3,ADAMTS9,ANXA5,ICAM1,F13A1,CTSF,NID1
GO:CC	cytoplasmic vesicle membrane	GO:0030659	FALSE	8.48491E-05	4.071352758	1226	394	48	22097	CLCN4,LRP2,ITGB3,STEAP4,DYSF,MRC1,RAB11FIP5,SYN1,IL7R,ABCA13,ITGAM,STON1,APH1B,ELAPOR1,FCGR1A,FLT3,ANO6,STAB2,EGF,LDLRAP1,ARHGAP10,CD59,CSF3R,ARHGAP21,ANTXR2,ADRB2,AMPH,LGALS3,HIP1,ANXA5,ADGRE3,INPP4A,ARHGAP26,PLA1A,ABCA5,STON2,SNX7,BCL2L1,FZD7,CD55,VTI1A,CD36,STOM,SYTL4,PTPRB,LRIG3,PAM,SEC24D
GO:CC	vesicle membrane	GO:0012506	FALSE	0.000117994	3.9281393675081464	1240	394	48	22097	CLCN4,LRP2,ITGB3,STEAP4,DYSF,MRC1,RAB11FIP5,SYN1,IL7R,ABCA13,ITGAM,STON1,APH1B,ELAPOR1,FCGR1A,FLT3,ANO6,STAB2,EGF,LDLRAP1,ARHGAP10,CD59,CSF3R,ARHGAP21,ANTXR2,ADRB2,AMPH,LGALS3,HIP1,ANXA5,ADGRE3,INPP4A,ARHGAP26,PLA1A,ABCA5,STON2,SNX7,BCL2L1,FZD7,CD55,VTI1A,CD36,STOM,SYTL4,PTPRB,LRIG3,PAM,SEC24D
GO:CC	myofibril	GO:0030016	FALSE	0.000122395	3.912236660744279	242	394	18	22097	MYH15,STYXL2,CMYA5,FHL5,SCN8A,BAG3,MYH2,TTN,RYR3,NEXN,SCN1A,AHNAK,ACTA1,KAT2B,TPM2,PGM5,HSPB1,SLC8A1
GO:CC	platelet alpha granule	GO:0031091	FALSE	0.000185617	3.731381955957039	90	394	11	22097	ITGB3,F5,SERPINA1,VWF,EGF,F8,PPBP,HGF,F13A1,CD36,SYTL4
GO:CC	focal adhesion	GO:0005925	FALSE	0.000214902	3.667759131514414	422	394	24	22097	ITGB3,ITGA1,TNC,TGM2,LMO7,NEXN,HSPG2,FBLN7,HCK,FES,CD59,AHNAK,PPFIBP1,ANXA5,ICAM1,ARHGAP26,DPP4,DLC1,PGM5,ALCAM,VIM,SRC,HSPB1,ITGA2
GO:CC	protein complex involved in cell adhesion	GO:0098636	TRUE	0.000297146	3.5270306870799226	59	394	9	22097	ITGB3,ITGA1,ITGAM,TNC,CD80,JAM2,CD28,NID1,ITGA2
GO:CC	cell-substrate junction	GO:0030055	FALSE	0.000325448	3.487518329857185	432	394	24	22097	ITGB3,ITGA1,TNC,TGM2,LMO7,NEXN,HSPG2,FBLN7,HCK,FES,CD59,AHNAK,PPFIBP1,ANXA5,ICAM1,ARHGAP26,DPP4,DLC1,PGM5,ALCAM,VIM,SRC,HSPB1,ITGA2
GO:CC	bounding membrane of organelle	GO:0098588	TRUE	0.000388931	3.4101277945981523	2203	394	70	22097	CLCN4,LRP2,ITGB3,STEAP4,DYSF,MRC1,RAB11FIP5,SYN1,IL7R,ABCA13,SLC37A3,ITGAM,STON1,APH1B,ELAPOR1,RYR3,FCGR1A,F5,GCNT2,FLT3,CP,SERPINA1,ANO6,SLC8A3,STAB2,EGF,CFP,CBFA2T3,LDLRAP1,ARHGAP10,MAOA,NDST3,CD59,AHNAK,MAN1C1,F8,CSF3R,NAV3,ARHGAP21,ANTXR2,ADRB2,ITM2C,B4GALT4,AMPH,LGALS3,HIP1,ANXA5,ADGRE3,INPP4A,PDGFD,ARHGAP26,PLA1A,ABCA5,STON2,RAB30,DPP4,CUBN,SNX7,BCL2L1,FZD7,CD55,VTI1A,CD36,STOM,SYTL4,PTPRB,…
GO:CC	sarcomere	GO:0030017	FALSE	0.00072681	3.1385789143669207	220	394	16	22097	STYXL2,CMYA5,FHL5,SCN8A,BAG3,MYH2,TTN,RYR3,NEXN,SCN1A,ACTA1,KAT2B,TPM2,PGM5,HSPB1,SLC8A1
GO:CC	cell projection	GO:0042995	TRUE	0.001781529	2.7492070788446052	2389	394	72	22097	CLCN4,CNTN1,LRP2,DLG2,ITGB3,OSBPL3,MAP1A,CX3CR1,SYN1,SCN8A,RIMS1,PCLO,STON1,SPAG17,GRID2,PSTPIP1,PARD3,DNAH3,CPEB2,TACR1,RELN,IMPG2,NEXN,SLC8A3,SCN9A,FRMD4B,ADGRE2,KCNIP2,SCN1A,LDLRAP1,HCK,ADGRV1,USH2A,UNC80,ANGPTL3,RP1,GRK7,CFAP91,DISC1,DNAI4,HRH2,BASP1,JCAD,ABCG2,CFAP44,ROR1,ACTA1,CADM1,DOCK10,MLF1,AIF1,CDC42BPA,STON2,FGD5,DPP4,DLC1,CUBN,BCL11B,PTPN13,EPHA5,VTI1A,CD36,ALCAM,TP63,VIM,PLK2,SRC,BR…
GO:CC	extracellular vesicle	GO:1903561	FALSE	0.002015524	2.6956120119664617	2133	394	66	22097	FAT2,CNTN1,LRP2,SUCNR1,ITGB3,STEAP4,ABCB1,DYSF,PRKCH,GNG2,RAB19,ITGA1,QPCT,PCLO,ITGAM,ELAPOR1,KRT18,TTN,TNIK,TGM2,C9,C2,MID2,F5,CP,SERPINA1,ANO6,VWF,CRISPLD2,EGF,S100A8,HSPG2,CD59,AHNAK,MAN1C1,ADGRV1,MGP,BASP1,ACTA1,ITM2C,DOCK10,LGALS3,ANXA5,ICAM1,CDC42BPA,DDR1,CTSF,GIPC2,TNFAIP3,DPP4,CUBN,PEG10,PTPN13,MLLT3,CD55,ALCAM,STOM,VIM,GNAI1,PRDX2,OSBPL1A,SRC,PLVAP,HSPB1,NID1,PAM
GO:CC	extracellular membrane-bounded organelle	GO:0065010	FALSE	0.002046764	2.688932215	2134	394	66	22097	FAT2,CNTN1,LRP2,SUCNR1,ITGB3,STEAP4,ABCB1,DYSF,PRKCH,GNG2,RAB19,ITGA1,QPCT,PCLO,ITGAM,ELAPOR1,KRT18,TTN,TNIK,TGM2,C9,C2,MID2,F5,CP,SERPINA1,ANO6,VWF,CRISPLD2,EGF,S100A8,HSPG2,CD59,AHNAK,MAN1C1,ADGRV1,MGP,BASP1,ACTA1,ITM2C,DOCK10,LGALS3,ANXA5,ICAM1,CDC42BPA,DDR1,CTSF,GIPC2,TNFAIP3,DPP4,CUBN,PEG10,PTPN13,MLLT3,CD55,ALCAM,STOM,VIM,GNAI1,PRDX2,OSBPL1A,SRC,PLVAP,HSPB1,NID1,PAM
GO:CC	extracellular organelle	GO:0043230	FALSE	0.002046764	2.688932215	2134	394	66	22097	FAT2,CNTN1,LRP2,SUCNR1,ITGB3,STEAP4,ABCB1,DYSF,PRKCH,GNG2,RAB19,ITGA1,QPCT,PCLO,ITGAM,ELAPOR1,KRT18,TTN,TNIK,TGM2,C9,C2,MID2,F5,CP,SERPINA1,ANO6,VWF,CRISPLD2,EGF,S100A8,HSPG2,CD59,AHNAK,MAN1C1,ADGRV1,MGP,BASP1,ACTA1,ITM2C,DOCK10,LGALS3,ANXA5,ICAM1,CDC42BPA,DDR1,CTSF,GIPC2,TNFAIP3,DPP4,CUBN,PEG10,PTPN13,MLLT3,CD55,ALCAM,STOM,VIM,GNAI1,PRDX2,OSBPL1A,SRC,PLVAP,HSPB1,NID1,PAM
GO:CC	secretory granule	GO:0030141	FALSE	0.004091203	2.388148975448061	896	394	35	22097	ITGB3,GZMK,RAB11FIP5,ABCA13,ITGA1,CTSW,QPCT,KIT,ITGAM,SPAG17,F5,SERPINA1,ANO6,MMP8,VWF,CRISPLD2,EGF,S100A8,CFP,CD59,F8,PPBP,ADRB2,HGF,LGALS3,ANXA5,F13A1,ADGRE3,PLA1A,CD55,CD36,STOM,SYTL4,PTPRB,PAM
GO:CC	plasma membrane bounded cell projection	GO:0120025	FALSE	0.004609374	2.336358026594214	2277	394	68	22097	CLCN4,CNTN1,LRP2,DLG2,ITGB3,OSBPL3,MAP1A,CX3CR1,SYN1,SCN8A,PCLO,SPAG17,GRID2,PSTPIP1,PARD3,DNAH3,CPEB2,TACR1,RELN,NEXN,SLC8A3,SCN9A,FRMD4B,ADGRE2,KCNIP2,SCN1A,LDLRAP1,ADGRV1,USH2A,UNC80,ANGPTL3,RP1,GRK7,CFAP91,DISC1,DNAI4,HRH2,BASP1,JCAD,ABCG2,CFAP44,ROR1,ACTA1,CADM1,DOCK10,MLF1,AIF1,CDC42BPA,STON2,FGD5,DPP4,DLC1,CUBN,BCL11B,PTPN13,EPHA5,VTI1A,CD36,ALCAM,TP63,VIM,PLK2,SRC,BRSK1,HSPB1,CFAP251,SLC8…
GO:CC	plasma membrane protein complex	GO:0098797	FALSE	0.004959809	2.3045350507537568	718	394	30	22097	IL2RB,DLG2,ITGB3,IL18RAP,GNG2,SCN8A,ITGA1,ITGAM,STON1,IL18R1,GRID2,APH1B,CDH5,KCNJ5,C9,LRRC55,CSF2RA,SCN9A,KCNIP2,SCN1A,HSPG2,ZAP70,AHNAK,STON2,TRAT1,PGM5,ALCAM,GNAI1,GNG11,ITGA2
GO:CC	immunological synapse	GO:0001772	FALSE	0.004990131	2.3018880163422724	46	394	7	22097	PRKCQ,ZAP70,HAVCR2,LGALS3,ICAM1,CD28,ALCAM
GO:CC	extracellular exosome	GO:0070062	FALSE	0.005258841	2.279109931126427	2109	394	64	22097	FAT2,CNTN1,LRP2,SUCNR1,ITGB3,STEAP4,ABCB1,DYSF,PRKCH,GNG2,RAB19,ITGA1,QPCT,PCLO,ITGAM,ELAPOR1,KRT18,TTN,TNIK,TGM2,C9,C2,MID2,CP,SERPINA1,ANO6,VWF,CRISPLD2,EGF,S100A8,HSPG2,CD59,AHNAK,MAN1C1,ADGRV1,MGP,BASP1,ACTA1,ITM2C,DOCK10,LGALS3,ANXA5,ICAM1,CDC42BPA,DDR1,CTSF,GIPC2,TNFAIP3,DPP4,CUBN,PTPN13,MLLT3,CD55,ALCAM,STOM,VIM,GNAI1,PRDX2,OSBPL1A,SRC,PLVAP,HSPB1,NID1,PAM
GO:CC	membrane raft	GO:0045121	FALSE	0.005958338	2.2248748944150654	289	394	17	22097	KDR,ITGAM,CD226,F2R,HCK,ZAP70,AHNAK,ABCG2,ICAM1,SPRED1,DPP4,DLC1,CD55,CD36,STOM,SRC,PLVAP
GO:CC	membrane microdomain	GO:0098857	FALSE	0.006227931	2.2056562076718187	290	394	17	22097	KDR,ITGAM,CD226,F2R,HCK,ZAP70,AHNAK,ABCG2,ICAM1,SPRED1,DPP4,DLC1,CD55,CD36,STOM,SRC,PLVAP
GO:CC	actin cytoskeleton	GO:0015629	TRUE	0.00636617	2.196121801	515	394	24	22097	MYH15,FILIP1,BAG3,MYH2,PSTPIP1,TTN,DGKH,MYO16,NEXN,POU6F1,HCK,AHNAK,ARHGAP21,ROR1,ACTA1,AMPH,AIF1,KAT2B,CDC42BPA,TPM2,DLC1,PGM5,FYB1,SRC
GO:CC	platelet alpha granule lumen	GO:0031093	FALSE	0.006924364	2.159620093215325	66	394	8	22097	F5,SERPINA1,VWF,EGF,F8,PPBP,HGF,F13A1
GO:CC	presynapse	GO:0098793	TRUE	0.009834046	2.0072677431394568	564	394	25	22097	CLCN4,CNTN1,DYSF,SYN1,SCN8A,RIMS1,DOC2B,PCLO,STON1,TNIK,FXYD6,SLC8A3,USH2A,PNISR,DISC1,ROR1,PPFIBP1,AMPH,HIP1,STON2,BCL2L1,VTI1A,BRSK1,SLC8A1,ITGA2
GO:CC	tertiary granule	GO:0070820	FALSE	0.011808625114667437	1.927800664611082	163	394	12	22097	QPCT,ITGAM,ANO6,MMP8,CFP,CD59,PPBP,LGALS3,ADGRE3,CD55,STOM,PTPRB
GO:CC	clathrin-coated endocytic vesicle membrane	GO:0030669	TRUE	0.011870404523861556	1.9255344807516133	71	394	8	22097	LRP2,IL7R,STON1,FCGR1A,EGF,LDLRAP1,ADRB2,STON2
GO:CC	cytoskeleton	GO:0005856	FALSE	0.019723375061297205	1.7050187666220347	2430	394	69	22097	MYH15,PRKCQ,DYSF,MAP1A,RAB11FIP5,SYN1,FILIP1,IFFO2,BAG3,RIMS1,PCLO,SPAG17,MYH2,PSTPIP1,PARD3,KRT18,TTN,TNIK,DGKH,TTL,DNAH3,MYO16,MID2,NEXN,POU6F1,S100A8,FRMD4B,JAKMIP1,LDLRAP1,HCK,FES,AHNAK,USH2A,RP1,CFAP91,NAV3,ARHGAP21,DISC1,DNAI4,BASP1,CFAP44,ROR1,ACTA1,AMPH,MLF1,AIF1,KAT2B,HIP1,NES,CDC42BPA,ARHGAP26,TNKS1BP1,FGD5,TPM2,DLC1,PTPN13,TRAT1,PGM5,BCL2L1,FYB1,STOM,VIM,PLK2,GNAI1,SRC,BRSK1,HSPB1,CFAP…
GO:CC	cytoplasmic side of plasma membrane	GO:0009898	FALSE	0.021089146672109812	1.6759409927162532	173	394	12	22097	GNG2,RGS1,KIT,RGS2,LDLRAP1,HCK,FES,ZAP70,PGM5,GNAI1,SRC,GNG11
GO:CC	supramolecular fiber	GO:0099512	FALSE	0.022580851584591385	1.6462596836902794	1054	394	37	22097	IDO1,MYH15,STYXL2,CMYA5,MAP1A,FHL5,SCN8A,IFFO2,BAG3,SPAG17,MYH2,PSTPIP1,KRT18,TTN,TTL,DNAH3,RYR3,MID2,NEXN,JAKMIP1,SCN1A,LDLRAP1,HCK,AHNAK,RP1,NAV3,DISC1,ACTA1,AIF1,KAT2B,NES,TPM2,PGM5,VIM,SRC,HSPB1,SLC8A1
GO:CC	I band	GO:0031674	FALSE	0.024124555	1.6175406825364258	149	394	11	22097	FHL5,SCN8A,BAG3,TTN,RYR3,NEXN,SCN1A,KAT2B,PGM5,HSPB1,SLC8A1
GO:CC	supramolecular polymer	GO:0099081	FALSE	0.026348347212095388	1.579246622166021	1062	394	37	22097	IDO1,MYH15,STYXL2,CMYA5,MAP1A,FHL5,SCN8A,IFFO2,BAG3,SPAG17,MYH2,PSTPIP1,KRT18,TTN,TTL,DNAH3,RYR3,MID2,NEXN,JAKMIP1,SCN1A,LDLRAP1,HCK,AHNAK,RP1,NAV3,DISC1,ACTA1,AIF1,KAT2B,NES,TPM2,PGM5,VIM,SRC,HSPB1,SLC8A1
GO:CC	transport vesicle	GO:0030133	FALSE	0.033911807679721594	1.469649059399039	432	394	20	22097	CLCN4,DYSF,RAB11FIP5,SYN1,STON1,APH1B,CRISPLD2,HCK,CD59,DISC1,RAB3IL1,AMPH,STON2,BCL2L1,CD55,VTI1A,SYTL4,BRSK1,PAM,SEC24D
GO:CC	cytoplasmic side of membrane	GO:0098562	FALSE	0.037281011	1.4285123189077187	212	394	13	22097	GNG2,RGS1,KIT,RGS2,CFP,LDLRAP1,HCK,FES,ZAP70,PGM5,GNAI1,SRC,GNG11
GO:CC	neuron projection	GO:0043005	FALSE	0.040398316	1.393636739375533	1334	394	43	22097	CNTN1,LRP2,DLG2,MAP1A,CX3CR1,SYN1,SCN8A,PCLO,GRID2,PARD3,CPEB2,TACR1,RELN,NEXN,SLC8A3,SCN9A,KCNIP2,SCN1A,LDLRAP1,ADGRV1,USH2A,UNC80,RP1,GRK7,DISC1,HRH2,BASP1,ROR1,CADM1,DOCK10,STON2,BCL11B,EPHA5,VTI1A,ALCAM,TP63,VIM,PLK2,SRC,BRSK1,HSPB1,SLC8A1,ITGA2
GO:CC	axon	GO:0030424	FALSE	0.042989596	1.366636637284603	656	394	26	22097	CNTN1,LRP2,DLG2,MAP1A,SYN1,SCN8A,PCLO,PARD3,NEXN,SLC8A3,SCN9A,SCN1A,LDLRAP1,USH2A,UNC80,DISC1,BASP1,ROR1,EPHA5,ALCAM,VIM,SRC,BRSK1,HSPB1,SLC8A1,ITGA2
GO:CC	Z disc	GO:0030018	FALSE	0.046446469	1.3330472995986695	134	394	10	22097	FHL5,SCN8A,BAG3,TTN,RYR3,NEXN,SCN1A,PGM5,HSPB1,SLC8A1
GO:CC	adherens junction	GO:0005912	FALSE	0.046525806	1.33230609	188	394	12	22097	FAT2,DLG2,CDH5,PARD3,KRT18,LMO7,NEXN,FRMD4B,JCAD,TNKS1BP1,PGM5,PARD3B
TF	Factor: HFH2; motif: NNWAYRTAAACW	TF:M11555	FALSE	0.001228089	2.9107703086475016	4675	407	139	20045	COL6A5,CLCN4,IDO1,MYH15,ADGRG4,LRP2,SUCNR1,DLG2,PRICKLE1,ABCB1,GZMK,OSBPL3,GUCY1A2,ADGRE1,SYN1,IL7R,TSC22D3,ABCA13,ERP27,ICOS,PIEZO2,RGS1,SMAD1,DUSP4,SLC37A3,TXK,PCLO,IL13RA2,ARHGEF28,ETV5,AOAH,TTN,DHRS1,ZSCAN18,MEI4,C9,PGBD1,PPP2R3A,FCGR1A,MYO16,IMPG2,MID2,F5,KLRD1,GCNT2,FXYD6,FLT3,ZNF366,CP,JAML,ANO6,NEXN,LRRIQ1,STAB2,EGF,FLT4,KLRK1,TLL1,SCN9A,SLC41A3,ADHFE1,ABCC2,TFEC,CYTIP,CASP4,TAL2,MAOA,NDS…
TF	Factor: BRN1; motif: NANNTATGCATAATNNA	TF:M01324	FALSE	0.002674439	2.572767352261478	4999	407	145	20045	ADAMDEC1,FAT2,IDO1,HLF,CNTN1,RASGRF2,STYXL2,SUCNR1,DLG2,IL18RAP,ABCB1,TRMT9B,DYSF,OSBPL3,ST18,CD300H,SLFN14,MAP1A,CX3CR1,RAB11FIP5,SYN1,TSC22D3,RAB19,ABCA13,FILIP1,NHSL1,ERP27,ICOS,ITGA1,RGS1,SMAD1,NCR3,GPRC6A,DUSP4,FGF7,TMEM236,SLC37A3,TXK,SPAG17,APH1B,TNC,COL14A1,CD226,ELAPOR1,AOAH,DNAH3,CPEB2,LGR4,MEI4,C9,AMDHD1,PGBD1,TACR1,MYO16,IMPG2,MID2,PEG3,GCNT2,FLT3,POPDC3,CP,JAML,MMP8,POU6F1,KLRK1,TLL1…
TF	Factor: HFH2; motif: NYWAYRTAAACA	TF:M11554	FALSE	0.004171716	2.3796852637396437	4381	407	130	20045	COL6A5,IDO1,MYH15,ADGRG4,LRP2,SUCNR1,DLG2,PRICKLE1,ABCB1,GZMK,PTGDR,OSBPL3,GUCY1A2,ADGRE1,SYN1,IL7R,TSC22D3,ABCA13,SCN8A,ERP27,ICOS,PIEZO2,RGS1,SMAD1,DUSP4,SLC37A3,TXK,TNC,IL13RA2,ARHGEF28,ETV5,AOAH,TTN,DHRS1,ZSCAN18,MEI4,C9,PGBD1,FCGR1A,MYO16,IMPG2,F5,KLRD1,GCNT2,FXYD6,FLT3,POPDC3,ZNF366,CP,ANO6,NEXN,STAB2,EGF,FLT4,KLRK1,TLL1,SLC41A3,ADHFE1,LXN,ABCC2,TFEC,CYTIP,CASP4,TAL2,MAOA,NDST3,ZAP70,GIMAP2…
TF	Factor: TEF; motif: ATGTTWAYATAA; match class: 1	TF:M00672_1	FALSE	0.008489244	2.071130966	1821	407	66	20045	IL2RB,ADAMDEC1,ADGRG4,SUCNR1,IL18RAP,TRMT9B,RAB19,FILIP1,ERP27,ICOS,ITGA1,RGS1,GPRC6A,RIMS1,TMEM236,TXK,IL18R1,IL13RA2,PIGB,AOAH,CD80,KCNJ5,TTN,MEI4,PGBD1,FCGR1A,IMPG2,CP,MMP8,LRRIQ1,STAB2,KLRK1,SCN9A,CSTA,TFEC,RSPO2,CYTIP,MAOA,NDST3,GPRIN3,MAP3K19,CD160,USH2A,PNISR,MGP,NAV3,ANTXR2,ITK,PTCHD4,USP54,IQCH,TAGAP,POU1F1,SNRK,ZNF45,TRAT1,CD55,TP63,VWA5A,MSRB3,GNG11,BCL9,TDRD15,PAM,CXCL10,TCAF1
TF	Factor: Oct-1; motif: NNNNNNNWATGCAAATNNNWNNA	TF:M00138	FALSE	0.0296616	1.5278054230723315	2521	407	82	20045	COL6A5,ADAMDEC1,ADGRG4,STYXL2,SUCNR1,DLG2,STEAP4,ABCB1,TRMT9B,GZMK,DYSF,OSBPL3,MRC1,FHL5,TSC22D3,ABCA13,NHSL1,ERP27,ICOS,RGS1,NCR3,ITGAM,IL18R1,TNC,AOAH,CD80,DNAH3,LGR4,ZSCAN18,MEI4,C9,IMPG2,CSF2RA,CP,CCL19,ADHFE1,ADGRE2,ABCC2,CASP4,NDST3,MAN1C1,GPRIN3,FREM1,UNC80,SPARCL1,ANGPTL3,RP1,F8,NAV3,ITK,RERG,CADM1,PPFIBP1,IQCH,MLF1,HGF,TMEM71,CDC42BPA,ARHGAP26,PLA1A,FGD5,POU1F1,ZNF615,CUBN,PTPN13,ZNF45,F…
TF	Factor: RUSH-1alpha; motif: NNMCWTNKNN; match class: 1	TF:M01107_1	FALSE	0.045882274	1.3383550675501195	384	407	22	20045	ADAMDEC1,FAT2,MYH15,CMYA5,GPRC6A,FGF7,SPAG17,ARHGEF28,LRRIQ1,KLRK1,LXN,MAP3K19,TSHZ2,RERG,TMEM71,SH2D1A,POU1F1,TRAT1,EGR1,CD36,C1QB,EDNRB
