# Supplementary material for: Longitudinal Study of Transcriptomic Changes Occurring over Six Weeks of CHOP Treatment in Canine Lymphoma Identifies Prognostic Subtypes
Source: Vet Sci. 2024 Nov 5;11(11):540. doi: 10.3390/vetsci11110540 (PMC11599011; doi:10.3390/vetsci11110540)
Supplement: Supplementary file 1 [file vetsci-11-00540-s001.zip › Table S8.csv]

source	term_name	term_id	highlighted	adjusted_p_value	negative_log10_of_adjusted_p_value	term_size	query_size	intersection_size	effective_domain_size	intersections
GO:MF	nucleotide binding	GO:0000166	TRUE	3.4892568896876915e-18	17.45726705529628	2187	262	84	20212	UHRF1,MCM2,ATAD5,POLA1,MCM5,AURKB,MCM7,WEE1,PFKP,MSH2,HADH,BRIP1,PRMT5,EIF4A3,MCM6,MSH6,KIF15,MTHFD1L,NNT,IARS2,KIF14,BUB1B,TOP2A,PFAS,RAN,KIF4A,KIF22,CARS2,CLPB,CDK4,KIF23,MELK,EXOSC10,AIFM1,FANCM,ORC1,FKBP4,HNRNPU,PRKAA2,CHEK1,GPSM2,IDH3A,ATP5F1B,SEPHS1,DCK,ETFA,ERCC6L,CAPRIN1,PRKCI,TTK,TRAP1,EFTUD2,MCM3,NDUFV1,KIF18A,POLD1,AFG3L2,HSPA8,MASTL,CCT2,ATAD2,KIF11,RRM1,KIF24,HLTF,PARP1,OLA1,ACTR2,MT…
GO:MF	nucleoside phosphate binding	GO:1901265	FALSE	3.5933456400786034e-18	17.44450100646382	2188	262	84	20212	UHRF1,MCM2,ATAD5,POLA1,MCM5,AURKB,MCM7,WEE1,PFKP,MSH2,HADH,BRIP1,PRMT5,EIF4A3,MCM6,MSH6,KIF15,MTHFD1L,NNT,IARS2,KIF14,BUB1B,TOP2A,PFAS,RAN,KIF4A,KIF22,CARS2,CLPB,CDK4,KIF23,MELK,EXOSC10,AIFM1,FANCM,ORC1,FKBP4,HNRNPU,PRKAA2,CHEK1,GPSM2,IDH3A,ATP5F1B,SEPHS1,DCK,ETFA,ERCC6L,CAPRIN1,PRKCI,TTK,TRAP1,EFTUD2,MCM3,NDUFV1,KIF18A,POLD1,AFG3L2,HSPA8,MASTL,CCT2,ATAD2,KIF11,RRM1,KIF24,HLTF,PARP1,OLA1,ACTR2,MT…
GO:MF	adenyl nucleotide binding	GO:0030554	FALSE	6.5828940953551956e-18	17.181583131718313	1661	262	72	20212	MCM2,ATAD5,MCM5,AURKB,MCM7,WEE1,PFKP,MSH2,HADH,BRIP1,EIF4A3,MCM6,MSH6,KIF15,MTHFD1L,NNT,IARS2,KIF14,BUB1B,TOP2A,PFAS,KIF4A,KIF22,CARS2,CLPB,CDK4,KIF23,MELK,FANCM,ORC1,FKBP4,HNRNPU,PRKAA2,CHEK1,IDH3A,ATP5F1B,SEPHS1,DCK,ERCC6L,CAPRIN1,PRKCI,TTK,TRAP1,MCM3,NDUFV1,KIF18A,AFG3L2,HSPA8,MASTL,CCT2,ATAD2,KIF11,RRM1,KIF24,HLTF,PARP1,OLA1,ACTR2,MTRR,AURKA,SMC4,NOL9,CHORDC1,NAT10,GAPDH,KIF20A,CDC7,SMC1A,LIG…
GO:MF	heterocyclic compound binding	GO:1901363	FALSE	1.158434140010597e-17	16.936128651941356	2325	262	86	20212	UHRF1,MCM2,ATAD5,POLA1,MCM5,AURKB,MCM7,WEE1,PFKP,MSH2,HADH,BRIP1,PRMT5,TYMS,EIF4A3,MCM6,MSH6,KIF15,MTHFD1L,NNT,IARS2,GOT2,KIF14,BUB1B,TOP2A,PFAS,RAN,KIF4A,KIF22,CARS2,CLPB,CDK4,KIF23,MELK,EXOSC10,AIFM1,FANCM,ORC1,FKBP4,HNRNPU,PRKAA2,CHEK1,GPSM2,IDH3A,ATP5F1B,SEPHS1,DCK,ETFA,ERCC6L,CAPRIN1,PRKCI,TTK,TRAP1,EFTUD2,MCM3,NDUFV1,KIF18A,POLD1,AFG3L2,HSPA8,MASTL,CCT2,ATAD2,KIF11,RRM1,KIF24,HLTF,PARP1,OLA…
GO:MF	ATP binding	GO:0005524	FALSE	8.210270386286564e-16	15.085642540159656	1500	262	65	20212	MCM2,ATAD5,MCM5,AURKB,MCM7,WEE1,PFKP,MSH2,BRIP1,EIF4A3,MCM6,MSH6,KIF15,MTHFD1L,IARS2,KIF14,BUB1B,TOP2A,PFAS,KIF4A,KIF22,CARS2,CLPB,CDK4,KIF23,MELK,FANCM,ORC1,FKBP4,HNRNPU,PRKAA2,CHEK1,ATP5F1B,SEPHS1,DCK,ERCC6L,CAPRIN1,PRKCI,TTK,TRAP1,MCM3,KIF18A,AFG3L2,HSPA8,MASTL,CCT2,ATAD2,KIF11,RRM1,KIF24,HLTF,OLA1,ACTR2,AURKA,SMC4,NOL9,CHORDC1,NAT10,KIF20A,CDC7,SMC1A,LIG1,PAK2,KIF2A,FIGNL1
GO:MF	adenyl ribonucleotide binding	GO:0032559	FALSE	5.956417877925368e-15	14.225014841525818	1560	262	65	20212	MCM2,ATAD5,MCM5,AURKB,MCM7,WEE1,PFKP,MSH2,BRIP1,EIF4A3,MCM6,MSH6,KIF15,MTHFD1L,IARS2,KIF14,BUB1B,TOP2A,PFAS,KIF4A,KIF22,CARS2,CLPB,CDK4,KIF23,MELK,FANCM,ORC1,FKBP4,HNRNPU,PRKAA2,CHEK1,ATP5F1B,SEPHS1,DCK,ERCC6L,CAPRIN1,PRKCI,TTK,TRAP1,MCM3,KIF18A,AFG3L2,HSPA8,MASTL,CCT2,ATAD2,KIF11,RRM1,KIF24,HLTF,OLA1,ACTR2,AURKA,SMC4,NOL9,CHORDC1,NAT10,KIF20A,CDC7,SMC1A,LIG1,PAK2,KIF2A,FIGNL1
GO:MF	purine nucleotide binding	GO:0017076	FALSE	6.265981738749621e-15	14.203010875137657	2021	262	75	20212	MCM2,ATAD5,MCM5,AURKB,MCM7,WEE1,PFKP,MSH2,HADH,BRIP1,EIF4A3,MCM6,MSH6,KIF15,MTHFD1L,NNT,IARS2,KIF14,BUB1B,TOP2A,PFAS,RAN,KIF4A,KIF22,CARS2,CLPB,CDK4,KIF23,MELK,FANCM,ORC1,FKBP4,HNRNPU,PRKAA2,CHEK1,IDH3A,ATP5F1B,SEPHS1,DCK,ERCC6L,CAPRIN1,PRKCI,TTK,TRAP1,EFTUD2,MCM3,NDUFV1,KIF18A,AFG3L2,HSPA8,MASTL,CCT2,ATAD2,KIF11,RRM1,KIF24,HLTF,PARP1,OLA1,ACTR2,MTRR,AURKA,SMC4,NOL9,CHORDC1,NAT10,GAPDH,KIF20A,CDC…
GO:MF	ATP-dependent activity	GO:0140657	TRUE	1.1962540119630836e-14	13.92217659268803	580	262	39	20212	MCM2,ATAD5,MCM5,MCM7,MSH2,BRIP1,RBBP4,EIF4A3,MCM6,MSH6,KIF15,KIF14,TOP2A,KIF4A,KIF22,CLPB,TP53,KIF23,FANCM,ORC1,ATP5F1B,ERCC6L,TRAP1,MCM3,KIF18A,AFG3L2,HSPA8,CCT2,ATAD2,KIF11,KIF24,HLTF,OLA1,SMC4,SAE1,KIF20A,SMC1A,KIF2A,FIGNL1
GO:MF	ribonucleotide binding	GO:0032553	FALSE	4.1287644141528103e-13	12.384179897108922	1936	262	70	20212	MCM2,ATAD5,MCM5,AURKB,MCM7,WEE1,PFKP,MSH2,BRIP1,EIF4A3,MCM6,MSH6,KIF15,MTHFD1L,IARS2,KIF14,BUB1B,TOP2A,PFAS,RAN,KIF4A,KIF22,CARS2,CLPB,CDK4,KIF23,MELK,FANCM,ORC1,FKBP4,HNRNPU,PRKAA2,CHEK1,ATP5F1B,SEPHS1,DCK,ERCC6L,CAPRIN1,PRKCI,TTK,TRAP1,EFTUD2,MCM3,NDUFV1,KIF18A,AFG3L2,HSPA8,MASTL,CCT2,ATAD2,KIF11,RRM1,KIF24,HLTF,OLA1,ACTR2,MTRR,AURKA,SMC4,NOL9,CHORDC1,NAT10,KIF20A,CDC7,TUFM,SMC1A,LIG1,PAK2,KIF2…
GO:MF	purine ribonucleoside triphosphate binding	GO:0035639	FALSE	5.7958568592297e-13	12.236882348876211	1853	262	68	20212	MCM2,ATAD5,MCM5,AURKB,MCM7,WEE1,PFKP,MSH2,BRIP1,EIF4A3,MCM6,MSH6,KIF15,MTHFD1L,IARS2,KIF14,BUB1B,TOP2A,PFAS,RAN,KIF4A,KIF22,CARS2,CLPB,CDK4,KIF23,MELK,FANCM,ORC1,FKBP4,HNRNPU,PRKAA2,CHEK1,ATP5F1B,SEPHS1,DCK,ERCC6L,CAPRIN1,PRKCI,TTK,TRAP1,EFTUD2,MCM3,KIF18A,AFG3L2,HSPA8,MASTL,CCT2,ATAD2,KIF11,RRM1,KIF24,HLTF,OLA1,ACTR2,AURKA,SMC4,NOL9,CHORDC1,NAT10,KIF20A,CDC7,TUFM,SMC1A,LIG1,PAK2,KIF2A,FIGNL1
GO:MF	protein binding	GO:0005515	FALSE	1.8923510131409126e-12	11.722998302960162	14838	262	242	20212	UHRF1,ENO1,MCM2,COX4I1,ATAD5,POLA1,PRPF8,MCM5,AURKB,MCM7,RACGAP1,WEE1,H3-3A,FAM83D,PFKP,PRDX3,RPA1,POLD2,CENPF,POLA2,RCC2,STRBP,PSMD11,MSH2,HADH,CCNE2,RBBP7,TPX2,USP10,AMFR,BRIP1,PRMT5,TYMS,SPAG5,RBBP4,CBFB,TOPBP1,STMN1,SLC25A5,RAD51AP1,CLSPN,CHAF1A,SUZ12,EIF4A3,MCM6,CASP2,MSH6,SPC25,UQCRC2,KIF15,KNL1,MTHFD1L,BCL7A,TFDP1,PARP2,CBX5,SGO1,FANCD2,HNRNPA3,KIF14,RANGAP1,BUB1B,TOP2A,MCM10,POLR1D,MTFR2,…
GO:MF	anion binding	GO:0043168	FALSE	2.0353952854665018e-12	11.691351235762536	2452	262	79	20212	MCM2,ATAD5,MCM5,AURKB,MCM7,RACGAP1,WEE1,PFKP,MSH2,HADH,BRIP1,TYMS,EIF4A3,MCM6,MSH6,KIF15,MTHFD1L,IARS2,GOT2,KIF14,BUB1B,TOP2A,PFAS,RAN,KIF4A,KIF22,CARS2,CLPB,CDK4,KIF23,MELK,AIFM1,FANCM,ORC1,FKBP4,HNRNPU,PRKAA2,CHEK1,ATP5F1B,SEPHS1,DCK,ETFA,ERCC6L,CAPRIN1,PRKCI,TTK,TRAP1,EFTUD2,MCM3,NDUFV1,KIF18A,FLII,AFG3L2,HSPA8,MASTL,CCT2,ATAD2,KIF11,RRM1,KIF24,HLTF,OLA1,ACTR2,MTRR,SDHA,AURKA,SMC4,NOL9,PTGES2,…
GO:MF	purine ribonucleotide binding	GO:0032555	FALSE	3.2894863373929616e-12	11.482871913068944	1919	262	68	20212	MCM2,ATAD5,MCM5,AURKB,MCM7,WEE1,PFKP,MSH2,BRIP1,EIF4A3,MCM6,MSH6,KIF15,MTHFD1L,IARS2,KIF14,BUB1B,TOP2A,PFAS,RAN,KIF4A,KIF22,CARS2,CLPB,CDK4,KIF23,MELK,FANCM,ORC1,FKBP4,HNRNPU,PRKAA2,CHEK1,ATP5F1B,SEPHS1,DCK,ERCC6L,CAPRIN1,PRKCI,TTK,TRAP1,EFTUD2,MCM3,KIF18A,AFG3L2,HSPA8,MASTL,CCT2,ATAD2,KIF11,RRM1,KIF24,HLTF,OLA1,ACTR2,AURKA,SMC4,NOL9,CHORDC1,NAT10,KIF20A,CDC7,TUFM,SMC1A,LIG1,PAK2,KIF2A,FIGNL1
GO:MF	ATP hydrolysis activity	GO:0016887	FALSE	5.468715605205384e-12	11.262114661065196	404	262	30	20212	MCM2,ATAD5,MCM5,MCM7,MSH2,BRIP1,EIF4A3,MCM6,KIF15,KIF14,KIF22,CLPB,KIF23,FANCM,ORC1,ATP5F1B,ERCC6L,TRAP1,MCM3,KIF18A,AFG3L2,HSPA8,CCT2,ATAD2,OLA1,SMC4,KIF20A,SMC1A,KIF2A,FIGNL1
GO:MF	catalytic activity	GO:0003824	TRUE	2.078444578487218e-11	10.682261551421457	5758	262	132	20212	UHRF1,ENO1,MCM2,COX4I1,ATAD5,POLA1,PRPF8,MCM5,AURKB,MCM7,WEE1,PFKP,PRDX3,CS,MSH2,HADH,USP10,AMFR,BRIP1,PRMT5,TYMS,RBBP4,SUZ12,EIF4A3,MCM6,CASP2,MSH6,UQCRC2,KIF15,MTHFD1L,PARP2,NNT,IARS2,GOT2,KIF14,BUB1B,TOP2A,POLR1D,PFAS,RAN,KIF22,SMS,BARD1,CARS2,CLPB,UQCRFS1,CDK4,CDC25A,KIF23,MELK,EXOSC10,AIFM1,FANCM,BRCA2,PDP2,OXCT1,ORC1,FKBP4,MEX3C,PRKAA2,CHEK1,IDH3A,MRPL44,ATP5F1B,SEPHS1,DCK,NSUN2,KAT2A,ETFA,…
GO:MF	carbohydrate derivative binding	GO:0097367	FALSE	7.726839119904192e-11	10.111998130082553	2304	262	73	20212	MCM2,ATAD5,MCM5,AURKB,MCM7,WEE1,PFKP,MSH2,BRIP1,EIF4A3,MCM6,MSH6,KIF15,MTHFD1L,PARP2,IARS2,KIF14,BUB1B,TOP2A,PFAS,RAN,KIF4A,KIF22,CARS2,CLPB,CDK4,KIF23,MELK,AIFM1,FANCM,ORC1,FKBP4,HNRNPU,PRKAA2,CHEK1,ATP5F1B,SEPHS1,DCK,ERCC6L,CAPRIN1,PRKCI,TTK,TRAP1,EFTUD2,MCM3,NDUFV1,KIF18A,AFG3L2,HSPA8,MASTL,CCT2,ATAD2,KIF11,RRM1,KIF24,HLTF,OLA1,ACTR2,MTRR,AURKA,SMC4,NOL9,CHORDC1,NAT10,HPF1,KIF20A,CDC7,TUFM,SMC…
GO:MF	organic cyclic compound binding	GO:0097159	FALSE	5.137845875563786e-10	9.289218927783983	7546	262	154	20212	UHRF1,ENO1,MCM2,ATAD5,POLA1,PRPF8,MCM5,AURKB,MCM7,WEE1,H3-3A,PFKP,RPA1,POLD2,CS,POLA2,RBM28,RCC2,STRBP,MSH2,HADH,RBBP7,USP10,BRIP1,PRMT5,TYMS,RBBP4,CBFB,TOPBP1,SLC25A5,RAD51AP1,CLSPN,SUZ12,EIF4A3,MCM6,MSH6,KIF15,MTHFD1L,TFDP1,PARP2,NNT,IARS2,GOT2,HNRNPA3,KIF14,RANGAP1,BUB1B,TOP2A,MCM10,POLR1D,PFAS,RAN,KIF4A,KIF22,HNRNPAB,BARD1,CARS2,CLPB,CDK4,DAZAP1,TP53,KIF23,MELK,EXOSC10,AIFM1,RBL1,FANCM,E2F8,B…
GO:MF	chromatin binding	GO:0003682	TRUE	1.2257114872544332e-9	8.911611744	602	262	33	20212	POLA1,H3-3A,CENPF,MSH2,BRIP1,RBBP4,CHAF1A,SUZ12,MSH6,PARP2,CBX5,TOP2A,RAN,TP53,RBL1,FANCM,ORC1,HNRNPU,PRKAA2,NOC2L,KAT2A,PCNA,POLD1,ATAD2,SMARCC1,PARP1,ACTL6A,EZH2,SMC4,HPF1,NCOA5,SMC1A,MCMBP
GO:MF	tubulin binding	GO:0015631	TRUE	3.849036329094027e-9	8.414647989801587	389	262	26	20212	RACGAP1,FAM83D,CENPF,RCC2,STRBP,SPAG5,STMN1,KIF15,KIF14,KIF4A,KIF22,KIF23,BRCA2,CEP135,DIAPH3,KIF18A,KIF11,KIF24,HAUS8,DLGAP5,CENPJ,GAPDH,KIF20A,NEDD1,KIF2A,CKAP5
GO:MF	microtubule binding	GO:0008017	FALSE	6.3248496304555415e-9	8.198949795122846	278	262	22	20212	RACGAP1,FAM83D,CENPF,RCC2,STRBP,SPAG5,KIF15,KIF14,KIF4A,KIF22,KIF23,CEP135,DIAPH3,KIF18A,KIF11,KIF24,HAUS8,DLGAP5,GAPDH,KIF20A,KIF2A,CKAP5
GO:MF	catalytic activity, acting on DNA	GO:0140097	FALSE	3.9362285961372456e-8	7.404919687893605	248	262	20	20212	MCM2,ATAD5,POLA1,MCM5,MCM7,MSH2,BRIP1,RBBP4,MCM6,MSH6,TOP2A,FANCM,ERCC6L,ANKLE1,MCM3,PCNA,POLD1,RAD1,HLTF,LIG1
GO:MF	ribonucleoside triphosphate phosphatase activity	GO:0017111	FALSE	2.242627207025279e-7	6.649242913393218	734	262	33	20212	MCM2,ATAD5,MCM5,MCM7,MSH2,BRIP1,EIF4A3,MCM6,KIF15,KIF14,RAN,KIF22,CLPB,KIF23,FANCM,ORC1,ATP5F1B,ERCC6L,TRAP1,EFTUD2,MCM3,KIF18A,AFG3L2,HSPA8,CCT2,ATAD2,OLA1,SMC4,KIF20A,TUFM,SMC1A,KIF2A,FIGNL1
GO:MF	single-stranded DNA binding	GO:0003697	FALSE	2.559363048797634e-7	6.591868104536379	121	262	14	20212	MCM2,POLA1,MCM5,MCM7,RPA1,MSH2,RAD51AP1,MCM6,MCM10,TP53,BRCA2,HNRNPU,MCM3,SMC4
GO:MF	ATP-dependent activity, acting on DNA	GO:0008094	FALSE	3.188200447610168e-7	6.4964543815813345	123	262	14	20212	MCM2,ATAD5,MCM5,MCM7,MSH2,BRIP1,RBBP4,MCM6,MSH6,TOP2A,FANCM,ERCC6L,MCM3,HLTF
GO:MF	hydrolase activity, acting on acid anhydrides, in phosphorus-containing anhydrides	GO:0016818	FALSE	4.3696679529382784e-7	6.3595515634152875	795	262	34	20212	MCM2,ATAD5,MCM5,MCM7,MSH2,BRIP1,EIF4A3,MCM6,KIF15,KIF14,RAN,KIF22,CLPB,KIF23,FANCM,ORC1,ATP5F1B,ERCC6L,TRAP1,EFTUD2,MCM3,KIF18A,AFG3L2,HSPA8,CCT2,ATAD2,HLTF,OLA1,SMC4,KIF20A,TUFM,SMC1A,KIF2A,FIGNL1
GO:MF	hydrolase activity, acting on acid anhydrides	GO:0016817	FALSE	4.3696679529382784e-7	6.3595515634152875	795	262	34	20212	MCM2,ATAD5,MCM5,MCM7,MSH2,BRIP1,EIF4A3,MCM6,KIF15,KIF14,RAN,KIF22,CLPB,KIF23,FANCM,ORC1,ATP5F1B,ERCC6L,TRAP1,EFTUD2,MCM3,KIF18A,AFG3L2,HSPA8,CCT2,ATAD2,HLTF,OLA1,SMC4,KIF20A,TUFM,SMC1A,KIF2A,FIGNL1
GO:MF	protein-containing complex binding	GO:0044877	FALSE	6.681415377782813e-7	6.175131527696782	1752	262	54	20212	POLA1,H3-3A,PFKP,CENPF,MSH2,AMFR,BRIP1,PRMT5,RBBP4,CLSPN,CHAF1A,SUZ12,EIF4A3,MSH6,PARP2,CBX5,TOP2A,RAN,TP53,RBL1,FANCM,LCP1,ORC1,HNRNPU,PRKAA2,GPSM2,GEMIN4,NOC2L,KAT2A,PCNA,POLD1,FLII,HSPA8,ATAD2,SMARCC1,UBAC1,ABLIM1,PARP1,OLA1,ACTL6A,CFL1,PSMG1,ACTR2,ERI1,EZH2,SMC4,PGAM5,TMEM70,HPF1,NCOA5,SMC1A,MCMBP,SF3B3,CKAP5
GO:MF	pyrophosphatase activity	GO:0016462	FALSE	1.60287E-06	5.795102152032751	794	262	33	20212	MCM2,ATAD5,MCM5,MCM7,MSH2,BRIP1,EIF4A3,MCM6,KIF15,KIF14,RAN,KIF22,CLPB,KIF23,FANCM,ORC1,ATP5F1B,ERCC6L,TRAP1,EFTUD2,MCM3,KIF18A,AFG3L2,HSPA8,CCT2,ATAD2,OLA1,SMC4,KIF20A,TUFM,SMC1A,KIF2A,FIGNL1
GO:MF	DNA binding	GO:0003677	FALSE	2.58484E-06	5.587567010464441	2532	262	67	20212	UHRF1,ENO1,MCM2,ATAD5,POLA1,MCM5,MCM7,H3-3A,RPA1,POLD2,POLA2,STRBP,MSH2,BRIP1,PRMT5,RBBP4,CBFB,TOPBP1,RAD51AP1,CLSPN,SUZ12,MCM6,MSH6,TFDP1,PARP2,TOP2A,MCM10,POLR1D,KIF4A,KIF22,TP53,AIFM1,RBL1,FANCM,E2F8,BRCA2,ORC1,PTBP1,HNRNPU,ORC6,ERCC6L,ZNF367,MCM3,PCNA,ILF3,POLD1,SMARCC1,RAD1,HLTF,LMNB1,HMGB3,PARP1,ACTL6A,ZBED4,GTF2I,POLDIP2,MIS18BP1,PRIM2,CGGBP1,EZH2,GZF1,SMC4,ZW10,PTGES2,SMC1A,LIG1,WDR76
GO:MF	catalytic activity, acting on a nucleic acid	GO:0140640	FALSE	5.1212E-06	5.290628208955072	623	262	28	20212	MCM2,ATAD5,POLA1,MCM5,MCM7,MSH2,BRIP1,RBBP4,EIF4A3,MCM6,MSH6,IARS2,TOP2A,POLR1D,CARS2,EXOSC10,FANCM,MRPL44,NSUN2,ERCC6L,ANKLE1,MCM3,PCNA,POLD1,RAD1,HLTF,ERI1,LIG1
GO:MF	microtubule motor activity	GO:0003777	FALSE	7.36777E-06	5.132663654	68	262	10	20212	KIF15,KIF14,KIF4A,KIF22,KIF23,KIF18A,KIF11,KIF24,KIF20A,KIF2A
GO:MF	cytoskeletal protein binding	GO:0008092	FALSE	0.00037123	3.4303564246518965	1002	262	33	20212	RACGAP1,FAM83D,CENPF,RCC2,STRBP,SPAG5,STMN1,KIF15,KIF14,KIF4A,KIF22,KIF23,BRCA2,LCP1,CEP135,DIAPH3,FKBP4,HNRNPU,KIF18A,FLII,KIF11,KIF24,ABLIM1,HAUS8,CFL1,ACTR2,DLGAP5,CENPJ,GAPDH,KIF20A,NEDD1,KIF2A,CKAP5
GO:MF	nucleic acid binding	GO:0003676	FALSE	0.000440804	3.355754858132655	5491	262	107	20212	UHRF1,ENO1,MCM2,ATAD5,POLA1,PRPF8,MCM5,MCM7,H3-3A,RPA1,POLD2,CS,POLA2,RBM28,RCC2,STRBP,MSH2,RBBP7,USP10,BRIP1,PRMT5,TYMS,RBBP4,CBFB,TOPBP1,SLC25A5,RAD51AP1,CLSPN,SUZ12,EIF4A3,MCM6,MSH6,TFDP1,PARP2,IARS2,GOT2,HNRNPA3,RANGAP1,TOP2A,MCM10,POLR1D,RAN,KIF4A,KIF22,HNRNPAB,BARD1,DAZAP1,TP53,EXOSC10,AIFM1,RBL1,FANCM,E2F8,BRCA2,ORC1,PTBP1,FKBP4,MEX3C,HNRNPU,ORC6,MRPL44,NOC2L,NSUN2,ERCC6L,CAPRIN1,TRAP1,ZNF…
GO:MF	cytoskeletal motor activity	GO:0003774	FALSE	0.001107917	2.955492923055033	115	262	10	20212	KIF15,KIF14,KIF4A,KIF22,KIF23,KIF18A,KIF11,KIF24,KIF20A,KIF2A
GO:MF	small molecule binding	GO:0036094	FALSE	0.001926927	2.715134633486396	6357	262	117	20212	UHRF1,ENO1,MCM2,ATAD5,POLA1,MCM5,AURKB,MCM7,RACGAP1,WEE1,PFKP,RPA1,COQ10A,MSH2,HADH,AMFR,BRIP1,PRMT5,TYMS,SUZ12,EIF4A3,MCM6,MSH6,UQCRC2,KIF15,MTHFD1L,NNT,IARS2,GOT2,KIF14,BUB1B,TOP2A,MCM10,PFAS,RAN,KIF4A,KIF22,MIS18A,BARD1,CARS2,CLPB,UQCRFS1,CDK4,TP53,KIF23,MELK,EXOSC10,AIFM1,FANCM,LCP1,PDP2,ORC1,FKBP4,MEX3C,HNRNPU,PRKAA2,CHEK1,GPSM2,IDH3A,ATP5F1B,SEPHS1,DCK,ETFA,ERCC6L,CAPRIN1,PRKCI,TTK,TRAP1,ZN…
GO:MF	damaged DNA binding	GO:0003684	FALSE	0.00202224	2.6941673840726055	73	262	8	20212	RPA1,MSH2,MSH6,PARP2,PCNA,POLD1,RAD1,PARP1
GO:MF	histone binding	GO:0042393	FALSE	0.002368181	2.6255850248834163	251	262	14	20212	UHRF1,MCM2,RBBP7,RBBP4,SUZ12,MSH6,CBX5,NOC2L,NCAPG2,WDR5,ATAD2,SMARCC1,COPRS,HPF1
GO:MF	single-stranded DNA helicase activity	GO:0017116	FALSE	0.004257385	2.370857076846151	23	262	5	20212	MCM2,MCM5,MCM7,MCM6,MCM3
GO:MF	DNA helicase activity	GO:0003678	FALSE	0.004737329	2.3244664888860056	59	262	7	20212	MCM2,MCM5,MCM7,BRIP1,MCM6,FANCM,MCM3
GO:MF	DNA secondary structure binding	GO:0000217	TRUE	0.00516578	2.286864122052668	40	262	6	20212	MSH2,RAD51AP1,CLSPN,MSH6,FANCM,HMGB3
GO:MF	enzyme binding	GO:0019899	FALSE	0.007277301	2.1380296379769965	2103	262	50	20212	ENO1,MCM2,POLA1,AURKB,RACGAP1,FAM83D,PRDX3,RCC2,CCNE2,TPX2,AMFR,RBBP4,SLC25A5,CASP2,MSH6,CBX5,SGO1,FANCD2,KIF14,RANGAP1,TOP2A,MCM10,BARD1,CDC25A,TP53,BRCA2,LCP1,DIAPH3,HNRNPU,KAT2A,TRAP1,PCNA,POLD1,HSPA8,MASTL,KPNB1,CCT2,KIF11,HLTF,LMNB1,PARP1,CASP8AP2,AURKA,CENPJ,SAE1,NAT10,KIF20A,PAK2,WDR76,FAF1
GO:MF	ion binding	GO:0043167	FALSE	0.010836318108210433	1.9651182544128973	6146	262	111	20212	UHRF1,ENO1,MCM2,ATAD5,POLA1,MCM5,AURKB,MCM7,RACGAP1,WEE1,PFKP,RPA1,MSH2,HADH,AMFR,BRIP1,TYMS,SUZ12,EIF4A3,MCM6,MSH6,UQCRC2,KIF15,MTHFD1L,IARS2,GOT2,KIF14,BUB1B,TOP2A,MCM10,PFAS,RAN,KIF4A,KIF22,MIS18A,BARD1,CARS2,CLPB,UQCRFS1,CDK4,TP53,KIF23,MELK,AIFM1,FANCM,LCP1,PDP2,ORC1,FKBP4,MEX3C,HNRNPU,PRKAA2,CHEK1,IDH3A,ATP5F1B,SEPHS1,DCK,ETFA,ERCC6L,CAPRIN1,PRKCI,TTK,TRAP1,ZNF367,EFTUD2,MCM3,NDUFV1,KIF18A,…
GO:MF	3'-5' DNA helicase activity	GO:0043138	FALSE	0.010841913609853522	1.964894057571324	14	262	4	20212	MCM2,MCM5,MCM6,FANCM
GO:MF	DNA replication origin binding	GO:0003688	TRUE	0.010841913609853522	1.964894057571324	14	262	4	20212	MCM2,POLA1,MCM5,MCM10
GO:MF	binding	GO:0005488	FALSE	0.011396063668162199	1.9432451330852216	18370	262	255	20212	UHRF1,ENO1,MCM2,COX4I1,ATAD5,POLA1,PRPF8,MCM5,AURKB,MCM7,RACGAP1,WEE1,H3-3A,FAM83D,PFKP,PRDX3,RPA1,POLD2,CENPF,CS,POLA2,RBM28,RCC2,STRBP,COQ10A,PSMD11,MSH2,HADH,CCNE2,RBBP7,TPX2,USP10,AMFR,BRIP1,PRMT5,TYMS,SPAG5,RBBP4,CBFB,TOPBP1,STMN1,SLC25A5,RAD51AP1,CLSPN,CHAF1A,SUZ12,EIF4A3,MCM6,CASP2,MSH6,SPC25,UQCRC2,KIF15,KNL1,MTHFD1L,BCL7A,TFDP1,PARP2,CBX5,SGO1,NNT,IARS2,GOT2,FANCD2,HNRNPA3,KIF14,RANGAP1,…
GO:MF	nucleosome binding	GO:0031491	FALSE	0.014747436693580232	1.8312834594536298	70	262	7	20212	H3-3A,RBBP4,PARP2,NOC2L,SMARCC1,PARP1,ACTL6A
GO:MF	poly-ADP-D-ribose binding	GO:0072572	FALSE	0.018191881891282815	1.7401223722545511	6	262	3	20212	PARP2,AIFM1,HPF1
GO:MF	DNA insertion or deletion binding	GO:0032135	TRUE	0.018191881891282815	1.7401223722545511	6	262	3	20212	MSH2,MSH6,PCNA
GO:MF	MutLalpha complex binding	GO:0032405	TRUE	0.018191881891282815	1.7401223722545511	6	262	3	20212	MSH2,MSH6,PCNA
GO:MF	helicase activity	GO:0004386	FALSE	0.020314225	1.6921997363789323	160	262	10	20212	MCM2,MCM5,MCM7,BRIP1,EIF4A3,MCM6,FANCM,ERCC6L,MCM3,HLTF
GO:MF	NAD binding	GO:0051287	FALSE	0.026838061284763723	1.571248859730296	53	262	6	20212	HADH,NNT,IDH3A,NDUFV1,PARP1,GAPDH
GO:MF	four-way junction DNA binding	GO:0000400	FALSE	0.031815606	1.4973597958414415	18	262	4	20212	MSH2,MSH6,FANCM,HMGB3
GO:MF	transferase activity	GO:0016740	FALSE	0.032845636811367075	1.4835223136110591	2350	262	52	20212	UHRF1,POLA1,AURKB,WEE1,PFKP,CS,HADH,AMFR,PRMT5,TYMS,SUZ12,PARP2,GOT2,BUB1B,POLR1D,SMS,BARD1,CDK4,MELK,BRCA2,OXCT1,MEX3C,PRKAA2,CHEK1,SEPHS1,DCK,NSUN2,KAT2A,PRKCI,TTK,SETD9,POLD1,WDR5,MASTL,HLTF,PARP1,EEF1AKMT1,SKP2,ESCO2,ATIC,AURKA,TRAIP,EZH2,NOL9,NAT10,NEDD4L,GAPDH,COX10,CDC7,POGLUT2,PAK2,CKAP5
GO:MF	hydrolase activity	GO:0016787	FALSE	0.034790306	1.4585417495415174	2478	262	54	20212	MCM2,ATAD5,PRPF8,MCM5,MCM7,MSH2,USP10,BRIP1,EIF4A3,MCM6,CASP2,UQCRC2,KIF15,IARS2,KIF14,RAN,KIF22,CLPB,CDC25A,KIF23,EXOSC10,FANCM,PDP2,ORC1,MRPL44,ATP5F1B,ERCC6L,ANKLE1,TRAP1,EFTUD2,MCM3,PCNA,KIF18A,POLD1,AFG3L2,HSPA8,CCT2,ATAD2,HTRA4,RAD1,PMPCA,HLTF,AHCY,OLA1,ESPL1,ERI1,ATIC,SMC4,PGAM5,KIF20A,TUFM,SMC1A,KIF2A,FIGNL1
GO:MF	histone modifying activity	GO:0140993	TRUE	0.046258616864382235	1.334807356804196	212	262	11	20212	UHRF1,PRMT5,SUZ12,BRCA2,PRKAA2,CHEK1,KAT2A,WDR5,EEF1AKMT1,AURKA,EZH2
GO:BP	cell cycle process	GO:0022402	TRUE	5.893569169173663e-56	55.22962161505706	1276	260	105	21031	MCM2,ATAD5,POLA1,AURKB,RACGAP1,WEE1,FAM83D,CENPF,RCC2,MSH2,CCNE2,TPX2,BRIP1,PRMT5,SPAG5,TOPBP1,STMN1,SLC25A5,RAD51AP1,CLSPN,MCM6,CASP2,MSH6,SPC25,KNL1,BCL7A,TFDP1,SGO1,FANCD2,KIF14,BUB1B,TOP2A,RAN,KIF4A,KIF22,MIS18A,BUB3,BARD1,CDK4,CDC25A,TP53,KIF23,MELK,RBL1,FANCM,E2F8,BRCA2,CKAP2,CEP135,ORC1,DIAPH3,HNRNPU,CHEK1,NUDC,GPSM2,NSUN2,KAT2A,ANKLE1,TTK,CCNB3,SGO2,MCM3,PCNA,CENPU,KIF18A,NCAPG2,MASTL,KPN…
GO:BP	cell cycle	GO:0007049	FALSE	4.029214427728408e-52	51.394779619605615	1819	260	117	21031	UHRF1,MCM2,ATAD5,POLA1,MCM5,AURKB,MCM7,RACGAP1,WEE1,FAM83D,RPA1,CENPF,RCC2,MSH2,CCNE2,TPX2,BRIP1,PRMT5,SPAG5,RBBP4,TOPBP1,STMN1,SLC25A5,RAD51AP1,CLSPN,CHAF1A,MCM6,CASP2,MSH6,SPC25,KIF15,KNL1,BCL7A,TFDP1,SGO1,FANCD2,KIF14,BUB1B,TOP2A,RAN,KIF4A,KIF22,MIS18A,BUB3,BARD1,CDK4,CDC25A,TP53,KIF23,MELK,CDCA3,RBL1,FANCM,E2F8,BRCA2,CKAP2,CEP135,ORC1,DIAPH3,HNRNPU,CHEK1,NUDC,GPSM2,NSUN2,KAT2A,ERCC6L,ANKLE1,T…
GO:BP	mitotic cell cycle process	GO:1903047	FALSE	9.725019346764021e-43	42.01210952602442	745	260	74	21031	MCM2,ATAD5,POLA1,AURKB,RACGAP1,WEE1,CENPF,RCC2,MSH2,CCNE2,TPX2,PRMT5,SPAG5,TOPBP1,STMN1,CLSPN,MCM6,CASP2,SPC25,KNL1,BCL7A,TFDP1,FANCD2,KIF14,BUB1B,RAN,KIF4A,KIF22,BUB3,BARD1,CDK4,CDC25A,TP53,KIF23,MELK,RBL1,BRCA2,CKAP2,ORC1,HNRNPU,CHEK1,NUDC,GPSM2,TTK,CCNB3,MCM3,PCNA,KIF18A,NCAPG2,MASTL,KPNB1,KIF11,SMARCC1,RRM2,RRM1,DSN1,SKP2,ACTL6A,CFL1,ESPL1,POLDIP2,ZWINT,DLGAP5,AURKA,EZH2,CENPJ,SMC4,ZW10,KIF20…
GO:BP	mitotic cell cycle	GO:0000278	FALSE	3.705877114089453e-40	39.431108985869166	895	260	77	21031	MCM2,ATAD5,POLA1,AURKB,RACGAP1,WEE1,CENPF,RCC2,MSH2,CCNE2,TPX2,PRMT5,SPAG5,TOPBP1,STMN1,CLSPN,MCM6,CASP2,SPC25,KIF15,KNL1,BCL7A,TFDP1,FANCD2,KIF14,BUB1B,RAN,KIF4A,KIF22,BUB3,BARD1,CDK4,CDC25A,TP53,KIF23,MELK,RBL1,E2F8,BRCA2,CKAP2,ORC1,HNRNPU,CHEK1,NUDC,GPSM2,TTK,CCNB3,MCM3,PCNA,KIF18A,NCAPG2,MASTL,KPNB1,KIF11,SMARCC1,RRM2,RRM1,DSN1,SKP2,ACTL6A,CFL1,ESPL1,POLDIP2,ZWINT,DLGAP5,AURKA,EZH2,CENPJ,SMC4…
GO:BP	DNA metabolic process	GO:0006259	TRUE	1.9359672482877818e-36	35.71310199	1040	260	78	21031	UHRF1,MCM2,ATAD5,POLA1,MCM5,AURKB,MCM7,RPA1,POLD2,CENPF,POLA2,MSH2,CCNE2,RBBP7,USP10,BRIP1,PRMT5,TYMS,RBBP4,TOPBP1,RAD51AP1,CLSPN,CHAF1A,MCM6,MSH6,BCL7A,TFDP1,PARP2,FANCD2,TOP2A,MCM10,RAN,KIF22,HNRNPAB,MIS18A,BARD1,TP53,EXOSC10,AIFM1,FANCM,E2F8,BRCA2,ORC1,HNRNPU,CHEK1,ORC6,KAT2A,ANKLE1,MCM3,PCNA,POLD1,CCT2,SMARCC1,RRM2,RRM1,RAD1,HLTF,HMGB3,PARP1,ACTL6A,ACTR2,MTRR,ESCO2,POLDIP2,PRIM2,TRAIP,EZH2,FA…
GO:BP	chromosome segregation	GO:0007059	FALSE	2.4650816948473582e-34	33.60816868326972	425	260	53	21031	AURKB,RACGAP1,FAM83D,CENPF,RCC2,CCNE2,TPX2,BRIP1,SPAG5,SLC25A5,SPC25,KNL1,BCL7A,SGO1,FANCD2,KIF14,BUB1B,TOP2A,RAN,KIF4A,KIF22,MIS18A,BUB3,KIF23,DIAPH3,HNRNPU,NUDC,GPSM2,TTK,SGO2,CENPU,KIF18A,NCAPG2,KPNB1,KIF11,SMARCC1,DSN1,ASPM,ACTL6A,HAUS8,ESPL1,ACTR2,ESCO2,POLDIP2,ZWINT,DLGAP5,AURKA,CENPL,CENPJ,SMC4,ZW10,SMC1A,KIF2A
GO:BP	cell division	GO:0051301	FALSE	1.1522588457117641e-33	32.93844994917952	656	260	62	21031	MCM5,AURKB,RACGAP1,WEE1,FAM83D,CENPF,RCC2,CCNE2,TPX2,BRIP1,SPAG5,STMN1,SPC25,KNL1,SGO1,KIF14,BUB1B,TOP2A,RAN,KIF4A,MIS18A,BUB3,CDK4,CDC25A,KIF23,CDCA3,E2F8,BRCA2,CKAP2,HNRNPU,NUDC,GPSM2,NSUN2,KAT2A,ERCC6L,CCNB3,SGO2,NCAPG2,WDR5,MASTL,KIF11,DSN1,ASPM,HAUS8,CFL1,ESPL1,ACTR2,POLDIP2,MIS18BP1,ZWINT,AURKA,CENPJ,SMC4,ZW10,KIF20A,CDC7,NEDD1,SMC1A,MCMBP,LIG1,KIF2A,CKAP5
GO:BP	chromosome organization	GO:0051276	FALSE	1.8602596399883346e-33	32.730426436241885	635	260	61	21031	MCM2,MCM5,AURKB,MCM7,RACGAP1,H3-3A,RPA1,CENPF,MSH2,CCNE2,TPX2,BRIP1,SPAG5,MCM6,SPC25,KNL1,BCL7A,SGO1,FANCD2,KIF14,BUB1B,TOP2A,RAN,KIF4A,KIF22,MIS18A,BUB3,TP53,KIF23,EXOSC10,AIFM1,FANCM,BRCA2,HNRNPU,NUDC,TTK,SGO2,MCM3,PCNA,KIF18A,NCAPG2,KPNB1,CCT2,KIF11,SMARCC1,DSN1,HMGB3,PARP1,ACTL6A,ESPL1,ESCO2,POLDIP2,ZWINT,DLGAP5,EZH2,SMC4,ZW10,NAT10,SMC1A,MCMBP,KIF2A
GO:BP	regulation of cell cycle process	GO:0010564	FALSE	3.176903563276707e-29	28.497995968229965	724	260	60	21031	ATAD5,AURKB,RACGAP1,WEE1,FAM83D,CENPF,RCC2,MSH2,TPX2,BRIP1,PRMT5,SPAG5,TOPBP1,RAD51AP1,CLSPN,CASP2,SPC25,KNL1,BCL7A,TFDP1,FANCD2,KIF14,BUB1B,BUB3,BARD1,CDK4,CDC25A,TP53,KIF23,RBL1,E2F8,BRCA2,ORC1,HNRNPU,CHEK1,GPSM2,NSUN2,KAT2A,TTK,NCAPG2,KIF11,SMARCC1,RRM2,RRM1,RAD1,ACTL6A,ESPL1,POLDIP2,ZWINT,DLGAP5,AURKA,EZH2,CENPJ,SMC4,ZW10,CHORDC1,NAT10,KIF20A,CDC7,WDR76
GO:BP	organelle fission	GO:0048285	FALSE	8.760777841044742e-29	28.05745733252182	495	260	51	21031	AURKB,RACGAP1,CENPF,CCNE2,TPX2,BRIP1,PRMT5,SPAG5,RAD51AP1,SPC25,KNL1,SGO1,FANCD2,KIF14,BUB1B,TOP2A,MTFR2,RAN,KIF4A,KIF22,BUB3,KIF23,FANCM,BRCA2,HNRNPU,CHEK1,NUDC,ANKLE1,TTK,KIF18A,NCAPG2,MASTL,KPNB1,KIF11,RAD1,DSN1,ASPM,ESPL1,ACTR2,POLDIP2,ZWINT,DLGAP5,AURKA,SMC4,PGAM5,ZW10,COX10,FANCA,SMC1A,KIF2A,FIGNL1
GO:BP	nuclear chromosome segregation	GO:0098813	FALSE	1.0716393705689961e-28	27.969951339383748	318	260	43	21031	AURKB,RACGAP1,FAM83D,CENPF,RCC2,CCNE2,TPX2,BRIP1,SPAG5,SPC25,KNL1,BCL7A,SGO1,FANCD2,KIF14,BUB1B,TOP2A,RAN,KIF4A,KIF22,BUB3,KIF23,HNRNPU,NUDC,TTK,KIF18A,NCAPG2,KPNB1,KIF11,SMARCC1,DSN1,ASPM,ACTL6A,ESPL1,ACTR2,POLDIP2,ZWINT,DLGAP5,AURKA,SMC4,ZW10,SMC1A,KIF2A
GO:BP	nuclear division	GO:0000280	FALSE	1.0396589906220161e-27	26.983109086448067	447	260	48	21031	AURKB,RACGAP1,CENPF,CCNE2,TPX2,BRIP1,PRMT5,SPAG5,RAD51AP1,SPC25,KNL1,SGO1,FANCD2,KIF14,BUB1B,TOP2A,RAN,KIF4A,KIF22,BUB3,KIF23,FANCM,BRCA2,HNRNPU,CHEK1,NUDC,ANKLE1,TTK,KIF18A,NCAPG2,MASTL,KPNB1,KIF11,RAD1,DSN1,ASPM,ESPL1,ACTR2,POLDIP2,ZWINT,DLGAP5,AURKA,SMC4,ZW10,FANCA,SMC1A,KIF2A,FIGNL1
GO:BP	cell cycle phase transition	GO:0044770	FALSE	4.552228248642281e-25	24.341775970549566	537	260	49	21031	ATAD5,AURKB,WEE1,FAM83D,CENPF,RCC2,MSH2,CCNE2,BRIP1,TOPBP1,CLSPN,CASP2,SPC25,KNL1,BCL7A,TFDP1,FANCD2,KIF14,BUB1B,BUB3,BARD1,CDK4,CDC25A,TP53,MELK,RBL1,BRCA2,ORC1,CHEK1,NSUN2,TTK,CCNB3,MASTL,SMARCC1,RRM2,RRM1,RAD1,SKP2,ACTL6A,ESPL1,ZWINT,DLGAP5,AURKA,EZH2,CENPJ,ZW10,NPAT,CDC7,WDR76
GO:BP	regulation of cell cycle	GO:0051726	FALSE	3.689699338909219e-24	23.433009021584187	1105	260	66	21031	ATAD5,AURKB,RACGAP1,WEE1,FAM83D,CENPF,RCC2,MSH2,CCNE2,TPX2,BRIP1,PRMT5,SPAG5,TOPBP1,RAD51AP1,CLSPN,CASP2,SPC25,KNL1,BCL7A,TFDP1,FANCD2,KIF14,BUB1B,BUB3,BARD1,CDK4,CDC25A,TP53,KIF23,RBL1,E2F8,BRCA2,ORC1,HNRNPU,CHEK1,GPSM2,NSUN2,KAT2A,TTK,NCAPG2,WDR5,MASTL,KIF11,SMARCC1,RRM2,RRM1,RAD1,ASPM,SKP2,ACTL6A,ESPL1,POLDIP2,ZWINT,DLGAP5,AURKA,EZH2,CENPJ,SMC4,ZW10,CHORDC1,NAT10,KIF20A,CDC7,WDR76,FIGNL1
GO:BP	DNA replication	GO:0006260	FALSE	7.415069315540979e-24	23.12988478486267	281	260	37	21031	MCM2,ATAD5,POLA1,MCM5,MCM7,RPA1,POLD2,POLA2,CCNE2,RBBP7,RBBP4,TOPBP1,CHAF1A,MCM6,MCM10,BARD1,TP53,FANCM,E2F8,BRCA2,ORC1,CHEK1,ORC6,MCM3,PCNA,POLD1,RRM2,RRM1,PARP1,ACTL6A,ESCO2,PRIM2,TRAIP,CDC7,MCMBP,LIG1,FAF1
GO:BP	sister chromatid segregation	GO:0000819	FALSE	2.07160151237626e-23	22.68369378059659	230	260	34	21031	AURKB,RACGAP1,CENPF,TPX2,SPAG5,SPC25,KNL1,BCL7A,KIF14,BUB1B,TOP2A,RAN,KIF4A,KIF22,BUB3,KIF23,HNRNPU,NUDC,TTK,KIF18A,NCAPG2,KPNB1,KIF11,SMARCC1,DSN1,ACTL6A,ESPL1,POLDIP2,ZWINT,DLGAP5,SMC4,ZW10,SMC1A,KIF2A
GO:BP	regulation of cell cycle phase transition	GO:1901987	FALSE	4.3225346643422415e-23	22.364261515238034	433	260	43	21031	ATAD5,AURKB,WEE1,FAM83D,CENPF,RCC2,MSH2,BRIP1,TOPBP1,CLSPN,CASP2,SPC25,KNL1,BCL7A,TFDP1,FANCD2,KIF14,BUB1B,BUB3,BARD1,CDK4,CDC25A,TP53,RBL1,BRCA2,ORC1,CHEK1,NSUN2,TTK,SMARCC1,RRM2,RRM1,RAD1,ACTL6A,ESPL1,ZWINT,DLGAP5,AURKA,EZH2,CENPJ,ZW10,CDC7,WDR76
GO:BP	DNA repair	GO:0006281	FALSE	8.008083439785877e-22	21.096471410397644	604	260	48	21031	UHRF1,MCM2,POLA1,MCM5,MCM7,RPA1,POLD2,MSH2,USP10,BRIP1,TOPBP1,RAD51AP1,CLSPN,CHAF1A,MCM6,MSH6,BCL7A,PARP2,FANCD2,KIF22,BARD1,TP53,FANCM,BRCA2,CHEK1,KAT2A,ANKLE1,MCM3,PCNA,POLD1,SMARCC1,RRM1,RAD1,HLTF,PARP1,ACTL6A,ACTR2,ESCO2,POLDIP2,TRAIP,FANCB,HPF1,FANCA,CDC7,SMC1A,LIG1,SF3B3,FIGNL1
GO:BP	mitotic sister chromatid segregation	GO:0000070	FALSE	2.6928891143603063e-21	20.56978152925203	189	260	30	21031	AURKB,RACGAP1,CENPF,TPX2,SPAG5,SPC25,KNL1,KIF14,BUB1B,RAN,KIF4A,KIF22,BUB3,KIF23,HNRNPU,NUDC,TTK,KIF18A,NCAPG2,KPNB1,KIF11,DSN1,ESPL1,POLDIP2,ZWINT,DLGAP5,SMC4,ZW10,SMC1A,KIF2A
GO:BP	DNA damage response	GO:0006974	FALSE	7.874453593886373e-21	20.103779572064454	896	260	56	21031	UHRF1,MCM2,ATAD5,POLA1,MCM5,MCM7,RPA1,POLD2,MSH2,USP10,BRIP1,TOPBP1,RAD51AP1,CLSPN,CHAF1A,MCM6,CASP2,MSH6,BCL7A,PARP2,CBX5,FANCD2,TOP2A,MCM10,KIF22,BARD1,TP53,FANCM,BRCA2,CHEK1,KAT2A,ANKLE1,MCM3,PCNA,POLD1,MASTL,SMARCC1,RRM1,RAD1,HLTF,PARP1,ACTL6A,COPS3,ACTR2,ESCO2,POLDIP2,TRAIP,FANCB,HPF1,FANCA,CDC7,SMC1A,LIG1,WDR76,SF3B3,FIGNL1
GO:BP	DNA-templated DNA replication	GO:0006261	FALSE	8.914726899193384e-21	20.04989195680607	162	260	28	21031	MCM2,ATAD5,POLA1,MCM5,MCM7,RPA1,POLD2,POLA2,CCNE2,TOPBP1,MCM6,MCM10,BARD1,FANCM,E2F8,BRCA2,ORC1,ORC6,MCM3,PCNA,POLD1,RRM1,PARP1,PRIM2,TRAIP,CDC7,MCMBP,LIG1
GO:BP	mitotic cell cycle phase transition	GO:0044772	FALSE	3.967021338311529e-20	19.40153546348198	432	260	40	21031	ATAD5,AURKB,WEE1,CENPF,RCC2,CCNE2,TOPBP1,CLSPN,CASP2,SPC25,KNL1,BCL7A,TFDP1,KIF14,BUB1B,BUB3,BARD1,CDK4,CDC25A,TP53,MELK,RBL1,ORC1,CHEK1,TTK,CCNB3,MASTL,SMARCC1,RRM2,RRM1,SKP2,ACTL6A,ESPL1,ZWINT,DLGAP5,AURKA,EZH2,CENPJ,ZW10,CDC7
GO:BP	organelle organization	GO:0006996	FALSE	1.686852670656839e-19	18.772922846939544	3613	260	112	21031	MCM2,MCM5,AURKB,MCM7,RACGAP1,WEE1,H3-3A,PRDX3,RPA1,CENPF,MSH2,CCNE2,TPX2,USP10,BRIP1,PRMT5,SPAG5,STMN1,SLC25A5,RAD51AP1,MCM6,SPC25,KNL1,BCL7A,SGO1,FANCD2,KIF14,BUB1B,TOP2A,MTFR2,RAN,KIF4A,KIF22,MIS18A,COG4,BUB3,UQCRFS1,TP53,KIF23,EXOSC10,AIFM1,FANCM,BRCA2,CKAP2,LCP1,CEP135,DIAPH3,FKBP4,HNRNPU,PRKAA2,CHEK1,NUDC,GPSM2,KAT2A,CAPRIN1,ANKLE1,PRKCI,TTK,SGO2,MCM3,PCNA,KIF18A,NCAPG2,FLII,AFG3L2,MASTL,KPN…
GO:BP	mitotic nuclear division	GO:0140014	FALSE	1.7585128058892598e-19	18.754854464704565	279	260	33	21031	AURKB,RACGAP1,CENPF,TPX2,PRMT5,SPAG5,SPC25,KNL1,KIF14,BUB1B,RAN,KIF4A,KIF22,BUB3,KIF23,HNRNPU,CHEK1,NUDC,TTK,KIF18A,NCAPG2,KPNB1,KIF11,DSN1,ESPL1,POLDIP2,ZWINT,DLGAP5,AURKA,SMC4,ZW10,SMC1A,KIF2A
GO:BP	regulation of mitotic cell cycle phase transition	GO:1901990	FALSE	3.9156012665002542e-19	18.407201539692036	332	260	35	21031	ATAD5,AURKB,WEE1,CENPF,RCC2,TOPBP1,CLSPN,CASP2,SPC25,KNL1,BCL7A,TFDP1,KIF14,BUB1B,BUB3,BARD1,CDK4,CDC25A,TP53,RBL1,ORC1,CHEK1,TTK,SMARCC1,RRM2,RRM1,ACTL6A,ESPL1,ZWINT,DLGAP5,AURKA,EZH2,CENPJ,ZW10,CDC7
GO:BP	regulation of mitotic cell cycle	GO:0007346	FALSE	7.837108200077645e-19	18.10584415726777	496	260	41	21031	ATAD5,AURKB,WEE1,CENPF,RCC2,MSH2,PRMT5,TOPBP1,CLSPN,CASP2,SPC25,KNL1,BCL7A,TFDP1,FANCD2,KIF14,BUB1B,BUB3,BARD1,CDK4,CDC25A,TP53,RBL1,BRCA2,ORC1,HNRNPU,CHEK1,TTK,SMARCC1,RRM2,RRM1,ACTL6A,ESPL1,POLDIP2,ZWINT,DLGAP5,AURKA,EZH2,CENPJ,ZW10,CDC7
GO:BP	microtubule cytoskeleton organization	GO:0000226	FALSE	1.9095338055668347e-18	17.719072648659516	659	260	46	21031	AURKB,RACGAP1,WEE1,TPX2,SPAG5,STMN1,SPC25,SGO1,RAN,KIF4A,KIF23,BRCA2,CKAP2,CEP135,DIAPH3,FKBP4,HNRNPU,PRKAA2,CHEK1,NUDC,GPSM2,KAT2A,TTK,KIF18A,KPNB1,KIF11,KIF24,ASPM,HAUS8,CFL1,ESPL1,POLDIP2,DLGAP5,AURKA,ODF2,CENPJ,ZW10,CHORDC1,NAT10,GAPDH,KIF20A,NEDD1,SMC1A,KIF2A,FIGNL1,CKAP5
GO:BP	microtubule-based process	GO:0007017	FALSE	3.271843106819526e-17	16.485207530024002	953	260	53	21031	AURKB,RACGAP1,WEE1,TPX2,SPAG5,STMN1,SPC25,KIF15,SGO1,KIF14,RAN,KIF4A,KIF22,KIF23,BRCA2,CKAP2,CEP135,DIAPH3,FKBP4,HNRNPU,PRKAA2,CHEK1,NUDC,GPSM2,KAT2A,TTK,KIF18A,HSPA8,KPNB1,KIF11,MREG,KIF24,ASPM,HAUS8,CFL1,COPG2,ESPL1,ACTR2,POLDIP2,DLGAP5,AURKA,ODF2,CENPJ,ZW10,CHORDC1,NAT10,GAPDH,KIF20A,NEDD1,SMC1A,KIF2A,FIGNL1,CKAP5
GO:BP	meiotic cell cycle	GO:0051321	FALSE	7.77101377494183e-17	16.109522321206356	290	260	31	21031	RPA1,CCNE2,BRIP1,RAD51AP1,MSH6,KNL1,SGO1,FANCD2,TOP2A,BUB3,CDC25A,FANCM,BRCA2,NSUN2,ANKLE1,TTK,CCNB3,SGO2,KIF18A,MASTL,RAD1,ASPM,ESPL1,ACTR2,ZWINT,AURKA,SMC4,ZW10,FANCA,SMC1A,FIGNL1
GO:BP	regulation of DNA metabolic process	GO:0051052	FALSE	2.2096652380227347e-15	14.655673516492165	521	260	38	21031	MCM2,ATAD5,MCM5,AURKB,MCM7,MSH2,PRMT5,RAD51AP1,MCM6,MSH6,BCL7A,TFDP1,HNRNPAB,MIS18A,BARD1,TP53,EXOSC10,AIFM1,E2F8,HNRNPU,CHEK1,KAT2A,ANKLE1,MCM3,PCNA,CCT2,SMARCC1,PARP1,ACTL6A,ACTR2,ESCO2,PRIM2,FANCB,NAT10,CDC7,SF3B3,FAF1,FIGNL1
GO:BP	chromosome localization	GO:0050000	FALSE	7.950830017812926e-15	14.099587531300783	124	260	21	21031	AURKB,RACGAP1,FAM83D,CENPF,RCC2,SPAG5,SPC25,KNL1,SGO1,KIF14,KIF22,BUB3,HNRNPU,NUDC,KIF18A,KPNB1,DSN1,ACTR2,ZWINT,DLGAP5,ZW10
GO:BP	spindle organization	GO:0007051	FALSE	1.6659988931792177e-14	13.778325291456433	205	260	25	21031	AURKB,RACGAP1,TPX2,SPAG5,STMN1,SPC25,RAN,KIF4A,KIF23,HNRNPU,NUDC,GPSM2,TTK,KPNB1,KIF11,ASPM,HAUS8,ESPL1,POLDIP2,DLGAP5,AURKA,CENPJ,SMC1A,KIF2A,CKAP5
GO:BP	cellular response to stress	GO:0033554	FALSE	2.4714311325595784e-14	13.607051486828155	1770	260	68	21031	UHRF1,ENO1,MCM2,ATAD5,POLA1,MCM5,MCM7,PRDX3,RPA1,POLD2,MSH2,RBBP7,USP10,AMFR,BRIP1,TOPBP1,RAD51AP1,CLSPN,CHAF1A,MCM6,CASP2,MSH6,BCL7A,PARP2,CBX5,FANCD2,TOP2A,MCM10,KIF22,BARD1,CLPB,TP53,AIFM1,RBL1,FANCM,BRCA2,PRKAA2,CHEK1,KAT2A,ANKLE1,TRAP1,MCM3,PCNA,POLD1,HSPA8,MASTL,SMARCC1,RRM1,RAD1,HLTF,PARP1,ACTL6A,COPS3,ACTR2,ESCO2,POLDIP2,TRAIP,EZH2,FANCB,CHORDC1,HPF1,FANCA,CDC7,SMC1A,LIG1,WDR76,SF3B3,FIGN…
GO:BP	negative regulation of cell cycle process	GO:0010948	FALSE	2.5698507153004303e-14	13.590092104452493	302	260	29	21031	AURKB,WEE1,CENPF,MSH2,BRIP1,TOPBP1,CLSPN,CASP2,SPC25,KNL1,FANCD2,BUB1B,BUB3,BARD1,TP53,RBL1,E2F8,BRCA2,ORC1,CHEK1,NSUN2,KAT2A,TTK,RAD1,ESPL1,ZWINT,EZH2,ZW10,WDR76
GO:BP	microtubule cytoskeleton organization involved in mitosis	GO:1902850	FALSE	2.655754792623252e-14	13.575812026113786	168	260	23	21031	AURKB,RACGAP1,TPX2,STMN1,SPC25,RAN,KIF4A,KIF23,HNRNPU,NUDC,GPSM2,TTK,KPNB1,KIF11,ESPL1,POLDIP2,DLGAP5,AURKA,CENPJ,ZW10,SMC1A,KIF2A,CKAP5
GO:BP	mitotic spindle organization	GO:0007052	FALSE	3.568349396259458e-14	13.447532628108034	133	260	21	21031	AURKB,RACGAP1,TPX2,STMN1,SPC25,RAN,KIF4A,KIF23,HNRNPU,NUDC,GPSM2,TTK,KPNB1,KIF11,POLDIP2,DLGAP5,AURKA,CENPJ,SMC1A,KIF2A,CKAP5
GO:BP	positive regulation of cell cycle process	GO:0090068	FALSE	3.6533390646844446e-14	13.437310019250452	257	260	27	21031	ATAD5,AURKB,RACGAP1,FAM83D,RCC2,SPAG5,RAD51AP1,KNL1,TFDP1,KIF14,CDK4,CDC25A,KIF23,E2F8,HNRNPU,GPSM2,NCAPG2,RRM2,RRM1,ESPL1,POLDIP2,DLGAP5,AURKA,EZH2,CENPJ,SMC4,CDC7
GO:BP	negative regulation of organelle organization	GO:0010639	FALSE	4.511315630346557e-14	13.34569678679666	361	260	31	21031	MCM2,AURKB,CENPF,TPX2,USP10,STMN1,SLC25A5,SPC25,KNL1,BUB1B,TOP2A,BUB3,TP53,EXOSC10,CKAP2,DIAPH3,FKBP4,HNRNPU,CHEK1,KAT2A,TTK,FLII,RAD1,KIF24,PARP1,ESPL1,ZWINT,S1PR1,ZW10,NAT10,PAK2
GO:BP	metaphase chromosome alignment	GO:0051310	FALSE	5.067562706804741e-14	13.295200868574613	102	260	19	21031	AURKB,RACGAP1,FAM83D,CENPF,RCC2,SPAG5,SPC25,KNL1,SGO1,KIF14,KIF22,BUB3,HNRNPU,NUDC,KIF18A,KPNB1,DSN1,ZWINT,ZW10
GO:BP	meiotic cell cycle process	GO:1903046	FALSE	8.258175028858076e-14	13.083115916658496	219	260	25	21031	CCNE2,BRIP1,RAD51AP1,MSH6,KNL1,SGO1,FANCD2,TOP2A,CDC25A,FANCM,BRCA2,NSUN2,ANKLE1,TTK,KIF18A,MASTL,RAD1,ASPM,ESPL1,ACTR2,ZWINT,AURKA,SMC4,FANCA,FIGNL1
GO:BP	regulation of organelle organization	GO:0033043	FALSE	2.7911877330515804e-13	12.55421095222995	1173	260	53	21031	MCM2,AURKB,CENPF,TPX2,USP10,PRMT5,SPAG5,STMN1,SLC25A5,RAD51AP1,SPC25,KNL1,BCL7A,BUB1B,TOP2A,BUB3,TP53,EXOSC10,CKAP2,LCP1,CEP135,DIAPH3,FKBP4,HNRNPU,PRKAA2,CHEK1,GPSM2,KAT2A,CAPRIN1,TTK,KIF18A,NCAPG2,FLII,CCT2,SMARCC1,RAD1,KIF24,PARP1,ACTL6A,HAUS8,ESPL1,ZWINT,DLGAP5,S1PR1,AURKA,ODF2,CENPJ,SMC4,PGAM5,ZW10,NAT10,PAK2,CKAP5
GO:BP	double-strand break repair	GO:0006302	FALSE	4.382727844673427e-13	12.358255496999767	309	260	28	21031	UHRF1,MCM2,POLA1,MCM5,MCM7,RPA1,MSH2,BRIP1,RAD51AP1,MCM6,BCL7A,PARP2,FANCD2,TP53,FANCM,BRCA2,CHEK1,ANKLE1,MCM3,SMARCC1,PARP1,ACTL6A,ACTR2,ESCO2,FANCB,HPF1,CDC7,FIGNL1
GO:BP	negative regulation of cell cycle phase transition	GO:1901988	FALSE	5.006863129516711e-13	12.300434280561964	260	260	26	21031	AURKB,WEE1,CENPF,MSH2,BRIP1,TOPBP1,CLSPN,CASP2,SPC25,KNL1,FANCD2,BUB1B,BUB3,BARD1,TP53,RBL1,BRCA2,ORC1,CHEK1,NSUN2,TTK,RAD1,ZWINT,EZH2,ZW10,WDR76
GO:BP	establishment of chromosome localization	GO:0051303	FALSE	6.291041934537872e-13	12.20127741990517	116	260	19	21031	AURKB,RACGAP1,FAM83D,CENPF,RCC2,SPAG5,SPC25,KNL1,SGO1,KIF14,KIF22,BUB3,HNRNPU,NUDC,KIF18A,KPNB1,DSN1,ZWINT,ZW10
GO:BP	DNA replication initiation	GO:0006270	FALSE	6.939076457178392e-13	12.158698327274418	37	260	13	21031	MCM2,POLA1,MCM5,MCM7,POLA2,CCNE2,TOPBP1,MCM6,MCM10,ORC1,ORC6,MCM3,PRIM2
GO:BP	cell cycle checkpoint signaling	GO:0000075	FALSE	9.602964470471684e-13	12.017594677957682	197	260	23	21031	AURKB,CENPF,MSH2,BRIP1,TOPBP1,CLSPN,CASP2,SPC25,KNL1,FANCD2,BUB1B,BUB3,BARD1,TP53,BRCA2,ORC1,CHEK1,NSUN2,TTK,RAD1,ZWINT,ZW10,WDR76
GO:BP	positive regulation of cell cycle	GO:0045787	FALSE	1.2441938042384918e-12	11.905111965661517	349	260	29	21031	ATAD5,AURKB,RACGAP1,FAM83D,RCC2,SPAG5,RAD51AP1,KNL1,TFDP1,KIF14,CDK4,CDC25A,KIF23,E2F8,BRCA2,HNRNPU,CHEK1,GPSM2,NCAPG2,RRM2,RRM1,ESPL1,POLDIP2,DLGAP5,AURKA,EZH2,CENPJ,SMC4,CDC7
GO:BP	DNA recombination	GO:0006310	FALSE	3.2545652645504854e-12	11.487507015027017	334	260	28	21031	UHRF1,MCM2,ATAD5,MCM5,MCM7,RPA1,MSH2,BRIP1,TOPBP1,RAD51AP1,MCM6,MSH6,FANCD2,TOP2A,BARD1,FANCM,BRCA2,CHEK1,ANKLE1,MCM3,HMGB3,PARP1,ACTL6A,ACTR2,FANCB,CDC7,LIG1,FIGNL1
GO:BP	cell cycle G2/M phase transition	GO:0044839	FALSE	1.0586468941273152e-11	10.975248872285377	154	260	20	21031	ATAD5,AURKB,WEE1,CENPF,RCC2,TOPBP1,CLSPN,KIF14,BARD1,CDK4,CDC25A,TP53,MELK,ORC1,CHEK1,MASTL,RRM1,SKP2,AURKA,CDC7
GO:BP	meiotic nuclear division	GO:0140013	FALSE	1.0975707704981643e-11	10.95956746721712	197	260	22	21031	CCNE2,BRIP1,RAD51AP1,KNL1,SGO1,FANCD2,TOP2A,FANCM,BRCA2,ANKLE1,TTK,KIF18A,MASTL,RAD1,ASPM,ESPL1,ACTR2,ZWINT,AURKA,SMC4,FANCA,FIGNL1
GO:BP	negative regulation of cell cycle	GO:0045786	FALSE	1.99330537220172e-11	10.700426162763193	388	260	29	21031	AURKB,WEE1,CENPF,MSH2,BRIP1,TOPBP1,CLSPN,CASP2,SPC25,KNL1,FANCD2,BUB1B,BUB3,BARD1,TP53,RBL1,E2F8,BRCA2,ORC1,CHEK1,NSUN2,KAT2A,TTK,RAD1,ESPL1,ZWINT,EZH2,ZW10,WDR76
GO:BP	regulation of chromosome segregation	GO:0051983	FALSE	7.110062902122164e-11	10.14812655708687	129	260	18	21031	AURKB,CENPF,RCC2,SPC25,KNL1,BCL7A,BUB1B,BUB3,HNRNPU,TTK,NCAPG2,SMARCC1,ACTL6A,ESPL1,ZWINT,DLGAP5,SMC4,ZW10
GO:BP	negative regulation of chromosome organization	GO:2001251	FALSE	9.413745384847078e-11	10.026237552306382	95	260	16	21031	MCM2,AURKB,CENPF,SPC25,KNL1,BUB1B,TOP2A,BUB3,EXOSC10,HNRNPU,TTK,PARP1,ESPL1,ZWINT,ZW10,NAT10
GO:BP	regulation of chromosome organization	GO:0033044	FALSE	1.4564657952542384e-10	9.836699710217069	248	260	23	21031	MCM2,AURKB,CENPF,SPC25,KNL1,BCL7A,BUB1B,TOP2A,BUB3,EXOSC10,HNRNPU,TTK,NCAPG2,CCT2,SMARCC1,PARP1,ACTL6A,ESPL1,ZWINT,DLGAP5,SMC4,ZW10,NAT10
GO:BP	G2/M transition of mitotic cell cycle	GO:0000086	FALSE	2.360456236176021e-10	9.627004047155392	138	260	18	21031	AURKB,WEE1,CENPF,RCC2,TOPBP1,CLSPN,KIF14,BARD1,CDK4,CDC25A,MELK,ORC1,CHEK1,MASTL,RRM1,SKP2,AURKA,CDC7
GO:BP	mitotic cell cycle checkpoint signaling	GO:0007093	FALSE	6.369799873482737e-10	9.195874212124217	146	260	18	21031	AURKB,CENPF,MSH2,TOPBP1,CLSPN,CASP2,SPC25,KNL1,FANCD2,BUB1B,BUB3,BARD1,TP53,ORC1,CHEK1,TTK,ZWINT,ZW10
GO:BP	spindle assembly	GO:0051225	FALSE	1.625745935597562e-9	8.788947323064955	133	260	17	21031	AURKB,RACGAP1,TPX2,SPAG5,KIF4A,KIF23,HNRNPU,GPSM2,KPNB1,KIF11,ASPM,HAUS8,POLDIP2,AURKA,CENPJ,SMC1A,KIF2A
GO:BP	cytoskeleton organization	GO:0007010	FALSE	2.23351502513902e-9	8.651011122	1512	260	54	21031	AURKB,RACGAP1,WEE1,TPX2,SPAG5,STMN1,SPC25,SGO1,RAN,KIF4A,KIF23,BRCA2,CKAP2,LCP1,CEP135,DIAPH3,FKBP4,HNRNPU,PRKAA2,CHEK1,NUDC,GPSM2,KAT2A,PRKCI,TTK,KIF18A,FLII,KPNB1,KIF11,KIF24,ASPM,LMNB1,ABLIM1,HAUS8,CFL1,ESPL1,ACTR2,POLDIP2,DLGAP5,S1PR1,AURKA,ODF2,CENPJ,ZW10,CHORDC1,NAT10,GAPDH,KIF20A,NEDD1,SMC1A,PAK2,KIF2A,FIGNL1,CKAP5
GO:BP	regulation of cell cycle G2/M phase transition	GO:1902749	FALSE	2.353120717243414e-9	8.628355792548632	116	260	16	21031	ATAD5,AURKB,CENPF,RCC2,TOPBP1,CLSPN,KIF14,BARD1,CDK4,CDC25A,TP53,ORC1,CHEK1,RRM1,AURKA,CDC7
GO:BP	negative regulation of mitotic cell cycle phase transition	GO:1901991	FALSE	2.583543914612226e-9	8.587784151996518	181	260	19	21031	AURKB,WEE1,CENPF,TOPBP1,CLSPN,CASP2,SPC25,KNL1,BUB1B,BUB3,BARD1,TP53,RBL1,ORC1,CHEK1,TTK,ZWINT,EZH2,ZW10
GO:BP	negative regulation of mitotic cell cycle	GO:0045930	FALSE	2.982337903670347e-9	8.525443151833512	232	260	21	21031	AURKB,WEE1,CENPF,MSH2,TOPBP1,CLSPN,CASP2,SPC25,KNL1,FANCD2,BUB1B,BUB3,BARD1,TP53,RBL1,ORC1,CHEK1,TTK,ZWINT,EZH2,ZW10
GO:BP	non-membrane-bounded organelle assembly	GO:0140694	FALSE	3.3733675528954936e-9	8.471936336694645	409	260	27	21031	AURKB,RACGAP1,CENPF,TPX2,USP10,SPAG5,KIF4A,KIF23,LCP1,CEP135,DIAPH3,HNRNPU,PRKAA2,GPSM2,KAT2A,CAPRIN1,FLII,KPNB1,KIF11,ASPM,HAUS8,POLDIP2,DLGAP5,AURKA,CENPJ,SMC1A,KIF2A
GO:BP	regulation of sister chromatid segregation	GO:0033045	FALSE	6.254836813367469e-9	8.203784016422762	104	260	15	21031	AURKB,CENPF,SPC25,KNL1,BCL7A,BUB1B,BUB3,HNRNPU,TTK,SMARCC1,ACTL6A,ESPL1,ZWINT,DLGAP5,ZW10
GO:BP	DNA biosynthetic process	GO:0071897	FALSE	7.44326515664832e-9	8.12823651	192	260	19	21031	POLA1,AURKB,RPA1,POLD2,CENPF,USP10,TYMS,TFDP1,TP53,EXOSC10,HNRNPU,CHEK1,PCNA,POLD1,CCT2,RRM1,POLDIP2,NAT10,LIG1
GO:BP	regulation of mitotic metaphase/anaphase transition	GO:0030071	FALSE	1.1685143529110962e-8	7.932365948781548	90	260	14	21031	AURKB,CENPF,SPC25,KNL1,BCL7A,BUB1B,BUB3,TTK,SMARCC1,ACTL6A,ESPL1,ZWINT,DLGAP5,ZW10
GO:BP	regulation of cellular component organization	GO:0051128	FALSE	1.2506377942031025e-8	7.902868451102464	2425	260	70	21031	ENO1,MCM2,AURKB,H3-3A,CENPF,RCC2,RBBP7,TPX2,USP10,PRMT5,SPAG5,STMN1,SLC25A5,RAD51AP1,SPC25,KNL1,BCL7A,PARP2,KIF14,BUB1B,TOP2A,IL17RB,BUB3,TP53,EXOSC10,CKAP2,LCP1,CEP135,DIAPH3,FKBP4,HNRNPU,PRKAA2,CHEK1,GPSM2,KAT2A,CAPRIN1,PRKCI,TTK,KIF18A,NCAPG2,FLII,HSPA8,CCT2,SMARCC1,RAD1,KIF24,PARP1,ACTL6A,HAUS8,CFL1,ESPL1,ACTR2,POLDIP2,ZWINT,CAND1,DLGAP5,S1PR1,AURKA,EZH2,ODF2,CENPJ,SMC4,PGAM5,ZW10,CHORDC1,NAT…
GO:BP	regulation of chromosome separation	GO:1905818	FALSE	1.3586471517363897e-8	7.866893317329876	74	260	13	21031	AURKB,CENPF,SPC25,KNL1,BUB1B,BUB3,TTK,NCAPG2,ESPL1,ZWINT,DLGAP5,SMC4,ZW10
GO:BP	double-strand break repair via homologous recombination	GO:0000724	FALSE	1.6054097817598897e-8	7.794414095195423	176	260	18	21031	UHRF1,MCM2,MCM5,MCM7,RPA1,RAD51AP1,MCM6,FANCM,BRCA2,CHEK1,ANKLE1,MCM3,PARP1,ACTL6A,ACTR2,FANCB,CDC7,FIGNL1
GO:BP	regulation of metaphase/anaphase transition of cell cycle	GO:1902099	FALSE	1.8553694027738662e-8	7.7315696097068765	93	260	14	21031	AURKB,CENPF,SPC25,KNL1,BCL7A,BUB1B,BUB3,TTK,SMARCC1,ACTL6A,ESPL1,ZWINT,DLGAP5,ZW10
GO:BP	metaphase/anaphase transition of mitotic cell cycle	GO:0007091	FALSE	2.1562571528909446e-8	7.666299446907444	94	260	14	21031	AURKB,CENPF,SPC25,KNL1,BCL7A,BUB1B,BUB3,TTK,SMARCC1,ACTL6A,ESPL1,ZWINT,DLGAP5,ZW10
GO:BP	recombinational repair	GO:0000725	FALSE	2.5814946924359696e-8	7.588128763527136	181	260	18	21031	UHRF1,MCM2,MCM5,MCM7,RPA1,RAD51AP1,MCM6,FANCM,BRCA2,CHEK1,ANKLE1,MCM3,PARP1,ACTL6A,ACTR2,FANCB,CDC7,FIGNL1
GO:BP	metaphase/anaphase transition of cell cycle	GO:0044784	FALSE	3.348014686795513e-8	7.475212645547279	97	260	14	21031	AURKB,CENPF,SPC25,KNL1,BCL7A,BUB1B,BUB3,TTK,SMARCC1,ACTL6A,ESPL1,ZWINT,DLGAP5,ZW10
GO:BP	negative regulation of cellular component organization	GO:0051129	FALSE	4.4517580766202175e-8	7.351468444706523	719	260	34	21031	MCM2,AURKB,CENPF,RCC2,TPX2,USP10,STMN1,SLC25A5,SPC25,KNL1,KIF14,BUB1B,TOP2A,BUB3,TP53,EXOSC10,CKAP2,DIAPH3,FKBP4,HNRNPU,CHEK1,KAT2A,TTK,FLII,HSPA8,RAD1,KIF24,PARP1,ESPL1,ZWINT,S1PR1,ZW10,NAT10,PAK2
GO:BP	chromosome separation	GO:0051304	FALSE	4.513266611653961e-8	7.345509011	81	260	13	21031	AURKB,CENPF,SPC25,KNL1,BUB1B,BUB3,TTK,NCAPG2,ESPL1,ZWINT,DLGAP5,SMC4,ZW10
GO:BP	cell cycle G1/S phase transition	GO:0044843	FALSE	5.105506462943107e-8	7.291961169708027	241	260	20	21031	WEE1,FAM83D,CCNE2,CASP2,BCL7A,TFDP1,KIF14,CDK4,CDC25A,TP53,RBL1,SMARCC1,RRM2,RRM1,SKP2,ACTL6A,EZH2,CENPJ,NPAT,CDC7
GO:BP	regulation of G2/M transition of mitotic cell cycle	GO:0010389	FALSE	7.712844696378247e-8	7.112785413378174	103	260	14	21031	AURKB,CENPF,RCC2,TOPBP1,CLSPN,KIF14,BARD1,CDK4,CDC25A,ORC1,CHEK1,RRM1,AURKA,CDC7
GO:BP	attachment of spindle microtubules to kinetochore	GO:0008608	FALSE	8.741296319354171e-8	7.058424157457654	53	260	11	21031	AURKB,RACGAP1,RCC2,SPAG5,SPC25,KNL1,SGO1,BUB3,HNRNPU,DSN1,ZW10
GO:BP	regulation of nuclear division	GO:0051783	FALSE	9.385253607103771e-8	7.027553987435002	147	260	16	21031	AURKB,CENPF,PRMT5,RAD51AP1,SPC25,KNL1,BUB1B,BUB3,CHEK1,TTK,RAD1,ESPL1,ZWINT,DLGAP5,AURKA,ZW10
GO:BP	regulation of mitotic sister chromatid separation	GO:0010965	FALSE	3.0063533695647595e-7	6.521959973372398	59	260	11	21031	AURKB,CENPF,SPC25,KNL1,BUB1B,BUB3,TTK,ESPL1,ZWINT,DLGAP5,ZW10
GO:BP	cell cycle DNA replication	GO:0044786	FALSE	3.32603056874144e-7	6.478073763602754	45	260	10	21031	MCM2,ATAD5,POLA1,MCM6,E2F8,BRCA2,MCM3,PCNA,CDC7,LIG1
GO:BP	G1/S transition of mitotic cell cycle	GO:0000082	FALSE	3.8940466177753395e-7	6.409598853606588	213	260	18	21031	WEE1,CCNE2,CASP2,BCL7A,TFDP1,KIF14,CDK4,CDC25A,TP53,RBL1,SMARCC1,RRM2,RRM1,SKP2,ACTL6A,EZH2,CENPJ,CDC7
GO:BP	organelle localization	GO:0051640	FALSE	4.3154716846169465e-7	6.364971728609075	620	260	30	21031	AURKB,RACGAP1,FAM83D,CENPF,RCC2,SPAG5,SPC25,KNL1,SGO1,KIF14,RAN,KIF22,BUB3,HNRNPU,NUDC,GPSM2,KAT2A,KIF18A,KPNB1,DSN1,MREG,ASPM,LMNB1,CFL1,COPG2,ESPL1,ACTR2,ZWINT,DLGAP5,ZW10
GO:BP	cellular respiration	GO:0045333	TRUE	4.884318044748697e-7	6.311196064509666	244	260	19	21031	COX4I1,CS,COQ10A,MSH2,UQCRC2,NNT,MTFR2,UQCRFS1,IDH3A,ATP5F1B,ETFA,TRAP1,NDUFV1,MDH1,PDHA1,CYC1,SDHA,COX5B,COX10
GO:BP	regulation of mitotic nuclear division	GO:0007088	FALSE	4.960362764098567e-7	6.304486561274881	118	260	14	21031	AURKB,CENPF,PRMT5,SPC25,KNL1,BUB1B,BUB3,CHEK1,TTK,ESPL1,ZWINT,DLGAP5,AURKA,ZW10
GO:BP	mitotic sister chromatid separation	GO:0051306	FALSE	5.28416966139512e-7	6.2770232467303355	62	260	11	21031	AURKB,CENPF,SPC25,KNL1,BUB1B,BUB3,TTK,ESPL1,ZWINT,DLGAP5,ZW10
GO:BP	negative regulation of nuclear division	GO:0051784	FALSE	6.332585636711998e-7	6.198418928454115	63	260	11	21031	AURKB,CENPF,SPC25,KNL1,BUB1B,BUB3,CHEK1,TTK,RAD1,ZWINT,ZW10
GO:BP	protein localization to chromosome	GO:0034502	TRUE	6.963847726523146e-7	6.157150733857659	121	260	14	21031	AURKB,RPA1,RCC2,MSH2,KNL1,BUB1B,BUB3,BRCA2,TTK,CCT2,PARP1,ESCO2,EZH2,ZW10
GO:BP	establishment of organelle localization	GO:0051656	FALSE	9.109823126642627e-7	6.040490055	486	260	26	21031	AURKB,RACGAP1,FAM83D,CENPF,RCC2,SPAG5,SPC25,KNL1,SGO1,KIF14,RAN,KIF22,BUB3,HNRNPU,NUDC,GPSM2,KIF18A,KPNB1,DSN1,MREG,LMNB1,CFL1,COPG2,ESPL1,ZWINT,ZW10
GO:BP	chromatin remodeling	GO:0006338	TRUE	2.19526E-06	5.658513672956689	664	260	30	21031	UHRF1,MCM2,H3-3A,RBBP7,PRMT5,RBBP4,CHAF1A,SUZ12,BCL7A,PARP2,MIS18A,TP53,BRCA2,HNRNPU,PRKAA2,CHEK1,NOC2L,KAT2A,ERCC6L,WDR5,SMARCC1,HLTF,LMNB1,EEF1AKMT1,ACTL6A,AURKA,CGGBP1,EZH2,COPRS,HPF1
GO:BP	regulation of mitotic sister chromatid segregation	GO:0033047	FALSE	2.26288E-06	5.645339298	54	260	10	21031	AURKB,CENPF,SPC25,KNL1,BUB1B,BUB3,HNRNPU,TTK,ZWINT,ZW10
GO:BP	positive regulation of cell cycle phase transition	GO:1901989	FALSE	2.90846E-06	5.536336770063703	112	260	13	21031	ATAD5,FAM83D,RCC2,TFDP1,CDK4,CDC25A,RRM2,RRM1,ESPL1,DLGAP5,EZH2,CENPJ,CDC7
GO:BP	nuclear DNA replication	GO:0033260	FALSE	3.16748E-06	5.499286538487365	41	260	9	21031	MCM2,ATAD5,POLA1,MCM6,BRCA2,MCM3,PCNA,CDC7,LIG1
GO:BP	mitotic spindle assembly	GO:0090307	FALSE	3.28168E-06	5.483903485	73	260	11	21031	AURKB,RACGAP1,TPX2,KIF4A,KIF23,HNRNPU,KPNB1,KIF11,POLDIP2,SMC1A,KIF2A
GO:BP	negative regulation of mitotic nuclear division	GO:0045839	FALSE	3.29474E-06	5.482179433108716	56	260	10	21031	AURKB,CENPF,SPC25,KNL1,BUB1B,BUB3,CHEK1,TTK,ZWINT,ZW10
GO:BP	meiotic chromosome segregation	GO:0045132	FALSE	3.68893E-06	5.433099604052714	93	260	12	21031	CCNE2,BRIP1,KNL1,SGO1,FANCD2,TTK,ASPM,ESPL1,ACTR2,ZWINT,AURKA,SMC4
GO:BP	meiosis I cell cycle process	GO:0061982	FALSE	4.86141E-06	5.313237627353611	140	260	14	21031	CCNE2,BRIP1,RAD51AP1,MSH6,KNL1,FANCD2,TOP2A,CDC25A,FANCM,BRCA2,ANKLE1,ESPL1,ZWINT,AURKA
GO:BP	double-strand break repair via break-induced replication	GO:0000727	FALSE	6.36149E-06	5.196440907066515	12	260	6	21031	MCM2,MCM5,MCM7,MCM6,MCM3,CDC7
GO:BP	protein-DNA complex organization	GO:0071824	FALSE	6.51264E-06	5.1862427614576845	915	260	35	21031	UHRF1,MCM2,H3-3A,CENPF,RBBP7,PRMT5,RBBP4,CHAF1A,SUZ12,BCL7A,PARP2,CBX5,MIS18A,TP53,RBL1,BRCA2,HNRNPU,PRKAA2,CHEK1,NOC2L,KAT2A,ERCC6L,WDR5,SMARCC1,HLTF,LMNB1,EEF1AKMT1,ACTL6A,CAND1,DLGAP5,AURKA,CGGBP1,EZH2,COPRS,HPF1
GO:BP	aerobic respiration	GO:0009060	FALSE	6.79267E-06	5.167959473834837	196	260	16	21031	COX4I1,CS,MSH2,UQCRC2,NNT,MTFR2,UQCRFS1,IDH3A,ATP5F1B,NDUFV1,MDH1,PDHA1,CYC1,SDHA,COX5B,COX10
GO:BP	positive regulation of mitotic cell cycle	GO:0045931	FALSE	6.86864E-06	5.163129167555878	120	260	13	21031	RCC2,TFDP1,CDK4,CDC25A,BRCA2,RRM2,RRM1,ESPL1,POLDIP2,DLGAP5,AURKA,CENPJ,CDC7
GO:BP	regulation of DNA replication	GO:0006275	FALSE	9.31985E-06	5.030591285281398	123	260	13	21031	MCM2,ATAD5,MCM5,MCM7,MCM6,TP53,E2F8,MCM3,PCNA,ACTL6A,ESCO2,CDC7,FAF1
GO:BP	mitotic spindle checkpoint signaling	GO:0071174	FALSE	9.4381E-06	5.025115519954937	46	260	9	21031	AURKB,CENPF,SPC25,KNL1,BUB1B,BUB3,TTK,ZWINT,ZW10
GO:BP	spindle assembly checkpoint signaling	GO:0071173	FALSE	9.4381E-06	5.025115519954937	46	260	9	21031	AURKB,CENPF,SPC25,KNL1,BUB1B,BUB3,TTK,ZWINT,ZW10
GO:BP	mitotic spindle assembly checkpoint signaling	GO:0007094	FALSE	9.4381E-06	5.025115519954937	46	260	9	21031	AURKB,CENPF,SPC25,KNL1,BUB1B,BUB3,TTK,ZWINT,ZW10
GO:BP	spindle checkpoint signaling	GO:0031577	FALSE	1.15483E-05	4.937481140710463	47	260	9	21031	AURKB,CENPF,SPC25,KNL1,BUB1B,BUB3,TTK,ZWINT,ZW10
GO:BP	negative regulation of mitotic sister chromatid segregation	GO:0033048	FALSE	1.4061E-05	4.851984042555707	48	260	9	21031	AURKB,CENPF,SPC25,KNL1,BUB1B,BUB3,TTK,ZWINT,ZW10
GO:BP	negative regulation of sister chromatid segregation	GO:0033046	FALSE	1.4061E-05	4.851984042555707	48	260	9	21031	AURKB,CENPF,SPC25,KNL1,BUB1B,BUB3,TTK,ZWINT,ZW10
GO:BP	negative regulation of mitotic metaphase/anaphase transition	GO:0045841	FALSE	1.4061E-05	4.851984042555707	48	260	9	21031	AURKB,CENPF,SPC25,KNL1,BUB1B,BUB3,TTK,ZWINT,ZW10
GO:BP	negative regulation of mitotic sister chromatid separation	GO:2000816	FALSE	1.4061E-05	4.851984042555707	48	260	9	21031	AURKB,CENPF,SPC25,KNL1,BUB1B,BUB3,TTK,ZWINT,ZW10
GO:BP	generation of precursor metabolites and energy	GO:0006091	FALSE	1.44242E-05	4.840907034111477	515	260	25	21031	ENO1,COX4I1,PFKP,CS,COQ10A,MSH2,UQCRC2,NNT,MTFR2,UQCRFS1,TP53,OXCT1,PRKAA2,IDH3A,ATP5F1B,ETFA,TRAP1,NDUFV1,MDH1,PDHA1,CYC1,SDHA,COX5B,GAPDH,COX10
GO:BP	reproductive process	GO:0022414	FALSE	1.52364E-05	4.817118719628132	1541	260	47	21031	RACGAP1,PRDX3,RPA1,STRBP,MSH2,CCNE2,BRIP1,RAD51AP1,CASP2,MSH6,KNL1,PARP2,SGO1,FANCD2,TOP2A,RAN,BUB3,CDC25A,DAZAP1,FANCM,E2F8,BRCA2,FKBP4,NSUN2,ANKLE1,TTK,CCNB3,SGO2,PCNA,KIF18A,MASTL,CCT2,SMARCC1,RRM1,RAD1,ASPM,PARP1,ESPL1,ACTR2,ZWINT,AURKA,ODF2,SMC4,ZW10,FANCA,SMC1A,FIGNL1
GO:BP	energy derivation by oxidation of organic compounds	GO:0015980	FALSE	1.66285E-05	4.779147313026299	335	260	20	21031	COX4I1,CS,COQ10A,MSH2,UQCRC2,NNT,MTFR2,UQCRFS1,TP53,IDH3A,ATP5F1B,ETFA,TRAP1,NDUFV1,MDH1,PDHA1,CYC1,SDHA,COX5B,COX10
GO:BP	sexual reproduction	GO:0019953	FALSE	1.78289E-05	4.748876261916648	1094	260	38	21031	RACGAP1,RPA1,STRBP,MSH2,CCNE2,BRIP1,RAD51AP1,MSH6,KNL1,SGO1,FANCD2,TOP2A,RAN,BUB3,CDC25A,DAZAP1,FANCM,BRCA2,NSUN2,ANKLE1,TTK,CCNB3,SGO2,KIF18A,MASTL,CCT2,RAD1,ASPM,ESPL1,ACTR2,ZWINT,AURKA,ODF2,SMC4,ZW10,FANCA,SMC1A,FIGNL1
GO:BP	chromatin organization	GO:0006325	FALSE	1.83715E-05	4.735854407809972	816	260	32	21031	UHRF1,MCM2,H3-3A,RBBP7,PRMT5,RBBP4,CHAF1A,SUZ12,BCL7A,PARP2,CBX5,MIS18A,TP53,RBL1,BRCA2,HNRNPU,PRKAA2,CHEK1,NOC2L,KAT2A,ERCC6L,WDR5,SMARCC1,HLTF,LMNB1,EEF1AKMT1,ACTL6A,AURKA,CGGBP1,EZH2,COPRS,HPF1
GO:BP	reproduction	GO:0000003	FALSE	1.90329E-05	4.720495147034962	1552	260	47	21031	RACGAP1,PRDX3,RPA1,STRBP,MSH2,CCNE2,BRIP1,RAD51AP1,CASP2,MSH6,KNL1,PARP2,SGO1,FANCD2,TOP2A,RAN,BUB3,CDC25A,DAZAP1,FANCM,E2F8,BRCA2,FKBP4,NSUN2,ANKLE1,TTK,CCNB3,SGO2,PCNA,KIF18A,MASTL,CCT2,SMARCC1,RRM1,RAD1,ASPM,PARP1,ESPL1,ACTR2,ZWINT,AURKA,ODF2,SMC4,ZW10,FANCA,SMC1A,FIGNL1
GO:BP	negative regulation of chromosome separation	GO:1905819	FALSE	2.0558E-05	4.687019817	50	260	9	21031	AURKB,CENPF,SPC25,KNL1,BUB1B,BUB3,TTK,ZWINT,ZW10
GO:BP	negative regulation of metaphase/anaphase transition of cell cycle	GO:1902100	FALSE	2.0558E-05	4.687019817	50	260	9	21031	AURKB,CENPF,SPC25,KNL1,BUB1B,BUB3,TTK,ZWINT,ZW10
GO:BP	negative regulation of chromosome segregation	GO:0051985	FALSE	2.0558E-05	4.687019817	50	260	9	21031	AURKB,CENPF,SPC25,KNL1,BUB1B,BUB3,TTK,ZWINT,ZW10
GO:BP	cytokinesis	GO:0000910	FALSE	3.1248E-05	4.505178133	189	260	15	21031	AURKB,RACGAP1,STMN1,KIF14,KIF4A,KIF23,E2F8,BRCA2,CKAP2,CFL1,ESPL1,ACTR2,POLDIP2,AURKA,KIF20A
GO:BP	protein localization to condensed chromosome	GO:1903083	FALSE	3.34E-05	4.4762535443714055	15	260	6	21031	AURKB,RCC2,KNL1,BUB3,TTK,ZW10
GO:BP	DNA strand elongation involved in DNA replication	GO:0006271	FALSE	3.34E-05	4.4762535443714055	15	260	6	21031	POLA1,MCM7,POLD2,MCM3,PCNA,LIG1
GO:BP	protein localization to kinetochore	GO:0034501	FALSE	3.34E-05	4.4762535443714055	15	260	6	21031	AURKB,RCC2,KNL1,BUB3,TTK,ZW10
GO:BP	centrosome cycle	GO:0007098	FALSE	3.79962E-05	4.420259378384466	138	260	13	21031	SGO1,BRCA2,CEP135,CHEK1,KAT2A,KIF11,HAUS8,AURKA,ODF2,CENPJ,CHORDC1,NAT10,CKAP5
GO:BP	DNA integrity checkpoint signaling	GO:0031570	FALSE	4.52064E-05	4.3447999662484085	140	260	13	21031	MSH2,BRIP1,TOPBP1,CLSPN,CASP2,FANCD2,BARD1,TP53,BRCA2,ORC1,CHEK1,RAD1,WDR76
GO:BP	signal transduction in response to DNA damage	GO:0042770	FALSE	5.45826E-05	4.262946077808864	197	260	15	21031	ATAD5,MSH2,USP10,BRIP1,TOPBP1,CLSPN,CASP2,FANCD2,BARD1,TP53,BRCA2,CHEK1,RAD1,COPS3,WDR76
GO:BP	regulation of microtubule-based process	GO:0032886	FALSE	7.62914E-05	4.117524667505602	264	260	17	21031	TPX2,SPAG5,STMN1,CKAP2,DIAPH3,FKBP4,HNRNPU,PRKAA2,GPSM2,KAT2A,KIF18A,HAUS8,AURKA,CENPJ,CHORDC1,NAT10,CKAP5
GO:BP	mitotic DNA replication	GO:1902969	FALSE	8.08904E-05	4.0921030667563505	17	260	6	21031	MCM2,POLA1,MCM6,BRCA2,MCM3,LIG1
GO:BP	microtubule organizing center organization	GO:0031023	FALSE	0.000141282	3.849913897837911	154	260	13	21031	SGO1,BRCA2,CEP135,CHEK1,KAT2A,KIF11,HAUS8,AURKA,ODF2,CENPJ,CHORDC1,NAT10,CKAP5
GO:BP	meiotic cell cycle checkpoint signaling	GO:0033313	FALSE	0.000144733	3.8394310386812522	10	260	5	21031	KNL1,NSUN2,TTK,RAD1,ZWINT
GO:BP	meiosis I	GO:0007127	FALSE	0.000185513	3.731625518446135	131	260	12	21031	CCNE2,BRIP1,RAD51AP1,KNL1,FANCD2,TOP2A,FANCM,BRCA2,ANKLE1,ESPL1,ZWINT,AURKA
GO:BP	DNA damage checkpoint signaling	GO:0000077	FALSE	0.000185513	3.731625518446135	131	260	12	21031	MSH2,BRIP1,TOPBP1,CLSPN,CASP2,FANCD2,BARD1,TP53,BRCA2,CHEK1,RAD1,WDR76
GO:BP	regulation of cell cycle G1/S phase transition	GO:1902806	FALSE	0.000198652	3.701907180712776	187	260	14	21031	WEE1,FAM83D,CASP2,BCL7A,TFDP1,KIF14,TP53,RBL1,SMARCC1,RRM2,RRM1,ACTL6A,EZH2,CENPJ
GO:BP	microtubule depolymerization	GO:0007019	FALSE	0.000220778	3.6560442056749896	47	260	8	21031	TPX2,STMN1,CKAP2,DIAPH3,KIF18A,KIF24,KIF2A,CKAP5
GO:BP	regulation of G1/S transition of mitotic cell cycle	GO:2000045	FALSE	0.00023872	3.622111349361264	161	260	13	21031	WEE1,CASP2,BCL7A,TFDP1,KIF14,TP53,RBL1,SMARCC1,RRM2,RRM1,ACTL6A,EZH2,CENPJ
GO:BP	cellular component organization or biogenesis	GO:0071840	FALSE	0.000243631	3.6132678673377563	8361	260	145	21031	UHRF1,ENO1,MCM2,PRPF8,MCM5,AURKB,MCM7,RACGAP1,WEE1,H3-3A,PRDX3,RPA1,CENPF,RCC2,PSMD11,MSH2,CCNE2,RBBP7,TPX2,USP10,BRIP1,PRMT5,SPAG5,RBBP4,STMN1,SLC25A5,RAD51AP1,CHAF1A,SUZ12,EIF4A3,MCM6,SPC25,KNL1,BCL7A,PARP2,CBX5,SGO1,FANCD2,KIF14,BUB1B,TOP2A,MTFR2,RAN,KIF4A,IL17RB,KIF22,MIS18A,COG4,BUB3,UQCRFS1,TP53,KIF23,EXOSC10,AIFM1,RBL1,FANCM,BRCA2,CKAP2,LCP1,CEP135,DIAPH3,FKBP4,HNRNPU,PRKAA2,CHEK1,NUDC,GPS…
GO:BP	microtubule polymerization or depolymerization	GO:0031109	FALSE	0.00025885	3.586952460012229	135	260	12	21031	TPX2,STMN1,CKAP2,DIAPH3,FKBP4,KIF18A,KIF24,HAUS8,CENPJ,NEDD1,KIF2A,CKAP5
GO:BP	regulation of DNA-templated DNA replication	GO:0090329	FALSE	0.000262121	3.581497518922566	48	260	8	21031	MCM2,MCM5,MCM7,MCM6,E2F8,MCM3,PCNA,CDC7
GO:BP	regulation of microtubule cytoskeleton organization	GO:0070507	FALSE	0.000275937	3.5591899077726006	163	260	13	21031	TPX2,SPAG5,STMN1,CKAP2,DIAPH3,FKBP4,HNRNPU,PRKAA2,GPSM2,KIF18A,HAUS8,CENPJ,CKAP5
GO:BP	homologous recombination	GO:0035825	FALSE	0.000292164	3.5343736242926256	67	260	9	21031	UHRF1,BRIP1,TOPBP1,RAD51AP1,FANCD2,TOP2A,BARD1,FANCM,ANKLE1
GO:BP	positive regulation of mitotic cell cycle phase transition	GO:1901992	FALSE	0.000329074	3.482705979371674	89	260	10	21031	RCC2,TFDP1,CDK4,CDC25A,RRM2,RRM1,ESPL1,DLGAP5,CENPJ,CDC7
GO:BP	mitotic cytokinesis	GO:0000281	FALSE	0.000366223	3.4362542611681137	90	260	10	21031	AURKB,RACGAP1,STMN1,KIF4A,KIF23,CKAP2,CFL1,ESPL1,POLDIP2,KIF20A
GO:BP	regulation of attachment of spindle microtubules to kinetochore	GO:0051988	FALSE	0.000463	3.334418775	22	260	6	21031	AURKB,RACGAP1,RCC2,SPAG5,HNRNPU,ZW10
GO:BP	positive regulation of DNA metabolic process	GO:0051054	FALSE	0.000481188	3.3176847999975907	300	260	17	21031	ATAD5,AURKB,MSH2,RAD51AP1,BCL7A,HNRNPAB,E2F8,PCNA,CCT2,SMARCC1,PARP1,ACTL6A,ACTR2,PRIM2,FANCB,CDC7,FAF1
GO:BP	protein depolymerization	GO:0051261	FALSE	0.000495686	3.3047929362897097	117	260	11	21031	TPX2,STMN1,CKAP2,DIAPH3,KIF18A,FLII,HSPA8,KIF24,CFL1,KIF2A,CKAP5
GO:BP	cellular component organization	GO:0016043	FALSE	0.000577335	3.238572128930848	8151	260	141	21031	UHRF1,ENO1,MCM2,PRPF8,MCM5,AURKB,MCM7,RACGAP1,WEE1,H3-3A,PRDX3,RPA1,CENPF,RCC2,PSMD11,MSH2,CCNE2,RBBP7,TPX2,USP10,BRIP1,PRMT5,SPAG5,RBBP4,STMN1,SLC25A5,RAD51AP1,CHAF1A,SUZ12,MCM6,SPC25,KNL1,BCL7A,PARP2,CBX5,SGO1,FANCD2,KIF14,BUB1B,TOP2A,MTFR2,RAN,KIF4A,IL17RB,KIF22,MIS18A,COG4,BUB3,UQCRFS1,TP53,KIF23,EXOSC10,AIFM1,RBL1,FANCM,BRCA2,CKAP2,LCP1,CEP135,DIAPH3,FKBP4,HNRNPU,PRKAA2,CHEK1,NUDC,GPSM2,GEMI…
GO:BP	cytoskeleton-dependent cytokinesis	GO:0061640	FALSE	0.000589367	3.229614284418762	119	260	11	21031	AURKB,RACGAP1,STMN1,KIF4A,KIF23,CKAP2,CFL1,ESPL1,ACTR2,POLDIP2,KIF20A
GO:BP	DNA strand elongation	GO:0022616	FALSE	0.000663877	3.177912522195056	37	260	7	21031	POLA1,MCM7,POLD2,MCM3,PCNA,ACTL6A,LIG1
GO:BP	sister chromatid cohesion	GO:0007062	FALSE	0.001042769	2.981811847216507	57	260	8	21031	SGO1,BUB1B,KIF22,SGO2,ESPL1,ESCO2,SMC1A,MCMBP
GO:BP	negative regulation of cellular process	GO:0048523	FALSE	0.001094008	2.9609795348170267	5541	260	105	21031	UHRF1,ENO1,MCM2,ATAD5,AURKB,WEE1,PRDX3,CENPF,RCC2,MSH2,HADH,RBBP7,TPX2,USP10,AMFR,BRIP1,PRMT5,TYMS,RBBP4,CBFB,TOPBP1,STMN1,SLC25A5,CLSPN,SUZ12,EIF4A3,CASP2,MSH6,SPC25,KNL1,BCL7A,TFDP1,CBX5,NNT,FANCD2,KIF14,RANGAP1,BUB1B,TOP2A,RAN,HNRNPAB,BUB3,BARD1,TP53,EXOSC10,RBL1,E2F8,BRCA2,CKAP2,ORC1,DIAPH3,PTBP1,FKBP4,HNRNPU,PRKAA2,CHEK1,ATP5F1B,NOC2L,NSUN2,KAT2A,CAPRIN1,ANKLE1,PRKCI,TTK,TRAP1,PCNA,ILF3,FLII…
GO:BP	spindle elongation	GO:0051231	FALSE	0.001104118	2.9569845234824723	14	260	5	21031	AURKB,RACGAP1,KIF4A,KIF23,KIF11
GO:BP	protein localization to chromosome, centromeric region	GO:0071459	FALSE	0.001164757	2.9337648494628517	40	260	7	21031	AURKB,RCC2,KNL1,BUB1B,BUB3,TTK,ZW10
GO:BP	regulation of DNA-templated DNA replication initiation	GO:0030174	FALSE	0.001639477	2.785294685185942	15	260	5	21031	MCM2,MCM5,MCM7,MCM6,MCM3
GO:BP	DNA synthesis involved in DNA repair	GO:0000731	FALSE	0.001650319	2.7824320837955785	42	260	7	21031	POLA1,POLD2,USP10,PCNA,POLD1,RRM1,POLDIP2
GO:BP	negative regulation of biological process	GO:0048519	FALSE	0.001660566	2.779743803361366	5874	260	109	21031	UHRF1,ENO1,MCM2,ATAD5,AURKB,WEE1,PRDX3,CENPF,RCC2,MSH2,HADH,RBBP7,TPX2,USP10,AMFR,BRIP1,PRMT5,TYMS,RBBP4,CBFB,TOPBP1,STMN1,SLC25A5,CLSPN,SUZ12,EIF4A3,CASP2,MSH6,SPC25,KNL1,BCL7A,TFDP1,CBX5,NNT,FANCD2,KIF14,RANGAP1,BUB1B,TOP2A,RAN,HNRNPAB,BUB3,BARD1,TP53,EXOSC10,RBL1,E2F8,BRCA2,CKAP2,ORC1,DIAPH3,PTBP1,FKBP4,HNRNPU,PRKAA2,CHEK1,ATP5F1B,NOC2L,NSUN2,KAT2A,CAPRIN1,ANKLE1,PRKCI,TTK,TRAP1,PCNA,ILF3,FLII…
GO:BP	telomere organization	GO:0032200	FALSE	0.001717117	2.765200117925765	191	260	13	21031	AURKB,H3-3A,RPA1,CCNE2,EXOSC10,BRCA2,HNRNPU,PCNA,CCT2,PARP1,ACTL6A,EZH2,NAT10
GO:BP	mitotic metaphase chromosome alignment	GO:0007080	FALSE	0.001780795	2.7493860450287464	61	260	8	21031	AURKB,KIF14,KIF22,HNRNPU,NUDC,KIF18A,KPNB1,ZW10
GO:BP	organelle assembly	GO:0070925	FALSE	0.001899531	2.7213535664992996	1001	260	32	21031	AURKB,RACGAP1,CENPF,TPX2,USP10,SPAG5,KNL1,KIF4A,KIF23,LCP1,CEP135,DIAPH3,HNRNPU,PRKAA2,GPSM2,KAT2A,CAPRIN1,FLII,KPNB1,KIF11,KIF24,ASPM,ABLIM1,HAUS8,ACTR2,POLDIP2,DLGAP5,AURKA,ODF2,CENPJ,SMC1A,KIF2A
GO:BP	regulation of DNA recombination	GO:0000018	FALSE	0.001952229	2.709469238192862	134	260	11	21031	ATAD5,MSH2,RAD51AP1,MSH6,CHEK1,ANKLE1,PARP1,ACTL6A,ACTR2,FANCB,FIGNL1
GO:BP	DNA geometric change	GO:0032392	FALSE	0.002561679	2.591475211812807	86	260	9	21031	MCM2,MCM5,MCM7,BRIP1,MCM6,TOP2A,FANCM,MCM3,HMGB3
GO:BP	response to ionizing radiation	GO:0010212	TRUE	0.002810067	2.5512833983107153	139	260	11	21031	MSH2,TOPBP1,RAD51AP1,FANCD2,BARD1,TP53,BRCA2,RRM1,RAD1,PARP1,FIGNL1
GO:BP	spindle localization	GO:0051653	FALSE	0.002924908	2.533887766825931	65	260	8	21031	SPAG5,GPSM2,KPNB1,ASPM,CFL1,ESPL1,ACTR2,ZW10
GO:BP	response to stress	GO:0006950	FALSE	0.003256822	2.487205914808049	3855	260	79	21031	UHRF1,ENO1,MCM2,ATAD5,POLA1,MCM5,AURKB,MCM7,PRDX3,RPA1,POLD2,MSH2,RBBP7,USP10,AMFR,BRIP1,TOPBP1,RAD51AP1,CLSPN,CHAF1A,MCM6,CASP2,MSH6,BCL7A,PARP2,CBX5,FANCD2,RANGAP1,TOP2A,MCM10,IL17RB,KIF22,BARD1,CLPB,TP53,AIFM1,RBL1,FANCM,BRCA2,PRKAA2,CHEK1,KAT2A,ANKLE1,TTC4,TRAP1,MCM3,PCNA,ILF3,POLD1,HSPA8,MASTL,SMARCC1,RRM1,RAD1,HLTF,HMGB3,PARP1,SKP2,ACTL6A,COPS3,ACTR2,ESCO2,POLDIP2,AURKA,TRAIP,EZH2,FANCB,CHO…
GO:BP	heterocycle metabolic process	GO:0046483	FALSE	0.003777085	2.422843215	8228	260	139	21031	UHRF1,ENO1,MCM2,ATAD5,POLA1,PRPF8,MCM5,AURKB,MCM7,PFKP,PRDX3,RPA1,POLD2,CENPF,POLA2,RBM28,MSH2,CCNE2,RBBP7,USP10,BRIP1,PRMT5,TYMS,RBBP4,CBFB,TOPBP1,RAD51AP1,CLSPN,CHAF1A,SUZ12,EIF4A3,MCM6,MSH6,MTHFD1L,BCL7A,TFDP1,PARP2,CBX5,NNT,IARS2,GOT2,FANCD2,HNRNPA3,TOP2A,MCM10,POLR1D,PFAS,RAN,KIF22,HNRNPAB,MIS18A,BARD1,CARS2,CDK4,DAZAP1,TP53,EXOSC10,AIFM1,RBL1,FANCM,E2F8,BRCA2,CKAP2,ORC1,PTBP1,HNRNPU,PRKAA2,…
GO:BP	regulation of cellular response to stress	GO:0080135	FALSE	0.003825378	2.4173256293677112	512	260	21	21031	ENO1,ATAD5,AMFR,RAD51AP1,BCL7A,BARD1,TP53,BRCA2,CHEK1,KAT2A,PCNA,SMARCC1,PARP1,ACTL6A,COPS3,ACTR2,FANCB,CHORDC1,WDR76,SF3B3,FIGNL1
GO:BP	response to radiation	GO:0009314	FALSE	0.003830883	2.4167011061269386	428	260	19	21031	AURKB,MSH2,TOPBP1,RAD51AP1,MSH6,FANCD2,BARD1,CDC25A,TP53,BRCA2,NOC2L,PCNA,POLD1,RRM1,RAD1,PARP1,COPS3,SMC1A,FIGNL1
GO:BP	meiotic spindle assembly checkpoint signaling	GO:0033316	FALSE	0.004060852	2.3913828307432503	3	260	3	21031	KNL1,TTK,ZWINT
GO:BP	cellular response to stimulus	GO:0051716	FALSE	0.004183888	2.378419977241381	7394	260	128	21031	UHRF1,ENO1,MCM2,ATAD5,POLA1,PRPF8,MCM5,AURKB,MCM7,RACGAP1,FAM83D,PFKP,PRDX3,RPA1,POLD2,CENPF,RCC2,MSH2,RBBP7,USP10,AMFR,BRIP1,PRMT5,RBBP4,TOPBP1,STMN1,SLC25A5,RAD51AP1,CLSPN,CHAF1A,EIF4A3,MCM6,CASP2,MSH6,SPC25,KNL1,BCL7A,PARP2,CBX5,NNT,FANCD2,KIF14,RANGAP1,BUB1B,TOP2A,MCM10,RAN,IL17RB,KIF22,SLC39A6,BUB3,BARD1,CLPB,CDK4,CDC25A,TP53,MELK,AIFM1,RBL1,FANCM,BRCA2,LCP1,ORC1,DIAPH3,PTBP1,FKBP4,HNRNPU,PR…
GO:BP	regulation of cytokinesis	GO:0032465	FALSE	0.004537485	2.3431847501189362	92	260	9	21031	AURKB,RACGAP1,KIF14,KIF23,E2F8,BRCA2,POLDIP2,AURKA,KIF20A
GO:BP	positive regulation of cell cycle G2/M phase transition	GO:1902751	FALSE	0.005069323	2.2950500466912414	32	260	6	21031	ATAD5,RCC2,CDK4,CDC25A,RRM1,CDC7
GO:BP	DNA conformation change	GO:0071103	FALSE	0.005437545	2.2645971757587766	94	260	9	21031	MCM2,MCM5,MCM7,BRIP1,MCM6,TOP2A,FANCM,MCM3,HMGB3
GO:BP	cellular aromatic compound metabolic process	GO:0006725	FALSE	0.005637274	2.2489308316834133	8280	260	139	21031	UHRF1,ENO1,MCM2,ATAD5,POLA1,PRPF8,MCM5,AURKB,MCM7,PFKP,PRDX3,RPA1,POLD2,CENPF,POLA2,RBM28,MSH2,CCNE2,RBBP7,USP10,BRIP1,PRMT5,TYMS,RBBP4,CBFB,TOPBP1,RAD51AP1,CLSPN,CHAF1A,SUZ12,EIF4A3,MCM6,MSH6,MTHFD1L,BCL7A,TFDP1,PARP2,CBX5,NNT,IARS2,GOT2,FANCD2,HNRNPA3,TOP2A,MCM10,POLR1D,PFAS,RAN,KIF22,HNRNPAB,MIS18A,BARD1,CARS2,CDK4,DAZAP1,TP53,EXOSC10,AIFM1,RBL1,FANCM,E2F8,BRCA2,CKAP2,ORC1,PTBP1,HNRNPU,PRKAA2,…
GO:BP	nucleobase-containing compound metabolic process	GO:0006139	FALSE	0.006012068	2.2209760862265666	8055	260	136	21031	UHRF1,ENO1,MCM2,ATAD5,POLA1,PRPF8,MCM5,AURKB,MCM7,PFKP,PRDX3,RPA1,POLD2,CENPF,POLA2,RBM28,MSH2,CCNE2,RBBP7,USP10,BRIP1,PRMT5,TYMS,RBBP4,CBFB,TOPBP1,RAD51AP1,CLSPN,CHAF1A,SUZ12,EIF4A3,MCM6,MSH6,BCL7A,TFDP1,PARP2,CBX5,NNT,IARS2,FANCD2,HNRNPA3,TOP2A,MCM10,POLR1D,PFAS,RAN,KIF22,HNRNPAB,MIS18A,BARD1,CARS2,CDK4,DAZAP1,TP53,EXOSC10,AIFM1,RBL1,FANCM,E2F8,BRCA2,CKAP2,ORC1,PTBP1,HNRNPU,PRKAA2,CHEK1,ORC6,GE…
GO:BP	signal transduction by p53 class mediator	GO:0072331	TRUE	0.006027666	2.2198508325000725	181	260	12	21031	ATAD5,AURKB,MSH2,USP10,PRMT5,CASP2,TP53,BRCA2,CHEK1,SETD9,COPS3,AURKA
GO:BP	cellular response to radiation	GO:0071478	FALSE	0.006383231	2.1949594050370314	182	260	12	21031	AURKB,RAD51AP1,BARD1,CDC25A,TP53,BRCA2,NOC2L,PCNA,POLD1,RAD1,PARP1,FIGNL1
GO:BP	regulation of DNA repair	GO:0006282	FALSE	0.006792404	2.16797646	216	260	13	21031	RAD51AP1,BCL7A,BARD1,CHEK1,KAT2A,PCNA,SMARCC1,PARP1,ACTL6A,ACTR2,FANCB,SF3B3,FIGNL1
GO:BP	regulation of cell division	GO:0051302	FALSE	0.007563428	2.1212813496033918	185	260	12	21031	AURKB,RACGAP1,KIF14,KIF23,E2F8,BRCA2,KAT2A,WDR5,ASPM,POLDIP2,AURKA,KIF20A
GO:BP	tricarboxylic acid cycle	GO:0006099	FALSE	0.008802308	2.0554034441059175	35	260	6	21031	CS,NNT,IDH3A,MDH1,PDHA1,SDHA
GO:BP	postreplication repair	GO:0006301	FALSE	0.008802308	2.0554034441059175	35	260	6	21031	POLD2,MSH2,USP10,PCNA,POLD1,POLDIP2
GO:BP	meiotic chromosome separation	GO:0051307	FALSE	0.00982859	2.007508781845987	10	260	4	21031	KNL1,TTK,ESPL1,ZWINT
GO:BP	DNA unwinding involved in DNA replication	GO:0006268	FALSE	0.010454627368353453	1.9806914420191366	21	260	5	21031	MCM2,MCM5,MCM7,MCM6,MCM3
GO:BP	telomere maintenance	GO:0000723	FALSE	0.011105998343129342	1.9544423956545416	160	260	11	21031	AURKB,RPA1,CCNE2,EXOSC10,BRCA2,HNRNPU,PCNA,CCT2,PARP1,ACTL6A,NAT10
GO:BP	DNA-templated DNA replication maintenance of fidelity	GO:0045005	FALSE	0.012242916045900748	1.9121151286110485	56	260	7	21031	BARD1,FANCM,BRCA2,PCNA,POLD1,PARP1,TRAIP
GO:BP	regulation of nucleobase-containing compound metabolic process	GO:0019219	FALSE	0.013225597333128539	1.8785847039715526	4063	260	80	21031	UHRF1,ENO1,MCM2,ATAD5,MCM5,AURKB,MCM7,PRDX3,CENPF,MSH2,RBBP7,BRIP1,PRMT5,RBBP4,CBFB,RAD51AP1,SUZ12,EIF4A3,MCM6,MSH6,BCL7A,TFDP1,CBX5,TOP2A,HNRNPAB,MIS18A,BARD1,CDK4,DAZAP1,TP53,EXOSC10,AIFM1,RBL1,E2F8,BRCA2,CKAP2,PTBP1,HNRNPU,PRKAA2,CHEK1,NOC2L,NSUN2,KAT2A,CAPRIN1,ANKLE1,PRKCI,ZNF367,MCM3,PCNA,ILF3,WDR5,HSPA8,CCT2,ATAD2,SMARCC1,HLTF,HMGB3,PARP1,ACTL6A,ZBED4,GTF2I,ACTR2,ESCO2,RALY,CAND1,PRIM2,S1PR…
GO:BP	nucleotide metabolic process	GO:0009117	TRUE	0.013530451117445361	1.8686877233912065	601	260	22	21031	ENO1,PFKP,TYMS,NNT,PFAS,RAN,TP53,PRKAA2,ATP5F1B,DCK,NDUFV1,MDH1,PDHA1,HSPA8,RRM2,RRM1,PARP1,OLA1,SDHA,ATIC,GAPDH,FIGNL1
GO:BP	DNA duplex unwinding	GO:0032508	FALSE	0.014319396840872727	1.844075274919049	80	260	8	21031	MCM2,MCM5,MCM7,BRIP1,MCM6,TOP2A,FANCM,MCM3
GO:BP	cellular nitrogen compound biosynthetic process	GO:0044271	FALSE	0.014684186223658522	1.8331501164457364	4836	260	91	21031	UHRF1,ENO1,POLA1,AURKB,PRDX3,RPA1,POLD2,CENPF,POLA2,RBBP7,USP10,BRIP1,PRMT5,TYMS,RBBP4,CBFB,SUZ12,EIF4A3,MTHFD1L,BCL7A,TFDP1,CBX5,IARS2,TOP2A,POLR1D,PFAS,SMS,HNRNPAB,CARS2,CDK4,TP53,EXOSC10,RBL1,E2F8,BRCA2,CKAP2,PTBP1,HNRNPU,CHEK1,MRPL44,ATP5F1B,NOC2L,DCK,KAT2A,CAPRIN1,PRKCI,TRAP1,ZNF367,EFTUD2,PCNA,NDUFV1,MRPL37,ILF3,POLD1,NCAPG2,WDR5,PDHA1,HSPA8,CCT2,ATAD2,SMARCC1,RRM2,RRM1,HLTF,HMGB3,PARP1,ACT…
GO:BP	mitotic spindle midzone assembly	GO:0051256	FALSE	0.015294832	1.8154552873239325	11	260	4	21031	AURKB,RACGAP1,KIF4A,KIF23
GO:BP	meiotic spindle checkpoint signaling	GO:0044779	FALSE	0.016094516	1.7933220918827502	4	260	3	21031	KNL1,TTK,ZWINT
GO:BP	nucleoside phosphate metabolic process	GO:0006753	FALSE	0.016659580333930692	1.7783359429624683	609	260	22	21031	ENO1,PFKP,TYMS,NNT,PFAS,RAN,TP53,PRKAA2,ATP5F1B,DCK,NDUFV1,MDH1,PDHA1,HSPA8,RRM2,RRM1,PARP1,OLA1,SDHA,ATIC,GAPDH,FIGNL1
GO:BP	cellular component disassembly	GO:0022411	FALSE	0.019200993	1.7166763144579547	523	260	20	21031	TPX2,USP10,STMN1,SLC25A5,TOP2A,TP53,AIFM1,CKAP2,LCP1,DIAPH3,PRKAA2,KIF18A,FLII,HSPA8,SMARCC1,KIF24,CFL1,AURKA,KIF2A,CKAP5
GO:BP	organic cyclic compound metabolic process	GO:1901360	FALSE	0.019340326959041487	1.7135361881999016	8525	260	140	21031	UHRF1,ENO1,MCM2,ATAD5,POLA1,PRPF8,MCM5,AURKB,MCM7,PFKP,PRDX3,RPA1,POLD2,CENPF,POLA2,RBM28,MSH2,CCNE2,RBBP7,USP10,BRIP1,PRMT5,TYMS,RBBP4,CBFB,TOPBP1,RAD51AP1,CLSPN,CHAF1A,SUZ12,EIF4A3,MCM6,MSH6,MTHFD1L,BCL7A,TFDP1,PARP2,CBX5,NNT,IARS2,GOT2,FANCD2,HNRNPA3,TOP2A,MCM10,POLR1D,PFAS,RAN,KIF22,HNRNPAB,MIS18A,BARD1,CARS2,CDK4,DAZAP1,TP53,EXOSC10,AIFM1,RBL1,FANCM,E2F8,BRCA2,CKAP2,ORC1,PTBP1,HNRNPU,PRKAA2,…
GO:BP	heterocycle biosynthetic process	GO:0018130	FALSE	0.019650611522618103	1.7066239299314985	4105	260	80	21031	UHRF1,ENO1,POLA1,AURKB,PRDX3,RPA1,POLD2,CENPF,POLA2,RBBP7,USP10,BRIP1,PRMT5,TYMS,RBBP4,CBFB,SUZ12,MTHFD1L,BCL7A,TFDP1,CBX5,TOP2A,POLR1D,PFAS,HNRNPAB,CDK4,TP53,EXOSC10,RBL1,E2F8,BRCA2,CKAP2,PTBP1,HNRNPU,CHEK1,ATP5F1B,NOC2L,DCK,KAT2A,PRKCI,ZNF367,PCNA,NDUFV1,ILF3,POLD1,NCAPG2,WDR5,PDHA1,HSPA8,CCT2,ATAD2,SMARCC1,RRM2,RRM1,HLTF,HMGB3,PARP1,ACTL6A,ZBED4,GTF2I,ACTR2,RALY,POLDIP2,SDHA,CAND1,PRIM2,S1PR1,…
GO:BP	nucleotide-excision repair	GO:0006289	FALSE	0.020638706	1.6853175345937064	84	260	8	21031	RPA1,BRIP1,BCL7A,TP53,BRCA2,POLD1,SMARCC1,ACTL6A
GO:BP	cellular nitrogen compound metabolic process	GO:0034641	FALSE	0.020693373	1.684168717671852	8692	260	142	21031	UHRF1,ENO1,MCM2,ATAD5,POLA1,PRPF8,MCM5,AURKB,MCM7,PFKP,PRDX3,RPA1,POLD2,CENPF,POLA2,RBM28,MSH2,CCNE2,RBBP7,USP10,BRIP1,PRMT5,TYMS,RBBP4,CBFB,TOPBP1,RAD51AP1,CLSPN,CHAF1A,SUZ12,EIF4A3,MCM6,MSH6,MTHFD1L,BCL7A,TFDP1,PARP2,CBX5,NNT,IARS2,FANCD2,HNRNPA3,TOP2A,MCM10,POLR1D,PFAS,RAN,KIF22,SMS,HNRNPAB,MIS18A,BARD1,CARS2,CDK4,DAZAP1,TP53,EXOSC10,AIFM1,RBL1,FANCM,E2F8,BRCA2,CKAP2,ORC1,PTBP1,HNRNPU,PRKAA2,C…
GO:BP	aromatic compound biosynthetic process	GO:0019438	FALSE	0.021763755583296875	1.662266160059898	4116	260	80	21031	UHRF1,ENO1,POLA1,AURKB,PRDX3,RPA1,POLD2,CENPF,POLA2,RBBP7,USP10,BRIP1,PRMT5,TYMS,RBBP4,CBFB,SUZ12,MTHFD1L,BCL7A,TFDP1,CBX5,TOP2A,POLR1D,PFAS,HNRNPAB,CDK4,TP53,EXOSC10,RBL1,E2F8,BRCA2,CKAP2,PTBP1,HNRNPU,CHEK1,ATP5F1B,NOC2L,DCK,KAT2A,PRKCI,ZNF367,PCNA,NDUFV1,ILF3,POLD1,NCAPG2,WDR5,PDHA1,HSPA8,CCT2,ATAD2,SMARCC1,RRM2,RRM1,HLTF,HMGB3,PARP1,ACTL6A,ZBED4,GTF2I,ACTR2,RALY,POLDIP2,SDHA,CAND1,PRIM2,S1PR1,…
GO:BP	regulation of helicase activity	GO:0051095	TRUE	0.022719377459864045	1.6436035730248373	12	260	4	21031	MCM2,MSH2,MSH6,TP53
GO:BP	mitotic spindle elongation	GO:0000022	FALSE	0.022719377459864045	1.6436035730248373	12	260	4	21031	AURKB,RACGAP1,KIF4A,KIF23
GO:BP	regulation of meiotic cell cycle phase transition	GO:1901993	FALSE	0.022719377459864045	1.6436035730248373	12	260	4	21031	KNL1,CDC25A,TTK,ZWINT
GO:BP	organic cyclic compound biosynthetic process	GO:1901362	FALSE	0.023967437	1.6203783987068783	4264	260	82	21031	UHRF1,ENO1,POLA1,AURKB,PRDX3,RPA1,POLD2,CENPF,POLA2,RBBP7,USP10,BRIP1,PRMT5,TYMS,RBBP4,CBFB,SUZ12,MTHFD1L,BCL7A,TFDP1,CBX5,TOP2A,POLR1D,PFAS,HNRNPAB,CDK4,TP53,EXOSC10,RBL1,E2F8,BRCA2,CKAP2,PTBP1,HNRNPU,PRKAA2,CHEK1,ATP5F1B,NOC2L,DCK,KAT2A,PRKCI,ZNF367,PCNA,NDUFV1,ILF3,POLD1,NCAPG2,WDR5,PDHA1,HSPA8,CCT2,ATAD2,SMARCC1,RRM2,RRM1,HLTF,HMGB3,PARP1,ACTL6A,ZBED4,GTF2I,SRD5A3,ACTR2,RALY,POLDIP2,SDHA,CAND…
GO:BP	negative regulation of DNA metabolic process	GO:0051053	FALSE	0.024243422094034354	1.6154060770941063	142	260	10	21031	MSH2,MSH6,TP53,EXOSC10,HNRNPU,CHEK1,ANKLE1,PARP1,FANCB,NAT10
GO:BP	translesion synthesis	GO:0019985	FALSE	0.032129507	1.4930959336266545	26	260	5	21031	POLD2,USP10,PCNA,POLD1,POLDIP2
GO:BP	regulation of DNA biosynthetic process	GO:2000278	FALSE	0.032990933	1.4816053966910885	117	260	9	21031	AURKB,TFDP1,TP53,EXOSC10,HNRNPU,CHEK1,PCNA,CCT2,NAT10
GO:BP	nucleobase-containing compound biosynthetic process	GO:0034654	FALSE	0.033826253374990636	1.4707461023797888	4027	260	78	21031	UHRF1,ENO1,POLA1,AURKB,PRDX3,RPA1,POLD2,CENPF,POLA2,RBBP7,USP10,BRIP1,PRMT5,TYMS,RBBP4,CBFB,SUZ12,BCL7A,TFDP1,CBX5,TOP2A,POLR1D,PFAS,HNRNPAB,CDK4,TP53,EXOSC10,RBL1,E2F8,BRCA2,CKAP2,PTBP1,HNRNPU,CHEK1,ATP5F1B,NOC2L,DCK,KAT2A,PRKCI,ZNF367,PCNA,NDUFV1,ILF3,POLD1,NCAPG2,WDR5,PDHA1,HSPA8,CCT2,ATAD2,SMARCC1,RRM2,RRM1,HLTF,HMGB3,PARP1,ACTL6A,ZBED4,GTF2I,ACTR2,RALY,POLDIP2,SDHA,CAND1,PRIM2,S1PR1,ATIC,CGG…
GO:BP	regulation of nitrogen compound metabolic process	GO:0051171	FALSE	0.035576234	1.448840022346441	5440	260	98	21031	UHRF1,ENO1,MCM2,ATAD5,MCM5,AURKB,MCM7,FAM83D,PRDX3,CENPF,MSH2,CCNE2,RBBP7,TPX2,BRIP1,PRMT5,TYMS,RBBP4,CBFB,RAD51AP1,CLSPN,SUZ12,EIF4A3,MCM6,MSH6,BCL7A,TFDP1,CBX5,NNT,KIF14,TOP2A,HNRNPAB,MIS18A,BARD1,CDK4,CDC25A,DAZAP1,TP53,EXOSC10,AIFM1,RBL1,FANCM,E2F8,BRCA2,CKAP2,PTBP1,HNRNPU,PRKAA2,CHEK1,NOC2L,NSUN2,KAT2A,CAPRIN1,ANKLE1,PRKCI,TRAP1,ZNF367,MCM3,PCNA,ILF3,WDR5,HSPA8,MASTL,CCT2,ATAD2,SMARCC1,HLTF,…
GO:BP	mitotic DNA integrity checkpoint signaling	GO:0044774	FALSE	0.037350446	1.427704205009972	91	260	8	21031	MSH2,TOPBP1,CLSPN,CASP2,FANCD2,TP53,ORC1,CHEK1
GO:BP	cell cycle DNA replication initiation	GO:1902292	FALSE	0.039867682397342376	1.3993790101690737	5	260	3	21031	MCM2,POLA1,MCM3
GO:BP	negative regulation of metaphase/anaphase transition of meiotic cell cycle	GO:1902103	FALSE	0.039867682397342376	1.3993790101690737	5	260	3	21031	KNL1,TTK,ZWINT
GO:BP	nuclear cell cycle DNA replication initiation	GO:1902315	FALSE	0.039867682397342376	1.3993790101690737	5	260	3	21031	MCM2,POLA1,MCM3
GO:BP	negative regulation of meiotic chromosome separation	GO:1905133	FALSE	0.039867682397342376	1.3993790101690737	5	260	3	21031	KNL1,TTK,ZWINT
GO:BP	mitotic DNA replication initiation	GO:1902975	FALSE	0.039867682397342376	1.3993790101690737	5	260	3	21031	MCM2,POLA1,MCM3
GO:BP	positive regulation of organelle organization	GO:0010638	FALSE	0.040522743	1.3923011683316329	505	260	19	21031	AURKB,SPAG5,SLC25A5,RAD51AP1,TP53,LCP1,CEP135,GPSM2,CAPRIN1,NCAPG2,CCT2,ACTL6A,ESPL1,DLGAP5,AURKA,CENPJ,SMC4,PGAM5,CKAP5
GO:BP	response to UV	GO:0009411	TRUE	0.041486813	1.3820899251135954	151	260	10	21031	AURKB,MSH2,MSH6,CDC25A,TP53,BRCA2,NOC2L,PCNA,POLD1,PARP1
GO:BP	deoxyribonucleotide biosynthetic process	GO:0009263	FALSE	0.045055835738948724	1.3462489501880586	14	260	4	21031	TYMS,DCK,RRM2,RRM1
GO:BP	spindle midzone assembly	GO:0051255	FALSE	0.045055835738948724	1.3462489501880586	14	260	4	21031	AURKB,RACGAP1,KIF4A,KIF23
GO:BP	deoxyribose phosphate biosynthetic process	GO:0046385	FALSE	0.045055835738948724	1.3462489501880586	14	260	4	21031	TYMS,DCK,RRM2,RRM1
GO:BP	2'-deoxyribonucleotide biosynthetic process	GO:0009265	TRUE	0.045055835738948724	1.3462489501880586	14	260	4	21031	TYMS,DCK,RRM2,RRM1
GO:BP	animal organ regeneration	GO:0031100	TRUE	0.045114854	1.345680442732652	68	260	7	21031	PRMT5,TYMS,LCP1,PCNA,ATIC,AURKA,EZH2
GO:BP	base-excision repair	GO:0006284	FALSE	0.045332993	1.3435856033423943	46	260	6	21031	RPA1,PARP2,PCNA,POLD1,PARP1,LIG1
GO:BP	positive regulation of chromosome segregation	GO:0051984	FALSE	0.047043694	1.327498587729036	28	260	5	21031	AURKB,RCC2,HNRNPU,NCAPG2,SMC4
GO:BP	organonitrogen compound metabolic process	GO:1901564	TRUE	0.047260839	1.3254985732917208	5986	260	105	21031	UHRF1,ENO1,AURKB,WEE1,FAM83D,PFKP,PRDX3,PSMD11,CCNE2,TPX2,USP10,AMFR,PRMT5,TYMS,CBFB,CLSPN,EIF4A3,CASP2,UQCRC2,MTHFD1L,PARP2,NNT,IARS2,GOT2,KIF14,RANGAP1,PFAS,RAN,SMS,BARD1,CARS2,CDK4,CDC25A,TP53,MELK,CDCA3,AIFM1,FANCM,BRCA2,PDP2,PTBP1,FKBP4,HNRNPU,PRKAA2,CHEK1,NUDC,MRPL44,ATP5F1B,SEPHS1,DCK,KAT2A,ETFA,CAPRIN1,TTC4,PRKCI,TTK,TRAP1,EFTUD2,NDUFV1,MRPL37,MDH1,ILF3,WDR5,AFG3L2,PDHA1,HSPA8,MASTL,CCT2,…
GO:BP	regulation of organelle assembly	GO:1902115	FALSE	0.047958059	1.3191384032745925	222	260	12	21031	USP10,SPAG5,LCP1,CEP135,HNRNPU,PRKAA2,GPSM2,KAT2A,CAPRIN1,KIF24,ODF2,CENPJ
GO:BP	regulation of meiotic cell cycle	GO:0051445	FALSE	0.049684222	1.3037815092817933	69	260	7	21031	RAD51AP1,KNL1,CDC25A,TTK,RAD1,ASPM,ZWINT
GO:CC	nucleoplasm	GO:0005654	TRUE	5.033808933268057e-41	40.298103272856416	4220	263	151	22097	UHRF1,MCM2,COX4I1,POLA1,PRPF8,MCM5,AURKB,MCM7,RACGAP1,WEE1,H3-3A,PRDX3,RPA1,POLD2,CENPF,POLA2,PSMD11,MSH2,HADH,CCNE2,RBBP7,TPX2,USP10,BRIP1,PRMT5,SPAG5,RBBP4,CBFB,TOPBP1,RAD51AP1,CLSPN,SUZ12,EIF4A3,MCM6,MSH6,UQCRC2,KNL1,TFDP1,PARP2,CBX5,SGO1,FANCD2,HNRNPA3,RANGAP1,TOP2A,MCM10,POLR1D,RAN,KIF4A,KIF22,HNRNPAB,MIS18A,BUB3,BARD1,CDK4,CDC25A,DAZAP1,TP53,KIF23,EXOSC10,RBL1,FANCM,E2F8,BRCA2,ORC1,PTBP1,FK…
GO:CC	intracellular organelle lumen	GO:0070013	FALSE	3.034664851005702e-38	37.51788926550998	6657	263	184	22097	UHRF1,MCM2,COX4I1,POLA1,PRPF8,MCM5,AURKB,MCM7,RACGAP1,WEE1,H3-3A,PRDX3,RPA1,POLD2,CENPF,CS,POLA2,RBM28,RCC2,PSMD11,MSH2,HADH,CCNE2,RBBP7,TPX2,USP10,BRIP1,PRMT5,TYMS,SPAG5,RBBP4,CBFB,TOPBP1,SLC25A5,RAD51AP1,CLSPN,SUZ12,EIF4A3,MCM6,CASP2,MSH6,UQCRC2,KNL1,MTHFD1L,TFDP1,PARP2,CBX5,SGO1,IARS2,GOT2,FANCD2,HNRNPA3,RANGAP1,TOP2A,MCM10,POLR1D,RAN,KIF4A,KIF22,HNRNPAB,MIS18A,BUB3,BARD1,CARS2,CLPB,CDK4,CDC25…
GO:CC	organelle lumen	GO:0043233	FALSE	3.034664851005702e-38	37.51788926550998	6657	263	184	22097	UHRF1,MCM2,COX4I1,POLA1,PRPF8,MCM5,AURKB,MCM7,RACGAP1,WEE1,H3-3A,PRDX3,RPA1,POLD2,CENPF,CS,POLA2,RBM28,RCC2,PSMD11,MSH2,HADH,CCNE2,RBBP7,TPX2,USP10,BRIP1,PRMT5,TYMS,SPAG5,RBBP4,CBFB,TOPBP1,SLC25A5,RAD51AP1,CLSPN,SUZ12,EIF4A3,MCM6,CASP2,MSH6,UQCRC2,KNL1,MTHFD1L,TFDP1,PARP2,CBX5,SGO1,IARS2,GOT2,FANCD2,HNRNPA3,RANGAP1,TOP2A,MCM10,POLR1D,RAN,KIF4A,KIF22,HNRNPAB,MIS18A,BUB3,BARD1,CARS2,CLPB,CDK4,CDC25…
GO:CC	membrane-enclosed lumen	GO:0031974	FALSE	3.034664851005702e-38	37.51788926550998	6657	263	184	22097	UHRF1,MCM2,COX4I1,POLA1,PRPF8,MCM5,AURKB,MCM7,RACGAP1,WEE1,H3-3A,PRDX3,RPA1,POLD2,CENPF,CS,POLA2,RBM28,RCC2,PSMD11,MSH2,HADH,CCNE2,RBBP7,TPX2,USP10,BRIP1,PRMT5,TYMS,SPAG5,RBBP4,CBFB,TOPBP1,SLC25A5,RAD51AP1,CLSPN,SUZ12,EIF4A3,MCM6,CASP2,MSH6,UQCRC2,KNL1,MTHFD1L,TFDP1,PARP2,CBX5,SGO1,IARS2,GOT2,FANCD2,HNRNPA3,RANGAP1,TOP2A,MCM10,POLR1D,RAN,KIF4A,KIF22,HNRNPAB,MIS18A,BUB3,BARD1,CARS2,CLPB,CDK4,CDC25…
GO:CC	chromosomal region	GO:0098687	FALSE	5.3368062799572956e-36	35.27271856130968	402	263	52	22097	MCM2,MCM5,AURKB,MCM7,H3-3A,RPA1,CENPF,RCC2,MSH2,RBBP7,SPAG5,RBBP4,RAD51AP1,MCM6,SPC25,KNL1,CBX5,SGO1,RANGAP1,BUB1B,TOP2A,KIF22,MIS18A,BUB3,BRCA2,ORC1,HNRNPU,CHEK1,ERCC6L,TTK,SGO2,MCM3,DCTN5,PCNA,CENPU,KIF18A,POLD1,SMARCC1,DSN1,PARP1,ACTL6A,ESCO2,MIS18BP1,ZWINT,AURKA,CENPL,EZH2,SMC4,ZW10,NAT10,SMC1A,CKAP5
GO:CC	nuclear lumen	GO:0031981	FALSE	1.1130980484935071e-34	33.95346657866242	5521	263	163	22097	UHRF1,MCM2,COX4I1,POLA1,PRPF8,MCM5,AURKB,MCM7,RACGAP1,WEE1,H3-3A,PRDX3,RPA1,POLD2,CENPF,POLA2,RBM28,RCC2,PSMD11,MSH2,HADH,CCNE2,RBBP7,TPX2,USP10,BRIP1,PRMT5,SPAG5,RBBP4,CBFB,TOPBP1,RAD51AP1,CLSPN,SUZ12,EIF4A3,MCM6,CASP2,MSH6,UQCRC2,KNL1,TFDP1,PARP2,CBX5,SGO1,FANCD2,HNRNPA3,RANGAP1,TOP2A,MCM10,POLR1D,RAN,KIF4A,KIF22,HNRNPAB,MIS18A,BUB3,BARD1,CDK4,CDC25A,DAZAP1,TP53,KIF23,EXOSC10,RBL1,FANCM,E2F8,BR…
GO:CC	chromosome	GO:0005694	FALSE	6.636925055868937e-30	29.178033086381813	1949	263	92	22097	UHRF1,MCM2,ATAD5,POLA1,MCM5,AURKB,MCM7,H3-3A,RPA1,POLD2,CENPF,POLA2,RCC2,MSH2,RBBP7,PRMT5,SPAG5,RBBP4,TOPBP1,RAD51AP1,CHAF1A,SUZ12,MCM6,MSH6,SPC25,KNL1,BCL7A,TFDP1,PARP2,CBX5,SGO1,FANCD2,RANGAP1,BUB1B,TOP2A,MCM10,RAN,KIF4A,KIF22,MIS18A,BUB3,CDK4,TP53,EXOSC10,RBL1,FANCM,E2F8,BRCA2,ORC1,HNRNPU,CHEK1,ORC6,NOC2L,KAT2A,ERCC6L,TTK,SGO2,MCM3,DCTN5,PCNA,CENPU,KIF18A,POLD1,NCAPG2,WDR5,SMARCC1,RAD1,DSN1,HM…
GO:CC	intracellular non-membrane-bounded organelle	GO:0043232	FALSE	4.8062340077613974e-26	25.318195087921342	6591	263	165	22097	UHRF1,ENO1,MCM2,ATAD5,POLA1,MCM5,AURKB,MCM7,RACGAP1,WEE1,H3-3A,FAM83D,RPA1,POLD2,CENPF,POLA2,RBM28,RCC2,STRBP,MSH2,CCNE2,RBBP7,TPX2,USP10,PRMT5,SPAG5,RBBP4,TOPBP1,STMN1,SLC25A5,RAD51AP1,CHAF1A,SUZ12,EIF4A3,MCM6,CASP2,MSH6,SPC25,KIF15,KNL1,BCL7A,TFDP1,PARP2,CBX5,SGO1,FANCD2,KIF14,RANGAP1,BUB1B,TOP2A,MCM10,POLR1D,RAN,KIF4A,KIF22,MIS18A,BUB3,BARD1,CDK4,TP53,KIF23,EXOSC10,RBL1,FANCM,E2F8,BRCA2,CKAP2,…
GO:CC	non-membrane-bounded organelle	GO:0043228	FALSE	4.8988162919718484e-26	25.30990884649567	6592	263	165	22097	UHRF1,ENO1,MCM2,ATAD5,POLA1,MCM5,AURKB,MCM7,RACGAP1,WEE1,H3-3A,FAM83D,RPA1,POLD2,CENPF,POLA2,RBM28,RCC2,STRBP,MSH2,CCNE2,RBBP7,TPX2,USP10,PRMT5,SPAG5,RBBP4,TOPBP1,STMN1,SLC25A5,RAD51AP1,CHAF1A,SUZ12,EIF4A3,MCM6,CASP2,MSH6,SPC25,KIF15,KNL1,BCL7A,TFDP1,PARP2,CBX5,SGO1,FANCD2,KIF14,RANGAP1,BUB1B,TOP2A,MCM10,POLR1D,RAN,KIF4A,KIF22,MIS18A,BUB3,BARD1,CDK4,TP53,KIF23,EXOSC10,RBL1,FANCM,E2F8,BRCA2,CKAP2,…
GO:CC	nucleus	GO:0005634	FALSE	1.3903401431448252e-24	23.85687893771753	10074	263	205	22097	UHRF1,ENO1,MCM2,COX4I1,ATAD5,POLA1,PRPF8,MCM5,AURKB,MCM7,RACGAP1,WEE1,H3-3A,PFKP,PRDX3,RPA1,POLD2,CENPF,CS,POLA2,RBM28,RCC2,STRBP,PSMD11,MSH2,HADH,CCNE2,RBBP7,TPX2,USP10,BRIP1,PRMT5,TYMS,SPAG5,RBBP4,CBFB,TOPBP1,SLC25A5,RAD51AP1,CLSPN,CHAF1A,SUZ12,EIF4A3,MCM6,CASP2,MSH6,SPC25,UQCRC2,KNL1,BCL7A,TFDP1,PARP2,CBX5,SGO1,FANCD2,HNRNPA3,KIF14,RANGAP1,BUB1B,TOP2A,MCM10,POLR1D,RAN,KIF4A,KIF22,NIPSNAP3A,HNR…
GO:CC	spindle	GO:0005819	TRUE	2.1833442349272514e-24	23.660877786259057	436	263	43	22097	AURKB,RACGAP1,FAM83D,CENPF,RCC2,TPX2,SPAG5,TOPBP1,SLC25A5,KIF15,SGO1,KIF14,RANGAP1,BUB1B,KIF4A,KIF22,KIF23,CKAP2,DIAPH3,HNRNPU,NUDC,GPSM2,NSUN2,KAT2A,TTK,KIF18A,WDR5,KIF11,DSN1,ASPM,HAUS8,ESPL1,POLDIP2,DLGAP5,AURKA,ODF2,ZW10,KIF20A,CDC7,NEDD1,SMC1A,KIF2A,CKAP5
GO:CC	chromosome, centromeric region	GO:0000775	FALSE	5.809827005950934e-23	22.23583679901749	259	263	34	22097	AURKB,CENPF,RCC2,SPAG5,SPC25,KNL1,CBX5,SGO1,RANGAP1,BUB1B,TOP2A,KIF22,MIS18A,BUB3,HNRNPU,ERCC6L,TTK,SGO2,DCTN5,CENPU,KIF18A,SMARCC1,DSN1,ACTL6A,ESCO2,MIS18BP1,ZWINT,AURKA,CENPL,EZH2,SMC4,ZW10,SMC1A,CKAP5
GO:CC	condensed chromosome	GO:0000793	FALSE	7.531120595003925e-23	22.12314039803331	282	263	35	22097	AURKB,CENPF,SPAG5,TOPBP1,SPC25,KNL1,CBX5,SGO1,FANCD2,RANGAP1,BUB1B,TOP2A,KIF22,BUB3,BRCA2,HNRNPU,CHEK1,ERCC6L,TTK,SGO2,DCTN5,CENPU,KIF18A,NCAPG2,SMARCC1,RAD1,DSN1,ACTL6A,ZWINT,AURKA,CENPL,SMC4,ZW10,SMC1A,CKAP5
GO:CC	microtubule cytoskeleton	GO:0015630	FALSE	1.97002787142046e-21	20.705527629514304	1405	263	68	22097	AURKB,RACGAP1,FAM83D,CENPF,RCC2,STRBP,CCNE2,TPX2,SPAG5,TOPBP1,STMN1,SLC25A5,KIF15,SGO1,KIF14,RANGAP1,BUB1B,TOP2A,RAN,KIF4A,KIF22,TP53,KIF23,BRCA2,CKAP2,CEP135,DIAPH3,FKBP4,HNRNPU,CHEK1,NUDC,GPSM2,NSUN2,KAT2A,PRKCI,TTK,CCNB3,MCM3,DCTN5,PCNA,CENPU,MDH1,KIF18A,FLII,WDR5,MASTL,CCT2,KIF11,DSN1,KIF24,ASPM,OLA1,HAUS8,ESPL1,POLDIP2,DLGAP5,AURKA,ODF2,CENPJ,ZW10,GAPDH,KIF20A,CDC7,NEDD1,SMC1A,TPGS2,KIF2A,CK…
GO:CC	kinetochore	GO:0000776	FALSE	4.5514141860212635e-20	19.341853641197925	171	263	27	22097	AURKB,CENPF,SPAG5,SPC25,KNL1,CBX5,SGO1,RANGAP1,BUB1B,KIF22,BUB3,HNRNPU,ERCC6L,TTK,SGO2,DCTN5,CENPU,KIF18A,SMARCC1,DSN1,ACTL6A,ZWINT,AURKA,CENPL,ZW10,SMC1A,CKAP5
GO:CC	intracellular organelle	GO:0043229	FALSE	7.495825083348178e-20	19.125180556354938	16018	263	251	22097	UHRF1,ENO1,MCM2,COX4I1,ATAD5,POLA1,PRPF8,MCM5,AURKB,MCM7,RACGAP1,WEE1,H3-3A,FAM83D,PFKP,PRDX3,RPA1,POLD2,CENPF,CS,POLA2,RBM28,RCC2,STRBP,COQ10A,PSMD11,MSH2,HADH,CCNE2,RBBP7,TPX2,USP10,AMFR,BRIP1,PRMT5,TYMS,SPAG5,RBBP4,CBFB,TOPBP1,STMN1,SLC25A5,RAD51AP1,CLSPN,CHAF1A,SUZ12,EIF4A3,MCM6,CASP2,MSH6,SPC25,UQCRC2,KIF15,KNL1,MTHFD1L,BCL7A,TFDP1,PARP2,CBX5,SGO1,NNT,IARS2,GOT2,FANCD2,HNRNPA3,KIF14,RANGAP1,…
GO:CC	condensed chromosome, centromeric region	GO:0000779	FALSE	2.508486016277587e-19	18.600588315633004	182	263	27	22097	AURKB,CENPF,SPAG5,SPC25,KNL1,CBX5,SGO1,RANGAP1,BUB1B,KIF22,BUB3,HNRNPU,ERCC6L,TTK,SGO2,DCTN5,CENPU,KIF18A,SMARCC1,DSN1,ACTL6A,ZWINT,AURKA,CENPL,ZW10,SMC1A,CKAP5
GO:CC	nuclear chromosome	GO:0000228	FALSE	3.9151363143767e-18	17.407253112392503	222	263	28	22097	MCM2,POLA1,MCM5,MCM7,RPA1,POLD2,POLA2,RBBP4,TOPBP1,MCM6,TOP2A,MCM10,BRCA2,ORC1,HNRNPU,CHEK1,ORC6,MCM3,PCNA,POLD1,NCAPG2,RAD1,PARP1,ACTL6A,PRIM2,SMC4,SMC1A,FIGNL1
GO:CC	organelle	GO:0043226	FALSE	6.7736689749335874e-18	17.169176030878937	16808	263	254	22097	UHRF1,ENO1,MCM2,COX4I1,ATAD5,POLA1,PRPF8,MCM5,AURKB,MCM7,RACGAP1,WEE1,H3-3A,FAM83D,PFKP,PRDX3,RPA1,POLD2,CENPF,CS,POLA2,RBM28,RCC2,STRBP,COQ10A,PSMD11,MSH2,HADH,CCNE2,RBBP7,TPX2,USP10,AMFR,BRIP1,PRMT5,TYMS,SPAG5,RBBP4,CBFB,TOPBP1,STMN1,SLC25A5,RAD51AP1,CLSPN,CHAF1A,SUZ12,EIF4A3,MCM6,CASP2,MSH6,SPC25,UQCRC2,KIF15,KNL1,MTHFD1L,BCL7A,TFDP1,PARP2,CBX5,SGO1,NNT,IARS2,GOT2,FANCD2,HNRNPA3,KIF14,RANGAP1,…
GO:CC	intracellular membrane-bounded organelle	GO:0043231	FALSE	2.4992837890737525e-17	16.602184427734617	14605	263	237	22097	UHRF1,ENO1,MCM2,COX4I1,ATAD5,POLA1,PRPF8,MCM5,AURKB,MCM7,RACGAP1,WEE1,H3-3A,PFKP,PRDX3,RPA1,POLD2,CENPF,CS,POLA2,RBM28,RCC2,STRBP,COQ10A,PSMD11,MSH2,HADH,CCNE2,RBBP7,TPX2,USP10,AMFR,BRIP1,PRMT5,TYMS,SPAG5,RBBP4,CBFB,TOPBP1,SLC25A5,RAD51AP1,CLSPN,CHAF1A,SUZ12,EIF4A3,MCM6,CASP2,MSH6,SPC25,UQCRC2,KNL1,MTHFD1L,BCL7A,TFDP1,PARP2,CBX5,SGO1,NNT,IARS2,GOT2,FANCD2,HNRNPA3,KIF14,RANGAP1,BUB1B,TOP2A,MCM10,P…
GO:CC	cytosol	GO:0005829	FALSE	5.549963184298877e-17	16.255709897761808	5487	263	133	22097	ENO1,COX4I1,POLA1,AURKB,MCM7,RACGAP1,FAM83D,PFKP,PRDX3,CENPF,POLA2,RCC2,PSMD11,CCNE2,RBBP7,TPX2,USP10,AMFR,PRMT5,TYMS,SPAG5,RBBP4,STMN1,EIF4A3,CASP2,MSH6,SPC25,KIF15,KNL1,MTHFD1L,TFDP1,SGO1,FANCD2,KIF14,RANGAP1,BUB1B,POLR1D,PFAS,RAN,KIF4A,KIF22,SMS,NIPSNAP3A,MIS18A,COG4,BUB3,CDK4,CDC25A,DAZAP1,TP53,KIF23,EXOSC10,CDCA3,AIFM1,E2F8,BRCA2,LCP1,CEP135,ORC1,DIAPH3,FKBP4,HNRNPU,PRKAA2,CHEK1,NUDC,GPSM2,O…
GO:CC	mitotic spindle	GO:0072686	FALSE	9.054450131610384e-17	16.043137918851684	185	263	25	22097	AURKB,RACGAP1,FAM83D,RCC2,TPX2,SPAG5,RANGAP1,KIF22,KIF23,CKAP2,HNRNPU,NUDC,GPSM2,KAT2A,KIF18A,WDR5,KIF11,ASPM,HAUS8,ESPL1,POLDIP2,DLGAP5,AURKA,CDC7,SMC1A
GO:CC	membrane-bounded organelle	GO:0043227	FALSE	3.000584058618926e-16	15.522794202364638	15671	263	244	22097	UHRF1,ENO1,MCM2,COX4I1,ATAD5,POLA1,PRPF8,MCM5,AURKB,MCM7,RACGAP1,WEE1,H3-3A,PFKP,PRDX3,RPA1,POLD2,CENPF,CS,POLA2,RBM28,RCC2,STRBP,COQ10A,PSMD11,MSH2,HADH,CCNE2,RBBP7,TPX2,USP10,AMFR,BRIP1,PRMT5,TYMS,SPAG5,RBBP4,CBFB,TOPBP1,STMN1,SLC25A5,RAD51AP1,CLSPN,CHAF1A,SUZ12,EIF4A3,MCM6,CASP2,MSH6,SPC25,UQCRC2,KNL1,MTHFD1L,BCL7A,TFDP1,PARP2,CBX5,SGO1,NNT,IARS2,GOT2,FANCD2,HNRNPA3,KIF14,RANGAP1,BUB1B,TOP2A,M…
GO:CC	intracellular anatomical structure	GO:0005622	FALSE	7.323941795854869e-16	15.135255115741108	17834	263	258	22097	UHRF1,ENO1,MCM2,COX4I1,ATAD5,POLA1,PRPF8,MCM5,AURKB,MCM7,RACGAP1,WEE1,H3-3A,FAM83D,PFKP,PRDX3,RPA1,POLD2,CENPF,CS,POLA2,RBM28,RCC2,STRBP,COQ10A,PSMD11,MSH2,HADH,CCNE2,RBBP7,TPX2,USP10,AMFR,BRIP1,PRMT5,TYMS,SPAG5,RBBP4,CBFB,TOPBP1,STMN1,SLC25A5,RAD51AP1,CLSPN,CHAF1A,SUZ12,EIF4A3,MCM6,CASP2,MSH6,SPC25,UQCRC2,KIF15,KNL1,MTHFD1L,BCL7A,TFDP1,PARP2,CBX5,SGO1,NNT,IARS2,GOT2,FANCD2,HNRNPA3,KIF14,RANGAP1,…
GO:CC	catalytic complex	GO:1902494	FALSE	2.956707929440695e-15	14.529191573984884	1776	263	67	22097	ENO1,COX4I1,ATAD5,POLA1,PRPF8,PFKP,POLD2,POLA2,PSMD11,CCNE2,RBBP7,AMFR,PRMT5,RBBP4,SUZ12,EIF4A3,CASP2,UQCRC2,BCL7A,CBX5,FANCD2,HNRNPA3,RANGAP1,BUB1B,TOP2A,POLR1D,HNRNPAB,BARD1,UQCRFS1,CDK4,EXOSC10,BRCA2,HNRNPU,PRKAA2,IDH3A,MRPL44,ATP5F1B,KAT2A,PRKCI,CCNB3,EFTUD2,MCM3,PCNA,NDUFV1,VIRMA,POLD1,WDR5,AFG3L2,PDHA1,SMARCC1,RRM2,RRM1,PMPCA,UBAC1,SKP2,ACTL6A,CYC1,RALY,SDHA,CAND1,PRIM2,EZH2,SAE1,COX5B,NAT1…
GO:CC	cytoplasm	GO:0005737	FALSE	6.07376769461583e-15	14.21654182270353	12345	263	212	22097	ENO1,MCM2,COX4I1,POLA1,AURKB,MCM7,RACGAP1,WEE1,FAM83D,PFKP,PRDX3,CENPF,CS,POLA2,RCC2,STRBP,COQ10A,PSMD11,HADH,CCNE2,RBBP7,TPX2,USP10,AMFR,BRIP1,PRMT5,TYMS,SPAG5,RBBP4,TOPBP1,STMN1,SLC25A5,CLSPN,EIF4A3,CASP2,MSH6,SPC25,UQCRC2,KIF15,KNL1,MTHFD1L,TFDP1,SGO1,NNT,IARS2,GOT2,FANCD2,KIF14,RANGAP1,BUB1B,TOP2A,POLR1D,PFAS,MTFR2,RAN,KIF4A,KIF22,SMS,NIPSNAP3A,SLC39A6,HNRNPAB,MIS18A,COG4,BUB3,BARD1,CARS2,CLP…
GO:CC	spindle pole	GO:0000922	FALSE	6.322759816348753e-15	14.199093315484834	177	263	23	22097	AURKB,FAM83D,CENPF,TPX2,SPAG5,TOPBP1,SGO1,CKAP2,DIAPH3,HNRNPU,GPSM2,KIF11,DSN1,ASPM,HAUS8,DLGAP5,AURKA,ODF2,ZW10,NEDD1,SMC1A,KIF2A,CKAP5
GO:CC	cytoskeleton	GO:0005856	FALSE	1.0518861757785551e-13	12.978031252488135	2430	263	77	22097	AURKB,RACGAP1,FAM83D,CENPF,RCC2,STRBP,CCNE2,TPX2,USP10,SPAG5,TOPBP1,STMN1,SLC25A5,KIF15,SGO1,KIF14,RANGAP1,BUB1B,TOP2A,RAN,KIF4A,KIF22,TP53,KIF23,BRCA2,CKAP2,LCP1,CEP135,DIAPH3,FKBP4,HNRNPU,CHEK1,NUDC,GPSM2,NSUN2,KAT2A,PRKCI,TTK,CCNB3,MCM3,DCTN5,PCNA,CENPU,MDH1,KIF18A,FLII,WDR5,MASTL,CCT2,KIF11,DSN1,KIF24,ASPM,LMNB1,ABLIM1,OLA1,HAUS8,CFL1,ESPL1,ACTR2,MTRR,POLDIP2,DLGAP5,AURKA,ODF2,CENPJ,ZW10,NOL9…
GO:CC	supramolecular complex	GO:0099080	FALSE	1.1953432431482596e-13	12.922507369024927	1426	263	57	22097	ENO1,AURKB,RACGAP1,CENPF,RCC2,TPX2,SPAG5,STMN1,SPC25,KIF15,KNL1,CBX5,SGO1,KIF14,RANGAP1,BUB1B,KIF4A,KIF22,BUB3,BARD1,KIF23,CKAP2,LCP1,DIAPH3,FKBP4,HNRNPU,PRKAA2,NUDC,NSUN2,ERCC6L,CAPRIN1,TTK,SGO2,DCTN5,CENPU,KIF18A,KPNB1,CCT2,KIF11,SMARCC1,DSN1,KIF24,ASPM,LMNB1,ACTL6A,HAUS8,ZWINT,AURKA,CENPL,ODF2,CENPJ,ZW10,KIF20A,SMC1A,TPGS2,KIF2A,CKAP5
GO:CC	centrosome	GO:0005813	FALSE	1.0730909574177585e-12	11.96936346477177	726	263	39	22097	AURKB,CENPF,CCNE2,SPAG5,TOPBP1,KIF15,SGO1,BUB1B,TP53,KIF23,BRCA2,CKAP2,CEP135,HNRNPU,CHEK1,GPSM2,KAT2A,CCNB3,MCM3,DCTN5,PCNA,CENPU,MDH1,KIF18A,FLII,MASTL,KIF24,ASPM,OLA1,HAUS8,ESPL1,DLGAP5,AURKA,ODF2,CENPJ,NEDD1,TPGS2,KIF2A,CKAP5
GO:CC	microtubule organizing center	GO:0005815	FALSE	2.7064845237903006e-12	11.567594451946904	865	263	42	22097	AURKB,CENPF,CCNE2,SPAG5,TOPBP1,KIF15,SGO1,BUB1B,TOP2A,RAN,TP53,KIF23,BRCA2,CKAP2,CEP135,DIAPH3,HNRNPU,CHEK1,GPSM2,KAT2A,CCNB3,MCM3,DCTN5,PCNA,CENPU,MDH1,KIF18A,FLII,MASTL,KIF24,ASPM,OLA1,HAUS8,ESPL1,DLGAP5,AURKA,ODF2,CENPJ,NEDD1,TPGS2,KIF2A,CKAP5
GO:CC	chromosome, telomeric region	GO:0000781	FALSE	6.619692719117348e-12	11.179162169697614	171	263	20	22097	MCM2,MCM5,MCM7,H3-3A,RPA1,MSH2,RBBP7,RBBP4,RAD51AP1,MCM6,CBX5,BRCA2,ORC1,CHEK1,MCM3,PCNA,POLD1,PARP1,EZH2,NAT10
GO:CC	protein-containing complex	GO:0032991	FALSE	1.3077016174519558e-10	9.883491339098148	8588	263	160	22097	UHRF1,ENO1,MCM2,COX4I1,ATAD5,POLA1,PRPF8,MCM5,AURKB,MCM7,RACGAP1,H3-3A,PFKP,PRDX3,RPA1,POLD2,CENPF,POLA2,RBM28,PSMD11,MSH2,CCNE2,RBBP7,USP10,AMFR,BRIP1,PRMT5,RBBP4,CBFB,TOPBP1,SLC25A5,RAD51AP1,CHAF1A,SUZ12,EIF4A3,MCM6,CASP2,MSH6,SPC25,UQCRC2,KIF15,KNL1,BCL7A,TFDP1,CBX5,FANCD2,HNRNPA3,KIF14,RANGAP1,BUB1B,TOP2A,POLR1D,RAN,KIF4A,KIF22,HNRNPAB,MIS18A,COG4,BUB3,BARD1,UQCRFS1,CDK4,DAZAP1,TP53,KIF23,EXO…
GO:CC	microtubule	GO:0005874	FALSE	2.433714736229024e-10	9.613730328218537	477	263	29	22097	AURKB,RACGAP1,RCC2,TPX2,SPAG5,STMN1,KIF15,KIF14,KIF4A,KIF22,KIF23,CKAP2,FKBP4,HNRNPU,NUDC,KIF18A,CCT2,KIF11,KIF24,ASPM,HAUS8,AURKA,ODF2,CENPJ,ZW10,KIF20A,TPGS2,KIF2A,CKAP5
GO:CC	replication fork	GO:0005657	FALSE	1.3814759280262827e-9	8.859656678186077	74	263	13	22097	UHRF1,POLA1,RPA1,POLD2,POLA2,MCM10,TP53,CHEK1,MCM3,PCNA,POLD1,PARP1,PRIM2
GO:CC	protein-DNA complex	GO:0032993	FALSE	6.863855736078404e-9	8.163431853026994	1436	263	49	22097	UHRF1,MCM2,POLA1,MCM5,MCM7,H3-3A,RPA1,POLD2,CENPF,POLA2,RBBP7,PRMT5,RBBP4,RAD51AP1,CHAF1A,SUZ12,MCM6,MSH6,BCL7A,TFDP1,CBX5,FANCD2,RAN,KIF22,MIS18A,CDK4,TP53,EXOSC10,RBL1,FANCM,E2F8,CHEK1,KAT2A,MCM3,PCNA,POLD1,WDR5,SMARCC1,PARP1,ACTL6A,ZBED4,ESCO2,PRIM2,EZH2,FANCB,HPF1,FANCA,WDR76,SF3B3
GO:CC	nuclear replication fork	GO:0043596	FALSE	1.3720951802071903e-8	7.862615761220361	41	263	10	22097	POLA1,RPA1,POLD2,POLA2,MCM10,MCM3,PCNA,POLD1,PARP1,PRIM2
GO:CC	replisome	GO:0030894	FALSE	7.951891832595455e-8	7.099529536159337	24	263	8	22097	POLA1,RPA1,POLD2,POLA2,MCM3,PCNA,POLD1,PRIM2
GO:CC	MCM complex	GO:0042555	FALSE	4.1557973925246645e-7	6.381345633745615	11	263	6	22097	MCM2,MCM5,MCM7,MCM6,MCM3,MCMBP
GO:CC	mitochondrion	GO:0005739	TRUE	5.809717287843172e-7	6.235845000710701	1689	263	50	22097	COX4I1,PRDX3,CS,COQ10A,HADH,TYMS,SLC25A5,UQCRC2,MTHFD1L,NNT,IARS2,GOT2,MTFR2,NIPSNAP3A,CARS2,CLPB,UQCRFS1,TP53,AIFM1,PDP2,OXCT1,FKBP4,IDH3A,MRPL44,ATP5F1B,DCK,NSUN2,ETFA,TRAP1,TOMM34,NDUFV1,MRPL37,ILF3,AFG3L2,PDHA1,GLOD4,RRM1,PMPCA,PARP1,CYC1,POLDIP2,SDHA,PECR,PGAM5,COX5B,PTGES2,TMEM70,COX10,TUFM,LIG1
GO:CC	polymeric cytoskeletal fiber	GO:0099513	FALSE	9.402208791703934e-7	6.026770108808471	807	263	32	22097	AURKB,RACGAP1,RCC2,TPX2,SPAG5,STMN1,KIF15,KIF14,KIF4A,KIF22,KIF23,CKAP2,LCP1,DIAPH3,FKBP4,HNRNPU,NUDC,KIF18A,CCT2,KIF11,KIF24,ASPM,LMNB1,HAUS8,AURKA,ODF2,CENPJ,ZW10,KIF20A,TPGS2,KIF2A,CKAP5
GO:CC	midbody	GO:0030496	TRUE	1.33331E-06	5.875068092607251	206	263	16	22097	AURKB,RACGAP1,CENPF,RCC2,SPAG5,KIF14,RAN,KIF4A,KIF23,HNRNPU,NUDC,ASPM,POLDIP2,AURKA,NAT10,KIF20A
GO:CC	nuclear periphery	GO:0034399	FALSE	1.5667E-06	5.8050132991293335	153	263	14	22097	UHRF1,POLA1,CENPF,KIF4A,TP53,HNRNPU,PCNA,SMARCC1,HLTF,LMNB1,ACTL6A,CFL1,NUP205,SMC1A
GO:CC	nuclear replisome	GO:0043601	FALSE	1.61058E-06	5.793016587608902	22	263	7	22097	POLA1,RPA1,POLD2,POLA2,MCM3,POLD1,PRIM2
GO:CC	nuclear protein-containing complex	GO:0140513	FALSE	2.40284E-06	5.619275580951847	2703	263	66	22097	MCM2,POLA1,PRPF8,MCM5,MCM7,RPA1,POLD2,POLA2,RBM28,MSH2,RBBP7,BRIP1,PRMT5,RBBP4,CBFB,TOPBP1,SUZ12,EIF4A3,MCM6,MSH6,BCL7A,TFDP1,CBX5,HNRNPA3,RANGAP1,BUB1B,POLR1D,RAN,HNRNPAB,BUB3,BARD1,EXOSC10,FANCM,E2F8,BRCA2,ORC1,HNRNPU,ORC6,GEMIN4,MRPL44,NOC2L,KAT2A,EFTUD2,MCM3,PCNA,POLD1,WDR5,CPSF2,HSPA8,KPNB1,SMARCC1,RAD1,HLTF,ACTL6A,COPS3,RALY,ERI1,PRIM2,API5,EZH2,FANCB,NUP205,SAE1,NAT10,FANCA,SF3B3
GO:CC	transferase complex	GO:1990234	FALSE	2.70975E-06	5.567071227745838	890	263	33	22097	POLA1,PFKP,POLD2,POLA2,CCNE2,RBBP7,AMFR,PRMT5,RBBP4,SUZ12,CBX5,RANGAP1,BUB1B,POLR1D,BARD1,CDK4,BRCA2,PRKAA2,KAT2A,PRKCI,CCNB3,MCM3,PCNA,VIRMA,POLD1,WDR5,UBAC1,SKP2,ACTL6A,CAND1,PRIM2,EZH2,SF3B3
GO:CC	organelle envelope	GO:0031967	FALSE	3.67814E-06	5.434371229324455	1299	263	41	22097	ENO1,COX4I1,POLA1,CENPF,COQ10A,BRIP1,TYMS,SLC25A5,UQCRC2,CBX5,NNT,RANGAP1,RAN,CLPB,UQCRFS1,CDK4,AIFM1,MRPL44,ATP5F1B,SEPHS1,TRAP1,DCTN5,TOMM34,NDUFV1,MRPL37,AFG3L2,KPNB1,RRM1,PMPCA,LMNB1,PARP1,CYC1,SDHA,PGAM5,NUP205,COX5B,TMEM70,GAPDH,COX10,TUFM,FAF1
GO:CC	envelope	GO:0031975	FALSE	3.67814E-06	5.434371229324455	1299	263	41	22097	ENO1,COX4I1,POLA1,CENPF,COQ10A,BRIP1,TYMS,SLC25A5,UQCRC2,CBX5,NNT,RANGAP1,RAN,CLPB,UQCRFS1,CDK4,AIFM1,MRPL44,ATP5F1B,SEPHS1,TRAP1,DCTN5,TOMM34,NDUFV1,MRPL37,AFG3L2,KPNB1,RRM1,PMPCA,LMNB1,PARP1,CYC1,SDHA,PGAM5,NUP205,COX5B,TMEM70,GAPDH,COX10,TUFM,FAF1
GO:CC	nuclear matrix	GO:0016363	FALSE	1.5471E-05	4.810480307699938	128	263	12	22097	UHRF1,POLA1,CENPF,KIF4A,TP53,HNRNPU,SMARCC1,HLTF,LMNB1,ACTL6A,CFL1,SMC1A
GO:CC	chromatin	GO:0000785	FALSE	1.55238E-05	4.809002568801017	1368	263	41	22097	UHRF1,MCM2,POLA1,MCM7,H3-3A,CENPF,RBBP7,PRMT5,RBBP4,RAD51AP1,CHAF1A,SUZ12,MSH6,BCL7A,TFDP1,CBX5,FANCD2,RAN,KIF22,MIS18A,CDK4,TP53,EXOSC10,RBL1,FANCM,E2F8,CHEK1,KAT2A,PCNA,WDR5,SMARCC1,PARP1,ACTL6A,ZBED4,ESCO2,EZH2,FANCB,HPF1,FANCA,WDR76,SF3B3
GO:CC	microtubule associated complex	GO:0005875	FALSE	2.16856E-05	4.663828373581722	159	263	13	22097	AURKB,KIF15,KIF14,KIF4A,KIF22,KIF23,DCTN5,KIF18A,KIF11,HAUS8,AURKA,KIF20A,KIF2A
GO:CC	DNA polymerase complex	GO:0042575	FALSE	3.18629E-05	4.496714508155749	20	263	6	22097	POLA1,POLD2,POLA2,MCM3,POLD1,PRIM2
GO:CC	kinesin complex	GO:0005871	FALSE	3.18723E-05	4.496586500273721	48	263	8	22097	KIF15,KIF14,KIF22,KIF23,KIF18A,KIF11,KIF20A,KIF2A
GO:CC	alpha DNA polymerase:primase complex	GO:0005658	FALSE	3.42149E-05	4.465785039464737	5	263	4	22097	POLA1,POLA2,MCM3,PRIM2
GO:CC	CMG complex	GO:0071162	FALSE	3.52822E-05	4.452443787725681	11	263	5	22097	MCM2,MCM5,MCM7,MCM6,MCM3
GO:CC	outer kinetochore	GO:0000940	FALSE	4.41643E-05	4.354928279110323	21	263	6	22097	CENPF,SPC25,KNL1,BUB1B,DSN1,ZWINT
GO:CC	mitochondrial matrix	GO:0005759	FALSE	4.96466E-05	4.304110555497936	496	263	22	22097	PRDX3,CS,HADH,TYMS,SLC25A5,MTHFD1L,IARS2,GOT2,CARS2,TP53,PDP2,OXCT1,IDH3A,MRPL44,ATP5F1B,ETFA,TRAP1,MRPL37,PDHA1,PMPCA,POLDIP2,TUFM
GO:CC	spindle midzone	GO:0051233	FALSE	8.348E-05	4.07841745	37	263	7	22097	AURKB,RACGAP1,RCC2,KIF14,HNRNPU,KIF18A,AURKA
GO:CC	DNA replication preinitiation complex	GO:0031261	FALSE	9.63855E-05	4.015988227648532	13	263	5	22097	MCM2,MCM5,MCM7,MCM6,MCM3
GO:CC	mitotic spindle pole	GO:0097431	FALSE	0.000101297	3.994404953748983	38	263	7	22097	AURKB,FAM83D,SPAG5,GPSM2,ASPM,AURKA,SMC1A
GO:CC	nuclear body	GO:0016604	FALSE	0.00012152	3.9153519256448943	895	263	30	22097	PRPF8,RPA1,SPAG5,TOPBP1,SUZ12,EIF4A3,KNL1,CBX5,FANCD2,KIF22,BARD1,TP53,HNRNPU,PRKAA2,GEMIN4,MRPL44,CCNB3,SGO2,EFTUD2,PCNA,VIRMA,NCAPG2,DSN1,PARP1,ZWINT,SURF2,API5,SMC4,NPAT,KIF2A
GO:CC	supramolecular fiber	GO:0099512	FALSE	0.00014172	3.8485699115005962	1054	263	33	22097	ENO1,AURKB,RACGAP1,RCC2,TPX2,SPAG5,STMN1,KIF15,KIF14,KIF4A,KIF22,KIF23,CKAP2,LCP1,DIAPH3,FKBP4,HNRNPU,NUDC,KIF18A,CCT2,KIF11,KIF24,ASPM,LMNB1,HAUS8,AURKA,ODF2,CENPJ,ZW10,KIF20A,TPGS2,KIF2A,CKAP5
GO:CC	supramolecular polymer	GO:0099081	FALSE	0.000167873	3.7750200242110834	1062	263	33	22097	ENO1,AURKB,RACGAP1,RCC2,TPX2,SPAG5,STMN1,KIF15,KIF14,KIF4A,KIF22,KIF23,CKAP2,LCP1,DIAPH3,FKBP4,HNRNPU,NUDC,KIF18A,CCT2,KIF11,KIF24,ASPM,LMNB1,HAUS8,AURKA,ODF2,CENPJ,ZW10,KIF20A,TPGS2,KIF2A,CKAP5
GO:CC	spindle microtubule	GO:0005876	FALSE	0.000224486	3.648811629147278	83	263	9	22097	AURKB,KIF4A,HNRNPU,KIF18A,KIF11,HAUS8,AURKA,ZW10,KIF2A
GO:CC	mitochondrial inner membrane	GO:0005743	FALSE	0.000343417	3.4641788393684756	512	263	21	22097	COX4I1,COQ10A,TYMS,SLC25A5,UQCRC2,NNT,UQCRFS1,AIFM1,MRPL44,ATP5F1B,TRAP1,NDUFV1,MRPL37,AFG3L2,PMPCA,CYC1,SDHA,PGAM5,COX5B,TMEM70,COX10
GO:CC	intracellular protein-containing complex	GO:0140535	FALSE	0.000428321	3.368230844126544	951	263	30	22097	POLA1,RACGAP1,POLD2,CENPF,POLA2,PSMD11,AMFR,BUB1B,POLR1D,BARD1,KIF23,BRCA2,HNRNPU,PRKAA2,MRPL44,KAT2A,MCM3,POLD1,WDR5,HSPA8,CCT2,UBAC1,SKP2,ACTL6A,PSMG1,CAND1,PRIM2,ODF2,KIF2A,SF3B3
GO:CC	organelle inner membrane	GO:0019866	FALSE	0.000485404	3.313896270724685	568	263	22	22097	COX4I1,COQ10A,TYMS,SLC25A5,UQCRC2,NNT,UQCRFS1,AIFM1,MRPL44,ATP5F1B,TRAP1,NDUFV1,MRPL37,AFG3L2,PMPCA,LMNB1,CYC1,SDHA,PGAM5,COX5B,TMEM70,COX10
GO:CC	site of DNA damage	GO:0090734	FALSE	0.000534257	3.2722500916384347	118	263	10	22097	RPA1,PARP2,CBX5,TP53,PARP1,ACTR2,ESCO2,TRAIP,HPF1,WDR76
GO:CC	germ cell nucleus	GO:0043073	FALSE	0.000569287	3.244668931007853	69	263	8	22097	TOPBP1,TOP2A,RAN,DAZAP1,TP53,PCNA,SMARCC1,AURKA
GO:CC	oxidoreductase complex	GO:1990204	FALSE	0.001478901	2.8300609981922946	132	263	10	22097	UQCRC2,UQCRFS1,IDH3A,KAT2A,NDUFV1,PDHA1,RRM2,RRM1,CYC1,SDHA
GO:CC	mitochondrial protein-containing complex	GO:0098798	FALSE	0.001540138	2.8124404715512754	306	263	15	22097	COX4I1,SLC25A5,UQCRC2,UQCRFS1,IDH3A,MRPL44,ATP5F1B,NDUFV1,MRPL37,AFG3L2,PDHA1,PMPCA,CYC1,SDHA,COX5B
GO:CC	BRCA1-B complex	GO:0070532	FALSE	0.002327277	2.633151850468816	4	263	3	22097	BRIP1,TOPBP1,BARD1
GO:CC	cytochrome complex	GO:0070069	FALSE	0.002584416	2.587637589	40	263	6	22097	COX4I1,UQCRC2,UQCRFS1,CYC1,COX5B,COX10
GO:CC	transferase complex, transferring phosphorus-containing groups	GO:0061695	FALSE	0.003175855	2.498139400155541	325	263	15	22097	POLA1,PFKP,POLD2,POLA2,CCNE2,POLR1D,CDK4,PRKAA2,KAT2A,PRKCI,CCNB3,MCM3,PCNA,POLD1,PRIM2
GO:CC	mitotic spindle midzone	GO:1990023	FALSE	0.006293831	2.201084910118321	14	263	4	22097	AURKB,RCC2,HNRNPU,KIF18A
GO:CC	mitochondrial respirasome	GO:0005746	FALSE	0.006847495	2.164468262783365	96	263	8	22097	COX4I1,UQCRC2,NNT,UQCRFS1,NDUFV1,CYC1,SDHA,COX5B
GO:CC	histone methyltransferase complex	GO:0035097	FALSE	0.008379192	2.0767978571758783	72	263	7	22097	RBBP7,PRMT5,RBBP4,SUZ12,CBX5,WDR5,EZH2
GO:CC	methyltransferase complex	GO:0034708	FALSE	0.010650785735165027	1.972618352050688	102	263	8	22097	RBBP7,PRMT5,RBBP4,SUZ12,CBX5,VIRMA,WDR5,EZH2
GO:CC	ESC/E(Z) complex	GO:0035098	FALSE	0.011230498591218774	1.949600962295239	16	263	4	22097	RBBP7,RBBP4,SUZ12,EZH2
GO:CC	respirasome	GO:0070469	FALSE	0.012256996854435985	1.9116159253570797	104	263	8	22097	COX4I1,UQCRC2,NNT,UQCRFS1,NDUFV1,CYC1,SDHA,COX5B
GO:CC	male germ cell nucleus	GO:0001673	FALSE	0.016813336	1.7743461010301547	55	263	6	22097	TOPBP1,TOP2A,RAN,DAZAP1,PCNA,SMARCC1
GO:CC	condensed nuclear chromosome	GO:0000794	FALSE	0.01954796	1.7088985568539925	82	263	7	22097	TOPBP1,BRCA2,CHEK1,NCAPG2,RAD1,SMC4,SMC1A
GO:CC	mitochondrial envelope	GO:0005740	FALSE	0.021608987	1.6653655938871441	831	263	24	22097	COX4I1,COQ10A,TYMS,SLC25A5,UQCRC2,NNT,CLPB,UQCRFS1,AIFM1,MRPL44,ATP5F1B,TRAP1,TOMM34,NDUFV1,MRPL37,AFG3L2,PMPCA,CYC1,SDHA,PGAM5,COX5B,TMEM70,COX10,TUFM
GO:CC	mitochondrial membrane	GO:0031966	FALSE	0.023509638904684174	1.6287540413517703	782	263	23	22097	COX4I1,COQ10A,TYMS,SLC25A5,UQCRC2,NNT,UQCRFS1,AIFM1,MRPL44,ATP5F1B,TRAP1,TOMM34,NDUFV1,MRPL37,AFG3L2,PMPCA,CYC1,SDHA,PGAM5,COX5B,TMEM70,COX10,TUFM
GO:CC	catalytic step 2 spliceosome	GO:0071013	FALSE	0.033013936	1.481302696182162	89	263	7	22097	PRPF8,EIF4A3,HNRNPA3,HNRNPU,EFTUD2,RALY,SF3B3
GO:CC	nuclear envelope	GO:0005635	FALSE	0.036795835	1.434201331398098	497	263	17	22097	ENO1,POLA1,CENPF,BRIP1,CBX5,RANGAP1,RAN,CDK4,SEPHS1,DCTN5,KPNB1,RRM1,LMNB1,PARP1,NUP205,GAPDH,FAF1
GO:CC	nucleolus	GO:0005730	FALSE	0.03696955	1.4321558389178206	2001	263	43	22097	POLA1,WEE1,RBM28,RCC2,SUZ12,EIF4A3,CASP2,PARP2,CBX5,FANCD2,TOP2A,MCM10,POLR1D,RAN,CDK4,TP53,EXOSC10,E2F8,PTBP1,ORC6,GEMIN4,NOC2L,NSUN2,ILF3,PDHA1,HSPA8,DSN1,HLTF,PARP1,OLA1,SKP2,SDHA,ERI1,SURF2,TRAIP,GZF1,NOL9,NAT10,COX10,NEDD1,KIF2A,SF3B3,CKAP5
GO:CC	centriole	GO:0005814	FALSE	0.042245375	1.3742208311812063	158	263	9	22097	TOP2A,RAN,CEP135,KIF24,AURKA,ODF2,CENPJ,NEDD1,KIF2A
GO:CC	respiratory chain complex	GO:0098803	FALSE	0.043598767	1.3605257894284537	93	263	7	22097	COX4I1,UQCRC2,UQCRFS1,NDUFV1,CYC1,SDHA,COX5B
GO:CC	nuclear origin of replication recognition complex	GO:0005664	FALSE	0.046757313817215755	1.3301504467803014	9	263	3	22097	MCM2,ORC1,ORC6
GO:CC	origin recognition complex	GO:0000808	FALSE	0.046757313817215755	1.3301504467803014	9	263	3	22097	MCM2,ORC1,ORC6
GO:CC	Knl1/Spc105 complex	GO:0180019	FALSE	0.049692600285192685	1.3037082771533675	2	263	2	22097	KNL1,ZWINT
TF	Factor: E2F-3:HES-7; motif: NNNSGCGCSNNNNNCRCGYGNN; match class: 1	TF:M08526_1	FALSE	4.061243190698366e-17	16.391341003808144	15386	264	256	20045	UHRF1,ENO1,MCM2,COX4I1,ATAD5,POLA1,PRPF8,MCM5,AURKB,MCM7,RACGAP1,WEE1,H3-3A,FAM83D,PFKP,PRDX3,RPA1,POLD2,CENPF,CS,POLA2,RBM28,RCC2,STRBP,COQ10A,PSMD11,MSH2,HADH,CCNE2,RBBP7,USP10,AMFR,PRMT5,TYMS,SPAG5,RBBP4,CBFB,TOPBP1,STMN1,SLC25A5,RAD51AP1,CLSPN,CHAF1A,SUZ12,EIF4A3,MCM6,CASP2,MSH6,UQCRC2,KIF15,KNL1,MTHFD1L,BCL7A,TFDP1,PARP2,CBX5,SGO1,NNT,IARS2,GOT2,FANCD2,HNRNPA3,KIF14,RANGAP1,BUB1B,TOP2A,MCM10…
TF	Factor: E2F-1:DP-1; motif: TTTCSCGC	TF:M00736	FALSE	5.803742184415731e-17	16.236291888166157	10653	264	212	20045	UHRF1,ENO1,MCM2,COX4I1,ATAD5,POLA1,MCM5,MCM7,WEE1,H3-3A,PFKP,RPA1,POLD2,POLA2,RBM28,RCC2,COQ10A,PSMD11,MSH2,HADH,CCNE2,RBBP7,TPX2,USP10,AMFR,TYMS,SPAG5,RBBP4,CBFB,TOPBP1,STMN1,SLC25A5,RAD51AP1,CLSPN,CHAF1A,SUZ12,EIF4A3,MCM6,CASP2,MSH6,SPC25,UQCRC2,KIF15,KNL1,MTHFD1L,BCL7A,TFDP1,PARP2,SGO1,NNT,GOT2,FANCD2,HNRNPA3,KIF14,RANGAP1,TOP2A,PFAS,RAN,KIF4A,IL17RB,SMS,NIPSNAP3A,SLC39A6,HNRNPAB,COG4,BUB3,BAR…
TF	Factor: ZF5; motif: GGSGCGCGS; match class: 1	TF:M10438_1	FALSE	5.994896258950124e-16	15.222218327920485	15279	264	254	20045	UHRF1,ENO1,MCM2,COX4I1,ATAD5,POLA1,PRPF8,MCM5,AURKB,MCM7,RACGAP1,WEE1,H3-3A,FAM83D,PFKP,PRDX3,RPA1,POLD2,CENPF,CS,POLA2,RBM28,RCC2,STRBP,COQ10A,PSMD11,MSH2,HADH,CCNE2,RBBP7,TPX2,USP10,AMFR,TYMS,SPAG5,RBBP4,CBFB,TOPBP1,STMN1,SLC25A5,RAD51AP1,CLSPN,CHAF1A,SUZ12,EIF4A3,MCM6,CASP2,MSH6,UQCRC2,KIF15,KNL1,MTHFD1L,BCL7A,TFDP1,PARP2,CBX5,NNT,IARS2,GOT2,FANCD2,HNRNPA3,KIF14,RANGAP1,BUB1B,TOP2A,MCM10,POLR1…
TF	Factor: E2F-1; motif: NTTTCGCGCS	TF:M00940	FALSE	1.509140697491797e-15	14.821270268974681	8032	264	177	20045	UHRF1,ENO1,MCM2,COX4I1,ATAD5,POLA1,MCM5,MCM7,RACGAP1,WEE1,H3-3A,FAM83D,PFKP,RPA1,POLD2,POLA2,RBM28,RCC2,COQ10A,PSMD11,MSH2,HADH,CCNE2,RBBP7,TPX2,AMFR,TYMS,RBBP4,CBFB,TOPBP1,STMN1,CLSPN,CHAF1A,SUZ12,EIF4A3,MCM6,CASP2,MSH6,SPC25,KIF15,MTHFD1L,TFDP1,PARP2,NNT,GOT2,FANCD2,HNRNPA3,RANGAP1,MCM10,PFAS,RAN,IL17RB,SMS,NIPSNAP3A,SLC39A6,HNRNPAB,COG4,BUB3,BARD1,CLPB,UQCRFS1,CDK4,CDC25A,DAZAP1,TP53,KIF23,MEL…
TF	Factor: E2F-2; motif: GCGCGCGCGYW; match class: 1	TF:M11531_1	FALSE	2.3280408318498446e-15	14.633009406800689	12708	264	231	20045	UHRF1,ENO1,MCM2,COX4I1,ATAD5,POLA1,PRPF8,MCM5,AURKB,MCM7,WEE1,H3-3A,FAM83D,PFKP,RPA1,POLD2,CENPF,CS,POLA2,RBM28,RCC2,STRBP,COQ10A,PSMD11,MSH2,HADH,CCNE2,RBBP7,TPX2,USP10,AMFR,TYMS,SPAG5,RBBP4,CBFB,STMN1,SLC25A5,RAD51AP1,CLSPN,CHAF1A,SUZ12,EIF4A3,MCM6,CASP2,MSH6,SPC25,KIF15,KNL1,MTHFD1L,BCL7A,TFDP1,PARP2,CBX5,NNT,IARS2,GOT2,HNRNPA3,KIF14,RANGAP1,MCM10,POLR1D,PFAS,MTFR2,RAN,KIF4A,IL17RB,KIF22,SMS,N…
TF	Factor: E2F-2; motif: GCGCGCGCGYW	TF:M11531	FALSE	2.3407714396654012e-15	14.630640990121442	13659	264	240	20045	UHRF1,ENO1,MCM2,COX4I1,ATAD5,POLA1,PRPF8,MCM5,AURKB,MCM7,WEE1,H3-3A,FAM83D,PFKP,RPA1,POLD2,CENPF,CS,POLA2,RBM28,RCC2,STRBP,COQ10A,PSMD11,MSH2,HADH,CCNE2,RBBP7,TPX2,USP10,AMFR,TYMS,SPAG5,RBBP4,CBFB,STMN1,SLC25A5,RAD51AP1,CLSPN,CHAF1A,SUZ12,EIF4A3,MCM6,CASP2,MSH6,SPC25,KIF15,KNL1,MTHFD1L,BCL7A,TFDP1,PARP2,CBX5,SGO1,NNT,IARS2,GOT2,HNRNPA3,KIF14,RANGAP1,MCM10,POLR1D,PFAS,MTFR2,RAN,KIF4A,IL17RB,KIF22,…
TF	Factor: E2F; motif: NKCGCGCSAAAN; match class: 1	TF:M00920_1	FALSE	3.886582456137135e-15	14.410432114047396	1339	264	62	20045	UHRF1,ENO1,MCM2,COX4I1,ATAD5,POLA1,MCM5,MCM7,POLA2,RBBP4,TOPBP1,CLSPN,CHAF1A,SUZ12,EIF4A3,MCM6,KNL1,MTHFD1L,CBX5,HNRNPA3,MCM10,IL17RB,SMS,HNRNPAB,COG4,BUB3,CDC25A,DAZAP1,TP53,MELK,RBL1,E2F8,CKAP2,LCP1,OXCT1,ORC1,IDH3A,GEMIN4,SEPHS1,NSUN2,ZNF367,MCM3,CENPU,MRPL37,MDH1,KIF18A,ILF3,CPSF2,KIF11,RRM2,DSN1,LMNB1,CYC1,CASP8AP2,ZWINT,CAND1,PRIM2,AURKA,CENPL,EZH2,PTGES2,SF3B3
TF	Factor: E2F; motif: TTTSGCGS	TF:M00427	FALSE	8.361631414022929e-15	14.077708980337864	9803	264	198	20045	UHRF1,ENO1,MCM2,COX4I1,ATAD5,POLA1,MCM5,MCM7,RACGAP1,WEE1,H3-3A,FAM83D,PFKP,RPA1,POLD2,CENPF,CS,POLA2,RBM28,RCC2,STRBP,COQ10A,PSMD11,MSH2,HADH,CCNE2,RBBP7,TPX2,AMFR,TYMS,RBBP4,TOPBP1,STMN1,RAD51AP1,CLSPN,CHAF1A,SUZ12,EIF4A3,MCM6,CASP2,MSH6,KIF15,KNL1,MTHFD1L,BCL7A,TFDP1,CBX5,FANCD2,HNRNPA3,RANGAP1,BUB1B,MCM10,RAN,KIF4A,IL17RB,KIF22,SMS,NIPSNAP3A,SLC39A6,HNRNPAB,MIS18A,COG4,BUB3,CLPB,UQCRFS1,CDK4,…
TF	Factor: E2F-4; motif: SNGGGCGGGAANN; match class: 1	TF:M09894_1	FALSE	1.1999666766450316e-14	13.920830814244148	14345	264	245	20045	UHRF1,ENO1,MCM2,COX4I1,ATAD5,POLA1,PRPF8,MCM5,AURKB,MCM7,RACGAP1,WEE1,H3-3A,FAM83D,PFKP,PRDX3,RPA1,POLD2,CENPF,CS,POLA2,RBM28,RCC2,STRBP,COQ10A,PSMD11,MSH2,HADH,CCNE2,RBBP7,TPX2,USP10,AMFR,PRMT5,TYMS,SPAG5,RBBP4,CBFB,STMN1,SLC25A5,RAD51AP1,CLSPN,CHAF1A,SUZ12,EIF4A3,MCM6,CASP2,MSH6,SPC25,UQCRC2,KIF15,KNL1,MTHFD1L,BCL7A,TFDP1,PARP2,CBX5,SGO1,NNT,IARS2,GOT2,HNRNPA3,KIF14,RANGAP1,BUB1B,TOP2A,MCM10,PO…
TF	Factor: E2F4; motif: YCCCGCCNCNNSSNNSNN; match class: 1	TF:M12599_1	FALSE	1.240137015815818e-14	13.906530329414037	16076	264	258	20045	UHRF1,ENO1,MCM2,COX4I1,ATAD5,POLA1,PRPF8,MCM5,AURKB,MCM7,RACGAP1,WEE1,H3-3A,FAM83D,PFKP,PRDX3,RPA1,POLD2,CENPF,CS,POLA2,RBM28,RCC2,STRBP,COQ10A,PSMD11,MSH2,HADH,CCNE2,RBBP7,TPX2,USP10,AMFR,PRMT5,TYMS,SPAG5,RBBP4,CBFB,TOPBP1,STMN1,SLC25A5,RAD51AP1,CLSPN,CHAF1A,SUZ12,EIF4A3,MCM6,CASP2,MSH6,SPC25,UQCRC2,KIF15,KNL1,MTHFD1L,BCL7A,TFDP1,PARP2,CBX5,SGO1,NNT,IARS2,GOT2,FANCD2,HNRNPA3,KIF14,RANGAP1,BUB1B,…
TF	Factor: E2F; motif: TTTSGCGS; match class: 1	TF:M00427_1	FALSE	1.7529949836141863e-14	13.756219326685324	3946	264	113	20045	UHRF1,ENO1,MCM2,COX4I1,ATAD5,POLA1,MCM5,MCM7,RACGAP1,WEE1,RPA1,POLA2,STRBP,MSH2,CCNE2,RBBP7,AMFR,TYMS,RBBP4,TOPBP1,STMN1,CLSPN,CHAF1A,SUZ12,EIF4A3,MCM6,MSH6,KNL1,MTHFD1L,CBX5,HNRNPA3,RANGAP1,BUB1B,MCM10,IL17RB,SMS,SLC39A6,HNRNPAB,COG4,BUB3,UQCRFS1,CDC25A,DAZAP1,TP53,MELK,EXOSC10,RBL1,E2F8,BRCA2,CKAP2,LCP1,OXCT1,ORC1,MEX3C,HNRNPU,CHEK1,IDH3A,GEMIN4,ATP5F1B,SEPHS1,NSUN2,CAPRIN1,ANKLE1,TTK,NMRAL1,ZN…
TF	Factor: E2F-1; motif: NTTTTGGCGCCAWWWN	TF:M11533	FALSE	5.339109254774474e-14	13.272531192035855	13454	264	236	20045	UHRF1,ENO1,MCM2,COX4I1,ATAD5,POLA1,PRPF8,MCM5,AURKB,MCM7,RACGAP1,WEE1,H3-3A,FAM83D,PFKP,PRDX3,RPA1,POLD2,CENPF,CS,POLA2,RBM28,RCC2,STRBP,COQ10A,PSMD11,MSH2,HADH,CCNE2,RBBP7,TPX2,USP10,AMFR,TYMS,SPAG5,RBBP4,CBFB,TOPBP1,STMN1,SLC25A5,RAD51AP1,CLSPN,CHAF1A,SUZ12,EIF4A3,MCM6,CASP2,MSH6,SPC25,KIF15,KNL1,MTHFD1L,BCL7A,TFDP1,PARP2,CBX5,SGO1,NNT,IARS2,FANCD2,HNRNPA3,KIF14,RANGAP1,TOP2A,MCM10,POLR1D,PFAS,…
TF	Factor: E2F; motif: TTTSGCGS; match class: 1	TF:M00426_1	FALSE	5.5514208550145443e-14	13.255595847414634	6004	264	145	20045	UHRF1,ENO1,MCM2,COX4I1,ATAD5,POLA1,MCM5,MCM7,RACGAP1,WEE1,H3-3A,PFKP,RPA1,POLD2,POLA2,RBM28,RCC2,STRBP,MSH2,CCNE2,RBBP7,TPX2,AMFR,TYMS,RBBP4,TOPBP1,STMN1,CLSPN,CHAF1A,SUZ12,EIF4A3,MCM6,CASP2,MSH6,UQCRC2,KNL1,MTHFD1L,CBX5,HNRNPA3,BUB1B,MCM10,IL17RB,SMS,SLC39A6,HNRNPAB,COG4,BUB3,UQCRFS1,CDC25A,DAZAP1,TP53,MELK,AIFM1,RBL1,E2F8,BRCA2,CKAP2,LCP1,OXCT1,ORC1,DIAPH3,FKBP4,MEX3C,HNRNPU,CHEK1,GPSM2,IDH3A,G…
TF	Factor: E2F-4; motif: NTTTCSCGCC	TF:M07380	FALSE	7.011468419755935e-14	13.154191017723418	13369	264	235	20045	UHRF1,ENO1,MCM2,COX4I1,ATAD5,POLA1,PRPF8,MCM5,AURKB,MCM7,RACGAP1,WEE1,H3-3A,FAM83D,PFKP,PRDX3,RPA1,POLD2,CENPF,CS,POLA2,RBM28,RCC2,PSMD11,MSH2,HADH,CCNE2,RBBP7,TPX2,AMFR,BRIP1,PRMT5,TYMS,SPAG5,RBBP4,CBFB,TOPBP1,STMN1,SLC25A5,RAD51AP1,CLSPN,CHAF1A,SUZ12,EIF4A3,MCM6,CASP2,MSH6,SPC25,KNL1,MTHFD1L,BCL7A,TFDP1,PARP2,CBX5,SGO1,NNT,IARS2,GOT2,FANCD2,HNRNPA3,KIF14,TOP2A,MCM10,POLR1D,PFAS,MTFR2,RAN,KIF4A,…
TF	Factor: E2F-1; motif: NGGGCGGGARV	TF:M07206	FALSE	8.756500018635217e-14	13.057669447065967	14971	264	249	20045	UHRF1,ENO1,MCM2,COX4I1,ATAD5,POLA1,PRPF8,MCM5,AURKB,MCM7,RACGAP1,WEE1,H3-3A,FAM83D,PFKP,PRDX3,RPA1,POLD2,CENPF,CS,POLA2,RBM28,RCC2,STRBP,COQ10A,PSMD11,MSH2,HADH,CCNE2,RBBP7,TPX2,USP10,AMFR,PRMT5,TYMS,SPAG5,RBBP4,CBFB,TOPBP1,STMN1,SLC25A5,RAD51AP1,CLSPN,CHAF1A,SUZ12,EIF4A3,MCM6,CASP2,MSH6,SPC25,UQCRC2,KNL1,MTHFD1L,BCL7A,TFDP1,PARP2,CBX5,SGO1,NNT,IARS2,GOT2,FANCD2,HNRNPA3,RANGAP1,BUB1B,TOP2A,MCM10,…
TF	Factor: E2F; motif: NNTTTCGCGCN	TF:M08875	FALSE	1.6351626664320156e-13	12.786439037120026	6410	264	150	20045	UHRF1,MCM2,COX4I1,ATAD5,POLA1,MCM5,MCM7,H3-3A,FAM83D,RPA1,POLA2,RCC2,COQ10A,PSMD11,MSH2,HADH,CCNE2,RBBP7,TPX2,AMFR,TYMS,RBBP4,TOPBP1,STMN1,CLSPN,SUZ12,EIF4A3,MCM6,CASP2,MSH6,KIF15,MTHFD1L,TFDP1,SGO1,GOT2,FANCD2,HNRNPA3,RANGAP1,PFAS,RAN,IL17RB,SMS,NIPSNAP3A,SLC39A6,HNRNPAB,COG4,BUB3,BARD1,UQCRFS1,CDK4,CDC25A,DAZAP1,TP53,MELK,EXOSC10,CDCA3,AIFM1,RBL1,E2F8,BRCA2,LCP1,OXCT1,ORC1,PTBP1,FKBP4,MEX3C,HNR…
TF	Factor: E2F; motif: GGCGSG	TF:M00803	FALSE	2.394515423583537e-13	12.620782361229162	13566	264	236	20045	UHRF1,ENO1,MCM2,COX4I1,ATAD5,POLA1,PRPF8,MCM5,AURKB,MCM7,RACGAP1,WEE1,H3-3A,FAM83D,PFKP,PRDX3,RPA1,POLD2,CENPF,CS,POLA2,RCC2,STRBP,COQ10A,PSMD11,MSH2,HADH,CCNE2,RBBP7,TPX2,USP10,AMFR,BRIP1,TYMS,SPAG5,RBBP4,CBFB,TOPBP1,STMN1,SLC25A5,CLSPN,CHAF1A,SUZ12,EIF4A3,MCM6,CASP2,MSH6,SPC25,UQCRC2,MTHFD1L,BCL7A,TFDP1,PARP2,CBX5,SGO1,NNT,IARS2,FANCD2,HNRNPA3,KIF14,RANGAP1,MCM10,POLR1D,PFAS,MTFR2,RAN,KIF4A,IL1…
TF	Factor: E2F-1; motif: NTTTCGCGCS; match class: 1	TF:M00940_1	FALSE	3.2003031759028943e-13	12.494808877497341	2709	264	88	20045	UHRF1,ENO1,MCM2,COX4I1,POLA1,MCM5,MCM7,WEE1,H3-3A,POLA2,COQ10A,MSH2,RBBP7,TPX2,AMFR,TYMS,RBBP4,STMN1,CLSPN,CHAF1A,SUZ12,EIF4A3,MCM6,CASP2,MTHFD1L,FANCD2,HNRNPA3,IL17RB,SMS,HNRNPAB,COG4,CLPB,CDK4,CDC25A,DAZAP1,TP53,CDCA3,AIFM1,RBL1,E2F8,PTBP1,FKBP4,MEX3C,CHEK1,IDH3A,GEMIN4,NSUN2,ETFA,CAPRIN1,NMRAL1,ZNF367,MCM3,PCNA,GPR153,NDUFV1,MRPL37,KIF18A,ILF3,NCAPG2,WDR5,AFG3L2,MASTL,KPNB1,ATAD2,RRM1,LMNB1,AH…
TF	Factor: E2F-1; motif: TTTSGCGS	TF:M00431	FALSE	6.167026536341575e-13	12.20992418282683	7484	264	164	20045	UHRF1,ENO1,MCM2,COX4I1,ATAD5,POLA1,MCM5,MCM7,RACGAP1,WEE1,H3-3A,FAM83D,PFKP,RPA1,CS,POLA2,RCC2,STRBP,PSMD11,MSH2,HADH,CCNE2,RBBP7,TPX2,AMFR,TYMS,RBBP4,TOPBP1,STMN1,RAD51AP1,CLSPN,CHAF1A,SUZ12,EIF4A3,MCM6,CASP2,MSH6,KIF15,MTHFD1L,TFDP1,CBX5,FANCD2,HNRNPA3,RANGAP1,BUB1B,MCM10,RAN,IL17RB,KIF22,SMS,NIPSNAP3A,SLC39A6,HNRNPAB,COG4,BUB3,CLPB,UQCRFS1,CDC25A,DAZAP1,TP53,KIF23,MELK,EXOSC10,RBL1,E2F8,BRCA2,…
TF	Factor: ZF5; motif: GSGCGCGR; match class: 1	TF:M00716_1	FALSE	6.335799128658938e-13	12.198198600152445	14519	264	244	20045	UHRF1,ENO1,MCM2,COX4I1,ATAD5,POLA1,PRPF8,MCM5,AURKB,MCM7,WEE1,H3-3A,FAM83D,PFKP,PRDX3,RPA1,POLD2,CENPF,CS,POLA2,RBM28,RCC2,STRBP,COQ10A,PSMD11,MSH2,HADH,CCNE2,RBBP7,TPX2,USP10,AMFR,TYMS,SPAG5,RBBP4,CBFB,TOPBP1,STMN1,SLC25A5,RAD51AP1,CLSPN,CHAF1A,SUZ12,EIF4A3,MCM6,CASP2,MSH6,SPC25,UQCRC2,KIF15,MTHFD1L,BCL7A,TFDP1,PARP2,CBX5,NNT,IARS2,GOT2,FANCD2,HNRNPA3,KIF14,RANGAP1,MCM10,POLR1D,PFAS,MTFR2,RAN,KI…
TF	Factor: E2F-4:DP-1; motif: TTTSGCGC	TF:M00738	FALSE	1.4267738121396158e-12	11.84564487056135	10100	264	197	20045	UHRF1,ENO1,MCM2,COX4I1,ATAD5,POLA1,MCM5,MCM7,RACGAP1,WEE1,H3-3A,FAM83D,PFKP,RPA1,CS,POLA2,RBM28,RCC2,STRBP,COQ10A,PSMD11,MSH2,HADH,CCNE2,RBBP7,TPX2,AMFR,TYMS,SPAG5,RBBP4,TOPBP1,STMN1,CLSPN,CHAF1A,SUZ12,EIF4A3,MCM6,CASP2,MSH6,KIF15,KNL1,MTHFD1L,BCL7A,TFDP1,CBX5,SGO1,GOT2,FANCD2,HNRNPA3,RANGAP1,MCM10,PFAS,RAN,KIF4A,IL17RB,KIF22,SMS,NIPSNAP3A,SLC39A6,HNRNPAB,MIS18A,COG4,BUB3,UQCRFS1,CDK4,CDC25A,DAZA…
TF	Factor: p300; motif: ACNTCCG; match class: 1	TF:M04826_1	FALSE	2.790777352306376e-12	11.554274810061633	15605	264	252	20045	UHRF1,ENO1,MCM2,COX4I1,ATAD5,POLA1,PRPF8,MCM5,AURKB,MCM7,RACGAP1,WEE1,H3-3A,FAM83D,PFKP,PRDX3,RPA1,POLD2,CENPF,CS,POLA2,RBM28,RCC2,STRBP,COQ10A,PSMD11,HADH,CCNE2,RBBP7,TPX2,USP10,AMFR,PRMT5,TYMS,SPAG5,RBBP4,CBFB,TOPBP1,STMN1,SLC25A5,RAD51AP1,CLSPN,CHAF1A,SUZ12,EIF4A3,MCM6,CASP2,MSH6,SPC25,UQCRC2,KIF15,KNL1,MTHFD1L,BCL7A,TFDP1,PARP2,CBX5,SGO1,NNT,IARS2,GOT2,FANCD2,HNRNPA3,KIF14,RANGAP1,BUB1B,TOP2A…
TF	Factor: ZF5; motif: GGSGCGCGS	TF:M10438	FALSE	3.296870066613904e-12	11.481898168557349	16621	264	259	20045	UHRF1,ENO1,MCM2,COX4I1,ATAD5,POLA1,PRPF8,MCM5,AURKB,MCM7,RACGAP1,WEE1,H3-3A,FAM83D,PFKP,PRDX3,RPA1,POLD2,CENPF,CS,POLA2,RBM28,RCC2,STRBP,COQ10A,PSMD11,MSH2,HADH,CCNE2,RBBP7,TPX2,USP10,AMFR,TYMS,SPAG5,RBBP4,CBFB,TOPBP1,STMN1,SLC25A5,RAD51AP1,CLSPN,CHAF1A,SUZ12,EIF4A3,MCM6,CASP2,MSH6,SPC25,UQCRC2,KIF15,KNL1,MTHFD1L,BCL7A,TFDP1,PARP2,CBX5,SGO1,NNT,IARS2,GOT2,FANCD2,HNRNPA3,KIF14,RANGAP1,BUB1B,TOP2A,…
TF	Factor: E2F-1:DP-1; motif: TTTCSCGC; match class: 1	TF:M00736_1	FALSE	3.548135250815277e-12	11.44999983372103	4779	264	122	20045	UHRF1,MCM2,COX4I1,POLA1,MCM5,MCM7,WEE1,PFKP,POLD2,RCC2,COQ10A,MSH2,CCNE2,RBBP7,TPX2,TYMS,RBBP4,TOPBP1,STMN1,CLSPN,CHAF1A,SUZ12,EIF4A3,MCM6,CASP2,MSH6,KNL1,MTHFD1L,TFDP1,NNT,GOT2,HNRNPA3,RANGAP1,IL17RB,SMS,SLC39A6,HNRNPAB,COG4,BARD1,CDC25A,DAZAP1,AIFM1,RBL1,FANCM,E2F8,OXCT1,ORC1,PTBP1,MEX3C,CHEK1,NUDC,IDH3A,GEMIN4,MRPL44,ATP5F1B,SEPHS1,DCK,NSUN2,KAT2A,ETFA,PRKCI,NMRAL1,ZNF367,EFTUD2,MCM3,PCNA,CENP…
TF	Factor: ZF5; motif: NRNGNGCGCGCWN; match class: 1	TF:M00333_1	FALSE	4.6605406716575815e-12	11.331563697666947	12784	264	226	20045	UHRF1,ENO1,MCM2,COX4I1,ATAD5,POLA1,PRPF8,MCM5,AURKB,MCM7,WEE1,H3-3A,FAM83D,PFKP,PRDX3,RPA1,POLD2,CENPF,CS,POLA2,RCC2,STRBP,COQ10A,PSMD11,MSH2,HADH,CCNE2,RBBP7,TPX2,AMFR,TYMS,SPAG5,RBBP4,CBFB,TOPBP1,STMN1,SLC25A5,RAD51AP1,CLSPN,CHAF1A,SUZ12,EIF4A3,MCM6,CASP2,MSH6,UQCRC2,KNL1,MTHFD1L,BCL7A,TFDP1,PARP2,CBX5,NNT,IARS2,GOT2,FANCD2,HNRNPA3,KIF14,RANGAP1,MCM10,POLR1D,MTFR2,RAN,KIF4A,IL17RB,KIF22,SMS,NIP…
TF	Factor: E2F-1; motif: NNNNGGCGGGAARN	TF:M09892	FALSE	5.8139480486726756e-12	11.235528853245947	13916	264	237	20045	UHRF1,ENO1,MCM2,COX4I1,ATAD5,POLA1,PRPF8,MCM5,AURKB,MCM7,RACGAP1,WEE1,H3-3A,FAM83D,PFKP,PRDX3,RPA1,POLD2,CENPF,CS,POLA2,RBM28,RCC2,STRBP,COQ10A,PSMD11,MSH2,CCNE2,RBBP7,TPX2,AMFR,PRMT5,TYMS,SPAG5,RBBP4,CBFB,STMN1,SLC25A5,RAD51AP1,CLSPN,CHAF1A,SUZ12,EIF4A3,MCM6,CASP2,MSH6,SPC25,UQCRC2,KNL1,MTHFD1L,BCL7A,TFDP1,PARP2,CBX5,SGO1,NNT,IARS2,GOT2,FANCD2,HNRNPA3,RANGAP1,BUB1B,TOP2A,MCM10,POLR1D,PFAS,MTFR2,…
TF	Factor: E2F; motif: NCSCGCSAAAN; match class: 1	TF:M00919_1	FALSE	9.397427461135889e-12	11.026991017925933	1576	264	62	20045	UHRF1,ENO1,MCM2,COX4I1,ATAD5,POLA1,MCM5,MCM7,POLA2,STRBP,RBBP4,TOPBP1,CLSPN,CHAF1A,EIF4A3,MCM6,MTHFD1L,CBX5,HNRNPA3,MCM10,IL17RB,SMS,HNRNPAB,COG4,BUB3,CDC25A,DAZAP1,TP53,MELK,RBL1,E2F8,CKAP2,LCP1,OXCT1,ORC1,IDH3A,GEMIN4,SEPHS1,NSUN2,ZNF367,MCM3,CENPU,MRPL37,MDH1,KIF18A,ILF3,CPSF2,KIF11,DSN1,LMNB1,CYC1,CASP8AP2,ZWINT,CAND1,PRIM2,AURKA,CENPL,EZH2,COPRS,PTGES2,SF3B3,FIGNL1
TF	Factor: E2F-1:DP-2; motif: TTTSSCGC; match class: 1	TF:M00737_1	FALSE	9.54878704419281e-12	11.020051792130404	3025	264	91	20045	UHRF1,MCM2,COX4I1,ATAD5,POLA1,MCM5,MCM7,WEE1,H3-3A,PFKP,CENPF,RBM28,MSH2,TPX2,TYMS,SPAG5,TOPBP1,STMN1,CLSPN,SUZ12,EIF4A3,MCM6,CASP2,MSH6,KNL1,MTHFD1L,TFDP1,HNRNPA3,RANGAP1,KIF4A,SMS,HNRNPAB,MIS18A,COG4,BARD1,CDC25A,DAZAP1,TP53,AIFM1,RBL1,E2F8,CKAP2,OXCT1,MEX3C,CHEK1,GPSM2,IDH3A,ORC6,SEPHS1,DCK,ZNF367,MCM3,PCNA,CENPU,NDUFV1,MRPL37,VIRMA,ILF3,HSPA8,MASTL,SMARCC1,RRM2,GLOD4,RRM1,UBAC1,LMNB1,PARP1,SK…
TF	Factor: E2F-1; motif: TTTSGCGS; match class: 1	TF:M00431_1	FALSE	2.074370419559571e-11	10.683113689216745	2325	264	77	20045	UHRF1,MCM2,COX4I1,POLA1,MCM5,MCM7,POLA2,STRBP,MSH2,RBBP7,TYMS,RBBP4,TOPBP1,STMN1,CLSPN,CHAF1A,SUZ12,EIF4A3,MCM6,MSH6,MTHFD1L,RANGAP1,MCM10,IL17RB,SMS,SLC39A6,HNRNPAB,COG4,BUB3,CDC25A,DAZAP1,EXOSC10,RBL1,E2F8,LCP1,OXCT1,ORC1,MEX3C,HNRNPU,CHEK1,IDH3A,GEMIN4,NSUN2,CAPRIN1,TTK,ZNF367,MCM3,PCNA,NDUFV1,MRPL37,KIF18A,ILF3,CPSF2,AFG3L2,KIF11,RRM1,UBAC1,LMNB1,SKP2,COPS3,CASP8AP2,ZWINT,AURKA,CENPL,EZH2,SMC…
TF	Factor: E2F-4; motif: SNGGGCGGGAANN	TF:M09894	FALSE	2.4623249743288122e-11	10.608654630022095	16606	264	258	20045	UHRF1,ENO1,MCM2,COX4I1,ATAD5,POLA1,PRPF8,MCM5,AURKB,MCM7,RACGAP1,WEE1,H3-3A,FAM83D,PFKP,PRDX3,RPA1,POLD2,CENPF,CS,POLA2,RBM28,RCC2,STRBP,COQ10A,PSMD11,MSH2,HADH,CCNE2,RBBP7,TPX2,USP10,AMFR,PRMT5,TYMS,SPAG5,RBBP4,CBFB,STMN1,SLC25A5,RAD51AP1,CLSPN,CHAF1A,SUZ12,EIF4A3,MCM6,CASP2,MSH6,SPC25,UQCRC2,KIF15,KNL1,MTHFD1L,BCL7A,TFDP1,PARP2,CBX5,SGO1,NNT,IARS2,GOT2,FANCD2,HNRNPA3,KIF14,RANGAP1,BUB1B,TOP2A,M…
TF	Factor: E2F-3; motif: NNGGCGGGAAA	TF:M09893	FALSE	3.041951267393785e-11	10.516847747702972	6217	264	142	20045	UHRF1,ENO1,COX4I1,MCM5,AURKB,MCM7,WEE1,H3-3A,PFKP,RPA1,POLD2,CENPF,CS,POLA2,RCC2,PSMD11,MSH2,CCNE2,RBBP7,USP10,AMFR,PRMT5,TYMS,CBFB,STMN1,RAD51AP1,CLSPN,CHAF1A,SUZ12,CASP2,MSH6,SPC25,MTHFD1L,BCL7A,PARP2,NNT,IARS2,GOT2,FANCD2,BUB1B,POLR1D,RAN,IL17RB,MIS18A,COG4,BUB3,BARD1,CLPB,CDK4,CDC25A,CDCA3,AIFM1,RBL1,E2F8,BRCA2,OXCT1,CEP135,ORC1,DIAPH3,PTBP1,MEX3C,CHEK1,NUDC,MRPL44,NOC2L,DCK,KAT2A,ETFA,CAPRIN…
TF	Factor: E2F; motif: GGCGSG; match class: 1	TF:M00803_1	FALSE	4.265973121637374e-11	10.369981885211331	10535	264	199	20045	UHRF1,ENO1,MCM2,COX4I1,ATAD5,POLA1,PRPF8,MCM5,MCM7,RACGAP1,WEE1,H3-3A,FAM83D,PFKP,RPA1,POLD2,CENPF,CS,POLA2,RCC2,STRBP,COQ10A,PSMD11,MSH2,HADH,CCNE2,RBBP7,TPX2,USP10,AMFR,TYMS,RBBP4,CBFB,TOPBP1,STMN1,SLC25A5,CLSPN,CHAF1A,SUZ12,EIF4A3,MCM6,CASP2,MSH6,MTHFD1L,BCL7A,TFDP1,PARP2,NNT,IARS2,FANCD2,HNRNPA3,KIF14,RANGAP1,MCM10,POLR1D,PFAS,MTFR2,RAN,KIF4A,IL17RB,KIF22,SMS,NIPSNAP3A,SLC39A6,HNRNPAB,MIS18A,…
TF	Factor: E2F-2; motif: NWTTTGGCGCCAWWNN	TF:M11530	FALSE	5.866485741766788e-11	10.231621980524368	14980	264	245	20045	UHRF1,ENO1,MCM2,COX4I1,ATAD5,POLA1,PRPF8,MCM5,AURKB,MCM7,RACGAP1,WEE1,H3-3A,FAM83D,PFKP,PRDX3,RPA1,POLD2,CENPF,CS,POLA2,RBM28,RCC2,STRBP,COQ10A,MSH2,HADH,CCNE2,RBBP7,TPX2,USP10,AMFR,BRIP1,PRMT5,TYMS,SPAG5,RBBP4,CBFB,TOPBP1,STMN1,SLC25A5,CLSPN,CHAF1A,SUZ12,EIF4A3,MCM6,CASP2,MSH6,SPC25,KIF15,KNL1,MTHFD1L,BCL7A,TFDP1,PARP2,CBX5,IARS2,GOT2,FANCD2,HNRNPA3,KIF14,RANGAP1,TOP2A,MCM10,POLR1D,PFAS,MTFR2,RA…
TF	Factor: ZF5; motif: NRNGNGCGCGCWN	TF:M00333	FALSE	6.623511019061658e-11	10.178911736845443	15464	264	249	20045	UHRF1,ENO1,MCM2,COX4I1,ATAD5,POLA1,PRPF8,MCM5,AURKB,MCM7,WEE1,H3-3A,FAM83D,PFKP,PRDX3,RPA1,POLD2,CENPF,CS,POLA2,RBM28,RCC2,STRBP,COQ10A,PSMD11,MSH2,HADH,CCNE2,RBBP7,TPX2,USP10,AMFR,PRMT5,TYMS,SPAG5,RBBP4,CBFB,TOPBP1,STMN1,SLC25A5,RAD51AP1,CLSPN,CHAF1A,SUZ12,EIF4A3,MCM6,CASP2,MSH6,UQCRC2,KIF15,KNL1,MTHFD1L,BCL7A,TFDP1,PARP2,CBX5,SGO1,NNT,IARS2,GOT2,FANCD2,HNRNPA3,KIF14,RANGAP1,TOP2A,MCM10,POLR1D,M…
TF	Factor: E2F-2; motif: NWTTTGGCGCCAWWNN; match class: 1	TF:M11530_1	FALSE	7.638382971797444e-11	10.116998570842412	13807	264	234	20045	UHRF1,ENO1,MCM2,COX4I1,ATAD5,POLA1,PRPF8,MCM5,AURKB,MCM7,RACGAP1,WEE1,H3-3A,FAM83D,PFKP,PRDX3,RPA1,POLD2,CS,POLA2,RBM28,RCC2,STRBP,COQ10A,HADH,CCNE2,RBBP7,TPX2,USP10,AMFR,BRIP1,PRMT5,TYMS,SPAG5,RBBP4,CBFB,TOPBP1,STMN1,SLC25A5,CLSPN,CHAF1A,SUZ12,EIF4A3,MCM6,CASP2,MSH6,SPC25,KIF15,KNL1,MTHFD1L,BCL7A,TFDP1,PARP2,CBX5,IARS2,GOT2,FANCD2,HNRNPA3,KIF14,RANGAP1,TOP2A,MCM10,POLR1D,PFAS,RAN,KIF4A,IL17RB,KI…
TF	Factor: E2F-1; motif: NGGGCGGGARV; match class: 1	TF:M07206_1	FALSE	8.015388496754693e-11	10.09607542304061	11184	264	206	20045	UHRF1,ENO1,MCM2,COX4I1,ATAD5,PRPF8,MCM5,MCM7,WEE1,H3-3A,FAM83D,PFKP,RPA1,POLD2,CENPF,CS,POLA2,RCC2,STRBP,COQ10A,PSMD11,MSH2,CCNE2,RBBP7,TPX2,USP10,AMFR,PRMT5,TYMS,SPAG5,RBBP4,CBFB,STMN1,SLC25A5,RAD51AP1,CLSPN,CHAF1A,SUZ12,EIF4A3,MCM6,CASP2,MSH6,SPC25,KNL1,MTHFD1L,BCL7A,TFDP1,PARP2,CBX5,NNT,IARS2,GOT2,FANCD2,HNRNPA3,TOP2A,MCM10,POLR1D,RAN,KIF4A,IL17RB,KIF22,SMS,NIPSNAP3A,SLC39A6,HNRNPAB,COG4,BUB3,…
TF	Factor: E2F-4:DP-1; motif: TTTSGCGC; match class: 1	TF:M00738_1	FALSE	9.926845297423666e-11	10.003188746227542	4124	264	108	20045	UHRF1,MCM2,COX4I1,ATAD5,POLA1,MCM5,MCM7,WEE1,H3-3A,POLA2,MSH2,RBBP7,TYMS,RBBP4,TOPBP1,STMN1,CLSPN,CHAF1A,SUZ12,EIF4A3,MCM6,CASP2,MSH6,KNL1,MTHFD1L,BCL7A,TFDP1,CBX5,SGO1,HNRNPA3,RANGAP1,MCM10,IL17RB,SMS,HNRNPAB,MIS18A,COG4,BUB3,CDC25A,DAZAP1,TP53,AIFM1,RBL1,E2F8,CKAP2,LCP1,OXCT1,ORC1,FKBP4,MEX3C,CHEK1,IDH3A,GEMIN4,ATP5F1B,SEPHS1,NSUN2,KAT2A,ETFA,CAPRIN1,ZNF367,MCM3,PCNA,CENPU,NDUFV1,MRPL37,MDH1,VI…
TF	Factor: E2F; motif: NKCGCGCSAAAN	TF:M00920	FALSE	1.3121033058424558e-10	9.882031970302512	5849	264	135	20045	UHRF1,ENO1,MCM2,COX4I1,ATAD5,POLA1,MCM5,MCM7,RACGAP1,WEE1,RPA1,POLD2,CS,POLA2,RBM28,RCC2,STRBP,HADH,AMFR,TYMS,RBBP4,TOPBP1,STMN1,CLSPN,CHAF1A,SUZ12,EIF4A3,MCM6,MSH6,KIF15,KNL1,MTHFD1L,BCL7A,TFDP1,CBX5,HNRNPA3,RANGAP1,MCM10,IL17RB,KIF22,SMS,HNRNPAB,MIS18A,COG4,BUB3,CDK4,CDC25A,DAZAP1,TP53,MELK,EXOSC10,AIFM1,RBL1,E2F8,CKAP2,LCP1,OXCT1,ORC1,DIAPH3,MEX3C,CHEK1,GPSM2,IDH3A,ORC6,GEMIN4,SEPHS1,DCK,NSUN2…
TF	Factor: E2F-3:HES-7; motif: NNNSGCGCSNNNNNCRCGYGNN	TF:M08526	FALSE	1.4685643721677625e-10	9.833107012120735	17226	264	261	20045	UHRF1,ENO1,MCM2,COX4I1,ATAD5,POLA1,PRPF8,MCM5,AURKB,MCM7,RACGAP1,WEE1,H3-3A,FAM83D,PFKP,PRDX3,RPA1,POLD2,CENPF,CS,POLA2,RBM28,RCC2,STRBP,COQ10A,PSMD11,MSH2,HADH,CCNE2,RBBP7,TPX2,USP10,AMFR,PRMT5,TYMS,SPAG5,RBBP4,CBFB,TOPBP1,STMN1,SLC25A5,RAD51AP1,CLSPN,CHAF1A,SUZ12,EIF4A3,MCM6,CASP2,MSH6,SPC25,UQCRC2,KIF15,KNL1,MTHFD1L,BCL7A,TFDP1,PARP2,CBX5,SGO1,NNT,IARS2,GOT2,FANCD2,HNRNPA3,KIF14,RANGAP1,BUB1B,…
TF	Factor: E2F1; motif: GSGCGGGAAN	TF:M12597	FALSE	1.9174460610656194e-10	9.717276844177439	14407	264	239	20045	UHRF1,ENO1,MCM2,COX4I1,ATAD5,POLA1,PRPF8,MCM5,AURKB,MCM7,RACGAP1,WEE1,H3-3A,FAM83D,PFKP,PRDX3,RPA1,POLD2,CENPF,CS,POLA2,RBM28,RCC2,STRBP,PSMD11,MSH2,HADH,CCNE2,RBBP7,TPX2,AMFR,PRMT5,TYMS,SPAG5,RBBP4,CBFB,STMN1,SLC25A5,RAD51AP1,CLSPN,CHAF1A,SUZ12,EIF4A3,MCM6,CASP2,MSH6,SPC25,UQCRC2,MTHFD1L,BCL7A,TFDP1,PARP2,CBX5,SGO1,NNT,IARS2,GOT2,FANCD2,HNRNPA3,RANGAP1,BUB1B,TOP2A,MCM10,POLR1D,PFAS,RAN,KIF4A,IL1…
TF	Factor: Rb:E2F-1:DP-1; motif: TTTSGCGC; match class: 1	TF:M00740_1	FALSE	2.509903159801389e-10	9.600343035	4732	264	117	20045	UHRF1,MCM2,COX4I1,ATAD5,POLA1,MCM5,MCM7,RACGAP1,WEE1,H3-3A,POLA2,MSH2,CCNE2,RBBP7,AMFR,TYMS,RBBP4,TOPBP1,STMN1,CLSPN,CHAF1A,SUZ12,EIF4A3,MCM6,MSH6,KNL1,MTHFD1L,BCL7A,TFDP1,CBX5,HNRNPA3,RANGAP1,MCM10,IL17RB,KIF22,SMS,HNRNPAB,MIS18A,COG4,BUB3,CDK4,CDC25A,DAZAP1,TP53,AIFM1,RBL1,E2F8,BRCA2,CKAP2,LCP1,OXCT1,ORC1,MEX3C,CHEK1,IDH3A,ORC6,GEMIN4,ATP5F1B,SEPHS1,NSUN2,KAT2A,ETFA,CAPRIN1,TTK,ZNF367,EFTUD2,MC…
TF	Factor: E2F-4:DP-2; motif: TTTCSCGC; match class: 1	TF:M00739_1	FALSE	5.982440659953732e-10	9.223121600475906	1229	264	51	20045	UHRF1,MCM2,MCM5,MCM7,WEE1,MSH2,RBBP7,TYMS,STMN1,CLSPN,SUZ12,EIF4A3,MCM6,CASP2,MSH6,RANGAP1,SMS,HNRNPAB,COG4,CDC25A,DAZAP1,RBL1,E2F8,OXCT1,MEX3C,CHEK1,DCK,ZNF367,MCM3,MRPL37,VIRMA,ILF3,AFG3L2,MASTL,SMARCC1,RRM1,SKP2,ACTL6A,HAUS8,COPS3,CASP8AP2,DLGAP5,AURKA,EZH2,GAPDH,CDC7,MCMBP,LIG1,ZMYND19,TPGS2,SF3B3
TF	Factor: E2F-1; motif: NKTSSCGC	TF:M00428	FALSE	6.436481136029311e-10	9.191351499235445	9220	264	180	20045	UHRF1,ENO1,MCM2,COX4I1,ATAD5,POLA1,PRPF8,MCM5,MCM7,RACGAP1,WEE1,FAM83D,PFKP,PRDX3,RPA1,CS,POLA2,RCC2,STRBP,COQ10A,MSH2,HADH,CCNE2,RBBP7,TPX2,AMFR,TYMS,SPAG5,RBBP4,CBFB,TOPBP1,STMN1,CLSPN,CHAF1A,SUZ12,EIF4A3,MCM6,CASP2,MSH6,KIF15,MTHFD1L,TFDP1,SGO1,NNT,IARS2,HNRNPA3,RANGAP1,TOP2A,POLR1D,PFAS,IL17RB,KIF22,SMS,NIPSNAP3A,SLC39A6,HNRNPAB,COG4,BUB3,BARD1,CARS2,CLPB,UQCRFS1,CDC25A,DAZAP1,TP53,MELK,EXOSC…
TF	Factor: E2F; motif: TTTSGCGSG; match class: 1	TF:M00939_1	FALSE	6.792896428154487e-10	9.167945007082157	1732	264	62	20045	UHRF1,ENO1,MCM2,COX4I1,ATAD5,POLA1,MCM5,MCM7,POLA2,STRBP,RBBP4,TOPBP1,CLSPN,CHAF1A,EIF4A3,MCM6,MTHFD1L,CBX5,HNRNPA3,MCM10,IL17RB,SMS,HNRNPAB,COG4,BUB3,CDC25A,DAZAP1,TP53,MELK,RBL1,E2F8,CKAP2,LCP1,OXCT1,ORC1,IDH3A,GEMIN4,SEPHS1,NSUN2,ZNF367,MCM3,CENPU,MRPL37,MDH1,KIF18A,ILF3,CPSF2,KIF11,DSN1,LMNB1,CYC1,CASP8AP2,ZWINT,CAND1,PRIM2,AURKA,CENPL,EZH2,COPRS,PTGES2,SF3B3,FIGNL1
TF	Factor: E2F-4; motif: NNTTCCCGCCNN	TF:M04823	FALSE	8.563870757948593e-10	9.067329895503391	13114	264	225	20045	UHRF1,ENO1,MCM2,COX4I1,ATAD5,POLA1,PRPF8,MCM5,AURKB,MCM7,RACGAP1,WEE1,H3-3A,FAM83D,PFKP,PRDX3,RPA1,POLD2,CENPF,CS,POLA2,RBM28,RCC2,STRBP,PSMD11,MSH2,CCNE2,RBBP7,AMFR,PRMT5,TYMS,SPAG5,RBBP4,CBFB,STMN1,RAD51AP1,CLSPN,CHAF1A,SUZ12,EIF4A3,CASP2,MSH6,SPC25,UQCRC2,KNL1,MTHFD1L,BCL7A,TFDP1,PARP2,CBX5,SGO1,NNT,IARS2,GOT2,FANCD2,HNRNPA3,BUB1B,TOP2A,MCM10,POLR1D,PFAS,RAN,KIF4A,IL17RB,KIF22,SMS,NIPSNAP3A,HN…
TF	Factor: E2F-1:Elk-1; motif: SGCGCSNNAMCGGAAGT	TF:M08205	FALSE	2.2215639139995293e-9	8.653341187668206	14824	264	241	20045	UHRF1,ENO1,MCM2,COX4I1,ATAD5,POLA1,PRPF8,MCM5,AURKB,MCM7,RACGAP1,WEE1,H3-3A,FAM83D,PFKP,PRDX3,RPA1,POLD2,CENPF,CS,POLA2,RBM28,RCC2,STRBP,COQ10A,PSMD11,MSH2,HADH,CCNE2,RBBP7,TPX2,USP10,AMFR,TYMS,SPAG5,RBBP4,CBFB,TOPBP1,SLC25A5,CLSPN,CHAF1A,SUZ12,EIF4A3,MCM6,CASP2,MSH6,SPC25,UQCRC2,KIF15,BCL7A,TFDP1,PARP2,CBX5,SGO1,NNT,IARS2,GOT2,FANCD2,HNRNPA3,KIF14,RANGAP1,BUB1B,TOP2A,MCM10,POLR1D,PFAS,MTFR2,RAN,…
TF	Factor: E2F-1; motif: WWTGGCGCCAAA	TF:M04515	FALSE	2.864340684992463e-9	8.542975328	13705	264	230	20045	UHRF1,ENO1,MCM2,COX4I1,ATAD5,POLA1,PRPF8,MCM5,MCM7,RACGAP1,WEE1,H3-3A,FAM83D,PFKP,PRDX3,RPA1,POLD2,CS,POLA2,RBM28,RCC2,STRBP,COQ10A,HADH,CCNE2,RBBP7,TPX2,USP10,AMFR,TYMS,SPAG5,RBBP4,CBFB,TOPBP1,STMN1,SLC25A5,CLSPN,CHAF1A,SUZ12,EIF4A3,MCM6,CASP2,MSH6,SPC25,KIF15,KNL1,MTHFD1L,BCL7A,TFDP1,PARP2,CBX5,NNT,IARS2,GOT2,HNRNPA3,KIF14,RANGAP1,TOP2A,MCM10,POLR1D,PFAS,RAN,KIF4A,IL17RB,KIF22,SMS,NIPSNAP3A,SLC…
TF	Factor: Egr-1; motif: GCGCATGCG; match class: 1	TF:M04869_1	FALSE	2.9365678701514528e-9	8.532159957262149	10557	264	195	20045	UHRF1,ENO1,MCM2,COX4I1,POLA1,PRPF8,MCM7,RACGAP1,WEE1,H3-3A,FAM83D,PFKP,PRDX3,RPA1,CENPF,POLA2,RBM28,RCC2,STRBP,COQ10A,PSMD11,CCNE2,RBBP7,TPX2,USP10,AMFR,SPAG5,RBBP4,CBFB,STMN1,RAD51AP1,CHAF1A,SUZ12,MCM6,CASP2,MSH6,UQCRC2,KIF15,KNL1,MTHFD1L,BCL7A,TFDP1,PARP2,CBX5,SGO1,IARS2,HNRNPA3,KIF14,RANGAP1,MCM10,PFAS,RAN,IL17RB,KIF22,SMS,NIPSNAP3A,SLC39A6,HNRNPAB,MIS18A,BUB3,CARS2,UQCRFS1,CDC25A,DAZAP1,TP53,…
TF	Factor: E2F-1; motif: TTTSGCGCGMNR	TF:M00516	FALSE	3.0824001520419934e-9	8.511110982573113	7115	264	150	20045	UHRF1,ENO1,MCM2,COX4I1,ATAD5,POLA1,MCM5,MCM7,RACGAP1,WEE1,PFKP,PRDX3,RPA1,POLD2,CS,POLA2,RBM28,RCC2,STRBP,HADH,CCNE2,RBBP7,TPX2,AMFR,TYMS,RBBP4,TOPBP1,STMN1,CLSPN,CHAF1A,SUZ12,EIF4A3,MCM6,MSH6,KIF15,KNL1,MTHFD1L,BCL7A,TFDP1,CBX5,HNRNPA3,RANGAP1,MCM10,IL17RB,KIF22,SMS,NIPSNAP3A,SLC39A6,HNRNPAB,MIS18A,COG4,BUB3,UQCRFS1,CDK4,CDC25A,DAZAP1,TP53,MELK,EXOSC10,AIFM1,RBL1,E2F8,BRCA2,CKAP2,LCP1,OXCT1,ORC1…
TF	Factor: E2F-4; motif: NTTTCSCGCC; match class: 1	TF:M07380_1	FALSE	4.83300821953558e-9	8.315782466252406	8243	264	165	20045	UHRF1,ENO1,MCM2,COX4I1,PRPF8,MCM5,MCM7,WEE1,H3-3A,PFKP,RPA1,POLA2,MSH2,HADH,CCNE2,RBBP7,AMFR,TYMS,CBFB,RAD51AP1,CLSPN,CHAF1A,SUZ12,EIF4A3,MCM6,MSH6,KNL1,MTHFD1L,BCL7A,TFDP1,PARP2,NNT,IARS2,HNRNPA3,TOP2A,MCM10,PFAS,RAN,IL17RB,KIF22,SMS,NIPSNAP3A,SLC39A6,HNRNPAB,COG4,BUB3,BARD1,CLPB,UQCRFS1,CDC25A,DAZAP1,KIF23,MELK,CDCA3,RBL1,FANCM,E2F8,BRCA2,LCP1,PDP2,OXCT1,CEP135,DIAPH3,PTBP1,FKBP4,ARHGEF39,MEX3C…
TF	Factor: IRX-1; motif: NACRYNNNNNNNNRYGNN; match class: 1	TF:M11018_1	FALSE	5.085603427675131e-9	8.293657508864863	16304	264	253	20045	UHRF1,ENO1,MCM2,COX4I1,ATAD5,POLA1,PRPF8,MCM5,AURKB,MCM7,RACGAP1,WEE1,H3-3A,FAM83D,PFKP,PRDX3,RPA1,POLD2,CENPF,CS,POLA2,RBM28,RCC2,STRBP,COQ10A,PSMD11,MSH2,HADH,CCNE2,RBBP7,TPX2,USP10,AMFR,PRMT5,TYMS,SPAG5,RBBP4,CBFB,TOPBP1,STMN1,SLC25A5,RAD51AP1,CLSPN,CHAF1A,SUZ12,EIF4A3,MCM6,CASP2,MSH6,UQCRC2,KIF15,KNL1,MTHFD1L,BCL7A,TFDP1,PARP2,CBX5,SGO1,NNT,IARS2,GOT2,FANCD2,HNRNPA3,KIF14,RANGAP1,MCM10,POLR1D…
TF	Factor: E2F; motif: TTTCGCGC; match class: 1	TF:M00425_1	FALSE	5.178542916856395e-9	8.285792420213511	5516	264	126	20045	UHRF1,ENO1,MCM2,COX4I1,ATAD5,POLA1,MCM5,MCM7,RACGAP1,RPA1,POLD2,POLA2,STRBP,CCNE2,RBBP7,AMFR,RBBP4,TOPBP1,CLSPN,CHAF1A,SUZ12,EIF4A3,MCM6,MSH6,SPC25,KIF15,KNL1,MTHFD1L,BCL7A,CBX5,HNRNPA3,RANGAP1,BUB1B,MCM10,IL17RB,SMS,SLC39A6,HNRNPAB,COG4,BUB3,UQCRFS1,CDK4,CDC25A,DAZAP1,TP53,MELK,EXOSC10,AIFM1,RBL1,E2F8,CKAP2,LCP1,OXCT1,ORC1,HNRNPU,CHEK1,IDH3A,ORC6,GEMIN4,MRPL44,ATP5F1B,SEPHS1,NSUN2,ETFA,CAPRIN1,A…
TF	Factor: E2F; motif: NCSCGCSAAAN	TF:M00919	FALSE	6.710672525695512e-9	8.173233953815723	6340	264	138	20045	UHRF1,ENO1,MCM2,COX4I1,ATAD5,POLA1,MCM5,MCM7,RACGAP1,WEE1,PFKP,RPA1,POLD2,CS,POLA2,RBM28,RCC2,STRBP,HADH,AMFR,TYMS,RBBP4,TOPBP1,STMN1,CLSPN,CHAF1A,SUZ12,EIF4A3,MCM6,MSH6,SPC25,KIF15,MTHFD1L,BCL7A,TFDP1,CBX5,HNRNPA3,RANGAP1,MCM10,IL17RB,KIF22,SMS,NIPSNAP3A,HNRNPAB,MIS18A,COG4,BUB3,CDK4,CDC25A,DAZAP1,TP53,MELK,EXOSC10,RBL1,E2F8,CKAP2,LCP1,OXCT1,ORC1,DIAPH3,MEX3C,HNRNPU,PRKAA2,CHEK1,GPSM2,IDH3A,GEMI…
TF	Factor: E2F-1; motif: NTTTTGGCGCCAWWWN; match class: 1	TF:M11533_1	FALSE	6.728807995324933e-9	8.172061863993488	8953	264	174	20045	UHRF1,ENO1,MCM2,COX4I1,POLA1,PRPF8,MCM5,MCM7,RACGAP1,WEE1,PRDX3,POLD2,CENPF,CS,POLA2,RBM28,MSH2,HADH,RBBP7,TPX2,USP10,AMFR,TYMS,RBBP4,CBFB,TOPBP1,SLC25A5,RAD51AP1,CLSPN,CHAF1A,SUZ12,EIF4A3,MCM6,CASP2,SPC25,KIF15,KNL1,MTHFD1L,BCL7A,TFDP1,PARP2,HNRNPA3,KIF14,RANGAP1,TOP2A,MCM10,POLR1D,PFAS,SMS,NIPSNAP3A,SLC39A6,HNRNPAB,COG4,BUB3,CLPB,CDC25A,DAZAP1,TP53,KIF23,EXOSC10,AIFM1,RBL1,E2F8,BRCA2,CKAP2,LCP1…
TF	Factor: E2F-1; motif: NNNSSCGCSAANN	TF:M07250	FALSE	6.734854348798337e-9	8.171671792	11049	264	200	20045	UHRF1,ENO1,MCM2,COX4I1,ATAD5,POLA1,MCM5,MCM7,RACGAP1,WEE1,H3-3A,FAM83D,PFKP,RPA1,POLD2,CENPF,CS,POLA2,RCC2,STRBP,COQ10A,PSMD11,HADH,CCNE2,RBBP7,TPX2,PRMT5,TYMS,RBBP4,CBFB,TOPBP1,STMN1,RAD51AP1,CLSPN,CHAF1A,SUZ12,EIF4A3,MCM6,CASP2,MSH6,SPC25,KIF15,KNL1,MTHFD1L,BCL7A,TFDP1,PARP2,CBX5,SGO1,GOT2,HNRNPA3,RANGAP1,BUB1B,MCM10,POLR1D,PFAS,RAN,KIF4A,IL17RB,KIF22,SMS,NIPSNAP3A,SLC39A6,HNRNPAB,COG4,BUB3,BAR…
TF	Factor: Rb:E2F-1:DP-1; motif: TTTSGCGC	TF:M00740	FALSE	7.700089616687553e-9	8.113504220307206	10725	264	196	20045	UHRF1,ENO1,MCM2,COX4I1,ATAD5,POLA1,MCM5,MCM7,RACGAP1,WEE1,H3-3A,PFKP,PRDX3,RPA1,CENPF,CS,POLA2,RBM28,RCC2,STRBP,COQ10A,PSMD11,MSH2,HADH,CCNE2,RBBP7,TPX2,AMFR,TYMS,SPAG5,RBBP4,TOPBP1,STMN1,CLSPN,CHAF1A,SUZ12,EIF4A3,MCM6,CASP2,MSH6,KIF15,KNL1,MTHFD1L,BCL7A,TFDP1,CBX5,SGO1,FANCD2,HNRNPA3,RANGAP1,MCM10,PFAS,KIF4A,IL17RB,KIF22,SMS,NIPSNAP3A,SLC39A6,HNRNPAB,MIS18A,COG4,BUB3,UQCRFS1,CDK4,CDC25A,DAZAP1,T…
TF	Factor: E2F; motif: TTTSGCGSG	TF:M00939	FALSE	7.766706733525625e-9	8.109763093251042	6627	264	142	20045	UHRF1,ENO1,MCM2,COX4I1,ATAD5,POLA1,MCM5,MCM7,RACGAP1,WEE1,PFKP,RPA1,POLD2,CS,POLA2,RBM28,RCC2,STRBP,HADH,RBBP7,AMFR,TYMS,RBBP4,TOPBP1,STMN1,CLSPN,CHAF1A,SUZ12,EIF4A3,MCM6,MSH6,SPC25,KIF15,KNL1,MTHFD1L,BCL7A,TFDP1,CBX5,HNRNPA3,RANGAP1,MCM10,IL17RB,KIF22,SMS,NIPSNAP3A,HNRNPAB,MIS18A,COG4,BUB3,CDK4,CDC25A,DAZAP1,TP53,MELK,EXOSC10,AIFM1,RBL1,E2F8,CKAP2,LCP1,OXCT1,ORC1,DIAPH3,MEX3C,HNRNPU,PRKAA2,CHEK1…
TF	Factor: E2F; motif: NNTTTCGCGCN; match class: 1	TF:M08875_1	FALSE	8.079038518916841e-9	8.092640321252023	1784	264	61	20045	UHRF1,MCM2,ATAD5,POLA1,MCM5,MCM7,H3-3A,POLA2,MSH2,RBBP7,AMFR,TYMS,RBBP4,STMN1,CLSPN,SUZ12,EIF4A3,MCM6,CASP2,FANCD2,HNRNPA3,IL17RB,SMS,COG4,CDC25A,DAZAP1,RBL1,E2F8,FKBP4,MEX3C,CHEK1,IDH3A,GEMIN4,MRPL44,NSUN2,CAPRIN1,ZNF367,MCM3,PCNA,MRPL37,ILF3,POLD1,AFG3L2,KPNB1,ATAD2,RRM1,LMNB1,AHCY,SKP2,PSMG1,ERI1,AURKA,SMC4,NOL9,GAPDH,KIF20A,CDC7,LIG1,ZMYND19,WDR76,SF3B3
TF	Factor: E2F; motif: TTTSGCGC; match class: 1	TF:M00050_1	FALSE	8.347947614546967e-9	8.078420284904208	1933	264	64	20045	UHRF1,MCM2,COX4I1,ATAD5,MCM5,MCM7,WEE1,H3-3A,POLA2,MSH2,RBBP4,TOPBP1,STMN1,CLSPN,SUZ12,EIF4A3,MCM6,KNL1,TFDP1,CBX5,HNRNPA3,MCM10,SMS,MIS18A,COG4,CDC25A,TP53,AIFM1,RBL1,E2F8,OXCT1,MEX3C,CHEK1,ATP5F1B,ZNF367,MCM3,PCNA,CENPU,MRPL37,VIRMA,ILF3,HSPA8,MASTL,KIF11,RRM2,RRM1,RAD1,LMNB1,ACTL6A,HAUS8,COPS3,CASP8AP2,DLGAP5,API5,GZF1,CENPJ,COPRS,NUP205,HPF1,GAPDH,CDC7,SMC1A,ZMYND19,SF3B3
TF	Factor: E2F1; motif: NNNNNGCGSSAAAN	TF:M08874	FALSE	9.245318300599067e-9	8.034078132226375	7418	264	153	20045	UHRF1,MCM2,COX4I1,ATAD5,POLA1,MCM5,AURKB,MCM7,WEE1,H3-3A,FAM83D,POLA2,RBM28,COQ10A,PSMD11,MSH2,HADH,CCNE2,RBBP7,AMFR,TYMS,RBBP4,TOPBP1,STMN1,CLSPN,SUZ12,EIF4A3,MCM6,CASP2,MSH6,KIF15,KNL1,MTHFD1L,TFDP1,SGO1,IARS2,GOT2,FANCD2,HNRNPA3,RANGAP1,PFAS,RAN,IL17RB,SMS,SLC39A6,HNRNPAB,COG4,BUB3,BARD1,UQCRFS1,CDK4,CDC25A,DAZAP1,TP53,MELK,EXOSC10,CDCA3,AIFM1,RBL1,E2F8,BRCA2,CKAP2,LCP1,OXCT1,ORC1,PTBP1,FKBP4,…
TF	Factor: ZF5; motif: GSGCGCGR	TF:M00716	FALSE	1.0287702203470413e-8	7.987681615693315	16490	264	254	20045	UHRF1,ENO1,MCM2,COX4I1,ATAD5,POLA1,PRPF8,MCM5,AURKB,MCM7,RACGAP1,WEE1,H3-3A,FAM83D,PFKP,PRDX3,RPA1,POLD2,CENPF,CS,POLA2,RBM28,RCC2,STRBP,COQ10A,PSMD11,MSH2,HADH,CCNE2,RBBP7,TPX2,USP10,AMFR,TYMS,SPAG5,RBBP4,CBFB,TOPBP1,STMN1,SLC25A5,RAD51AP1,CLSPN,CHAF1A,SUZ12,EIF4A3,MCM6,CASP2,MSH6,SPC25,UQCRC2,KIF15,KNL1,MTHFD1L,BCL7A,TFDP1,PARP2,CBX5,SGO1,NNT,IARS2,GOT2,FANCD2,HNRNPA3,KIF14,RANGAP1,TOP2A,MCM10,…
TF	Factor: E2F-1; motif: WWTGGCGCCAAA; match class: 1	TF:M04515_1	FALSE	1.6265774115041728e-8	7.788725263098953	12531	264	216	20045	UHRF1,ENO1,MCM2,COX4I1,POLA1,PRPF8,MCM5,MCM7,RACGAP1,WEE1,H3-3A,FAM83D,PFKP,PRDX3,RPA1,POLD2,CS,POLA2,RBM28,RCC2,STRBP,COQ10A,HADH,CCNE2,RBBP7,TPX2,USP10,AMFR,TYMS,SPAG5,RBBP4,CBFB,TOPBP1,STMN1,SLC25A5,CLSPN,CHAF1A,SUZ12,EIF4A3,MCM6,CASP2,MSH6,SPC25,KNL1,MTHFD1L,BCL7A,TFDP1,PARP2,CBX5,IARS2,GOT2,HNRNPA3,KIF14,RANGAP1,TOP2A,MCM10,POLR1D,PFAS,RAN,IL17RB,KIF22,SMS,NIPSNAP3A,SLC39A6,HNRNPAB,COG4,BUB3…
TF	Factor: E2F-2; motif: GCGCGCGCNCS; match class: 1	TF:M11529_1	FALSE	1.8400918615707443e-8	7.735160495480989	14894	264	240	20045	UHRF1,ENO1,MCM2,COX4I1,ATAD5,POLA1,PRPF8,MCM5,AURKB,MCM7,RACGAP1,WEE1,H3-3A,FAM83D,PFKP,PRDX3,RPA1,POLD2,CENPF,CS,POLA2,RCC2,STRBP,COQ10A,PSMD11,MSH2,HADH,CCNE2,RBBP7,TPX2,USP10,AMFR,TYMS,SPAG5,RBBP4,CBFB,TOPBP1,STMN1,SLC25A5,RAD51AP1,CLSPN,CHAF1A,SUZ12,EIF4A3,MCM6,CASP2,MSH6,SPC25,UQCRC2,KIF15,KNL1,MTHFD1L,BCL7A,TFDP1,PARP2,CBX5,NNT,IARS2,GOT2,FANCD2,HNRNPA3,KIF14,RANGAP1,TOP2A,MCM10,POLR1D,MTFR…
TF	Factor: Egr-1; motif: GCGCATGCG	TF:M04869	FALSE	1.8802871434785282e-8	7.725775823446024	11569	264	205	20045	UHRF1,ENO1,MCM2,COX4I1,POLA1,PRPF8,MCM7,RACGAP1,WEE1,H3-3A,FAM83D,PFKP,PRDX3,RPA1,POLD2,CENPF,POLA2,RBM28,RCC2,STRBP,COQ10A,PSMD11,MSH2,CCNE2,RBBP7,TPX2,USP10,AMFR,TYMS,SPAG5,RBBP4,CBFB,STMN1,RAD51AP1,CHAF1A,SUZ12,MCM6,CASP2,MSH6,UQCRC2,KIF15,KNL1,MTHFD1L,BCL7A,TFDP1,PARP2,CBX5,SGO1,NNT,IARS2,HNRNPA3,KIF14,RANGAP1,MCM10,PFAS,RAN,IL17RB,KIF22,SMS,NIPSNAP3A,SLC39A6,HNRNPAB,MIS18A,BUB3,CARS2,UQCRFS1…
TF	Factor: E2F-2; motif: GCGCGCGCNCS	TF:M11529	FALSE	1.9624183659336756e-8	7.707208400295797	16674	264	255	20045	UHRF1,ENO1,MCM2,COX4I1,ATAD5,POLA1,PRPF8,MCM5,AURKB,MCM7,RACGAP1,WEE1,H3-3A,FAM83D,PFKP,PRDX3,RPA1,POLD2,CENPF,CS,POLA2,RBM28,RCC2,STRBP,COQ10A,PSMD11,MSH2,HADH,CCNE2,RBBP7,TPX2,USP10,AMFR,PRMT5,TYMS,SPAG5,RBBP4,CBFB,TOPBP1,STMN1,SLC25A5,RAD51AP1,CLSPN,CHAF1A,SUZ12,EIF4A3,MCM6,CASP2,MSH6,SPC25,UQCRC2,KIF15,KNL1,MTHFD1L,BCL7A,TFDP1,PARP2,CBX5,SGO1,NNT,IARS2,GOT2,FANCD2,HNRNPA3,KIF14,RANGAP1,BUB1B,…
TF	Factor: E2F; motif: TTTSGCGC	TF:M00050	FALSE	3.713474661368704e-8	7.430219535115906	7247	264	149	20045	UHRF1,ENO1,MCM2,COX4I1,ATAD5,POLA1,MCM5,MCM7,WEE1,H3-3A,POLA2,RBM28,RCC2,COQ10A,PSMD11,MSH2,HADH,RBBP7,AMFR,TYMS,SPAG5,RBBP4,TOPBP1,STMN1,CLSPN,CHAF1A,SUZ12,EIF4A3,MCM6,CASP2,MSH6,KIF15,KNL1,BCL7A,TFDP1,CBX5,SGO1,FANCD2,HNRNPA3,RANGAP1,MCM10,PFAS,KIF4A,SMS,NIPSNAP3A,HNRNPAB,MIS18A,COG4,BUB3,CDK4,CDC25A,DAZAP1,TP53,MELK,AIFM1,RBL1,E2F8,BRCA2,CKAP2,LCP1,OXCT1,PTBP1,MEX3C,CHEK1,GPSM2,IDH3A,ORC6,GEMI…
TF	Factor: E2F-1:DP-2; motif: TTTSSCGC	TF:M00737	FALSE	4.397863950941249e-8	7.356758209779545	8964	264	172	20045	UHRF1,MCM2,COX4I1,ATAD5,POLA1,MCM5,MCM7,WEE1,H3-3A,PFKP,POLD2,CENPF,POLA2,RBM28,COQ10A,PSMD11,MSH2,HADH,CCNE2,RBBP7,TPX2,AMFR,BRIP1,PRMT5,TYMS,SPAG5,RBBP4,TOPBP1,STMN1,RAD51AP1,CLSPN,CHAF1A,SUZ12,EIF4A3,MCM6,CASP2,MSH6,UQCRC2,KIF15,KNL1,MTHFD1L,BCL7A,TFDP1,PARP2,CBX5,SGO1,NNT,FANCD2,HNRNPA3,RANGAP1,MCM10,PFAS,KIF4A,IL17RB,SMS,NIPSNAP3A,HNRNPAB,MIS18A,COG4,BUB3,BARD1,CDC25A,DAZAP1,TP53,MELK,AIFM1,…
TF	Factor: E2F; motif: TTTSGCGSG; match class: 1	TF:M00918_1	FALSE	4.518850446722299e-8	7.344972031591573	1288	264	49	20045	UHRF1,ENO1,MCM2,COX4I1,ATAD5,POLA1,MCM5,MCM7,POLA2,RBBP4,TOPBP1,CLSPN,CHAF1A,EIF4A3,MCM6,MTHFD1L,CBX5,MCM10,IL17RB,HNRNPAB,COG4,BUB3,CDC25A,DAZAP1,TP53,MELK,RBL1,CKAP2,LCP1,OXCT1,GEMIN4,SEPHS1,NSUN2,ZNF367,MCM3,CENPU,MRPL37,KIF18A,ILF3,KIF11,LMNB1,HMGB3,CASP8AP2,PRIM2,AURKA,CENPL,EZH2,HPF1,SF3B3
TF	Factor: E2F-1; motif: NKTSSCGC; match class: 1	TF:M00428_1	FALSE	5.0331239421771105e-8	7.298162374840128	3732	264	95	20045	UHRF1,MCM2,COX4I1,POLA1,MCM5,MCM7,PFKP,RPA1,STRBP,COQ10A,MSH2,HADH,CCNE2,RBBP7,TPX2,RBBP4,CBFB,TOPBP1,STMN1,CLSPN,CHAF1A,SUZ12,EIF4A3,MCM6,KIF15,MTHFD1L,NNT,RANGAP1,IL17RB,SMS,SLC39A6,HNRNPAB,COG4,BARD1,CLPB,CDC25A,DAZAP1,MELK,EXOSC10,RBL1,E2F8,LCP1,PDP2,OXCT1,ORC1,MEX3C,HNRNPU,PRKAA2,CHEK1,IDH3A,GEMIN4,NOC2L,NSUN2,CAPRIN1,ANKLE1,ZNF367,PCNA,NDUFV1,MRPL37,MDH1,KIF18A,ILF3,CPSF2,AFG3L2,KPNB1,ATAD2…
TF	Factor: E2F-1:HES-7; motif: GGCRCGTGSYNNWNGGCGCSM	TF:M08525	FALSE	5.29797934687055e-8	7.275889739047024	17481	264	260	20045	UHRF1,ENO1,MCM2,COX4I1,ATAD5,POLA1,PRPF8,MCM5,AURKB,MCM7,RACGAP1,WEE1,H3-3A,FAM83D,PFKP,PRDX3,RPA1,POLD2,CENPF,CS,POLA2,RBM28,RCC2,STRBP,COQ10A,PSMD11,MSH2,HADH,CCNE2,RBBP7,TPX2,USP10,AMFR,PRMT5,TYMS,SPAG5,RBBP4,CBFB,TOPBP1,STMN1,SLC25A5,RAD51AP1,CLSPN,CHAF1A,SUZ12,EIF4A3,MCM6,CASP2,MSH6,SPC25,UQCRC2,KIF15,KNL1,MTHFD1L,BCL7A,TFDP1,PARP2,CBX5,SGO1,NNT,IARS2,GOT2,FANCD2,HNRNPA3,KIF14,RANGAP1,BUB1B,…
TF	Factor: E2F-1; motif: NNNSSCGCSAANN; match class: 1	TF:M07250_1	FALSE	5.322860205390841e-8	7.273854939580503	5691	264	126	20045	UHRF1,ENO1,MCM2,COX4I1,ATAD5,POLA1,MCM5,MCM7,H3-3A,FAM83D,PFKP,RPA1,POLD2,POLA2,STRBP,COQ10A,HADH,CCNE2,RBBP7,TPX2,TYMS,RBBP4,TOPBP1,CLSPN,CHAF1A,SUZ12,EIF4A3,MCM6,MSH6,MTHFD1L,BCL7A,CBX5,HNRNPA3,RANGAP1,BUB1B,MCM10,RAN,IL17RB,SMS,NIPSNAP3A,SLC39A6,HNRNPAB,COG4,BUB3,BARD1,UQCRFS1,CDC25A,DAZAP1,MELK,EXOSC10,AIFM1,RBL1,E2F8,LCP1,OXCT1,ORC1,PTBP1,FKBP4,HNRNPU,CHEK1,IDH3A,GEMIN4,SEPHS1,NSUN2,ETFA,ERC…
TF	Factor: E2F-4; motif: NGGCGGGAARN	TF:M07084	FALSE	6.259212166200463e-8	7.203480327077727	11167	264	199	20045	UHRF1,ENO1,ATAD5,POLA1,PRPF8,MCM5,AURKB,MCM7,RACGAP1,WEE1,H3-3A,FAM83D,PFKP,RPA1,POLD2,CENPF,POLA2,RBM28,RCC2,PSMD11,MSH2,CCNE2,AMFR,TYMS,SPAG5,RBBP4,CBFB,STMN1,RAD51AP1,CLSPN,CHAF1A,SUZ12,EIF4A3,CASP2,MSH6,SPC25,MTHFD1L,BCL7A,TFDP1,PARP2,CBX5,NNT,IARS2,GOT2,FANCD2,HNRNPA3,TOP2A,POLR1D,PFAS,RAN,KIF4A,IL17RB,KIF22,SMS,NIPSNAP3A,HNRNPAB,MIS18A,COG4,BUB3,BARD1,CARS2,CLPB,CDK4,CDC25A,DAZAP1,KIF23,MEL…
TF	Factor: E2F-1:HES-7; motif: GGCRCGTGSYNNWNGGCGCSM; match class: 1	TF:M08525_1	FALSE	6.401765052042601e-8	7.193700268722628	15663	264	246	20045	UHRF1,ENO1,MCM2,COX4I1,ATAD5,POLA1,PRPF8,MCM5,MCM7,WEE1,H3-3A,FAM83D,PFKP,PRDX3,RPA1,POLD2,CENPF,CS,POLA2,RBM28,RCC2,STRBP,COQ10A,PSMD11,MSH2,HADH,CCNE2,RBBP7,TPX2,USP10,AMFR,PRMT5,TYMS,SPAG5,RBBP4,CBFB,TOPBP1,STMN1,SLC25A5,CLSPN,CHAF1A,SUZ12,EIF4A3,MCM6,CASP2,MSH6,UQCRC2,KIF15,KNL1,MTHFD1L,BCL7A,TFDP1,PARP2,CBX5,SGO1,NNT,IARS2,GOT2,HNRNPA3,KIF14,RANGAP1,BUB1B,MCM10,POLR1D,PFAS,MTFR2,RAN,KIF4A,IL…
TF	Factor: Hey1; motif: NGCRCGYGYN	TF:M11058	FALSE	8.479412872623526e-8	7.071634217909252	13615	264	226	20045	UHRF1,ENO1,MCM2,COX4I1,ATAD5,POLA1,PRPF8,MCM5,MCM7,RACGAP1,WEE1,H3-3A,FAM83D,PFKP,PRDX3,RPA1,POLD2,CENPF,POLA2,RBM28,RCC2,STRBP,COQ10A,PSMD11,MSH2,HADH,CCNE2,RBBP7,USP10,AMFR,PRMT5,TYMS,SPAG5,RBBP4,CBFB,STMN1,SLC25A5,RAD51AP1,CLSPN,CHAF1A,SUZ12,EIF4A3,MCM6,CASP2,MSH6,SPC25,UQCRC2,KIF15,KNL1,MTHFD1L,BCL7A,TFDP1,PARP2,CBX5,SGO1,NNT,IARS2,GOT2,FANCD2,HNRNPA3,RANGAP1,BUB1B,MCM10,POLR1D,PFAS,MTFR2,RAN…
TF	Factor: E2F; motif: TTTCGCGC	TF:M00425	FALSE	1.1459446204749754e-7	6.940836369806037	11393	264	201	20045	UHRF1,ENO1,MCM2,COX4I1,ATAD5,POLA1,MCM5,MCM7,RACGAP1,WEE1,H3-3A,FAM83D,PFKP,PRDX3,RPA1,POLD2,CENPF,CS,POLA2,RBM28,RCC2,STRBP,COQ10A,HADH,CCNE2,RBBP7,TPX2,AMFR,TYMS,RBBP4,TOPBP1,STMN1,RAD51AP1,CLSPN,CHAF1A,SUZ12,EIF4A3,MCM6,MSH6,SPC25,UQCRC2,KIF15,KNL1,MTHFD1L,BCL7A,TFDP1,CBX5,HNRNPA3,RANGAP1,BUB1B,MCM10,PFAS,RAN,KIF4A,IL17RB,KIF22,SMS,NIPSNAP3A,SLC39A6,HNRNPAB,MIS18A,COG4,BUB3,CLPB,UQCRFS1,CDK4,C…
TF	Factor: DP-1; motif: NRNNGGCGGGAANN	TF:M10098	FALSE	1.1803674912545036e-7	6.927982760001627	7274	264	148	20045	UHRF1,ENO1,MCM2,AURKB,MCM7,WEE1,PFKP,RPA1,POLD2,CS,POLA2,RBM28,RCC2,PSMD11,MSH2,CCNE2,AMFR,PRMT5,TYMS,SPAG5,CBFB,STMN1,RAD51AP1,CLSPN,CHAF1A,MSH6,SPC25,MTHFD1L,BCL7A,TFDP1,PARP2,CBX5,SGO1,NNT,GOT2,FANCD2,TOP2A,RAN,KIF4A,IL17RB,KIF22,SMS,HNRNPAB,MIS18A,BUB3,BARD1,CLPB,CDK4,CDC25A,DAZAP1,MELK,CDCA3,AIFM1,RBL1,FANCM,E2F8,BRCA2,PDP2,OXCT1,DIAPH3,PTBP1,FKBP4,ARHGEF39,MEX3C,HNRNPU,PRKAA2,CHEK1,NUDC,GPS…
TF	Factor: E2F-4; motif: GCGGGAAANA	TF:M02090	FALSE	1.4422609705508188e-7	6.840956148898464	12283	264	211	20045	UHRF1,ENO1,MCM2,COX4I1,ATAD5,POLA1,PRPF8,MCM5,AURKB,MCM7,RACGAP1,WEE1,H3-3A,PFKP,PRDX3,RPA1,POLD2,CS,PSMD11,MSH2,CCNE2,RBBP7,USP10,AMFR,PRMT5,TYMS,SPAG5,RBBP4,CBFB,TOPBP1,STMN1,RAD51AP1,CLSPN,SUZ12,EIF4A3,MCM6,CASP2,MSH6,SPC25,UQCRC2,KIF15,MTHFD1L,BCL7A,TFDP1,CBX5,NNT,IARS2,GOT2,FANCD2,HNRNPA3,RANGAP1,TOP2A,PFAS,MTFR2,RAN,KIF22,SMS,SLC39A6,HNRNPAB,MIS18A,COG4,BUB3,BARD1,CARS2,CLPB,UQCRFS1,CDK4,CD…
TF	Factor: TEL1; motif: CNCGGAANNN	TF:M02070	FALSE	1.5687933644808335e-7	6.804434256270062	11085	264	197	20045	UHRF1,ENO1,COX4I1,ATAD5,POLA1,PRPF8,MCM5,AURKB,MCM7,RACGAP1,WEE1,H3-3A,FAM83D,PFKP,PRDX3,RPA1,CENPF,CS,POLA2,RBM28,RCC2,STRBP,COQ10A,PSMD11,MSH2,HADH,CCNE2,RBBP7,TPX2,AMFR,TYMS,RBBP4,CBFB,TOPBP1,CLSPN,EIF4A3,MCM6,CASP2,MSH6,UQCRC2,KIF15,MTHFD1L,TFDP1,SGO1,NNT,GOT2,FANCD2,HNRNPA3,KIF14,RANGAP1,TOP2A,MCM10,MTFR2,RAN,KIF4A,SMS,NIPSNAP3A,SLC39A6,HNRNPAB,MIS18A,COG4,BARD1,CARS2,CLPB,CDK4,DAZAP1,TP53,K…
TF	Factor: E2F-1; motif: TTTSGCGCGMNR; match class: 1	TF:M00516_1	FALSE	1.761431123256444e-7	6.754134334245149	2126	264	65	20045	UHRF1,MCM2,COX4I1,ATAD5,POLA1,MCM5,MCM7,POLA2,HADH,RBBP7,RBBP4,TOPBP1,CLSPN,CHAF1A,SUZ12,EIF4A3,MCM6,KNL1,MTHFD1L,CBX5,MCM10,IL17RB,SMS,HNRNPAB,COG4,CDC25A,DAZAP1,TP53,RBL1,E2F8,CKAP2,LCP1,OXCT1,ORC1,CHEK1,IDH3A,ORC6,GEMIN4,SEPHS1,NSUN2,CAPRIN1,ZNF367,MCM3,MRPL37,MDH1,KIF18A,ILF3,CPSF2,AFG3L2,ATAD2,KIF11,RRM2,LMNB1,CASP8AP2,ZWINT,CAND1,AURKA,CENPL,EZH2,CENPJ,COPRS,NOL9,GAPDH,LIG1,SF3B3
TF	Factor: E2F4; motif: YCCCGCCNCNNSSNNSNN	TF:M12599	FALSE	1.8430076001840783e-7	6.734472873836162	17574	264	260	20045	UHRF1,ENO1,MCM2,COX4I1,ATAD5,POLA1,PRPF8,MCM5,AURKB,MCM7,RACGAP1,WEE1,H3-3A,FAM83D,PFKP,PRDX3,RPA1,POLD2,CENPF,CS,POLA2,RBM28,RCC2,STRBP,COQ10A,PSMD11,MSH2,HADH,CCNE2,RBBP7,TPX2,USP10,AMFR,PRMT5,TYMS,SPAG5,RBBP4,CBFB,TOPBP1,STMN1,SLC25A5,RAD51AP1,CLSPN,CHAF1A,SUZ12,EIF4A3,MCM6,CASP2,MSH6,SPC25,UQCRC2,KIF15,KNL1,MTHFD1L,BCL7A,TFDP1,PARP2,CBX5,SGO1,NNT,IARS2,GOT2,FANCD2,HNRNPA3,KIF14,RANGAP1,BUB1B,…
TF	Factor: E2F-4:DP-2; motif: TTTCSCGC	TF:M00739	FALSE	2.8453504105354497e-7	6.545864242	5757	264	125	20045	UHRF1,MCM2,ATAD5,POLA1,MCM5,MCM7,WEE1,H3-3A,PFKP,POLA2,COQ10A,PSMD11,MSH2,HADH,RBBP7,AMFR,TYMS,TOPBP1,STMN1,RAD51AP1,CLSPN,CHAF1A,SUZ12,EIF4A3,MCM6,CASP2,MSH6,KIF15,KNL1,TFDP1,PARP2,NNT,FANCD2,HNRNPA3,RANGAP1,PFAS,KIF4A,IL17RB,SMS,HNRNPAB,COG4,BUB3,BARD1,CDC25A,DAZAP1,AIFM1,RBL1,E2F8,BRCA2,LCP1,OXCT1,PTBP1,MEX3C,CHEK1,IDH3A,ORC6,GEMIN4,ATP5F1B,DCK,KAT2A,PRKCI,TTK,ZNF367,EFTUD2,MCM3,PCNA,CENPU,GPR…
TF	Factor: E2F-1:Elk-1; motif: SGCGCSNNAMCGGAAGT; match class: 1	TF:M08205_1	FALSE	3.4124772794636273e-7	6.466930231507648	10744	264	192	20045	UHRF1,ENO1,COX4I1,ATAD5,POLA1,PRPF8,MCM5,AURKB,MCM7,RACGAP1,WEE1,H3-3A,FAM83D,PFKP,RPA1,POLD2,CENPF,CS,POLA2,RBM28,RCC2,STRBP,MSH2,CCNE2,RBBP7,USP10,AMFR,TYMS,SPAG5,RBBP4,CBFB,TOPBP1,SLC25A5,CLSPN,SUZ12,EIF4A3,CASP2,MSH6,SPC25,KIF15,BCL7A,TFDP1,PARP2,CBX5,IARS2,GOT2,FANCD2,HNRNPA3,KIF14,RANGAP1,BUB1B,TOP2A,MCM10,POLR1D,PFAS,MTFR2,RAN,KIF22,SMS,NIPSNAP3A,SLC39A6,HNRNPAB,MIS18A,COG4,BUB3,BARD1,CARS…
TF	Factor: ER81; motif: RCCGGAARYN; match class: 1	TF:M02065_1	FALSE	4.872255596163184e-7	6.3122699368998925	7184	264	145	20045	UHRF1,COX4I1,ATAD5,POLA1,MCM5,MCM7,RACGAP1,WEE1,H3-3A,PFKP,RPA1,POLA2,RBM28,STRBP,PSMD11,MSH2,CCNE2,USP10,RBBP4,CBFB,TOPBP1,SLC25A5,CHAF1A,MCM6,KIF15,KNL1,BCL7A,TFDP1,SGO1,IARS2,FANCD2,KIF14,RANGAP1,TOP2A,PFAS,MTFR2,RAN,KIF22,SMS,NIPSNAP3A,SLC39A6,HNRNPAB,COG4,BARD1,CLPB,DAZAP1,TP53,KIF23,MELK,RBL1,FANCM,E2F8,BRCA2,CEP135,ORC1,DIAPH3,PTBP1,FKBP4,ARHGEF39,CHEK1,NUDC,GEMIN4,MRPL44,ATP5F1B,SEPHS1,NO…
TF	Factor: E2F-1; motif: NTTSGCGG	TF:M00430	FALSE	7.511431290276011e-7	6.124277301046089	8242	264	159	20045	UHRF1,ENO1,COX4I1,ATAD5,POLA1,MCM5,AURKB,MCM7,RACGAP1,WEE1,H3-3A,FAM83D,PFKP,RPA1,POLD2,CENPF,POLA2,RBM28,RCC2,STRBP,COQ10A,PSMD11,HADH,CCNE2,RBBP7,AMFR,RBBP4,CBFB,STMN1,RAD51AP1,CLSPN,CHAF1A,SUZ12,EIF4A3,MCM6,SPC25,UQCRC2,KIF15,PARP2,CBX5,SGO1,HNRNPA3,RANGAP1,BUB1B,MCM10,RAN,KIF4A,IL17RB,SMS,NIPSNAP3A,SLC39A6,HNRNPAB,COG4,BUB3,CARS2,CLPB,UQCRFS1,CDC25A,DAZAP1,TP53,KIF23,MELK,EXOSC10,AIFM1,RBL1,E…
TF	Factor: E2F-1; motif: TTTGGCGCCAAA	TF:M04516	FALSE	1.27514E-06	5.8944424508633615	11711	264	202	20045	UHRF1,ENO1,MCM2,COX4I1,POLA1,PRPF8,MCM5,MCM7,RACGAP1,WEE1,H3-3A,FAM83D,PRDX3,RPA1,POLD2,CS,POLA2,RBM28,COQ10A,HADH,CCNE2,RBBP7,USP10,AMFR,TYMS,SPAG5,RBBP4,CBFB,TOPBP1,STMN1,SLC25A5,CLSPN,CHAF1A,SUZ12,EIF4A3,MCM6,CASP2,MSH6,SPC25,KIF15,KNL1,MTHFD1L,BCL7A,TFDP1,PARP2,CBX5,IARS2,KIF14,RANGAP1,TOP2A,MCM10,POLR1D,PFAS,RAN,IL17RB,KIF22,SMS,NIPSNAP3A,SLC39A6,HNRNPAB,COG4,BUB3,BARD1,CARS2,CLPB,CDC25A,DAZ…
TF	Factor: E2F; motif: TTTSGCGS	TF:M00426	FALSE	1.2975E-06	5.8868936927816655	12231	264	208	20045	UHRF1,ENO1,MCM2,COX4I1,ATAD5,POLA1,MCM5,MCM7,RACGAP1,WEE1,H3-3A,FAM83D,PFKP,RPA1,POLD2,CENPF,CS,POLA2,RBM28,RCC2,STRBP,COQ10A,PSMD11,MSH2,HADH,CCNE2,RBBP7,TPX2,AMFR,PRMT5,TYMS,RBBP4,CBFB,TOPBP1,STMN1,CLSPN,CHAF1A,SUZ12,EIF4A3,MCM6,CASP2,MSH6,SPC25,UQCRC2,KIF15,KNL1,MTHFD1L,BCL7A,TFDP1,CBX5,FANCD2,HNRNPA3,RANGAP1,BUB1B,MCM10,PFAS,KIF4A,IL17RB,KIF22,SMS,NIPSNAP3A,SLC39A6,HNRNPAB,MIS18A,COG4,BUB3,BA…
TF	Factor: E2F; motif: TTTSGCGSG	TF:M00918	FALSE	1.3926E-06	5.8561746409987006	5754	264	123	20045	UHRF1,ENO1,MCM2,COX4I1,ATAD5,POLA1,MCM5,MCM7,RACGAP1,WEE1,RPA1,CS,POLA2,RBM28,RCC2,STRBP,HADH,AMFR,TYMS,RBBP4,TOPBP1,STMN1,CLSPN,CHAF1A,EIF4A3,MCM6,MSH6,KIF15,MTHFD1L,BCL7A,TFDP1,CBX5,MCM10,POLR1D,RAN,IL17RB,KIF22,SMS,NIPSNAP3A,HNRNPAB,COG4,BUB3,CDK4,CDC25A,DAZAP1,TP53,MELK,AIFM1,RBL1,E2F8,CKAP2,LCP1,OXCT1,ORC1,DIAPH3,MEX3C,HNRNPU,PRKAA2,CHEK1,GPSM2,IDH3A,GEMIN4,SEPHS1,DCK,NSUN2,KAT2A,ANKLE1,CCNB…
TF	Factor: E2F-1; motif: NNNNGGCGGGAARN; match class: 1	TF:M09892_1	FALSE	1.68504E-06	5.773389945167187	9460	264	174	20045	UHRF1,ENO1,MCM2,ATAD5,PRPF8,MCM7,RACGAP1,WEE1,H3-3A,PFKP,PRDX3,RPA1,POLD2,CENPF,CS,PSMD11,MSH2,CCNE2,AMFR,PRMT5,TYMS,SPAG5,RBBP4,STMN1,RAD51AP1,CLSPN,CHAF1A,SUZ12,EIF4A3,CASP2,MSH6,SPC25,MTHFD1L,BCL7A,TFDP1,PARP2,CBX5,NNT,IARS2,GOT2,HNRNPA3,TOP2A,RAN,KIF4A,IL17RB,KIF22,SMS,NIPSNAP3A,HNRNPAB,MIS18A,COG4,BUB3,BARD1,CARS2,UQCRFS1,CDC25A,DAZAP1,KIF23,MELK,CDCA3,RBL1,E2F8,BRCA2,PDP2,OXCT1,CEP135,DIAPH…
TF	Factor: ETF; motif: GVGGMGG	TF:M00695	FALSE	1.84039E-06	5.735089309448067	10745	264	190	20045	UHRF1,ENO1,COX4I1,PRPF8,MCM5,MCM7,RACGAP1,WEE1,H3-3A,FAM83D,PFKP,RPA1,POLD2,CENPF,CS,RCC2,STRBP,COQ10A,PSMD11,HADH,CCNE2,RBBP7,TPX2,USP10,AMFR,TYMS,CBFB,STMN1,SLC25A5,RAD51AP1,CLSPN,CHAF1A,SUZ12,MCM6,CASP2,MSH6,SPC25,MTHFD1L,BCL7A,TFDP1,PARP2,CBX5,SGO1,NNT,IARS2,GOT2,HNRNPA3,KIF14,RANGAP1,BUB1B,MCM10,POLR1D,RAN,KIF4A,IL17RB,KIF22,SMS,NIPSNAP3A,SLC39A6,HNRNPAB,MIS18A,COG4,BUB3,CARS2,CDK4,CDC25A,DA…
TF	Factor: SP1; motif: GGCCCCGCCCCCN	TF:M12666	FALSE	2.06987E-06	5.684057917	8941	264	167	20045	UHRF1,ENO1,MCM2,POLA1,PRPF8,MCM7,WEE1,H3-3A,FAM83D,PFKP,PRDX3,RPA1,POLD2,CS,RBM28,RCC2,STRBP,COQ10A,HADH,CCNE2,RBBP7,AMFR,TYMS,SPAG5,RBBP4,CBFB,TOPBP1,STMN1,SLC25A5,CLSPN,EIF4A3,MCM6,CASP2,MSH6,KIF15,KNL1,MTHFD1L,SGO1,IARS2,HNRNPA3,BUB1B,TOP2A,POLR1D,PFAS,RAN,KIF22,SMS,NIPSNAP3A,SLC39A6,MIS18A,BARD1,CARS2,CLPB,UQCRFS1,CDK4,CDC25A,DAZAP1,TP53,KIF23,MELK,EXOSC10,CDCA3,RBL1,E2F8,BRCA2,CKAP2,PDP2,OXC…
TF	Factor: E2F-3; motif: GGCGGGN	TF:M02089	FALSE	2.52864E-06	5.597113363135226	13559	264	222	20045	UHRF1,ENO1,COX4I1,POLA1,PRPF8,MCM5,AURKB,MCM7,WEE1,H3-3A,FAM83D,PFKP,PRDX3,RPA1,POLD2,CENPF,CS,RBM28,RCC2,STRBP,COQ10A,PSMD11,HADH,CCNE2,RBBP7,TPX2,USP10,AMFR,TYMS,SPAG5,RBBP4,CBFB,STMN1,SLC25A5,CLSPN,SUZ12,EIF4A3,MCM6,CASP2,MSH6,SPC25,UQCRC2,KIF15,KNL1,MTHFD1L,BCL7A,TFDP1,PARP2,CBX5,SGO1,NNT,IARS2,GOT2,HNRNPA3,KIF14,RANGAP1,TOP2A,MCM10,POLR1D,PFAS,RAN,KIF4A,IL17RB,KIF22,SMS,NIPSNAP3A,SLC39A6,HNR…
TF	Factor: Sp3; motif: NGCCACGCCCMCN	TF:M12153	FALSE	3.55908E-06	5.448661809408836	6380	264	131	20045	UHRF1,POLA1,MCM7,RACGAP1,WEE1,H3-3A,PFKP,PRDX3,CS,STRBP,COQ10A,PSMD11,HADH,RBBP7,USP10,AMFR,TYMS,SPAG5,CBFB,STMN1,CLSPN,CHAF1A,EIF4A3,MCM6,CASP2,MSH6,KIF15,MTHFD1L,IARS2,RANGAP1,BUB1B,TOP2A,POLR1D,PFAS,RAN,IL17RB,KIF22,SMS,NIPSNAP3A,SLC39A6,MIS18A,BARD1,CARS2,CLPB,UQCRFS1,CDK4,CDC25A,KIF23,EXOSC10,CDCA3,E2F8,BRCA2,CKAP2,ORC1,FKBP4,MEX3C,HNRNPU,PRKAA2,IDH3A,ORC6,GEMIN4,NOC2L,DCK,NSUN2,KAT2A,ERCC6L…
TF	Factor: p300; motif: ACNTCCG	TF:M04826	FALSE	4.85551E-06	5.313765265357194	18156	264	262	20045	UHRF1,ENO1,MCM2,COX4I1,ATAD5,POLA1,PRPF8,MCM5,AURKB,MCM7,RACGAP1,WEE1,H3-3A,FAM83D,PFKP,PRDX3,RPA1,POLD2,CENPF,CS,POLA2,RBM28,RCC2,STRBP,COQ10A,PSMD11,MSH2,HADH,CCNE2,RBBP7,TPX2,USP10,AMFR,PRMT5,TYMS,SPAG5,RBBP4,CBFB,TOPBP1,STMN1,SLC25A5,RAD51AP1,CLSPN,CHAF1A,SUZ12,EIF4A3,MCM6,CASP2,MSH6,SPC25,UQCRC2,KIF15,KNL1,MTHFD1L,BCL7A,TFDP1,PARP2,CBX5,SGO1,NNT,IARS2,GOT2,FANCD2,HNRNPA3,KIF14,RANGAP1,BUB1B,…
TF	Factor: E2F-4; motif: TTTTGGCGCCAWWN	TF:M11535	FALSE	5.20828E-06	5.283305276488304	11180	264	194	20045	UHRF1,ENO1,MCM2,COX4I1,ATAD5,POLA1,PRPF8,MCM5,MCM7,RACGAP1,WEE1,FAM83D,PFKP,PRDX3,RPA1,POLD2,CENPF,CS,POLA2,RBM28,MSH2,HADH,RBBP7,TPX2,USP10,AMFR,BRIP1,TYMS,RBBP4,CBFB,TOPBP1,STMN1,CLSPN,CHAF1A,SUZ12,EIF4A3,MCM6,MSH6,SPC25,KIF15,KNL1,MTHFD1L,TFDP1,PARP2,CBX5,IARS2,FANCD2,HNRNPA3,KIF14,RANGAP1,MCM10,PFAS,RAN,KIF4A,KIF22,SMS,NIPSNAP3A,HNRNPAB,MIS18A,COG4,BUB3,CLPB,UQCRFS1,CDC25A,DAZAP1,TP53,MELK,EX…
TF	Factor: E2F-4; motif: NGGCGGGAARN; match class: 1	TF:M07084_1	FALSE	5.67931E-06	5.245704586996886	5606	264	119	20045	UHRF1,MCM7,WEE1,PFKP,RPA1,POLD2,MSH2,CCNE2,AMFR,TYMS,STMN1,RAD51AP1,CLSPN,CHAF1A,SUZ12,CASP2,MSH6,SPC25,BCL7A,TFDP1,CBX5,NNT,IARS2,GOT2,HNRNPA3,TOP2A,RAN,KIF4A,SMS,HNRNPAB,BUB3,BARD1,CDC25A,DAZAP1,KIF23,MELK,CDCA3,RBL1,E2F8,OXCT1,CEP135,DIAPH3,PTBP1,HNRNPU,PRKAA2,CHEK1,GPSM2,ORC6,MRPL44,SEPHS1,NOC2L,DCK,KAT2A,ERCC6L,CAPRIN1,PRKCI,NMRAL1,ZNF367,EFTUD2,MCM3,CENPU,GPR153,NDUFV1,MDH1,ILF3,SETD9,POLD1…
TF	Factor: E2F-1; motif: TTTGGCGCCAAA; match class: 1	TF:M04516_1	FALSE	5.91544E-06	5.228013091934694	10538	264	186	20045	UHRF1,ENO1,MCM2,COX4I1,POLA1,PRPF8,MCM5,MCM7,RACGAP1,WEE1,H3-3A,FAM83D,PRDX3,RPA1,POLD2,CS,POLA2,RBM28,COQ10A,HADH,CCNE2,RBBP7,USP10,AMFR,TYMS,SPAG5,RBBP4,CBFB,TOPBP1,STMN1,SLC25A5,CLSPN,CHAF1A,SUZ12,EIF4A3,MCM6,CASP2,MSH6,SPC25,KNL1,MTHFD1L,BCL7A,TFDP1,PARP2,CBX5,IARS2,KIF14,RANGAP1,TOP2A,MCM10,POLR1D,PFAS,RAN,SMS,NIPSNAP3A,SLC39A6,HNRNPAB,COG4,BUB3,CARS2,CLPB,CDC25A,DAZAP1,MELK,EXOSC10,AIFM1,RB…
TF	Factor: E2F8; motif: TTCCCGCCANNA	TF:M13044	FALSE	5.93746E-06	5.226398962	1888	264	57	20045	UHRF1,MCM2,PRPF8,MCM5,MCM7,WEE1,POLD2,AMFR,TYMS,RBBP4,CHAF1A,SUZ12,MSH6,SPC25,TFDP1,CBX5,NNT,FANCD2,IL17RB,SMS,HNRNPAB,CDCA3,RBL1,PDP2,OXCT1,DIAPH3,CHEK1,EFTUD2,MCM3,CENPU,MDH1,POLD1,CPSF2,MASTL,ATAD2,KIF11,RAD1,DSN1,LMNB1,CYC1,GTF2I,PSMG1,MIS18BP1,LY6E,PRIM2,EZH2,FANCB,SMC4,PGAM5,HPF1,GAPDH,FANCA,SMC1A,MCMBP,ZMYND19,WDR76,FAF1
TF	Factor: E2F-4; motif: TTTTGGCGCCAWWN; match class: 1	TF:M11535_1	FALSE	5.96355E-06	5.224494999792374	6705	264	135	20045	ENO1,MCM2,COX4I1,POLA1,PRPF8,MCM5,MCM7,WEE1,FAM83D,PFKP,PRDX3,POLA2,RBM28,HADH,RBBP7,USP10,AMFR,TYMS,RBBP4,CBFB,TOPBP1,CLSPN,CHAF1A,SUZ12,EIF4A3,MCM6,SPC25,KIF15,MTHFD1L,TFDP1,PARP2,IARS2,RANGAP1,PFAS,KIF22,SMS,NIPSNAP3A,HNRNPAB,COG4,BUB3,CLPB,CDC25A,DAZAP1,MELK,EXOSC10,AIFM1,RBL1,E2F8,BRCA2,CKAP2,LCP1,PDP2,OXCT1,ORC1,PTBP1,FKBP4,ARHGEF39,HNRNPU,ORC6,GEMIN4,SEPHS1,DCK,NSUN2,ETFA,ANKLE1,CCNB3,ZNF3…
TF	Factor: E2F-2; motif: NTTTTGGCGCCAWWWN; match class: 1	TF:M11528_1	FALSE	7.17769E-06	5.144015463102455	4902	264	108	20045	MCM2,COX4I1,ATAD5,POLA1,PRPF8,MCM5,MCM7,POLA2,HADH,RBBP7,USP10,TYMS,RBBP4,CBFB,TOPBP1,RAD51AP1,CLSPN,CHAF1A,SUZ12,EIF4A3,MCM6,SPC25,KIF15,KNL1,MTHFD1L,BCL7A,TFDP1,MCM10,SMS,HNRNPAB,COG4,BUB3,CLPB,CDC25A,DAZAP1,TP53,EXOSC10,RBL1,E2F8,BRCA2,CKAP2,LCP1,PDP2,OXCT1,ORC1,PTBP1,FKBP4,HNRNPU,PRKAA2,CHEK1,GPSM2,GEMIN4,MRPL44,ATP5F1B,SEPHS1,DCK,NSUN2,CAPRIN1,ANKLE1,CCNB3,TRAP1,ZNF367,MCM3,CENPU,MRPL37,MDH1…
TF	Factor: E2F-7; motif: GRGGCGGGAANNN; match class: 1	TF:M09896_1	FALSE	7.26536E-06	5.138742864966035	4903	264	108	20045	UHRF1,MCM2,PRPF8,MCM7,PFKP,RPA1,POLD2,MSH2,CCNE2,AMFR,TYMS,RBBP4,RAD51AP1,CLSPN,CHAF1A,SUZ12,MSH6,SPC25,BCL7A,TFDP1,CBX5,NNT,IARS2,TOP2A,RAN,KIF22,SMS,NIPSNAP3A,HNRNPAB,MIS18A,BUB3,BARD1,MELK,CDCA3,RBL1,E2F8,PDP2,OXCT1,DIAPH3,PTBP1,FKBP4,HNRNPU,PRKAA2,CHEK1,GPSM2,SEPHS1,NOC2L,NMRAL1,TRAP1,ZNF367,MCM3,CENPU,GPR153,MDH1,ILF3,SETD9,POLD1,NCAPG2,FLII,WDR5,CPSF2,AFG3L2,MASTL,KPNB1,ATAD2,RRM1,UBAC1,LMN…
TF	Factor: Elk-1; motif: NNNNCCGGAARTNN	TF:M00025	FALSE	8.67069E-06	5.061946195255584	10256	264	182	20045	UHRF1,ENO1,COX4I1,ATAD5,POLA1,MCM5,AURKB,MCM7,RACGAP1,WEE1,H3-3A,FAM83D,PFKP,PRDX3,RPA1,CS,POLA2,RBM28,RCC2,STRBP,COQ10A,PSMD11,MSH2,CCNE2,RBBP7,TPX2,USP10,RBBP4,CBFB,TOPBP1,SLC25A5,CHAF1A,EIF4A3,MCM6,CASP2,MSH6,KIF15,KNL1,BCL7A,TFDP1,SGO1,NNT,IARS2,GOT2,FANCD2,HNRNPA3,KIF14,RANGAP1,TOP2A,PFAS,MTFR2,KIF4A,KIF22,SMS,NIPSNAP3A,SLC39A6,HNRNPAB,COG4,BUB3,BARD1,CARS2,CLPB,UQCRFS1,DAZAP1,TP53,KIF23,MEL…
TF	Factor: pax-6; motif: NYACGCNYSANYGMNCN; match class: 1	TF:M11882_1	FALSE	9.58002E-06	5.018633395589875	11746	264	200	20045	UHRF1,ENO1,MCM2,COX4I1,ATAD5,POLA1,PRPF8,MCM5,AURKB,MCM7,RACGAP1,WEE1,H3-3A,FAM83D,PFKP,PRDX3,RPA1,CENPF,CS,POLA2,RBM28,RCC2,COQ10A,PSMD11,MSH2,HADH,CCNE2,RBBP7,USP10,AMFR,TYMS,RBBP4,CBFB,STMN1,SLC25A5,CLSPN,CHAF1A,SUZ12,EIF4A3,MCM6,CASP2,MSH6,UQCRC2,KIF15,MTHFD1L,BCL7A,TFDP1,PARP2,GOT2,HNRNPA3,KIF14,RANGAP1,POLR1D,PFAS,RAN,KIF4A,KIF22,SMS,SLC39A6,HNRNPAB,MIS18A,COG4,BARD1,CARS2,CLPB,CDC25A,DAZAP…
TF	Factor: IRX-1; motif: NACRYNNNNNNNNRYGNN	TF:M11018	FALSE	1.25595E-05	4.901028551722733	17328	264	256	20045	UHRF1,ENO1,MCM2,COX4I1,ATAD5,POLA1,PRPF8,MCM5,AURKB,MCM7,RACGAP1,WEE1,H3-3A,FAM83D,PFKP,PRDX3,RPA1,POLD2,CENPF,CS,POLA2,RBM28,RCC2,STRBP,COQ10A,PSMD11,MSH2,HADH,CCNE2,RBBP7,TPX2,USP10,AMFR,PRMT5,TYMS,SPAG5,RBBP4,CBFB,TOPBP1,STMN1,SLC25A5,RAD51AP1,CLSPN,CHAF1A,SUZ12,EIF4A3,MCM6,CASP2,MSH6,UQCRC2,KIF15,KNL1,MTHFD1L,BCL7A,TFDP1,PARP2,CBX5,SGO1,NNT,IARS2,GOT2,FANCD2,HNRNPA3,KIF14,RANGAP1,TOP2A,MCM10,…
TF	Factor: Hey1; motif: NGCRCGYGYN; match class: 1	TF:M11058_1	FALSE	1.37373E-05	4.862098861520615	11364	264	195	20045	UHRF1,ENO1,MCM2,ATAD5,POLA1,PRPF8,MCM5,MCM7,RACGAP1,WEE1,H3-3A,FAM83D,PFKP,PRDX3,RPA1,POLD2,CENPF,POLA2,RBM28,RCC2,STRBP,COQ10A,MSH2,HADH,CCNE2,RBBP7,USP10,AMFR,TYMS,SPAG5,RBBP4,CBFB,STMN1,RAD51AP1,CHAF1A,EIF4A3,MCM6,CASP2,MSH6,UQCRC2,KIF15,KNL1,MTHFD1L,BCL7A,TFDP1,PARP2,CBX5,SGO1,NNT,IARS2,GOT2,FANCD2,HNRNPA3,RANGAP1,BUB1B,MCM10,POLR1D,PFAS,MTFR2,RAN,KIF4A,IL17RB,KIF22,SMS,NIPSNAP3A,SLC39A6,HNRN…
TF	Factor: E2F-4; motif: NNTTCCCGCCNN; match class: 1	TF:M04823_1	FALSE	1.46089E-05	4.835382384693577	8085	264	153	20045	UHRF1,ENO1,MCM2,ATAD5,PRPF8,MCM7,WEE1,H3-3A,PFKP,RPA1,POLD2,CS,MSH2,CCNE2,AMFR,PRMT5,TYMS,SPAG5,RBBP4,STMN1,RAD51AP1,CLSPN,CHAF1A,SUZ12,CASP2,MSH6,SPC25,MTHFD1L,BCL7A,TFDP1,PARP2,CBX5,NNT,IARS2,GOT2,HNRNPA3,TOP2A,RAN,KIF4A,IL17RB,KIF22,SMS,NIPSNAP3A,HNRNPAB,COG4,BUB3,BARD1,CARS2,UQCRFS1,CDC25A,DAZAP1,KIF23,MELK,CDCA3,RBL1,E2F8,PDP2,OXCT1,CEP135,DIAPH3,PTBP1,FKBP4,HNRNPU,PRKAA2,CHEK1,NUDC,GPSM2,OR…
TF	Factor: Pax-3; motif: NNNNNNCGTCACGSTYNNNNN; match class: 1	TF:M00327_1	FALSE	1.71154E-05	4.766613876030017	7016	264	138	20045	ENO1,MCM2,COX4I1,ATAD5,POLA1,PRPF8,MCM7,FAM83D,PFKP,POLD2,POLA2,STRBP,COQ10A,PSMD11,HADH,CCNE2,TPX2,PRMT5,TYMS,CBFB,STMN1,SLC25A5,RAD51AP1,CHAF1A,EIF4A3,MCM6,MSH6,UQCRC2,KNL1,MTHFD1L,PARP2,SGO1,NNT,IARS2,FANCD2,HNRNPA3,TOP2A,MTFR2,RAN,KIF4A,SMS,NIPSNAP3A,HNRNPAB,MIS18A,COG4,CARS2,CLPB,CDK4,CDC25A,TP53,MELK,EXOSC10,AIFM1,RBL1,E2F8,BRCA2,PDP2,OXCT1,MEX3C,HNRNPU,PRKAA2,NUDC,IDH3A,NOC2L,NSUN2,CAPRIN1…
TF	Factor: E2F1; motif: GSGCGGGAAN; match class: 1	TF:M12597_1	FALSE	1.92389E-05	4.715819772922985	10180	264	180	20045	UHRF1,ENO1,MCM2,COX4I1,ATAD5,POLA1,PRPF8,MCM7,WEE1,H3-3A,PFKP,PRDX3,RPA1,POLD2,CENPF,CS,STRBP,PSMD11,MSH2,HADH,CCNE2,AMFR,TYMS,RBBP4,STMN1,RAD51AP1,CLSPN,CHAF1A,SUZ12,EIF4A3,CASP2,MSH6,SPC25,MTHFD1L,BCL7A,TFDP1,PARP2,CBX5,NNT,IARS2,GOT2,HNRNPA3,TOP2A,PFAS,RAN,KIF4A,IL17RB,KIF22,SMS,NIPSNAP3A,HNRNPAB,MIS18A,COG4,BUB3,BARD1,CARS2,UQCRFS1,CDK4,CDC25A,DAZAP1,TP53,KIF23,MELK,EXOSC10,CDCA3,RBL1,E2F8,LC…
TF	Factor: TCF-1; motif: ACATCGRGRCGCTGW; match class: 1	TF:M11601_1	FALSE	2.00424E-05	4.698050624243099	11404	264	195	20045	UHRF1,ENO1,MCM2,COX4I1,POLA1,PRPF8,MCM5,AURKB,RACGAP1,WEE1,H3-3A,FAM83D,PFKP,PRDX3,RPA1,CS,RBM28,STRBP,COQ10A,MSH2,HADH,CCNE2,RBBP7,TPX2,USP10,AMFR,TYMS,RBBP4,CBFB,TOPBP1,STMN1,SLC25A5,CHAF1A,EIF4A3,MCM6,CASP2,MSH6,SPC25,MTHFD1L,BCL7A,TFDP1,PARP2,SGO1,NNT,IARS2,GOT2,FANCD2,HNRNPA3,RANGAP1,BUB1B,TOP2A,POLR1D,RAN,IL17RB,KIF22,SMS,NIPSNAP3A,SLC39A6,HNRNPAB,MIS18A,BUB3,BARD1,CARS2,UQCRFS1,CDK4,CDC25A…
TF	Factor: E2F-3:TBR2; motif: ANGTGYKANGGCGCSTTNNCRNNT; match class: 1	TF:M08207_1	FALSE	2.04057E-05	4.690249233430317	15846	264	243	20045	UHRF1,ENO1,MCM2,COX4I1,ATAD5,POLA1,PRPF8,MCM5,AURKB,MCM7,RACGAP1,WEE1,H3-3A,FAM83D,PFKP,PRDX3,RPA1,POLD2,CENPF,CS,POLA2,RBM28,RCC2,STRBP,COQ10A,PSMD11,MSH2,HADH,CCNE2,RBBP7,USP10,AMFR,PRMT5,TYMS,RBBP4,CBFB,TOPBP1,STMN1,SLC25A5,RAD51AP1,CLSPN,CHAF1A,SUZ12,EIF4A3,MCM6,CASP2,MSH6,KIF15,KNL1,MTHFD1L,BCL7A,TFDP1,PARP2,CBX5,SGO1,NNT,IARS2,GOT2,FANCD2,HNRNPA3,KIF14,RANGAP1,TOP2A,POLR1D,PFAS,MTFR2,RAN,KI…
TF	Factor: BEN; motif: CAGCGRNV	TF:M01240	FALSE	2.17099E-05	4.663342417865412	16870	264	252	20045	UHRF1,ENO1,MCM2,COX4I1,POLA1,PRPF8,MCM5,AURKB,MCM7,RACGAP1,WEE1,H3-3A,FAM83D,PFKP,PRDX3,RPA1,POLD2,CENPF,CS,POLA2,RCC2,STRBP,COQ10A,PSMD11,MSH2,HADH,CCNE2,RBBP7,TPX2,USP10,AMFR,BRIP1,PRMT5,TYMS,SPAG5,RBBP4,CBFB,TOPBP1,STMN1,SLC25A5,RAD51AP1,CLSPN,CHAF1A,SUZ12,EIF4A3,MCM6,CASP2,MSH6,SPC25,UQCRC2,KIF15,MTHFD1L,BCL7A,TFDP1,PARP2,CBX5,NNT,IARS2,GOT2,FANCD2,HNRNPA3,KIF14,RANGAP1,BUB1B,TOP2A,MCM10,POLR…
TF	Factor: E2F1; motif: NNNNNGCGSSAAAN; match class: 1	TF:M08874_1	FALSE	2.18473E-05	4.660601388082643	2225	264	62	20045	UHRF1,MCM2,POLA1,MCM5,MCM7,WEE1,H3-3A,POLA2,MSH2,RBBP7,AMFR,TYMS,STMN1,CLSPN,SUZ12,EIF4A3,MCM6,CASP2,FANCD2,HNRNPA3,IL17RB,SMS,COG4,BUB3,CDC25A,DAZAP1,AIFM1,RBL1,E2F8,OXCT1,MEX3C,IDH3A,NSUN2,CAPRIN1,ZNF367,MCM3,PCNA,MRPL37,MDH1,VIRMA,ILF3,CPSF2,PDHA1,MASTL,ATAD2,RRM1,LMNB1,AHCY,COPS3,SRD5A3,PSMG1,ERI1,CAND1,DLGAP5,EZH2,GAPDH,FANCA,KIF20A,CDC7,LIG1,ZMYND19,SF3B3
TF	Factor: Erg; motif: NACCGGAARYN	TF:M11392	FALSE	2.55113E-05	4.5932669506118975	8890	264	163	20045	UHRF1,ENO1,COX4I1,POLA1,MCM5,AURKB,MCM7,RACGAP1,WEE1,FAM83D,PFKP,PRDX3,RPA1,CENPF,POLA2,RBM28,RCC2,STRBP,COQ10A,PSMD11,MSH2,CCNE2,RBBP7,TPX2,USP10,RBBP4,TOPBP1,SLC25A5,CHAF1A,EIF4A3,CASP2,KIF15,TFDP1,NNT,GOT2,FANCD2,KIF14,RANGAP1,MCM10,PFAS,KIF4A,KIF22,SMS,HNRNPAB,COG4,BARD1,CARS2,CLPB,UQCRFS1,DAZAP1,TP53,KIF23,MELK,EXOSC10,AIFM1,RBL1,FANCM,E2F8,BRCA2,CEP135,ORC1,DIAPH3,PTBP1,ARHGEF39,CHEK1,NUDC,…
TF	Factor: Erg; motif: NACCGGAARTN	TF:M11396	FALSE	2.60178E-05	4.584728779803686	11019	264	190	20045	UHRF1,ENO1,MCM2,COX4I1,ATAD5,POLA1,PRPF8,MCM5,AURKB,MCM7,RACGAP1,WEE1,FAM83D,PFKP,PRDX3,RPA1,CS,POLA2,RBM28,RCC2,STRBP,COQ10A,PSMD11,MSH2,CCNE2,RBBP7,TPX2,USP10,RBBP4,CBFB,TOPBP1,SLC25A5,RAD51AP1,CHAF1A,SUZ12,EIF4A3,MCM6,CASP2,MSH6,KIF15,KNL1,BCL7A,TFDP1,SGO1,NNT,IARS2,GOT2,FANCD2,HNRNPA3,KIF14,RANGAP1,BUB1B,MCM10,PFAS,RAN,KIF4A,IL17RB,KIF22,SMS,SLC39A6,HNRNPAB,COG4,BARD1,CARS2,CLPB,UQCRFS1,DAZAP…
TF	Factor: NRF-1; motif: SYGCGCMTGCGCRNNGSN	TF:M09641	FALSE	2.65598E-05	4.575775785774916	3323	264	81	20045	UHRF1,ENO1,MCM2,POLA1,RACGAP1,PRDX3,CENPF,POLA2,RCC2,STRBP,RBBP7,USP10,TYMS,CBFB,RAD51AP1,MCM6,CASP2,KNL1,BCL7A,TFDP1,PARP2,CBX5,IARS2,RAN,SMS,NIPSNAP3A,SLC39A6,MIS18A,BUB3,UQCRFS1,DAZAP1,CKAP2,PDP2,PTBP1,ARHGEF39,MEX3C,GPSM2,IDH3A,ORC6,GEMIN4,NOC2L,NSUN2,ERCC6L,ANKLE1,DCTN5,PCNA,TOMM34,CENPU,ILF3,POLD1,WDR5,AFG3L2,SMARCC1,DSN1,AHCY,EEF1AKMT1,HAUS8,COPS3,CFL1,SDHA,ZWINT,LY6E,AURKA,EZH2,GZF1,SMC4,…
TF	Factor: ER81; motif: RCCGGAARYN	TF:M02065	FALSE	2.81805E-05	4.550050659689407	13076	264	214	20045	UHRF1,ENO1,COX4I1,ATAD5,POLA1,MCM5,AURKB,MCM7,RACGAP1,WEE1,H3-3A,FAM83D,PFKP,PRDX3,RPA1,CENPF,CS,POLA2,RBM28,RCC2,STRBP,COQ10A,PSMD11,MSH2,CCNE2,RBBP7,TPX2,USP10,RBBP4,CBFB,TOPBP1,STMN1,SLC25A5,CLSPN,CHAF1A,EIF4A3,MCM6,CASP2,MSH6,UQCRC2,KIF15,KNL1,MTHFD1L,BCL7A,TFDP1,SGO1,NNT,IARS2,GOT2,FANCD2,HNRNPA3,KIF14,RANGAP1,TOP2A,MCM10,PFAS,MTFR2,RAN,KIF4A,IL17RB,KIF22,SMS,NIPSNAP3A,SLC39A6,HNRNPAB,COG4,B…
TF	Factor: E2F-7; motif: GRGGCGGGAANNN	TF:M09896	FALSE	2.89379E-05	4.5385331905856425	10463	264	183	20045	UHRF1,ENO1,MCM2,PRPF8,AURKB,MCM7,WEE1,H3-3A,PFKP,RPA1,POLD2,CENPF,CS,POLA2,RBM28,RCC2,PSMD11,MSH2,CCNE2,AMFR,PRMT5,TYMS,SPAG5,RBBP4,CBFB,STMN1,RAD51AP1,CLSPN,CHAF1A,SUZ12,CASP2,MSH6,SPC25,MTHFD1L,BCL7A,TFDP1,PARP2,CBX5,SGO1,NNT,IARS2,GOT2,FANCD2,HNRNPA3,RANGAP1,TOP2A,MCM10,POLR1D,PFAS,RAN,KIF4A,IL17RB,KIF22,SMS,NIPSNAP3A,HNRNPAB,MIS18A,BUB3,BARD1,CARS2,CLPB,CDK4,CDC25A,DAZAP1,KIF23,MELK,CDCA3,AIF…
TF	Factor: E2F-3:Prrxl1; motif: SGCGCTAATTNN; match class: 1	TF:M08206_1	FALSE	3.173E-05	4.498529653257673	5159	264	110	20045	UHRF1,ENO1,COX4I1,POLA1,PRPF8,MCM5,MCM7,H3-3A,RPA1,POLD2,CENPF,CS,POLA2,RBM28,STRBP,COQ10A,RBBP7,TPX2,AMFR,PRMT5,TYMS,RAD51AP1,CHAF1A,SUZ12,EIF4A3,MCM6,KIF15,KNL1,MTHFD1L,BCL7A,SGO1,HNRNPA3,KIF14,RANGAP1,PFAS,IL17RB,COG4,UQCRFS1,CDC25A,TP53,KIF23,CDCA3,AIFM1,E2F8,CKAP2,LCP1,CEP135,ORC1,PTBP1,PRKAA2,CHEK1,IDH3A,MRPL44,ATP5F1B,SEPHS1,ETFA,TTC4,TTK,CCNB3,TRAP1,DCTN5,PCNA,CENPU,NDUFV1,MDH1,VIRMA,ILF3…
TF	Factor: TCF-1; motif: ACATCGRGRCGCTGW; match class: 1	TF:M11603_1	FALSE	3.30811E-05	4.480419905155312	13544	264	219	20045	UHRF1,ENO1,COX4I1,POLA1,PRPF8,MCM5,AURKB,RACGAP1,WEE1,H3-3A,FAM83D,PFKP,PRDX3,RPA1,POLD2,CS,RBM28,RCC2,STRBP,COQ10A,MSH2,HADH,CCNE2,RBBP7,TPX2,USP10,AMFR,BRIP1,TYMS,SPAG5,RBBP4,CBFB,TOPBP1,STMN1,SLC25A5,CLSPN,CHAF1A,EIF4A3,MCM6,CASP2,MSH6,SPC25,MTHFD1L,BCL7A,TFDP1,PARP2,SGO1,NNT,IARS2,GOT2,FANCD2,HNRNPA3,RANGAP1,BUB1B,TOP2A,POLR1D,PFAS,RAN,KIF4A,IL17RB,KIF22,SMS,NIPSNAP3A,SLC39A6,HNRNPAB,MIS18A,B…
TF	Factor: HES-1; motif: GGCRCGTGNC	TF:M11061	FALSE	3.76308E-05	4.424456416109384	6391	264	128	20045	UHRF1,ENO1,MCM2,POLA1,PRPF8,MCM7,WEE1,H3-3A,PRDX3,RPA1,POLD2,POLA2,STRBP,PSMD11,MSH2,HADH,CCNE2,RBBP7,PRMT5,RBBP4,CBFB,STMN1,CHAF1A,EIF4A3,UQCRC2,MTHFD1L,BCL7A,TFDP1,SGO1,NNT,GOT2,HNRNPA3,RANGAP1,BUB1B,MCM10,POLR1D,MTFR2,RAN,NIPSNAP3A,SLC39A6,HNRNPAB,BUB3,UQCRFS1,CDK4,DAZAP1,KIF23,MELK,EXOSC10,AIFM1,RBL1,E2F8,BRCA2,PDP2,OXCT1,PTBP1,MEX3C,GPSM2,IDH3A,ORC6,NOC2L,DCK,NSUN2,KAT2A,ANKLE1,CCNB3,TRAP1,Z…
TF	Factor: pax-6; motif: NYACGCNTSRNYGCNYN	TF:M11883	FALSE	4.43184E-05	4.353416220056518	13758	264	221	20045	UHRF1,MCM2,COX4I1,ATAD5,POLA1,PRPF8,MCM5,AURKB,MCM7,RACGAP1,WEE1,H3-3A,FAM83D,PFKP,PRDX3,POLD2,CENPF,CS,POLA2,RBM28,RCC2,STRBP,COQ10A,PSMD11,MSH2,HADH,CCNE2,RBBP7,TPX2,USP10,AMFR,BRIP1,PRMT5,TYMS,SPAG5,RBBP4,CBFB,TOPBP1,STMN1,SLC25A5,SUZ12,EIF4A3,MCM6,CASP2,MSH6,UQCRC2,KIF15,KNL1,MTHFD1L,BCL7A,TFDP1,CBX5,IARS2,GOT2,FANCD2,HNRNPA3,KIF14,RANGAP1,TOP2A,POLR1D,PFAS,MTFR2,RAN,KIF4A,KIF22,SMS,NIPSNAP3A…
TF	Factor: HES-7; motif: GNCACGYGNN	TF:M11066	FALSE	4.6276E-05	4.334644561455461	11745	264	198	20045	UHRF1,ENO1,MCM2,ATAD5,POLA1,PRPF8,MCM7,RACGAP1,WEE1,H3-3A,FAM83D,PRDX3,RPA1,POLD2,CENPF,CS,POLA2,RBM28,RCC2,STRBP,PSMD11,MSH2,HADH,CCNE2,RBBP7,USP10,AMFR,PRMT5,RBBP4,CBFB,STMN1,SLC25A5,RAD51AP1,CHAF1A,SUZ12,EIF4A3,CASP2,MSH6,UQCRC2,KNL1,MTHFD1L,BCL7A,TFDP1,PARP2,CBX5,SGO1,NNT,IARS2,GOT2,FANCD2,HNRNPA3,RANGAP1,BUB1B,MCM10,POLR1D,PFAS,MTFR2,RAN,IL17RB,KIF22,SMS,NIPSNAP3A,SLC39A6,HNRNPAB,MIS18A,BUB3…
TF	Factor: Hey2; motif: NNCACGYGNN	TF:M11052	FALSE	4.98488E-05	4.302345240067597	12783	264	210	20045	UHRF1,ENO1,MCM2,COX4I1,ATAD5,POLA1,PRPF8,MCM7,RACGAP1,WEE1,H3-3A,FAM83D,PFKP,PRDX3,RPA1,POLD2,CENPF,CS,POLA2,RBM28,RCC2,STRBP,PSMD11,MSH2,HADH,CCNE2,RBBP7,USP10,AMFR,PRMT5,TYMS,RBBP4,CBFB,STMN1,SLC25A5,RAD51AP1,CHAF1A,SUZ12,EIF4A3,CASP2,MSH6,UQCRC2,KIF15,KNL1,MTHFD1L,BCL7A,TFDP1,PARP2,CBX5,SGO1,NNT,IARS2,GOT2,FANCD2,HNRNPA3,RANGAP1,BUB1B,MCM10,POLR1D,PFAS,MTFR2,RAN,KIF4A,IL17RB,KIF22,SMS,NIPSNAP3…
TF	Factor: E2F-3:FOXI1; motif: NGACACCGCGCCCAC	TF:M08208	FALSE	5.13018E-05	4.289867646717899	12874	264	211	20045	ENO1,MCM2,COX4I1,ATAD5,POLA1,PRPF8,MCM5,AURKB,MCM7,RACGAP1,WEE1,H3-3A,FAM83D,PFKP,RPA1,POLD2,CENPF,RCC2,STRBP,COQ10A,MSH2,HADH,CCNE2,RBBP7,TPX2,USP10,AMFR,TYMS,SPAG5,RBBP4,CBFB,STMN1,SLC25A5,CHAF1A,SUZ12,EIF4A3,MCM6,CASP2,MSH6,UQCRC2,KNL1,MTHFD1L,BCL7A,TFDP1,PARP2,IARS2,GOT2,FANCD2,HNRNPA3,KIF14,RANGAP1,MCM10,POLR1D,PFAS,RAN,KIF4A,IL17RB,KIF22,SMS,NIPSNAP3A,SLC39A6,HNRNPAB,MIS18A,COG4,BUB3,BARD1,…
TF	Factor: DP2; motif: NNGGCGGGARN	TF:M12596	FALSE	5.18932E-05	4.284889747743951	2499	264	66	20045	UHRF1,ENO1,WEE1,RPA1,POLD2,PSMD11,MSH2,TYMS,CBFB,RAD51AP1,CLSPN,CHAF1A,MSH6,SPC25,MTHFD1L,NNT,GOT2,FANCD2,IL17RB,CLPB,CDK4,CDCA3,RBL1,E2F8,BRCA2,PTBP1,MEX3C,CHEK1,NUDC,ETFA,NMRAL1,MCM3,PCNA,CENPU,GPR153,ILF3,POLD1,NCAPG2,WDR5,ATAD2,RRM1,LMNB1,HMGB3,ACTL6A,HAUS8,CFL1,COPG2,RALY,API5,EZH2,COPRS,PGAM5,ZW10,HPF1,NCOA5,GAPDH,FANCA,CDC7,NEDD1,SMC1A,POGLUT2,MCMBP,LIG1,ZMYND19,PAK2,WDR76
TF	Factor: IRX2a; motif: ACRYGNNNNACRYGT	TF:M11022	FALSE	5.29334E-05	4.276269939704749	9737	264	173	20045	UHRF1,ENO1,MCM2,POLA1,MCM5,MCM7,RACGAP1,WEE1,PFKP,RPA1,POLD2,RCC2,STRBP,COQ10A,HADH,RBBP7,TPX2,USP10,PRMT5,TYMS,SPAG5,CBFB,TOPBP1,STMN1,SLC25A5,RAD51AP1,CLSPN,CHAF1A,SUZ12,EIF4A3,MCM6,MSH6,UQCRC2,KIF15,KNL1,MTHFD1L,BCL7A,TFDP1,NNT,IARS2,GOT2,FANCD2,HNRNPA3,RANGAP1,BUB1B,PFAS,MTFR2,RAN,IL17RB,KIF22,SMS,NIPSNAP3A,SLC39A6,HNRNPAB,COG4,BUB3,BARD1,CARS2,CLPB,UQCRFS1,CDK4,CDC25A,DAZAP1,KIF23,MELK,EXOSC…
TF	Factor: SP4; motif: NWRGCCACGCCCMCTYN	TF:M03922	FALSE	5.43389E-05	4.264888958014748	6219	264	125	20045	UHRF1,POLA1,RACGAP1,WEE1,H3-3A,PFKP,PRDX3,CS,COQ10A,HADH,CCNE2,RBBP7,AMFR,TYMS,SPAG5,STMN1,CLSPN,CHAF1A,EIF4A3,MCM6,CASP2,MSH6,KIF15,MTHFD1L,IARS2,RANGAP1,BUB1B,TOP2A,POLR1D,PFAS,RAN,IL17RB,KIF22,SMS,SLC39A6,MIS18A,BARD1,CARS2,CLPB,UQCRFS1,CDK4,CDC25A,DAZAP1,KIF23,EXOSC10,CDCA3,RBL1,BRCA2,CKAP2,ORC1,FKBP4,MEX3C,HNRNPU,PRKAA2,IDH3A,ORC6,GEMIN4,NOC2L,DCK,NSUN2,KAT2A,ERCC6L,CAPRIN1,ANKLE1,TTC4,NMRAL…
TF	Factor: Elk-1; motif: NNCCGGAAGTN; match class: 1	TF:M11435_1	FALSE	5.67425E-05	4.246091884578681	5881	264	120	20045	UHRF1,ATAD5,POLA1,MCM5,MCM7,WEE1,PFKP,RBM28,STRBP,MSH2,USP10,RBBP4,CBFB,TOPBP1,SLC25A5,CLSPN,EIF4A3,MCM6,KIF15,KNL1,SGO1,IARS2,FANCD2,HNRNPA3,KIF14,RANGAP1,POLR1D,MTFR2,KIF22,SMS,NIPSNAP3A,SLC39A6,HNRNPAB,COG4,BARD1,CLPB,DAZAP1,TP53,KIF23,MELK,FANCM,E2F8,BRCA2,CEP135,ORC1,DIAPH3,PTBP1,ARHGEF39,MEX3C,NUDC,GPSM2,GEMIN4,MRPL44,ATP5F1B,NOC2L,DCK,CAPRIN1,TTC4,NMRAL1,SGO2,EFTUD2,MCM3,DCTN5,TOMM34,GPR15…
TF	Factor: pax-6; motif: NYACGCNYSANYGMNCN	TF:M11882	FALSE	6.57356E-05	4.182199216344036	15852	264	242	20045	UHRF1,ENO1,MCM2,COX4I1,ATAD5,POLA1,PRPF8,MCM5,AURKB,MCM7,RACGAP1,WEE1,H3-3A,FAM83D,PFKP,PRDX3,RPA1,POLD2,CENPF,CS,POLA2,RBM28,RCC2,STRBP,COQ10A,PSMD11,MSH2,HADH,CCNE2,RBBP7,USP10,AMFR,BRIP1,PRMT5,TYMS,SPAG5,RBBP4,CBFB,TOPBP1,STMN1,SLC25A5,RAD51AP1,CLSPN,CHAF1A,SUZ12,EIF4A3,MCM6,CASP2,MSH6,SPC25,UQCRC2,KIF15,KNL1,MTHFD1L,BCL7A,TFDP1,PARP2,CBX5,NNT,IARS2,GOT2,HNRNPA3,KIF14,RANGAP1,BUB1B,TOP2A,POLR1…
TF	Factor: pax-6; motif: NYACGCNTSRNYGCNYN; match class: 1	TF:M11883_1	FALSE	6.98126E-05	4.156066497833032	7951	264	149	20045	MCM2,COX4I1,ATAD5,POLA1,PRPF8,MCM5,AURKB,MCM7,RACGAP1,WEE1,H3-3A,FAM83D,PFKP,PRDX3,POLD2,CENPF,CS,POLA2,RCC2,MSH2,HADH,CCNE2,RBBP7,USP10,AMFR,TYMS,RBBP4,CBFB,STMN1,SUZ12,EIF4A3,MCM6,MSH6,KIF15,KNL1,TFDP1,IARS2,HNRNPA3,KIF14,POLR1D,PFAS,KIF22,SMS,NIPSNAP3A,SLC39A6,HNRNPAB,MIS18A,COG4,BARD1,CARS2,CLPB,UQCRFS1,CDC25A,DAZAP1,MELK,CDCA3,AIFM1,RBL1,BRCA2,CKAP2,OXCT1,PTBP1,MEX3C,PRKAA2,CHEK1,NUDC,GPSM2,…
TF	Factor: NRF-1; motif: YGCGCMTGCGC	TF:M02102	FALSE	7.91435E-05	4.1015846653191685	2083	264	58	20045	UHRF1,ENO1,MCM2,POLA1,PRDX3,CENPF,POLA2,RBBP7,TPX2,USP10,CBFB,MCM6,CASP2,KNL1,TFDP1,PARP2,CBX5,RAN,NIPSNAP3A,MIS18A,BUB3,UQCRFS1,DAZAP1,CKAP2,CEP135,PTBP1,FKBP4,MEX3C,GPSM2,ORC6,GEMIN4,NSUN2,DCTN5,PCNA,CENPU,ILF3,POLD1,WDR5,AFG3L2,SMARCC1,DSN1,EEF1AKMT1,ZBED4,CFL1,SDHA,ZWINT,AURKA,GZF1,SMC4,SAE1,CHORDC1,TMEM70,NPAT,NAT10,GAPDH,CDC7,KIF2A,FIGNL1
TF	Factor: Hey2; motif: NNCACGYGNN; match class: 1	TF:M11052_1	FALSE	0.000103216	3.986251732643798	9732	264	172	20045	UHRF1,ENO1,MCM2,ATAD5,POLA1,PRPF8,MCM7,RACGAP1,WEE1,H3-3A,FAM83D,PRDX3,RPA1,POLD2,CENPF,POLA2,RBM28,RCC2,STRBP,MSH2,HADH,CCNE2,RBBP7,USP10,AMFR,RBBP4,CBFB,STMN1,SLC25A5,RAD51AP1,CHAF1A,SUZ12,EIF4A3,MSH6,UQCRC2,KIF15,KNL1,MTHFD1L,BCL7A,TFDP1,PARP2,CBX5,SGO1,NNT,IARS2,GOT2,FANCD2,HNRNPA3,RANGAP1,BUB1B,POLR1D,PFAS,MTFR2,RAN,IL17RB,SMS,NIPSNAP3A,SLC39A6,HNRNPAB,BUB3,CARS2,UQCRFS1,CDK4,DAZAP1,KIF23,ME…
TF	Factor: ETV7; motif: NCCGGAANNN	TF:M02071	FALSE	0.000110855	3.9552461638163336	10370	264	180	20045	UHRF1,ENO1,COX4I1,ATAD5,POLA1,MCM5,AURKB,MCM7,RACGAP1,WEE1,H3-3A,FAM83D,PFKP,PRDX3,RPA1,CENPF,CS,POLA2,RBM28,RCC2,STRBP,COQ10A,PSMD11,MSH2,CCNE2,RBBP7,TPX2,USP10,CBFB,TOPBP1,SLC25A5,CHAF1A,EIF4A3,MCM6,CASP2,MSH6,KIF15,MTHFD1L,BCL7A,TFDP1,SGO1,NNT,GOT2,FANCD2,HNRNPA3,KIF14,RANGAP1,TOP2A,PFAS,KIF4A,IL17RB,KIF22,SMS,NIPSNAP3A,SLC39A6,HNRNPAB,COG4,BUB3,BARD1,CARS2,CLPB,UQCRFS1,CDC25A,DAZAP1,TP53,KIF2…
TF	Factor: SP2; motif: NNRRCCAATSRGNRNSNGSN; match class: 1	TF:M12668_1	FALSE	0.000113324	3.9456789781787727	5947	264	120	20045	UHRF1,ENO1,MCM5,AURKB,MCM7,RACGAP1,WEE1,FAM83D,RPA1,POLD2,CENPF,CS,RBM28,STRBP,MSH2,RBBP7,TPX2,BRIP1,PRMT5,TYMS,RBBP4,STMN1,CLSPN,CHAF1A,SUZ12,MCM6,CASP2,SPC25,UQCRC2,KIF15,KNL1,MTHFD1L,CBX5,IARS2,HNRNPA3,KIF14,BUB1B,TOP2A,MCM10,MTFR2,NIPSNAP3A,HNRNPAB,COG4,BUB3,CDC25A,TP53,KIF23,EXOSC10,CDCA3,AIFM1,RBL1,FANCM,E2F8,CKAP2,LCP1,CEP135,DIAPH3,PTBP1,MEX3C,HNRNPU,NUDC,GPSM2,ORC6,ATP5F1B,ETFA,ERCC6L,TT…
TF	Factor: EHF; motif: CSCGGAARTN	TF:M02052	FALSE	0.000126256	3.898749493619862	10305	264	179	20045	UHRF1,COX4I1,ATAD5,POLA1,PRPF8,MCM5,AURKB,MCM7,RACGAP1,WEE1,FAM83D,PFKP,PRDX3,CENPF,RBM28,RCC2,STRBP,COQ10A,MSH2,RBBP7,TPX2,USP10,AMFR,TYMS,RBBP4,TOPBP1,SLC25A5,CLSPN,CHAF1A,EIF4A3,MCM6,CASP2,MSH6,UQCRC2,KNL1,TFDP1,SGO1,NNT,IARS2,FANCD2,KIF14,RANGAP1,BUB1B,TOP2A,MCM10,MTFR2,RAN,KIF4A,IL17RB,KIF22,SMS,NIPSNAP3A,SLC39A6,HNRNPAB,COG4,CARS2,CLPB,CDK4,CDC25A,DAZAP1,TP53,KIF23,MELK,EXOSC10,CDCA3,RBL1,E…
TF	Factor: TCF-1; motif: ACATCGRGRCGCTGW	TF:M11603	FALSE	0.000132663	3.8772503242658787	16683	264	249	20045	UHRF1,ENO1,MCM2,COX4I1,ATAD5,POLA1,PRPF8,MCM5,AURKB,MCM7,RACGAP1,WEE1,H3-3A,FAM83D,PFKP,PRDX3,RPA1,POLD2,CENPF,CS,POLA2,RBM28,RCC2,STRBP,COQ10A,PSMD11,MSH2,HADH,CCNE2,RBBP7,TPX2,USP10,AMFR,BRIP1,TYMS,SPAG5,RBBP4,CBFB,TOPBP1,STMN1,SLC25A5,RAD51AP1,CLSPN,CHAF1A,EIF4A3,MCM6,CASP2,MSH6,SPC25,UQCRC2,KIF15,KNL1,MTHFD1L,BCL7A,TFDP1,PARP2,CBX5,SGO1,NNT,IARS2,GOT2,FANCD2,HNRNPA3,KIF14,RANGAP1,BUB1B,TOP2A,…
TF	Factor: E2F-2; motif: NTTTTGGCGCCAWWWN	TF:M11528	FALSE	0.000154337	3.8115287563981575	10647	264	183	20045	MCM2,COX4I1,ATAD5,POLA1,PRPF8,MCM5,MCM7,RACGAP1,WEE1,H3-3A,FAM83D,RPA1,POLD2,CENPF,CS,POLA2,RBM28,RCC2,HADH,RBBP7,USP10,AMFR,TYMS,RBBP4,CBFB,TOPBP1,STMN1,SLC25A5,RAD51AP1,CLSPN,CHAF1A,SUZ12,EIF4A3,MCM6,SPC25,KIF15,KNL1,MTHFD1L,BCL7A,TFDP1,PARP2,CBX5,SGO1,NNT,IARS2,HNRNPA3,KIF14,MCM10,MTFR2,KIF4A,KIF22,SMS,NIPSNAP3A,HNRNPAB,MIS18A,COG4,BUB3,CLPB,UQCRFS1,CDC25A,DAZAP1,TP53,KIF23,EXOSC10,AIFM1,RBL1,…
TF	Factor: Fli-1; motif: NACCGGAARTN	TF:M11400	FALSE	0.000176179	3.7540457950720216	10184	264	177	20045	UHRF1,ENO1,MCM2,COX4I1,POLA1,PRPF8,MCM5,AURKB,MCM7,RACGAP1,WEE1,FAM83D,PFKP,PRDX3,RPA1,CENPF,CS,POLA2,RBM28,RCC2,STRBP,COQ10A,PSMD11,MSH2,CCNE2,RBBP7,TPX2,USP10,RBBP4,CBFB,TOPBP1,SLC25A5,RAD51AP1,CHAF1A,EIF4A3,MCM6,CASP2,KIF15,BCL7A,TFDP1,SGO1,NNT,GOT2,FANCD2,HNRNPA3,KIF14,RANGAP1,MCM10,PFAS,KIF4A,KIF22,SMS,HNRNPAB,COG4,BARD1,CARS2,CLPB,UQCRFS1,DAZAP1,TP53,KIF23,MELK,EXOSC10,AIFM1,RBL1,FANCM,E2F8…
TF	Factor: ELF4; motif: NCCACTTCCGGNNNN	TF:M12601	FALSE	0.000194206	3.711737515566662	5795	264	117	20045	UHRF1,COX4I1,POLA1,MCM5,AURKB,MCM7,RACGAP1,FAM83D,PFKP,PRDX3,RBM28,MSH2,RBBP7,TPX2,USP10,TYMS,SLC25A5,EIF4A3,MCM6,MSH6,TFDP1,SGO1,NNT,IARS2,FANCD2,KIF14,RANGAP1,MTFR2,RAN,KIF4A,KIF22,SMS,SLC39A6,HNRNPAB,COG4,CARS2,CLPB,TP53,KIF23,MELK,EXOSC10,E2F8,BRCA2,DIAPH3,PTBP1,ARHGEF39,NUDC,GEMIN4,NOC2L,NSUN2,ERCC6L,CAPRIN1,ANKLE1,TTC4,TTK,NMRAL1,DCTN5,TOMM34,MRPL37,VIRMA,POLD1,AFG3L2,HSPA8,MASTL,KPNB1,CCT2…
TF	Factor: pax-6; motif: NYACGCNTSANYGCNYN; match class: 1	TF:M11881_1	FALSE	0.00019485	3.7103001523762993	7333	264	139	20045	MCM2,ATAD5,POLA1,PRPF8,AURKB,MCM7,RACGAP1,WEE1,H3-3A,FAM83D,PFKP,PRDX3,CENPF,CS,POLA2,RCC2,MSH2,HADH,CCNE2,RBBP7,USP10,TYMS,RBBP4,CBFB,STMN1,SUZ12,EIF4A3,MCM6,MSH6,KIF15,KNL1,TFDP1,HNRNPA3,KIF14,PFAS,KIF22,SMS,NIPSNAP3A,SLC39A6,HNRNPAB,MIS18A,COG4,BARD1,CARS2,CLPB,UQCRFS1,CDC25A,DAZAP1,MELK,CDCA3,AIFM1,RBL1,FANCM,BRCA2,CKAP2,PDP2,OXCT1,PTBP1,MEX3C,PRKAA2,NUDC,GPSM2,ORC6,ATP5F1B,SEPHS1,NOC2L,DCK,N…
TF	Factor: TCF-1; motif: ACATCGRGRCGCTGW	TF:M11601	FALSE	0.000258112	3.5881914383618536	15178	264	234	20045	UHRF1,ENO1,MCM2,COX4I1,ATAD5,POLA1,PRPF8,MCM5,AURKB,MCM7,RACGAP1,WEE1,H3-3A,FAM83D,PFKP,PRDX3,RPA1,POLD2,CENPF,CS,POLA2,RBM28,RCC2,STRBP,COQ10A,PSMD11,MSH2,HADH,CCNE2,RBBP7,TPX2,USP10,AMFR,TYMS,SPAG5,RBBP4,CBFB,TOPBP1,STMN1,SLC25A5,CLSPN,CHAF1A,EIF4A3,MCM6,CASP2,MSH6,SPC25,KNL1,MTHFD1L,BCL7A,TFDP1,PARP2,CBX5,SGO1,NNT,IARS2,GOT2,FANCD2,HNRNPA3,RANGAP1,BUB1B,TOP2A,MCM10,POLR1D,PFAS,RAN,IL17RB,KIF22…
TF	Factor: NRF-1; motif: GCGCMTGCGCN	TF:M07052	FALSE	0.000341555	3.4665398879015767	2172	264	58	20045	UHRF1,ENO1,PRDX3,CENPF,POLA2,STRBP,RBBP7,USP10,CBFB,RAD51AP1,MCM6,CASP2,KNL1,TFDP1,PARP2,CBX5,IARS2,RAN,NIPSNAP3A,MIS18A,BUB3,UQCRFS1,DAZAP1,CKAP2,PDP2,PTBP1,MEX3C,GPSM2,ORC6,GEMIN4,NSUN2,ERCC6L,DCTN5,PCNA,CENPU,ILF3,POLD1,WDR5,AFG3L2,DSN1,EEF1AKMT1,CFL1,SDHA,ZWINT,LY6E,AURKA,EZH2,GZF1,SMC4,PGAM5,SAE1,CHORDC1,TMEM70,NPAT,FANCA,CDC7,KIF2A,FIGNL1
TF	Factor: E2F6; motif: NNNGGCGGGAANN	TF:M12516	FALSE	0.000341888	3.4661158063648716	3888	264	87	20045	UHRF1,ENO1,WEE1,PFKP,RPA1,POLD2,POLA2,RBM28,RCC2,PSMD11,MSH2,AMFR,TYMS,CBFB,RAD51AP1,CLSPN,CHAF1A,MSH6,SPC25,MTHFD1L,BCL7A,PARP2,NNT,GOT2,FANCD2,RAN,IL17RB,BUB3,CLPB,CDK4,CDCA3,AIFM1,RBL1,E2F8,BRCA2,PTBP1,MEX3C,CHEK1,NUDC,NOC2L,ETFA,PRKCI,NMRAL1,MCM3,PCNA,CENPU,GPR153,NDUFV1,ILF3,SETD9,POLD1,NCAPG2,WDR5,PDHA1,ATAD2,GLOD4,RRM1,LMNB1,HMGB3,AHCY,ACTL6A,HAUS8,COPS3,CFL1,CASP8AP2,COPG2,RALY,API5,EZH2,…
TF	Factor: Foxn2; motif: NNGCGTCNNNNNGACGCNN	TF:M11541	FALSE	0.000357619	3.4465796373402924	5992	264	119	20045	UHRF1,ENO1,ATAD5,MCM5,RACGAP1,FAM83D,PFKP,POLD2,CENPF,RCC2,STRBP,PSMD11,MSH2,HADH,USP10,TYMS,RBBP4,CBFB,STMN1,RAD51AP1,EIF4A3,MCM6,CASP2,MSH6,SPC25,KIF15,MTHFD1L,TFDP1,FANCD2,HNRNPA3,MCM10,PFAS,RAN,KIF4A,NIPSNAP3A,HNRNPAB,UQCRFS1,CDC25A,DAZAP1,KIF23,EXOSC10,CDCA3,RBL1,CEP135,PTBP1,FKBP4,MEX3C,CHEK1,GPSM2,IDH3A,ORC6,GEMIN4,MRPL44,ATP5F1B,NOC2L,DCK,NSUN2,CAPRIN1,ANKLE1,TTC4,TTK,NMRAL1,TRAP1,EFTUD2,…
TF	Factor: Elk-1; motif: NNCCGGAAGTN	TF:M11435	FALSE	0.000362974	3.440124015549257	11976	264	198	20045	UHRF1,MCM2,COX4I1,ATAD5,POLA1,MCM5,AURKB,MCM7,RACGAP1,WEE1,H3-3A,FAM83D,PFKP,PRDX3,RPA1,RBM28,RCC2,STRBP,COQ10A,MSH2,RBBP7,TPX2,USP10,AMFR,TYMS,RBBP4,CBFB,TOPBP1,STMN1,SLC25A5,CLSPN,CHAF1A,EIF4A3,MCM6,MSH6,UQCRC2,KIF15,KNL1,TFDP1,SGO1,NNT,IARS2,FANCD2,HNRNPA3,KIF14,RANGAP1,BUB1B,TOP2A,POLR1D,MTFR2,RAN,KIF4A,IL17RB,KIF22,SMS,NIPSNAP3A,SLC39A6,HNRNPAB,COG4,BARD1,CARS2,CLPB,CDK4,CDC25A,DAZAP1,TP53,K…
TF	Factor: FLI-1; motif: NAYTTCCGGT	TF:M08913	FALSE	0.000405211	3.392318263896883	8512	264	154	20045	UHRF1,COX4I1,POLA1,MCM5,AURKB,MCM7,RACGAP1,WEE1,FAM83D,PFKP,PRDX3,RPA1,POLA2,RBM28,RCC2,COQ10A,PSMD11,MSH2,CCNE2,RBBP7,TPX2,USP10,RBBP4,CBFB,TOPBP1,SLC25A5,CHAF1A,EIF4A3,KIF15,KNL1,TFDP1,SGO1,NNT,IARS2,GOT2,FANCD2,HNRNPA3,KIF14,RANGAP1,MCM10,MTFR2,KIF4A,KIF22,SMS,SLC39A6,HNRNPAB,COG4,CARS2,CLPB,UQCRFS1,DAZAP1,TP53,KIF23,MELK,EXOSC10,RBL1,FANCM,E2F8,BRCA2,CEP135,ORC1,DIAPH3,PTBP1,ARHGEF39,NUDC,IDH…
TF	Factor: ETS1; motif: ACCGGAARYN	TF:M03977	FALSE	0.000458555	3.3386084299966554	10772	264	183	20045	UHRF1,ENO1,MCM2,COX4I1,ATAD5,POLA1,PRPF8,MCM5,AURKB,MCM7,RACGAP1,WEE1,H3-3A,FAM83D,PFKP,PRDX3,RPA1,CENPF,CS,POLA2,RBM28,RCC2,STRBP,COQ10A,PSMD11,MSH2,CCNE2,RBBP7,TPX2,USP10,RBBP4,CBFB,TOPBP1,SLC25A5,RAD51AP1,CHAF1A,EIF4A3,MCM6,CASP2,KIF15,KNL1,BCL7A,TFDP1,SGO1,NNT,GOT2,FANCD2,HNRNPA3,KIF14,RANGAP1,TOP2A,MCM10,PFAS,KIF4A,KIF22,SMS,NIPSNAP3A,SLC39A6,HNRNPAB,COG4,BARD1,CARS2,CLPB,UQCRFS1,DAZAP1,TP53…
TF	Factor: NRF-1; motif: CNSTGCGCATGCGCNNS	TF:M10018	FALSE	0.000478447	3.3201658970140233	1865	264	52	20045	ENO1,MCM2,POLA1,PRDX3,CENPF,POLA2,RBBP7,USP10,CBFB,MCM6,CASP2,KNL1,BCL7A,TFDP1,CBX5,RAN,NIPSNAP3A,MIS18A,BUB3,UQCRFS1,DAZAP1,CKAP2,PDP2,GPSM2,IDH3A,ORC6,GEMIN4,NSUN2,DCTN5,PCNA,CENPU,ILF3,POLD1,WDR5,AFG3L2,SMARCC1,DSN1,EEF1AKMT1,HAUS8,CFL1,SDHA,ZWINT,AURKA,GZF1,SMC4,SAE1,CHORDC1,TMEM70,NAT10,CDC7,KIF2A,FIGNL1
TF	Factor: E2F-3:TBR2; motif: ANGTGYKANGGCGCSTTNNCRNNT	TF:M08207	FALSE	0.000607545	3.216421543552217	17410	264	254	20045	UHRF1,ENO1,MCM2,COX4I1,ATAD5,POLA1,PRPF8,MCM5,AURKB,MCM7,RACGAP1,WEE1,H3-3A,FAM83D,PFKP,PRDX3,RPA1,POLD2,CENPF,CS,POLA2,RBM28,RCC2,STRBP,COQ10A,PSMD11,MSH2,HADH,CCNE2,RBBP7,USP10,AMFR,BRIP1,PRMT5,TYMS,SPAG5,RBBP4,CBFB,TOPBP1,STMN1,SLC25A5,RAD51AP1,CLSPN,CHAF1A,SUZ12,EIF4A3,MCM6,CASP2,MSH6,SPC25,KIF15,KNL1,MTHFD1L,BCL7A,TFDP1,PARP2,CBX5,SGO1,NNT,IARS2,GOT2,FANCD2,HNRNPA3,KIF14,RANGAP1,TOP2A,MCM10,…
TF	Factor: SAP-1; motif: NNCCGGAAGTGN	TF:M09905	FALSE	0.000616993	3.2097196649815176	8485	264	153	20045	UHRF1,ENO1,COX4I1,POLA1,MCM5,AURKB,MCM7,RACGAP1,WEE1,H3-3A,FAM83D,PFKP,PRDX3,RPA1,RBM28,STRBP,COQ10A,PSMD11,MSH2,CCNE2,RBBP7,TPX2,USP10,RBBP4,CBFB,TOPBP1,SLC25A5,CHAF1A,EIF4A3,KIF15,KNL1,TFDP1,SGO1,NNT,FANCD2,HNRNPA3,KIF14,RANGAP1,TOP2A,KIF4A,KIF22,SMS,SLC39A6,HNRNPAB,COG4,BUB3,CARS2,CLPB,UQCRFS1,DAZAP1,TP53,KIF23,MELK,EXOSC10,RBL1,FANCM,E2F8,BRCA2,CEP135,ORC1,DIAPH3,PTBP1,ARHGEF39,NUDC,IDH3A,GEM…
TF	Factor: Sp1; motif: NGGGGGCGGGGYN	TF:M00196	FALSE	0.000639777	3.1939714978395495	10571	264	180	20045	UHRF1,ENO1,POLA1,PRPF8,AURKB,MCM7,WEE1,H3-3A,FAM83D,PFKP,PRDX3,RPA1,POLD2,CS,RBM28,RCC2,STRBP,COQ10A,PSMD11,HADH,CCNE2,RBBP7,USP10,AMFR,TYMS,SPAG5,RBBP4,CBFB,STMN1,SLC25A5,CLSPN,EIF4A3,MCM6,CASP2,MSH6,UQCRC2,KIF15,KNL1,MTHFD1L,TFDP1,PARP2,CBX5,SGO1,NNT,IARS2,HNRNPA3,RANGAP1,TOP2A,POLR1D,PFAS,RAN,KIF4A,KIF22,SMS,NIPSNAP3A,SLC39A6,MIS18A,BARD1,CARS2,UQCRFS1,CDK4,CDC25A,DAZAP1,KIF23,MELK,EXOSC10,RBL…
TF	Factor: E2F-6; motif: NGGGCGGGARRNN	TF:M09895	FALSE	0.000642309	3.1922558584881675	8045	264	147	20045	UHRF1,ENO1,AURKB,MCM7,WEE1,PFKP,RPA1,POLD2,CENPF,POLA2,RBM28,RCC2,PSMD11,MSH2,CCNE2,AMFR,TYMS,CBFB,STMN1,RAD51AP1,CLSPN,CHAF1A,MSH6,SPC25,MTHFD1L,BCL7A,TFDP1,PARP2,NNT,IARS2,GOT2,FANCD2,TOP2A,POLR1D,PFAS,RAN,KIF4A,IL17RB,KIF22,SMS,HNRNPAB,MIS18A,BUB3,BARD1,CLPB,CDK4,CDC25A,DAZAP1,KIF23,MELK,CDCA3,AIFM1,RBL1,E2F8,BRCA2,PDP2,OXCT1,CEP135,DIAPH3,PTBP1,ARHGEF39,MEX3C,HNRNPU,PRKAA2,CHEK1,NUDC,GPSM2,SE…
TF	Factor: Sp1; motif: NGGGGCGGGGN	TF:M07395	FALSE	0.000688493	3.1621002860144567	10981	264	185	20045	UHRF1,ENO1,MCM2,PRPF8,AURKB,MCM7,WEE1,H3-3A,PFKP,PRDX3,RPA1,POLD2,CS,RBM28,RCC2,STRBP,COQ10A,PSMD11,HADH,CCNE2,RBBP7,USP10,AMFR,TYMS,SPAG5,RBBP4,CBFB,STMN1,SLC25A5,CLSPN,SUZ12,EIF4A3,MCM6,CASP2,MSH6,UQCRC2,KIF15,KNL1,MTHFD1L,BCL7A,TFDP1,CBX5,SGO1,NNT,IARS2,RANGAP1,TOP2A,POLR1D,PFAS,RAN,KIF4A,KIF22,SMS,NIPSNAP3A,SLC39A6,MIS18A,BARD1,CARS2,UQCRFS1,CDK4,CDC25A,DAZAP1,KIF23,MELK,EXOSC10,RBL1,E2F8,BRC…
TF	Factor: Erm; motif: ACCGGAAGTN	TF:M02069	FALSE	0.00075286	3.1232856731279552	7049	264	133	20045	UHRF1,MCM2,COX4I1,POLA1,MCM5,AURKB,MCM7,RACGAP1,WEE1,FAM83D,PFKP,PRDX3,RPA1,RBM28,STRBP,COQ10A,MSH2,CCNE2,RBBP7,TPX2,USP10,CBFB,TOPBP1,SLC25A5,EIF4A3,KIF15,TFDP1,SGO1,NNT,FANCD2,HNRNPA3,KIF14,RANGAP1,KIF4A,KIF22,SMS,HNRNPAB,COG4,CARS2,CLPB,UQCRFS1,TP53,KIF23,MELK,EXOSC10,RBL1,FANCM,E2F8,BRCA2,CEP135,ORC1,DIAPH3,PTBP1,ARHGEF39,CHEK1,NUDC,GEMIN4,MRPL44,ATP5F1B,NOC2L,DCK,NSUN2,ERCC6L,CAPRIN1,ANKLE1,…
TF	Factor: RUNX2; motif: WRACCGCANWAACCGCAN; match class: 1	TF:M04107_1	FALSE	0.000755781	3.1216038183268666	6625	264	127	20045	UHRF1,PRPF8,MCM5,MCM7,H3-3A,PFKP,RPA1,POLD2,CENPF,STRBP,COQ10A,PSMD11,HADH,CCNE2,RBBP7,TYMS,SPAG5,CBFB,TOPBP1,RAD51AP1,CLSPN,CHAF1A,SUZ12,CASP2,MSH6,MTHFD1L,BCL7A,TFDP1,SGO1,IARS2,HNRNPA3,RANGAP1,BUB1B,POLR1D,RAN,KIF4A,NIPSNAP3A,HNRNPAB,MIS18A,CARS2,UQCRFS1,CDK4,CDC25A,DAZAP1,MELK,RBL1,CKAP2,PDP2,OXCT1,CEP135,PTBP1,FKBP4,MEX3C,HNRNPU,PRKAA2,CHEK1,GPSM2,ORC6,GEMIN4,MRPL44,DCK,NSUN2,KAT2A,ETFA,CAPR…
TF	Factor: GABP-alpha; motif: AACCGGAAR; match class: 1	TF:M04748_1	FALSE	0.00077683	3.109673872153872	10594	264	180	20045	UHRF1,ATAD5,POLA1,PRPF8,MCM7,RACGAP1,WEE1,PFKP,PRDX3,POLD2,CS,POLA2,RBM28,COQ10A,MSH2,HADH,TPX2,PRMT5,TYMS,SPAG5,RBBP4,CBFB,TOPBP1,SLC25A5,RAD51AP1,CHAF1A,SUZ12,EIF4A3,MCM6,CASP2,UQCRC2,KNL1,BCL7A,PARP2,CBX5,SGO1,NNT,GOT2,HNRNPA3,KIF14,RANGAP1,TOP2A,PFAS,KIF4A,IL17RB,KIF22,NIPSNAP3A,SLC39A6,MIS18A,BUB3,BARD1,CARS2,CLPB,CDC25A,DAZAP1,TP53,EXOSC10,CDCA3,AIFM1,RBL1,FANCM,BRCA2,CKAP2,LCP1,OXCT1,CEP13…
TF	Factor: IRX2a; motif: ACRYGNNNNACRYGT; match class: 1	TF:M11022_1	FALSE	0.000799212	3.097338250441898	6421	264	124	20045	UHRF1,ENO1,MCM2,POLA1,MCM5,MCM7,RACGAP1,WEE1,PFKP,RPA1,POLD2,RCC2,HADH,RBBP7,USP10,PRMT5,TYMS,SPAG5,TOPBP1,STMN1,CHAF1A,MSH6,UQCRC2,KIF15,KNL1,MTHFD1L,BCL7A,TFDP1,IARS2,HNRNPA3,RANGAP1,BUB1B,PFAS,MTFR2,RAN,KIF22,SMS,NIPSNAP3A,HNRNPAB,COG4,CARS2,CLPB,UQCRFS1,CDK4,CDC25A,DAZAP1,KIF23,EXOSC10,RBL1,FANCM,BRCA2,PDP2,OXCT1,ORC1,PTBP1,HNRNPU,PRKAA2,ORC6,GEMIN4,SEPHS1,NOC2L,DCK,NSUN2,ETFA,CAPRIN1,ANKLE1,…
TF	Factor: E2F-6; motif: NGGGCGGGARRNN; match class: 1	TF:M09895_1	FALSE	0.000953171	3.0208293081318636	2815	264	68	20045	MCM7,PFKP,RPA1,MSH2,CCNE2,TYMS,RAD51AP1,CLSPN,CHAF1A,MSH6,SPC25,BCL7A,TFDP1,NNT,IARS2,RAN,SMS,HNRNPAB,BUB3,MELK,CDCA3,RBL1,E2F8,OXCT1,PTBP1,HNRNPU,PRKAA2,CHEK1,SEPHS1,NOC2L,NMRAL1,ZNF367,MCM3,GPR153,MDH1,ILF3,SETD9,POLD1,WDR5,CPSF2,MASTL,ATAD2,RRM1,LMNB1,HMGB3,AHCY,OLA1,ACTL6A,ZBED4,HAUS8,CFL1,COPG2,PSMG1,RALY,LY6E,EZH2,SAE1,NCOA5,GAPDH,COX10,CDC7,NEDD1,SMC1A,LIG1,ZMYND19,PAK2,TPGS2,WDR76
TF	Factor: E2F-1; motif: TTGGCGCGRAANNGNM	TF:M00938	FALSE	0.001006577	2.997152935694789	7512	264	139	20045	UHRF1,ENO1,MCM2,COX4I1,POLA1,PRPF8,MCM5,MCM7,RACGAP1,WEE1,H3-3A,PFKP,PRDX3,RPA1,CENPF,POLA2,COQ10A,MSH2,HADH,CCNE2,RBBP7,TPX2,USP10,AMFR,BRIP1,TYMS,RBBP4,CLSPN,CHAF1A,SUZ12,EIF4A3,MCM6,CASP2,MSH6,SPC25,MTHFD1L,TFDP1,PARP2,HNRNPA3,TOP2A,MCM10,POLR1D,PFAS,RAN,KIF4A,IL17RB,KIF22,SMS,NIPSNAP3A,HNRNPAB,COG4,BUB3,BARD1,CARS2,CLPB,UQCRFS1,CDC25A,DAZAP1,MELK,EXOSC10,CDCA3,CKAP2,ORC1,DIAPH3,PTBP1,FKBP4,HN…
TF	Factor: nerf; motif: NNNCCGGAAGTGN	TF:M09901	FALSE	0.001062309	2.9737491220221735	5490	264	110	20045	UHRF1,COX4I1,POLA1,MCM5,AURKB,MCM7,RACGAP1,FAM83D,PFKP,PRDX3,RBM28,RBBP7,TPX2,USP10,RBBP4,SLC25A5,EIF4A3,TFDP1,SGO1,NNT,IARS2,FANCD2,KIF14,RANGAP1,MTFR2,KIF4A,KIF22,SMS,SLC39A6,HNRNPAB,COG4,CARS2,CLPB,TP53,KIF23,MELK,EXOSC10,E2F8,BRCA2,DIAPH3,PTBP1,ARHGEF39,NUDC,GEMIN4,ATP5F1B,NOC2L,NSUN2,ERCC6L,CAPRIN1,ANKLE1,TTC4,TTK,NMRAL1,DCTN5,TOMM34,MRPL37,VIRMA,POLD1,AFG3L2,HSPA8,MASTL,KPNB1,CCT2,SMARCC1,R…
TF	Factor: GABPalpha; motif: RCCGGAWRYN	TF:M02074	FALSE	0.001166804	2.9330022315502315	4702	264	98	20045	UHRF1,POLA1,MCM5,AURKB,MCM7,RACGAP1,WEE1,FAM83D,PRDX3,RBM28,PSMD11,MSH2,RBBP7,TPX2,TOPBP1,SLC25A5,CHAF1A,KIF15,GOT2,FANCD2,KIF14,RANGAP1,MCM10,KIF4A,KIF22,SMS,HNRNPAB,COG4,CLPB,TP53,KIF23,EXOSC10,RBL1,FANCM,E2F8,BRCA2,CEP135,ORC1,DIAPH3,PTBP1,ARHGEF39,NUDC,IDH3A,SEPHS1,NOC2L,DCK,NSUN2,ERCC6L,ANKLE1,TTC4,NMRAL1,DCTN5,MDH1,VIRMA,KIF18A,ILF3,SETD9,CPSF2,AFG3L2,MASTL,CCT2,ATAD2,GLOD4,MREG,KIF24,UBAC1…
TF	Factor: meis1:Elf-1; motif: NTGCCGGAAGTN	TF:M08377	FALSE	0.00119716	2.921847769	11536	264	191	20045	UHRF1,ENO1,COX4I1,ATAD5,POLA1,MCM5,AURKB,MCM7,RACGAP1,WEE1,FAM83D,PFKP,PRDX3,CENPF,CS,POLA2,RBM28,RCC2,STRBP,COQ10A,PSMD11,MSH2,CCNE2,TPX2,USP10,TYMS,RBBP4,CBFB,TOPBP1,SLC25A5,CLSPN,CHAF1A,MCM6,MSH6,SPC25,KNL1,MTHFD1L,BCL7A,TFDP1,PARP2,SGO1,IARS2,GOT2,FANCD2,HNRNPA3,KIF14,RANGAP1,BUB1B,TOP2A,POLR1D,PFAS,MTFR2,RAN,IL17RB,KIF22,NIPSNAP3A,SLC39A6,HNRNPAB,MIS18A,COG4,BUB3,BARD1,CARS2,CLPB,UQCRFS1,CDK…
TF	Factor: LHX4; motif: NNCRTTAN	TF:M11005	FALSE	0.001260588	2.899426934046872	10812	264	182	20045	UHRF1,ENO1,COX4I1,ATAD5,POLA1,MCM5,AURKB,MCM7,RACGAP1,WEE1,H3-3A,FAM83D,PRDX3,POLD2,CENPF,POLA2,RCC2,COQ10A,PSMD11,MSH2,HADH,CCNE2,RBBP7,TPX2,USP10,AMFR,PRMT5,SPAG5,RBBP4,TOPBP1,STMN1,SLC25A5,RAD51AP1,CHAF1A,SUZ12,MSH6,SPC25,UQCRC2,KIF15,KNL1,CBX5,SGO1,NNT,GOT2,FANCD2,HNRNPA3,KIF14,RANGAP1,BUB1B,TOP2A,MCM10,POLR1D,MTFR2,KIF4A,IL17RB,KIF22,SMS,NIPSNAP3A,SLC39A6,COG4,BUB3,CARS2,UQCRFS1,CDK4,TP53,KI…
TF	Factor: Elf-1; motif: NAMCCGGAAGTN	TF:M11447	FALSE	0.001264882	2.8979499443590706	7902	264	144	20045	UHRF1,COX4I1,POLA1,MCM5,AURKB,MCM7,RACGAP1,WEE1,FAM83D,PFKP,PRDX3,RBM28,RCC2,STRBP,COQ10A,MSH2,RBBP7,TPX2,USP10,RBBP4,CBFB,TOPBP1,SLC25A5,CLSPN,EIF4A3,TFDP1,SGO1,NNT,IARS2,FANCD2,KIF14,RANGAP1,TOP2A,MTFR2,KIF4A,IL17RB,KIF22,SMS,NIPSNAP3A,SLC39A6,HNRNPAB,COG4,CARS2,CLPB,DAZAP1,TP53,KIF23,MELK,EXOSC10,RBL1,E2F8,BRCA2,CEP135,ORC1,DIAPH3,PTBP1,ARHGEF39,NUDC,GPSM2,IDH3A,ORC6,GEMIN4,MRPL44,ATP5F1B,NOC2…
TF	Factor: SREBP-1; motif: RTCRCGTGAY; match class: 1	TF:M11081_1	FALSE	0.001357266	2.8673350325692404	8057	264	146	20045	UHRF1,ENO1,MCM2,ATAD5,POLA1,MCM7,WEE1,H3-3A,FAM83D,PRDX3,RPA1,POLD2,CENPF,CS,RBM28,RCC2,STRBP,PSMD11,HADH,CCNE2,RBBP7,USP10,AMFR,PRMT5,RBBP4,STMN1,CHAF1A,SUZ12,EIF4A3,MSH6,UQCRC2,MTHFD1L,TFDP1,CBX5,SGO1,NNT,GOT2,FANCD2,HNRNPA3,RANGAP1,BUB1B,POLR1D,PFAS,MTFR2,RAN,IL17RB,KIF22,SLC39A6,HNRNPAB,BUB3,CARS2,UQCRFS1,CDK4,DAZAP1,KIF23,MELK,AIFM1,RBL1,E2F8,BRCA2,LCP1,PDP2,PTBP1,NUDC,GPSM2,IDH3A,ORC6,GEMIN…
TF	Factor: Pax-5; motif: RRMSWGANWYCTNRAGCGKRACSRYNSM	TF:M00144	FALSE	0.001455385	2.8370220980453453	13516	264	214	20045	UHRF1,MCM2,COX4I1,ATAD5,POLA1,PRPF8,MCM5,AURKB,MCM7,RACGAP1,WEE1,FAM83D,PFKP,PRDX3,RPA1,POLD2,CS,RBM28,RCC2,STRBP,COQ10A,PSMD11,HADH,CCNE2,RBBP7,USP10,AMFR,PRMT5,TYMS,SPAG5,RBBP4,CBFB,TOPBP1,STMN1,SLC25A5,CLSPN,SUZ12,EIF4A3,CASP2,MSH6,UQCRC2,KIF15,KNL1,MTHFD1L,BCL7A,TFDP1,CBX5,NNT,IARS2,GOT2,HNRNPA3,KIF14,RANGAP1,BUB1B,TOP2A,POLR1D,PFAS,MTFR2,RAN,KIF4A,IL17RB,SMS,NIPSNAP3A,SLC39A6,HNRNPAB,COG4,BU…
TF	Factor: Elf-1; motif: ACTTCCGGG	TF:M04714	FALSE	0.001460799	2.8354096786535767	7992	264	145	20045	UHRF1,COX4I1,ATAD5,POLA1,MCM5,AURKB,MCM7,RACGAP1,WEE1,FAM83D,PFKP,PRDX3,RPA1,RBM28,STRBP,COQ10A,MSH2,CCNE2,RBBP7,TPX2,USP10,RBBP4,CBFB,TOPBP1,SLC25A5,CLSPN,CHAF1A,EIF4A3,KIF15,KNL1,TFDP1,SGO1,NNT,IARS2,FANCD2,HNRNPA3,KIF14,RANGAP1,MTFR2,KIF4A,KIF22,SMS,NIPSNAP3A,SLC39A6,HNRNPAB,COG4,CARS2,CLPB,DAZAP1,TP53,KIF23,MELK,EXOSC10,RBL1,E2F8,BRCA2,CEP135,ORC1,DIAPH3,PTBP1,ARHGEF39,NUDC,GPSM2,GEMIN4,ATP5F…
TF	Factor: DP2; motif: NNGGCGGGARN; match class: 1	TF:M12596_1	FALSE	0.001481042	2.829432696683719	264	264	16	20045	MSH2,TYMS,MSH6,NNT,RBL1,PTBP1,NMRAL1,MCM3,GPR153,RRM1,ACTL6A,HAUS8,RALY,EZH2,CDC7,LIG1
TF	Factor: sp4; motif: NNGNARGRGGCGGRGCNNRR	TF:M10072	FALSE	0.001639936	2.785173093516796	10844	264	182	20045	UHRF1,ENO1,ATAD5,POLA1,PRPF8,MCM7,WEE1,H3-3A,FAM83D,PFKP,PRDX3,RPA1,POLD2,CS,RBM28,STRBP,COQ10A,PSMD11,HADH,CCNE2,RBBP7,AMFR,TYMS,SPAG5,RBBP4,CBFB,TOPBP1,STMN1,SLC25A5,CLSPN,SUZ12,EIF4A3,MCM6,CASP2,MSH6,KNL1,MTHFD1L,BCL7A,CBX5,SGO1,IARS2,HNRNPA3,KIF14,TOP2A,POLR1D,PFAS,RAN,IL17RB,KIF22,SMS,NIPSNAP3A,SLC39A6,MIS18A,BUB3,BARD1,CARS2,UQCRFS1,CDK4,CDC25A,DAZAP1,TP53,KIF23,MELK,EXOSC10,CDCA3,RBL1,E2F8…
TF	Factor: SP1; motif: RCCMCRCCCMC	TF:M03920	FALSE	0.001711457	2.766634010317961	7500	264	138	20045	UHRF1,ENO1,POLA1,PRPF8,MCM7,WEE1,H3-3A,PFKP,PRDX3,POLD2,CS,RBM28,COQ10A,HADH,CCNE2,RBBP7,AMFR,TYMS,SPAG5,CBFB,STMN1,SLC25A5,CLSPN,EIF4A3,MCM6,CASP2,MSH6,KIF15,MTHFD1L,SGO1,NNT,IARS2,RANGAP1,BUB1B,TOP2A,POLR1D,PFAS,RAN,KIF22,SMS,NIPSNAP3A,SLC39A6,BARD1,CARS2,CLPB,UQCRFS1,CDK4,CDC25A,DAZAP1,TP53,KIF23,CDCA3,RBL1,E2F8,BRCA2,CKAP2,ORC1,FKBP4,MEX3C,HNRNPU,PRKAA2,CHEK1,GPSM2,IDH3A,ORC6,GEMIN4,MRPL44,NO…
TF	Factor: GABP-alpha; motif: CTTCCK	TF:M01660	FALSE	0.001796103	2.7456688714901563	11340	264	188	20045	UHRF1,COX4I1,ATAD5,POLA1,MCM5,AURKB,MCM7,RACGAP1,WEE1,FAM83D,PFKP,PRDX3,RBM28,RCC2,STRBP,COQ10A,MSH2,RBBP7,TPX2,USP10,AMFR,TYMS,RBBP4,CBFB,TOPBP1,STMN1,SLC25A5,CLSPN,CHAF1A,EIF4A3,MCM6,MSH6,UQCRC2,KIF15,KNL1,TFDP1,SGO1,NNT,IARS2,FANCD2,KIF14,RANGAP1,BUB1B,TOP2A,POLR1D,MTFR2,RAN,KIF4A,IL17RB,KIF22,SMS,NIPSNAP3A,SLC39A6,HNRNPAB,COG4,BARD1,CARS2,CLPB,CDK4,CDC25A,DAZAP1,TP53,KIF23,MELK,EXOSC10,E2F8,B…
TF	Factor: ELF1; motif: NCCGGAARTN	TF:M02053	FALSE	0.00189344	2.722748486311951	6166	264	119	20045	UHRF1,MCM2,POLA1,PRPF8,MCM5,MCM7,RACGAP1,WEE1,FAM83D,PFKP,PRDX3,RPA1,CENPF,RBM28,PSMD11,MSH2,CCNE2,RBBP7,TPX2,RBBP4,CBFB,TOPBP1,CHAF1A,CASP2,KIF15,TFDP1,SGO1,GOT2,FANCD2,HNRNPA3,KIF14,RANGAP1,MCM10,MTFR2,KIF4A,SMS,HNRNPAB,COG4,CARS2,CLPB,TP53,KIF23,RBL1,FANCM,BRCA2,CEP135,ORC1,PTBP1,ARHGEF39,NUDC,IDH3A,MRPL44,SEPHS1,NOC2L,DCK,NSUN2,ERCC6L,ANKLE1,MCM3,DCTN5,MRPL37,MDH1,VIRMA,KIF18A,ILF3,SETD9,POLD…
TF	Factor: Pet-1; motif: GCNGGAAGYG	TF:M09918	FALSE	0.00190626	2.719817843948404	13904	264	218	20045	UHRF1,ENO1,MCM2,COX4I1,ATAD5,POLA1,PRPF8,MCM5,AURKB,MCM7,WEE1,H3-3A,FAM83D,PFKP,PRDX3,RPA1,POLD2,CS,POLA2,RBM28,RCC2,STRBP,COQ10A,PSMD11,MSH2,CCNE2,RBBP7,TPX2,USP10,AMFR,TYMS,SPAG5,RBBP4,CBFB,TOPBP1,STMN1,SLC25A5,CLSPN,CHAF1A,SUZ12,EIF4A3,MCM6,CASP2,MSH6,SPC25,KIF15,KNL1,MTHFD1L,BCL7A,PARP2,CBX5,SGO1,GOT2,FANCD2,HNRNPA3,KIF14,RANGAP1,BUB1B,TOP2A,MCM10,POLR1D,MTFR2,RAN,KIF4A,IL17RB,SMS,SLC39A6,HNR…
TF	Factor: Foxn2; motif: NNGCGTCNNNNNGACGCNN; match class: 1	TF:M11541_1	FALSE	0.001925393	2.7154806526761455	5687	264	112	20045	ENO1,ATAD5,MCM5,RACGAP1,FAM83D,PFKP,POLD2,CENPF,RCC2,STRBP,PSMD11,MSH2,HADH,USP10,TYMS,RBBP4,CBFB,STMN1,RAD51AP1,EIF4A3,MCM6,CASP2,MSH6,SPC25,KIF15,MTHFD1L,TFDP1,FANCD2,HNRNPA3,RAN,KIF4A,NIPSNAP3A,HNRNPAB,UQCRFS1,CDC25A,DAZAP1,KIF23,EXOSC10,CDCA3,RBL1,CEP135,PTBP1,FKBP4,MEX3C,CHEK1,GPSM2,IDH3A,ORC6,GEMIN4,MRPL44,ATP5F1B,NOC2L,DCK,NSUN2,CAPRIN1,ANKLE1,TTC4,TTK,NMRAL1,TRAP1,EFTUD2,DCTN5,PCNA,NDUFV1…
TF	Factor: SP4; motif: GGCCCCGCCCCCN	TF:M13135	FALSE	0.001977353	2.7039158383480246	5758	264	113	20045	UHRF1,ENO1,H3-3A,FAM83D,PFKP,PRDX3,CS,RBM28,COQ10A,HADH,CCNE2,RBBP7,TYMS,SPAG5,STMN1,CLSPN,EIF4A3,MCM6,CASP2,MSH6,MTHFD1L,IARS2,HNRNPA3,POLR1D,PFAS,RAN,KIF22,SMS,NIPSNAP3A,SLC39A6,BARD1,CARS2,UQCRFS1,CDK4,CDC25A,DAZAP1,KIF23,EXOSC10,RBL1,E2F8,BRCA2,CKAP2,OXCT1,ORC1,FKBP4,MEX3C,HNRNPU,PRKAA2,CHEK1,GPSM2,IDH3A,ORC6,GEMIN4,MRPL44,NOC2L,DCK,NSUN2,KAT2A,ANKLE1,NMRAL1,TRAP1,ZNF367,PCNA,TOMM34,GPR153,KI…
TF	Factor: pax-6; motif: NYACGCNTSANYGCNYN	TF:M11881	FALSE	0.00204051	2.6902612170175804	13468	264	213	20045	MCM2,COX4I1,ATAD5,POLA1,PRPF8,MCM5,AURKB,MCM7,RACGAP1,WEE1,H3-3A,FAM83D,PFKP,PRDX3,POLD2,CENPF,CS,POLA2,RCC2,PSMD11,MSH2,HADH,CCNE2,RBBP7,USP10,AMFR,BRIP1,PRMT5,TYMS,SPAG5,RBBP4,CBFB,TOPBP1,STMN1,SLC25A5,RAD51AP1,SUZ12,EIF4A3,MCM6,CASP2,MSH6,UQCRC2,KIF15,KNL1,MTHFD1L,BCL7A,TFDP1,CBX5,IARS2,GOT2,HNRNPA3,KIF14,RANGAP1,TOP2A,POLR1D,PFAS,MTFR2,RAN,KIF22,SMS,NIPSNAP3A,SLC39A6,HNRNPAB,MIS18A,COG4,BARD1…
TF	Factor: meis1:Elf-1; motif: NTGCCGGAAGTN; match class: 1	TF:M08377_1	FALSE	0.00211125	2.6754604106313673	5157	264	104	20045	UHRF1,COX4I1,ATAD5,POLA1,MCM7,RACGAP1,WEE1,PFKP,POLA2,RBM28,STRBP,PSMD11,CCNE2,USP10,RBBP4,SLC25A5,CLSPN,MCM6,MSH6,KNL1,TFDP1,SGO1,IARS2,HNRNPA3,RANGAP1,BUB1B,POLR1D,PFAS,RAN,NIPSNAP3A,COG4,CLPB,KIF23,MELK,E2F8,BRCA2,ORC1,PTBP1,FKBP4,MEX3C,CHEK1,NUDC,GPSM2,ORC6,NOC2L,DCK,NSUN2,ERCC6L,TTC4,CCNB3,NMRAL1,SGO2,ZNF367,EFTUD2,DCTN5,GPR153,VIRMA,SETD9,NCAPG2,HSPA8,MASTL,CCT2,ATAD2,SMARCC1,RRM2,RRM1,DSN1…
TF	Factor: pax-2; motif: NCGTCACGCNYSRNYGCNYN	TF:M11877	FALSE	0.002200895	2.6574005816807422	11775	264	193	20045	UHRF1,ENO1,MCM2,COX4I1,ATAD5,POLA1,PRPF8,AURKB,MCM7,RACGAP1,WEE1,FAM83D,PFKP,RPA1,POLD2,CENPF,CS,POLA2,RBM28,COQ10A,PSMD11,HADH,CCNE2,RBBP7,TPX2,USP10,BRIP1,TYMS,RBBP4,CBFB,CLSPN,SUZ12,EIF4A3,MCM6,CASP2,MSH6,UQCRC2,MTHFD1L,BCL7A,TFDP1,CBX5,SGO1,GOT2,HNRNPA3,KIF14,RANGAP1,BUB1B,TOP2A,PFAS,RAN,KIF4A,IL17RB,SMS,NIPSNAP3A,SLC39A6,HNRNPAB,MIS18A,BARD1,CLPB,UQCRFS1,CDK4,DAZAP1,TP53,MELK,EXOSC10,CDCA3,A…
TF	Factor: Sp1; motif: NWRGCCMCGCCCMCN	TF:M12151	FALSE	0.002298661	2.6385251053901384	7031	264	131	20045	UHRF1,POLA1,WEE1,H3-3A,PFKP,PRDX3,CS,COQ10A,HADH,RBBP7,AMFR,TYMS,SPAG5,STMN1,CLSPN,EIF4A3,MCM6,CASP2,MSH6,KIF15,MTHFD1L,IARS2,RANGAP1,BUB1B,TOP2A,POLR1D,PFAS,RAN,IL17RB,KIF22,SMS,NIPSNAP3A,SLC39A6,MIS18A,BARD1,CARS2,CLPB,UQCRFS1,CDK4,CDC25A,DAZAP1,KIF23,EXOSC10,CDCA3,E2F8,BRCA2,CKAP2,OXCT1,ORC1,FKBP4,MEX3C,HNRNPU,PRKAA2,CHEK1,IDH3A,ORC6,GEMIN4,NOC2L,DCK,NSUN2,KAT2A,ERCC6L,ANKLE1,TTC4,TTK,NMRAL1,T…
TF	Factor: E2F3; motif: NNRGMKGGAR	TF:M12598	FALSE	0.002307463	2.6368652817185767	12789	264	205	20045	UHRF1,ENO1,ATAD5,PRPF8,MCM5,AURKB,MCM7,RACGAP1,WEE1,H3-3A,FAM83D,PFKP,PRDX3,RPA1,POLD2,CENPF,CS,POLA2,RBM28,RCC2,STRBP,PSMD11,MSH2,CCNE2,RBBP7,TPX2,AMFR,PRMT5,TYMS,SPAG5,CBFB,STMN1,RAD51AP1,CLSPN,CHAF1A,SUZ12,EIF4A3,CASP2,MSH6,SPC25,UQCRC2,KNL1,MTHFD1L,BCL7A,TFDP1,PARP2,CBX5,NNT,IARS2,GOT2,FANCD2,HNRNPA3,TOP2A,POLR1D,PFAS,RAN,KIF4A,IL17RB,KIF22,SMS,NIPSNAP3A,HNRNPAB,MIS18A,COG4,BUB3,BARD1,CARS2,C…
TF	Factor: MAZ; motif: GGGMGGGGSSGGGGGGGGGGGG	TF:M09636	FALSE	0.002389689	2.6216586724910904	16635	264	246	20045	UHRF1,ENO1,MCM2,COX4I1,POLA1,PRPF8,MCM5,AURKB,MCM7,RACGAP1,WEE1,H3-3A,FAM83D,PFKP,PRDX3,RPA1,POLD2,CENPF,CS,POLA2,RBM28,RCC2,STRBP,COQ10A,PSMD11,MSH2,HADH,CCNE2,RBBP7,TPX2,USP10,AMFR,PRMT5,TYMS,SPAG5,RBBP4,CBFB,TOPBP1,STMN1,SLC25A5,RAD51AP1,CLSPN,CHAF1A,SUZ12,EIF4A3,MCM6,CASP2,MSH6,SPC25,UQCRC2,KIF15,KNL1,MTHFD1L,BCL7A,TFDP1,PARP2,CBX5,SGO1,NNT,IARS2,GOT2,HNRNPA3,KIF14,RANGAP1,BUB1B,TOP2A,MCM10,P…
TF	Factor: SP2; motif: GGGCGGGAC	TF:M01783	FALSE	0.002461611	2.608780605065341	9405	264	163	20045	UHRF1,ENO1,MCM2,ATAD5,PRPF8,MCM7,H3-3A,PFKP,PRDX3,POLD2,CS,RBM28,RCC2,COQ10A,HADH,CCNE2,RBBP7,USP10,AMFR,PRMT5,TYMS,SPAG5,TOPBP1,STMN1,SLC25A5,CLSPN,EIF4A3,MCM6,CASP2,MSH6,SPC25,UQCRC2,KNL1,MTHFD1L,TFDP1,SGO1,IARS2,TOP2A,POLR1D,PFAS,MTFR2,RAN,KIF4A,IL17RB,KIF22,SMS,NIPSNAP3A,SLC39A6,HNRNPAB,MIS18A,BARD1,CARS2,CLPB,UQCRFS1,CDK4,CDC25A,DAZAP1,KIF23,EXOSC10,RBL1,FANCM,E2F8,BRCA2,CKAP2,PDP2,OXCT1,ORC…
TF	Factor: Elk-1; motif: NRSCGGAAGNN	TF:M11434	FALSE	0.002603379	2.584462560595663	8430	264	150	20045	UHRF1,COX4I1,ATAD5,POLA1,MCM5,AURKB,MCM7,RACGAP1,FAM83D,PFKP,PRDX3,RBM28,STRBP,COQ10A,MSH2,RBBP7,TPX2,USP10,RBBP4,STMN1,SLC25A5,EIF4A3,MCM6,MSH6,UQCRC2,KNL1,TFDP1,SGO1,IARS2,FANCD2,KIF14,RANGAP1,TOP2A,MTFR2,RAN,KIF4A,IL17RB,KIF22,SMS,SLC39A6,COG4,BARD1,CARS2,CLPB,CDC25A,DAZAP1,TP53,KIF23,MELK,EXOSC10,E2F8,BRCA2,ORC1,DIAPH3,PTBP1,FKBP4,ARHGEF39,HNRNPU,NUDC,ORC6,GEMIN4,MRPL44,ATP5F1B,NOC2L,DCK,NSUN…
TF	Factor: GABP-alpha; motif: CTTCCK; match class: 1	TF:M01660_1	FALSE	0.002696376	2.569219583120507	5249	264	105	20045	UHRF1,ATAD5,POLA1,MCM5,MCM7,PFKP,RBM28,STRBP,USP10,AMFR,RBBP4,SLC25A5,CLSPN,EIF4A3,MCM6,KNL1,SGO1,IARS2,FANCD2,RANGAP1,POLR1D,MTFR2,NIPSNAP3A,HNRNPAB,COG4,BARD1,CLPB,DAZAP1,TP53,KIF23,MELK,E2F8,BRCA2,ORC1,DIAPH3,PTBP1,ARHGEF39,MEX3C,HNRNPU,NUDC,GPSM2,GEMIN4,ATP5F1B,NOC2L,CAPRIN1,TTC4,NMRAL1,SGO2,EFTUD2,DCTN5,TOMM34,GPR153,VIRMA,SETD9,POLD1,CPSF2,AFG3L2,HSPA8,MASTL,CCT2,ATAD2,SMARCC1,RRM2,GLOD4,RA…
TF	Factor: ER71:Pax-5; motif: ACCGGAACYACGCWTSANTG	TF:M08266	FALSE	0.002717254	2.5658698411562106	14675	264	226	20045	UHRF1,ENO1,MCM2,COX4I1,ATAD5,POLA1,PRPF8,MCM5,AURKB,MCM7,RACGAP1,WEE1,H3-3A,FAM83D,PFKP,PRDX3,RPA1,POLD2,CENPF,CS,POLA2,RBM28,RCC2,STRBP,COQ10A,PSMD11,MSH2,HADH,CCNE2,TPX2,USP10,AMFR,PRMT5,TYMS,RBBP4,CBFB,TOPBP1,STMN1,SLC25A5,RAD51AP1,CLSPN,CHAF1A,SUZ12,EIF4A3,MCM6,CASP2,MSH6,SPC25,KIF15,KNL1,BCL7A,TFDP1,PARP2,SGO1,NNT,GOT2,FANCD2,HNRNPA3,KIF14,RANGAP1,BUB1B,TOP2A,MCM10,POLR1D,PFAS,MTFR2,RAN,KIF4…
TF	Factor: E2F-8; motif: NNTTCCCGCCAAAW	TF:M11537	FALSE	0.002852313	2.5448028129676286	542	264	23	20045	UHRF1,WEE1,TYMS,CHAF1A,MSH6,SPC25,CBX5,FANCD2,IL17RB,CDCA3,CHEK1,MCM3,CENPU,MDH1,POLD1,MASTL,ATAD2,EZH2,HPF1,FANCA,SMC1A,MCMBP,WDR76
TF	Factor: Pax-3; motif: NNNNNNCGTCACGSTYNNNNN	TF:M00327	FALSE	0.002891656	2.5388534183936367	13598	264	214	20045	UHRF1,ENO1,MCM2,COX4I1,ATAD5,POLA1,PRPF8,MCM5,AURKB,MCM7,H3-3A,FAM83D,PFKP,PRDX3,RPA1,POLD2,CENPF,CS,POLA2,RBM28,STRBP,COQ10A,PSMD11,HADH,CCNE2,RBBP7,TPX2,USP10,AMFR,PRMT5,TYMS,SPAG5,RBBP4,CBFB,STMN1,SLC25A5,RAD51AP1,CLSPN,CHAF1A,SUZ12,EIF4A3,MCM6,CASP2,MSH6,UQCRC2,KNL1,MTHFD1L,BCL7A,TFDP1,PARP2,CBX5,SGO1,NNT,IARS2,GOT2,FANCD2,HNRNPA3,KIF14,RANGAP1,BUB1B,TOP2A,POLR1D,PFAS,MTFR2,RAN,KIF4A,KIF22,SM…
TF	Factor: Elk-1:Pax-5; motif: ACCGGAACYACGCWTSANYG	TF:M08225	FALSE	0.00289988	2.537619918	14315	264	222	20045	UHRF1,ENO1,COX4I1,ATAD5,POLA1,PRPF8,MCM5,AURKB,MCM7,RACGAP1,WEE1,H3-3A,FAM83D,PFKP,PRDX3,RPA1,POLD2,CENPF,CS,POLA2,RBM28,RCC2,STRBP,PSMD11,MSH2,HADH,CCNE2,RBBP7,TPX2,USP10,AMFR,PRMT5,TYMS,RBBP4,CBFB,STMN1,SLC25A5,RAD51AP1,CLSPN,CHAF1A,SUZ12,EIF4A3,MCM6,MSH6,SPC25,UQCRC2,KIF15,KNL1,MTHFD1L,BCL7A,TFDP1,PARP2,SGO1,NNT,GOT2,FANCD2,HNRNPA3,KIF14,RANGAP1,BUB1B,TOP2A,MCM10,POLR1D,PFAS,RAN,KIF4A,KIF22,SM…
TF	Factor: E2F-1:TBR2; motif: NGGTGNNANGGCGCNNTNNCRNNN	TF:M08523	FALSE	0.003018375	2.5202268080314543	12482	264	201	20045	UHRF1,ENO1,MCM2,COX4I1,POLA1,PRPF8,MCM5,MCM7,RACGAP1,WEE1,H3-3A,FAM83D,PFKP,PRDX3,RPA1,POLD2,CENPF,CS,POLA2,RCC2,STRBP,COQ10A,PSMD11,MSH2,HADH,CCNE2,RBBP7,USP10,BRIP1,TYMS,SPAG5,RBBP4,CBFB,CLSPN,CHAF1A,SUZ12,EIF4A3,MCM6,CASP2,MSH6,KIF15,MTHFD1L,BCL7A,TFDP1,PARP2,IARS2,GOT2,HNRNPA3,KIF14,RANGAP1,TOP2A,POLR1D,PFAS,RAN,KIF4A,IL17RB,KIF22,SMS,HNRNPAB,MIS18A,BUB3,CARS2,CLPB,UQCRFS1,CDC25A,DAZAP1,KIF23…
TF	Factor: ETS1; motif: ACCGGAARYN; match class: 1	TF:M03977_1	FALSE	0.003079854	2.511469916834381	4797	264	98	20045	UHRF1,COX4I1,POLA1,MCM5,MCM7,RACGAP1,WEE1,PFKP,RPA1,CENPF,POLA2,RBM28,PSMD11,MSH2,CCNE2,TPX2,USP10,CBFB,TOPBP1,MCM6,TFDP1,HNRNPA3,KIF14,RANGAP1,MCM10,KIF22,SMS,SLC39A6,HNRNPAB,BARD1,CLPB,UQCRFS1,DAZAP1,TP53,AIFM1,FANCM,E2F8,CEP135,ORC1,DIAPH3,PTBP1,CHEK1,NUDC,GEMIN4,MRPL44,NOC2L,DCK,NSUN2,ERCC6L,CAPRIN1,TTC4,ZNF367,MCM3,DCTN5,CENPU,VIRMA,KIF18A,SETD9,AFG3L2,MASTL,KPNB1,CCT2,SMARCC1,GLOD4,RAD1,DSN…
TF	Factor: E2F-1; motif: TWSGCGCGAAAAYKR; match class: 1	TF:M00024_1	FALSE	0.00311234	2.506912915970697	2728	264	65	20045	UHRF1,MCM2,ATAD5,MCM5,H3-3A,PRDX3,POLA2,RBM28,HADH,RBBP4,TOPBP1,EIF4A3,MCM6,CASP2,MSH6,SPC25,CBX5,HNRNPA3,PFAS,SMS,COG4,CLPB,CDK4,TP53,MELK,AIFM1,RBL1,PTBP1,CHEK1,GPSM2,IDH3A,GEMIN4,MRPL44,ATP5F1B,SEPHS1,ZNF367,MCM3,CENPU,MRPL37,ILF3,POLD1,CPSF2,KPNB1,RRM2,RAD1,UBAC1,HLTF,ZBED4,HAUS8,ESPL1,ACTR2,MIS18BP1,PRIM2,S1PR1,AURKA,GZF1,SMC4,COPRS,TMEM70,HPF1,GAPDH,CDC7,LIG1,ZMYND19,SF3B3
TF	Factor: nerf; motif: NRRNSCGGAAGNRNNNN	TF:M09606	FALSE	0.003266639	2.4858987960494465	6435	264	122	20045	UHRF1,COX4I1,POLA1,MCM5,AURKB,MCM7,FAM83D,PFKP,PRDX3,RBM28,STRBP,MSH2,RBBP7,USP10,AMFR,TYMS,RBBP4,CBFB,SLC25A5,EIF4A3,MCM6,MSH6,KNL1,SGO1,NNT,IARS2,FANCD2,KIF14,TOP2A,MTFR2,RAN,KIF4A,IL17RB,SMS,SLC39A6,HNRNPAB,COG4,CLPB,CDC25A,TP53,KIF23,MELK,E2F8,BRCA2,ORC1,DIAPH3,PTBP1,FKBP4,ARHGEF39,HNRNPU,NUDC,ORC6,GEMIN4,MRPL44,NOC2L,NSUN2,ETFA,ERCC6L,CAPRIN1,ANKLE1,TTC4,TTK,CCNB3,NMRAL1,SGO2,DCTN5,TOMM34,GP…
TF	Factor: RUNX2; motif: NRACCGCAAACCGCAN; match class: 1	TF:M04106_1	FALSE	0.003732487	2.4280017448077014	8623	264	152	20045	UHRF1,ENO1,MCM2,MCM5,MCM7,WEE1,H3-3A,PFKP,PRDX3,RPA1,POLD2,CENPF,CS,POLA2,RCC2,STRBP,PSMD11,MSH2,CCNE2,RBBP7,TPX2,USP10,CBFB,TOPBP1,STMN1,SLC25A5,CHAF1A,SUZ12,MSH6,KNL1,MTHFD1L,BCL7A,TFDP1,CBX5,SGO1,NNT,GOT2,FANCD2,HNRNPA3,RANGAP1,BUB1B,TOP2A,POLR1D,PFAS,RAN,IL17RB,SMS,HNRNPAB,CDC25A,MELK,RBL1,BRCA2,CKAP2,PDP2,OXCT1,CEP135,ORC1,DIAPH3,FKBP4,ARHGEF39,HNRNPU,CHEK1,NUDC,MRPL44,ATP5F1B,SEPHS1,DCK,KAT…
TF	Factor: c-Myc:Max; motif: GCCAYGYGSN	TF:M00322	FALSE	0.003781132	2.4223782156987657	8031	264	144	20045	UHRF1,ENO1,MCM2,POLA1,AURKB,RACGAP1,WEE1,H3-3A,FAM83D,POLD2,CENPF,POLA2,RCC2,STRBP,COQ10A,HADH,CCNE2,RBBP7,AMFR,CBFB,STMN1,SLC25A5,CHAF1A,MSH6,KNL1,MTHFD1L,TFDP1,PARP2,CBX5,SGO1,NNT,HNRNPA3,RANGAP1,BUB1B,POLR1D,MTFR2,RAN,KIF22,SMS,NIPSNAP3A,SLC39A6,HNRNPAB,MIS18A,BUB3,CDK4,CDC25A,DAZAP1,MELK,CDCA3,FANCM,BRCA2,LCP1,PDP2,PTBP1,FKBP4,MEX3C,PRKAA2,NUDC,IDH3A,ORC6,GEMIN4,NOC2L,NSUN2,KAT2A,ERCC6L,ANKLE…
TF	Factor: ETV4; motif: ACCGGAAGTN	TF:M13031	FALSE	0.003841019	2.415553528653084	11030	264	183	20045	UHRF1,ENO1,MCM2,COX4I1,ATAD5,POLA1,MCM5,AURKB,MCM7,RACGAP1,WEE1,FAM83D,PFKP,PRDX3,RPA1,CS,RBM28,STRBP,COQ10A,PSMD11,MSH2,CCNE2,RBBP7,TPX2,USP10,RBBP4,CBFB,TOPBP1,SLC25A5,CHAF1A,EIF4A3,MCM6,MSH6,KIF15,KNL1,BCL7A,TFDP1,SGO1,NNT,IARS2,GOT2,FANCD2,HNRNPA3,KIF14,RANGAP1,BUB1B,MTFR2,RAN,KIF4A,IL17RB,KIF22,SMS,SLC39A6,HNRNPAB,COG4,BARD1,CARS2,CLPB,UQCRFS1,CDK4,DAZAP1,TP53,KIF23,MELK,EXOSC10,AIFM1,RBL1,F…
TF	Factor: Sp1; motif: NGGGGGCGGGGCCNGGGGGGGG	TF:M10071	FALSE	0.003855091	2.413965383831963	8777	264	154	20045	UHRF1,ENO1,POLA1,H3-3A,PFKP,PRDX3,POLD2,CS,RBM28,RCC2,STRBP,COQ10A,PSMD11,HADH,CCNE2,RBBP7,AMFR,TYMS,SPAG5,CBFB,TOPBP1,STMN1,SLC25A5,CLSPN,MCM6,CASP2,MSH6,MTHFD1L,BCL7A,TFDP1,SGO1,NNT,IARS2,HNRNPA3,MCM10,POLR1D,PFAS,RAN,KIF4A,KIF22,SMS,NIPSNAP3A,SLC39A6,MIS18A,BARD1,CARS2,UQCRFS1,CDK4,CDC25A,DAZAP1,KIF23,MELK,RBL1,E2F8,BRCA2,CKAP2,PDP2,OXCT1,ORC1,PTBP1,FKBP4,ARHGEF39,MEX3C,HNRNPU,PRKAA2,CHEK1,GPS…
TF	Factor: SREBP-1; motif: RTCRCGTGAY	TF:M11081	FALSE	0.003930247	2.4055801246922117	11275	264	186	20045	UHRF1,ENO1,MCM2,ATAD5,POLA1,PRPF8,MCM7,WEE1,H3-3A,FAM83D,PRDX3,RPA1,POLD2,CENPF,CS,RBM28,RCC2,STRBP,PSMD11,MSH2,HADH,CCNE2,RBBP7,USP10,AMFR,PRMT5,TYMS,SPAG5,RBBP4,CBFB,STMN1,CHAF1A,SUZ12,EIF4A3,MSH6,UQCRC2,MTHFD1L,BCL7A,TFDP1,CBX5,SGO1,NNT,GOT2,FANCD2,HNRNPA3,RANGAP1,BUB1B,POLR1D,PFAS,MTFR2,RAN,IL17RB,KIF22,NIPSNAP3A,SLC39A6,HNRNPAB,BUB3,CARS2,CLPB,UQCRFS1,CDK4,DAZAP1,KIF23,MELK,EXOSC10,CDCA3,AIF…
TF	Factor: LKLF; motif: NGGGCGG	TF:M05499	FALSE	0.004472399	2.3494594104241835	8125	264	145	20045	MCM2,COX4I1,AURKB,MCM7,WEE1,FAM83D,PFKP,PRDX3,POLD2,CENPF,CS,POLA2,STRBP,COQ10A,PSMD11,MSH2,HADH,CCNE2,RBBP7,AMFR,PRMT5,TYMS,RBBP4,CBFB,TOPBP1,STMN1,SLC25A5,RAD51AP1,CLSPN,SUZ12,MCM6,CASP2,MSH6,KIF15,TFDP1,PARP2,CBX5,IARS2,GOT2,KIF14,TOP2A,POLR1D,PFAS,RAN,HNRNPAB,MIS18A,BARD1,CARS2,CLPB,UQCRFS1,CDC25A,DAZAP1,KIF23,BRCA2,CKAP2,PDP2,OXCT1,CEP135,ORC1,DIAPH3,PTBP1,FKBP4,MEX3C,HNRNPU,PRKAA2,CHEK1,NUD…
TF	Factor: KLF17; motif: NGGGCGG	TF:M05386	FALSE	0.004472399	2.3494594104241835	8125	264	145	20045	MCM2,COX4I1,AURKB,MCM7,WEE1,FAM83D,PFKP,PRDX3,POLD2,CENPF,CS,POLA2,STRBP,COQ10A,PSMD11,MSH2,HADH,CCNE2,RBBP7,AMFR,PRMT5,TYMS,RBBP4,CBFB,TOPBP1,STMN1,SLC25A5,RAD51AP1,CLSPN,SUZ12,MCM6,CASP2,MSH6,KIF15,TFDP1,PARP2,CBX5,IARS2,GOT2,KIF14,TOP2A,POLR1D,PFAS,RAN,HNRNPAB,MIS18A,BARD1,CARS2,CLPB,UQCRFS1,CDC25A,DAZAP1,KIF23,BRCA2,CKAP2,PDP2,OXCT1,CEP135,ORC1,DIAPH3,PTBP1,FKBP4,MEX3C,HNRNPU,PRKAA2,CHEK1,NUD…
TF	Factor: E2F-8; motif: NNTTCCCGCCAAAW; match class: 1	TF:M11537_1	FALSE	0.004625234	2.3348663230251856	16	264	5	20045	UHRF1,MSH6,MCM3,EZH2,SMC1A
TF	Factor: Erm; motif: NNSCGGAWGYN	TF:M11424	FALSE	0.004696873	2.328191214483705	8353	264	148	20045	UHRF1,MCM2,COX4I1,POLA1,MCM5,AURKB,MCM7,RACGAP1,FAM83D,PFKP,PRDX3,RBM28,STRBP,COQ10A,MSH2,RBBP7,TPX2,USP10,RBBP4,SLC25A5,CLSPN,EIF4A3,MCM6,MSH6,TFDP1,SGO1,NNT,IARS2,FANCD2,HNRNPA3,KIF14,RANGAP1,TOP2A,MTFR2,RAN,KIF4A,IL17RB,KIF22,SMS,SLC39A6,HNRNPAB,COG4,CARS2,CLPB,DAZAP1,TP53,KIF23,MELK,EXOSC10,E2F8,BRCA2,CEP135,ORC1,DIAPH3,PTBP1,FKBP4,ARHGEF39,CHEK1,NUDC,GPSM2,ORC6,GEMIN4,MRPL44,ATP5F1B,NOC2L,NS…
TF	Factor: E2F2; motif: NNTTTTGGCGCCAAAAWN; match class: 1	TF:M03959_1	FALSE	0.004923512	2.307724997	3004	264	69	20045	MCM2,MCM5,MCM7,H3-3A,POLD2,POLA2,HADH,RBBP4,CBFB,TOPBP1,RAD51AP1,CLSPN,SUZ12,EIF4A3,MCM6,KIF15,KNL1,BUB1B,MCM10,SMS,SLC39A6,HNRNPAB,COG4,CDC25A,TP53,RBL1,E2F8,CKAP2,LCP1,CHEK1,GPSM2,MRPL44,ATP5F1B,CAPRIN1,TTK,CCNB3,SGO2,CENPU,MDH1,KIF18A,ILF3,CPSF2,ATAD2,RRM2,GLOD4,RAD1,HMGB3,GTF2I,CASP8AP2,SRD5A3,RALY,ERI1,PRIM2,CENPL,TRAIP,ODF2,CENPJ,SMC4,NUP205,SAE1,NOL9,FANCA,KIF20A,NEDD1,PAK2,TPGS2,WDR76,SF3…
TF	Factor: BSX; motif: NNCGTTAN	TF:M10591	FALSE	0.005168586	2.2866282743371067	7922	264	142	20045	UHRF1,ATAD5,POLA1,AURKB,MCM7,RACGAP1,WEE1,H3-3A,FAM83D,POLD2,POLA2,PSMD11,MSH2,HADH,CCNE2,RBBP7,TPX2,USP10,PRMT5,SPAG5,RBBP4,SLC25A5,CHAF1A,MSH6,SPC25,UQCRC2,KIF15,CBX5,SGO1,NNT,GOT2,FANCD2,HNRNPA3,KIF14,RANGAP1,TOP2A,MCM10,POLR1D,MTFR2,KIF4A,IL17RB,KIF22,NIPSNAP3A,SLC39A6,COG4,BUB3,CDK4,TP53,KIF23,EXOSC10,CDCA3,FANCM,E2F8,CKAP2,PDP2,OXCT1,CEP135,ORC1,DIAPH3,ARHGEF39,PRKAA2,GPSM2,ORC6,GEMIN4,MRPL…
TF	Factor: ER81; motif: NNCCGGAAGYG	TF:M09913	FALSE	0.005319595	2.274121453079674	2950	264	68	20045	COX4I1,POLA1,AURKB,FAM83D,PFKP,PRDX3,RBM28,MSH2,RBBP7,USP10,SLC25A5,EIF4A3,FANCD2,KIF14,KIF4A,SMS,HNRNPAB,COG4,CLPB,TP53,KIF23,MELK,E2F8,DIAPH3,PTBP1,ARHGEF39,NUDC,NOC2L,NSUN2,CAPRIN1,ANKLE1,TTC4,NMRAL1,DCTN5,VIRMA,AFG3L2,CCT2,SMARCC1,UBAC1,AHCY,ACTL6A,ZBED4,HAUS8,ESPL1,ACTR2,MTRR,RALY,POLDIP2,ERI1,DLGAP5,ATIC,SURF2,AURKA,CGGBP1,TRAIP,GZF1,ODF2,PGAM5,PTGES2,NPAT,HPF1,COX10,NEDD1,TUFM,MCMBP,LIG1,K…
TF	Factor: pax-6; motif: NYACGCWTSANYGMNCN; match class: 1	TF:M11880_1	FALSE	0.00549741	2.2598418417088633	7204	264	132	20045	UHRF1,MCM2,ATAD5,POLA1,PRPF8,MCM5,MCM7,RACGAP1,WEE1,H3-3A,FAM83D,PRDX3,CENPF,CS,POLA2,RCC2,MSH2,HADH,CCNE2,RBBP7,USP10,AMFR,RBBP4,CBFB,STMN1,CHAF1A,SUZ12,EIF4A3,MSH6,KIF15,HNRNPA3,KIF14,RANGAP1,PFAS,MTFR2,RAN,KIF22,SMS,NIPSNAP3A,SLC39A6,HNRNPAB,MIS18A,COG4,BARD1,CARS2,CLPB,DAZAP1,MELK,CDCA3,RBL1,FANCM,BRCA2,CKAP2,PDP2,OXCT1,PTBP1,MEX3C,CHEK1,NUDC,GPSM2,ORC6,GEMIN4,ATP5F1B,SEPHS1,NOC2L,DCK,KAT2A,E…
TF	Factor: E2F-3; motif: NNGGCGGGAAA; match class: 1	TF:M09893_1	FALSE	0.005691068	2.2448061902949137	1373	264	40	20045	UHRF1,WEE1,H3-3A,MSH2,TYMS,CLSPN,MSH6,NNT,GOT2,RAN,MIS18A,COG4,BARD1,RBL1,ORC1,DIAPH3,PTBP1,KAT2A,NMRAL1,EFTUD2,MCM3,GPR153,NDUFV1,NCAPG2,WDR5,RRM1,LMNB1,ACTL6A,HAUS8,CFL1,RALY,LY6E,EZH2,SAE1,ZW10,FANCA,CDC7,SMC1A,LIG1,ZMYND19
TF	Factor: Erg; motif: NACCGGAARTN; match class: 1	TF:M11396_1	FALSE	0.006192335	2.2081455412755315	5068	264	101	20045	UHRF1,ENO1,COX4I1,POLA1,MCM5,MCM7,RACGAP1,WEE1,PFKP,RPA1,POLA2,RBM28,PSMD11,MSH2,CCNE2,USP10,RBBP4,CBFB,TOPBP1,TFDP1,SGO1,FANCD2,HNRNPA3,KIF14,RANGAP1,MCM10,KIF22,SMS,HNRNPAB,COG4,BARD1,CLPB,UQCRFS1,DAZAP1,TP53,AIFM1,FANCM,BRCA2,CEP135,ORC1,DIAPH3,PTBP1,CHEK1,NUDC,GEMIN4,MRPL44,NOC2L,NSUN2,ERCC6L,CAPRIN1,TTC4,NMRAL1,MCM3,DCTN5,CENPU,VIRMA,KIF18A,SETD9,HSPA8,MASTL,CCT2,SMARCC1,GLOD4,RAD1,PMPCA,MRE…
TF	Factor: E2F-3; motif: GGCGGGN; match class: 1	TF:M02089_1	FALSE	0.006591953	2.180985875231945	9682	264	165	20045	UHRF1,ENO1,PRPF8,MCM5,MCM7,WEE1,H3-3A,FAM83D,PFKP,PRDX3,POLD2,CS,RCC2,STRBP,COQ10A,PSMD11,HADH,CCNE2,RBBP7,USP10,AMFR,TYMS,RBBP4,CBFB,STMN1,SLC25A5,CLSPN,SUZ12,EIF4A3,MCM6,CASP2,MSH6,KIF15,MTHFD1L,BCL7A,TFDP1,PARP2,CBX5,NNT,IARS2,POLR1D,PFAS,RAN,IL17RB,KIF22,SMS,NIPSNAP3A,SLC39A6,HNRNPAB,MIS18A,BARD1,CARS2,UQCRFS1,CDC25A,DAZAP1,KIF23,MELK,RBL1,E2F8,BRCA2,PDP2,OXCT1,CEP135,ORC1,PTBP1,FKBP4,MEX3C,H…
TF	Factor: HMGXB3; motif: NRGCCAATSRGNRNNS	TF:M12616	FALSE	0.006720341	2.1726086612812394	2909	264	67	20045	UHRF1,POLA1,MCM5,AURKB,MCM7,RACGAP1,H3-3A,FAM83D,CENPF,RBM28,STRBP,CCNE2,TPX2,PRMT5,RBBP4,CHAF1A,SUZ12,CASP2,SPC25,MTHFD1L,CBX5,KIF14,TOP2A,MTFR2,HNRNPAB,BUB3,CDC25A,KIF23,MELK,CDCA3,AIFM1,RBL1,E2F8,ORC1,PTBP1,MEX3C,ORC6,ERCC6L,SGO2,TRAP1,MCM3,PCNA,CENPU,GPR153,MRPL37,MDH1,KPNB1,ATAD2,KIF24,ASPM,HMGB3,ACTL6A,GTF2I,ESPL1,MTRR,ESCO2,ZWINT,CAND1,DLGAP5,AURKA,EZH2,GZF1,ODF2,NEDD4L,FANCA,KIF20A,TPGS2
TF	Factor: YY1; motif: NNCGCCATTNN; match class: 1	TF:M03924_1	FALSE	0.00707043	2.150554172240036	3779	264	81	20045	MCM2,COX4I1,ATAD5,PRPF8,MCM5,FAM83D,PFKP,POLD2,CS,RBM28,USP10,PRMT5,TYMS,RBBP4,EIF4A3,CASP2,MTHFD1L,PARP2,CBX5,IARS2,HNRNPA3,RANGAP1,BUB1B,PFAS,RAN,KIF22,SMS,NIPSNAP3A,HNRNPAB,MIS18A,COG4,BRCA2,CEP135,PTBP1,MEX3C,NUDC,ORC6,GEMIN4,ATP5F1B,KAT2A,CCNB3,ZNF367,VIRMA,ILF3,FLII,CPSF2,AFG3L2,HSPA8,ATAD2,KIF11,RRM2,RRM1,RAD1,PMPCA,ASPM,LMNB1,PARP1,HAUS8,CYC1,COPS3,CASP8AP2,CAND1,ATIC,AURKA,TRAIP,EZH2,ODF…
TF	Factor: BTEB1; motif: GGGGGCGGGGCNGSGGGNGS	TF:M09723	FALSE	0.007207397	2.1422215653995744	10316	264	173	20045	UHRF1,ENO1,COX4I1,POLA1,MCM7,WEE1,H3-3A,FAM83D,PFKP,PRDX3,RPA1,POLD2,CS,RBM28,RCC2,COQ10A,HADH,CCNE2,RBBP7,AMFR,TYMS,SPAG5,RBBP4,CBFB,STMN1,SLC25A5,CLSPN,CHAF1A,SUZ12,EIF4A3,MCM6,CASP2,MSH6,KIF15,MTHFD1L,TFDP1,NNT,IARS2,HNRNPA3,TOP2A,POLR1D,PFAS,RAN,KIF4A,IL17RB,KIF22,SMS,NIPSNAP3A,SLC39A6,HNRNPAB,MIS18A,BARD1,CARS2,UQCRFS1,CDK4,CDC25A,DAZAP1,TP53,KIF23,MELK,CDCA3,AIFM1,RBL1,E2F8,CKAP2,PDP2,OXCT1…
TF	Factor: ELF1; motif: NNNASCCGGAAGTGGNNNN	TF:M12600	FALSE	0.007433618	2.128799766847241	8859	264	154	20045	UHRF1,COX4I1,POLA1,MCM5,AURKB,MCM7,RACGAP1,FAM83D,PFKP,PRDX3,RBM28,STRBP,COQ10A,MSH2,RBBP7,TPX2,USP10,AMFR,TYMS,RBBP4,CBFB,SLC25A5,CLSPN,EIF4A3,MCM6,MSH6,UQCRC2,KNL1,TFDP1,SGO1,NNT,IARS2,FANCD2,KIF14,RANGAP1,TOP2A,MTFR2,RAN,KIF4A,IL17RB,KIF22,SMS,SLC39A6,HNRNPAB,COG4,CARS2,CLPB,DAZAP1,TP53,KIF23,MELK,EXOSC10,E2F8,BRCA2,ORC1,DIAPH3,PTBP1,FKBP4,ARHGEF39,HNRNPU,NUDC,GPSM2,ORC6,GEMIN4,MRPL44,ATP5F1B,…
TF	Factor: SAP-1; motif: NTCGTAAATGCN	TF:M11438	FALSE	0.008441508	2.0735799832581776	5986	264	114	20045	UHRF1,ENO1,ATAD5,PRPF8,MCM5,WEE1,H3-3A,PFKP,CENPF,RBM28,MSH2,TPX2,PRMT5,TYMS,RBBP4,CBFB,TOPBP1,SLC25A5,RAD51AP1,SUZ12,EIF4A3,CASP2,MSH6,SPC25,UQCRC2,BCL7A,TFDP1,PARP2,GOT2,FANCD2,HNRNPA3,KIF14,RANGAP1,TOP2A,MCM10,PFAS,SMS,COG4,BUB3,CLPB,UQCRFS1,DAZAP1,TP53,KIF23,MELK,AIFM1,RBL1,BRCA2,CKAP2,CEP135,ORC1,NUDC,ORC6,GEMIN4,MRPL44,SEPHS1,NOC2L,DCK,ETFA,PRKCI,CCNB3,SGO2,EFTUD2,DCTN5,PCNA,KIF18A,ILF3,POL…
TF	Factor: HES-1; motif: NNCKYGTGNNN	TF:M07042	FALSE	0.008536642	2.068712936108716	4052	264	85	20045	UHRF1,ENO1,ATAD5,MCM7,WEE1,POLD2,CS,POLA2,RBM28,RBBP4,SLC25A5,RAD51AP1,MCM6,MSH6,UQCRC2,MTHFD1L,BCL7A,TFDP1,PARP2,SGO1,IARS2,RANGAP1,TOP2A,POLR1D,RAN,SLC39A6,CLPB,DAZAP1,MELK,E2F8,BRCA2,LCP1,PTBP1,MEX3C,NUDC,IDH3A,ORC6,GEMIN4,MRPL44,SEPHS1,NOC2L,DCK,NSUN2,KAT2A,ERCC6L,TTK,TRAP1,ZNF367,PCNA,CENPU,GPR153,NCAPG2,HSPA8,SMARCC1,RAD1,DSN1,PMPCA,LMNB1,PARP1,EEF1AKMT1,ACTL6A,CYC1,COPS3,GTF2I,CFL1,SRD5A3,…
TF	Factor: Sp1; motif: NWRGCCACGCCCMCN	TF:M12152	FALSE	0.008692049	2.060877827553032	7548	264	136	20045	UHRF1,POLA1,RACGAP1,WEE1,H3-3A,PFKP,PRDX3,CS,RCC2,STRBP,COQ10A,HADH,CCNE2,RBBP7,AMFR,TYMS,SPAG5,STMN1,CLSPN,CHAF1A,EIF4A3,MCM6,CASP2,MSH6,KIF15,MTHFD1L,IARS2,RANGAP1,BUB1B,TOP2A,POLR1D,PFAS,RAN,IL17RB,KIF22,SMS,NIPSNAP3A,SLC39A6,MIS18A,BARD1,CARS2,CLPB,UQCRFS1,CDK4,CDC25A,DAZAP1,KIF23,EXOSC10,CDCA3,E2F8,BRCA2,CKAP2,ORC1,FKBP4,MEX3C,HNRNPU,PRKAA2,CHEK1,IDH3A,ORC6,GEMIN4,NOC2L,DCK,NSUN2,KAT2A,ERCC6…
TF	Factor: GABPA; motif: ACCGGAAGTN	TF:M03990	FALSE	0.008727166	2.0591267509029865	5374	264	105	20045	UHRF1,MCM2,COX4I1,POLA1,MCM5,AURKB,MCM7,RACGAP1,WEE1,FAM83D,PFKP,PRDX3,RBM28,MSH2,RBBP7,TPX2,USP10,TOPBP1,SLC25A5,EIF4A3,KIF15,TFDP1,SGO1,FANCD2,HNRNPA3,KIF14,BUB1B,RAN,KIF4A,KIF22,SMS,COG4,CARS2,CLPB,UQCRFS1,TP53,KIF23,MELK,EXOSC10,RBL1,E2F8,BRCA2,CEP135,DIAPH3,PTBP1,ARHGEF39,NUDC,MRPL44,ATP5F1B,NOC2L,NSUN2,ANKLE1,TTC4,NMRAL1,MCM3,DCTN5,VIRMA,SETD9,CPSF2,AFG3L2,MASTL,CCT2,RAD1,MREG,KIF24,UBAC1,H…
TF	Factor: ER71; motif: ACCGGAARYN	TF:M02067	FALSE	0.009355797	2.028919203709284	6067	264	115	20045	COX4I1,POLA1,MCM5,AURKB,MCM7,RACGAP1,WEE1,FAM83D,PFKP,PRDX3,RBM28,PSMD11,MSH2,RBBP7,TPX2,RBBP4,TOPBP1,SLC25A5,CHAF1A,EIF4A3,MSH6,TFDP1,GOT2,FANCD2,KIF14,RANGAP1,KIF4A,IL17RB,KIF22,SMS,HNRNPAB,COG4,CARS2,CLPB,TP53,KIF23,EXOSC10,RBL1,FANCM,E2F8,BRCA2,CEP135,ORC1,DIAPH3,PTBP1,ARHGEF39,NUDC,IDH3A,ATP5F1B,NOC2L,DCK,NSUN2,ERCC6L,CAPRIN1,ANKLE1,TTC4,NMRAL1,DCTN5,MDH1,VIRMA,KIF18A,SETD9,POLD1,CPSF2,AFG3L…
TF	Factor: MITF; motif: TCACGTGACC	TF:M09989	FALSE	0.009833996	2.0072699938811636	1404	264	40	20045	MCM2,MCM7,RPA1,CS,RCC2,STRBP,HADH,RBBP4,STMN1,CHAF1A,EIF4A3,UQCRC2,MTHFD1L,BCL7A,SGO1,NNT,HNRNPA3,POLR1D,CDK4,AIFM1,RBL1,BRCA2,PDP2,PTBP1,GPSM2,DCK,ERCC6L,CCNB3,ZNF367,ILF3,LMNB1,CAND1,ATIC,GZF1,ODF2,COPRS,PECR,SAE1,GAPDH,FAF1
TF	Factor: BEN; motif: CAGCGRNV; match class: 1	TF:M01240_1	FALSE	0.010809152036469089	1.9662083745320675	13586	264	212	20045	UHRF1,ENO1,COX4I1,POLA1,PRPF8,MCM5,AURKB,MCM7,RACGAP1,WEE1,H3-3A,FAM83D,PFKP,PRDX3,RPA1,POLD2,CENPF,CS,POLA2,RCC2,STRBP,COQ10A,PSMD11,MSH2,HADH,CCNE2,RBBP7,USP10,AMFR,PRMT5,TYMS,SPAG5,RBBP4,CBFB,TOPBP1,STMN1,SLC25A5,RAD51AP1,CLSPN,CHAF1A,SUZ12,EIF4A3,MCM6,CASP2,MSH6,UQCRC2,MTHFD1L,BCL7A,TFDP1,PARP2,CBX5,GOT2,FANCD2,HNRNPA3,RANGAP1,TOP2A,MCM10,POLR1D,MTFR2,RAN,KIF4A,IL17RB,KIF22,SMS,NIPSNAP3A,SLC3…
TF	Factor: c-Ets-1; motif: NNNRCCGGAWRYNNNN	TF:M01078	FALSE	0.011210208012387299	1.9503863287258278	7725	264	138	20045	UHRF1,MCM2,COX4I1,ATAD5,POLA1,MCM5,AURKB,MCM7,RACGAP1,WEE1,H3-3A,FAM83D,PFKP,PRDX3,RBM28,COQ10A,MSH2,RBBP7,TPX2,USP10,RBBP4,SLC25A5,EIF4A3,MSH6,KNL1,TFDP1,SGO1,IARS2,FANCD2,HNRNPA3,KIF14,RANGAP1,MTFR2,RAN,KIF4A,IL17RB,KIF22,SLC39A6,HNRNPAB,COG4,BARD1,CARS2,CLPB,TP53,KIF23,MELK,EXOSC10,E2F8,BRCA2,CEP135,ORC1,DIAPH3,PTBP1,ARHGEF39,CHEK1,NUDC,GEMIN4,MRPL44,ATP5F1B,NOC2L,DCK,NSUN2,ERCC6L,CAPRIN1,ANKL…
TF	Factor: OVOL; motif: ANRTAACGG	TF:M08894	FALSE	0.011276681405985093	1.947818689281625	8240	264	145	20045	ENO1,POLA1,AURKB,RACGAP1,WEE1,H3-3A,PRDX3,POLD2,CENPF,CS,POLA2,RBM28,RCC2,HADH,RBBP7,TPX2,AMFR,BRIP1,SPAG5,RBBP4,CBFB,STMN1,SLC25A5,RAD51AP1,SUZ12,EIF4A3,MCM6,MSH6,SPC25,KIF15,KNL1,CBX5,SGO1,NNT,IARS2,FANCD2,KIF14,RANGAP1,BUB1B,POLR1D,PFAS,MTFR2,SMS,SLC39A6,MIS18A,COG4,CARS2,UQCRFS1,CDK4,CDC25A,KIF23,MELK,EXOSC10,AIFM1,E2F8,BRCA2,CKAP2,LCP1,PDP2,CEP135,ARHGEF39,HNRNPU,PRKAA2,NUDC,MRPL44,DCK,NSUN2…
TF	Factor: BTEB2; motif: RGGGNGKGGN	TF:M07277	FALSE	0.011293594958105467	1.9471677921803452	8762	264	152	20045	UHRF1,ENO1,MCM7,H3-3A,PFKP,PRDX3,POLD2,RBM28,RCC2,STRBP,COQ10A,HADH,CCNE2,RBBP7,AMFR,TYMS,SPAG5,RBBP4,STMN1,CLSPN,EIF4A3,MCM6,CASP2,MSH6,UQCRC2,KIF15,KNL1,MTHFD1L,TFDP1,PARP2,CBX5,NNT,IARS2,RANGAP1,POLR1D,PFAS,RAN,KIF4A,KIF22,SMS,NIPSNAP3A,SLC39A6,HNRNPAB,MIS18A,BARD1,CARS2,UQCRFS1,CDK4,CDC25A,DAZAP1,KIF23,MELK,RBL1,E2F8,BRCA2,CKAP2,LCP1,CEP135,ORC1,PTBP1,FKBP4,MEX3C,HNRNPU,PRKAA2,CHEK1,GPSM2,IDH…
TF	Factor: GABP-alpha; motif: NNNRCCGGAAGTGN	TF:M09935	FALSE	0.011332371588996698	1.9456791933816604	4535	264	92	20045	COX4I1,POLA1,AURKB,MCM7,RACGAP1,FAM83D,PFKP,PRDX3,RBM28,RBBP7,TPX2,USP10,RBBP4,SLC25A5,KNL1,SGO1,IARS2,FANCD2,KIF14,MTFR2,KIF4A,KIF22,SMS,SLC39A6,HNRNPAB,COG4,CLPB,TP53,KIF23,MELK,EXOSC10,E2F8,BRCA2,PTBP1,ARHGEF39,NUDC,GEMIN4,NOC2L,NSUN2,ANKLE1,TTC4,TTK,NMRAL1,DCTN5,NDUFV1,MRPL37,VIRMA,POLD1,AFG3L2,HSPA8,MASTL,CCT2,SMARCC1,HTRA4,PMPCA,MREG,KIF24,UBAC1,SKP2,ACTL6A,HAUS8,COPS3,ESPL1,ACTR2,MTRR,RALY…
TF	Factor: HES-1; motif: GNCACGTGNC	TF:M08767	FALSE	0.012282447370952855	1.9107150880971693	7956	264	141	20045	UHRF1,ENO1,MCM2,POLA1,PRPF8,MCM7,WEE1,H3-3A,PRDX3,RPA1,POLD2,CENPF,POLA2,RCC2,STRBP,PSMD11,MSH2,HADH,CCNE2,RBBP7,USP10,AMFR,PRMT5,RBBP4,CBFB,STMN1,CHAF1A,EIF4A3,UQCRC2,MTHFD1L,BCL7A,TFDP1,CBX5,SGO1,NNT,FANCD2,HNRNPA3,BUB1B,MCM10,POLR1D,PFAS,MTFR2,RAN,IL17RB,NIPSNAP3A,SLC39A6,HNRNPAB,BUB3,CARS2,UQCRFS1,CDK4,DAZAP1,KIF23,MELK,EXOSC10,AIFM1,RBL1,E2F8,BRCA2,PDP2,OXCT1,PTBP1,MEX3C,NUDC,GPSM2,IDH3A,GEM…
TF	Factor: RUNX2; motif: NRACCGCAAACCGCAN	TF:M04106	FALSE	0.012515449804245663	1.9025535372669926	14133	264	218	20045	UHRF1,ENO1,MCM2,COX4I1,ATAD5,POLA1,PRPF8,MCM5,AURKB,MCM7,RACGAP1,WEE1,H3-3A,FAM83D,PFKP,PRDX3,RPA1,POLD2,CENPF,CS,POLA2,RCC2,STRBP,COQ10A,PSMD11,MSH2,CCNE2,RBBP7,TPX2,USP10,AMFR,PRMT5,CBFB,TOPBP1,STMN1,SLC25A5,RAD51AP1,CLSPN,CHAF1A,SUZ12,EIF4A3,CASP2,MSH6,SPC25,UQCRC2,KNL1,MTHFD1L,BCL7A,TFDP1,PARP2,CBX5,SGO1,NNT,GOT2,FANCD2,HNRNPA3,RANGAP1,BUB1B,TOP2A,MCM10,POLR1D,PFAS,RAN,IL17RB,SMS,NIPSNAP3A,SL…
TF	Factor: DP-1; motif: NRNNGGCGGGAANN; match class: 1	TF:M10098_1	FALSE	0.012608935735964031	1.8993215687404672	2250	264	55	20045	UHRF1,PFKP,RPA1,MSH2,AMFR,TYMS,RAD51AP1,CLSPN,CHAF1A,MSH6,SPC25,BCL7A,TFDP1,NNT,RAN,SMS,BUB3,BARD1,RBL1,PDP2,DIAPH3,PTBP1,FKBP4,SEPHS1,NMRAL1,ZNF367,MCM3,GPR153,ILF3,SETD9,POLD1,CPSF2,MASTL,ATAD2,RRM1,LMNB1,HMGB3,OLA1,ACTL6A,HAUS8,CASP8AP2,COPG2,PSMG1,RALY,LY6E,EZH2,FANCB,PGAM5,SAE1,ZW10,CDC7,SMC1A,MCMBP,LIG1,PAK2
TF	Factor: Zfx; motif: SNSCAGGCCKCGSCSS	TF:M01593	FALSE	0.012655005	1.8977376781921587	4285	264	88	20045	UHRF1,ENO1,COX4I1,MCM7,PFKP,POLA2,RCC2,STRBP,HADH,CCNE2,RBBP7,USP10,AMFR,RBBP4,CLSPN,CHAF1A,MSH6,TFDP1,NNT,GOT2,HNRNPA3,RANGAP1,RAN,HNRNPAB,BARD1,CARS2,UQCRFS1,DAZAP1,TP53,KIF23,CDCA3,CKAP2,PDP2,CEP135,PTBP1,FKBP4,HNRNPU,ORC6,ATP5F1B,SEPHS1,NOC2L,DCK,KAT2A,ANKLE1,NMRAL1,ZNF367,TOMM34,GPR153,POLD1,FLII,AFG3L2,HSPA8,MASTL,ATAD2,GLOD4,RRM1,MREG,UBAC1,HMGB3,AHCY,OLA1,ZBED4,CYC1,COPS3,CFL1,COPG2,SRD5A…
TF	Factor: E2F-1; motif: TWSGCGCGAAAAYKR	TF:M00024	FALSE	0.012811461	1.8924013410146356	9080	264	156	20045	UHRF1,ENO1,MCM2,COX4I1,ATAD5,POLA1,PRPF8,MCM5,MCM7,WEE1,H3-3A,PRDX3,CENPF,POLA2,RBM28,RCC2,STRBP,PSMD11,HADH,CCNE2,RBBP7,TPX2,USP10,AMFR,BRIP1,TYMS,SPAG5,RBBP4,TOPBP1,STMN1,CLSPN,CHAF1A,SUZ12,EIF4A3,MCM6,CASP2,MSH6,SPC25,KIF15,MTHFD1L,TFDP1,PARP2,CBX5,SGO1,IARS2,GOT2,FANCD2,HNRNPA3,RANGAP1,TOP2A,MCM10,POLR1D,PFAS,KIF4A,SMS,SLC39A6,MIS18A,COG4,CLPB,CDK4,DAZAP1,TP53,MELK,CDCA3,AIFM1,RBL1,E2F8,CKAP2…
TF	Factor: ER81; motif: NNCCGGAWGYN	TF:M11419	FALSE	0.013289292261760089	1.8764981473489675	5831	264	111	20045	UHRF1,MCM2,COX4I1,POLA1,AURKB,MCM7,RACGAP1,FAM83D,PFKP,PRDX3,RBM28,MSH2,RBBP7,TPX2,USP10,RBBP4,SLC25A5,EIF4A3,MSH6,TFDP1,SGO1,FANCD2,HNRNPA3,KIF14,KIF4A,IL17RB,KIF22,COG4,BARD1,CARS2,CLPB,TP53,KIF23,MELK,EXOSC10,E2F8,BRCA2,CEP135,ORC1,DIAPH3,PTBP1,ARHGEF39,CHEK1,NUDC,GEMIN4,MRPL44,ATP5F1B,NOC2L,NSUN2,ERCC6L,CAPRIN1,ANKLE1,TTC4,NMRAL1,MCM3,DCTN5,VIRMA,SETD9,POLD1,AFG3L2,MASTL,CCT2,SMARCC1,RAD1,PMP…
TF	Factor: E2F2; motif: AAAATGGCGCCATTTT	TF:M04517	FALSE	0.013315139232365769	1.8756542879158393	9313	264	159	20045	MCM2,COX4I1,ATAD5,POLA1,PRPF8,AURKB,MCM7,RACGAP1,H3-3A,PRDX3,RPA1,CS,POLA2,RBM28,RCC2,MSH2,HADH,CCNE2,RBBP7,AMFR,BRIP1,SPAG5,RBBP4,CBFB,TOPBP1,RAD51AP1,CLSPN,SUZ12,EIF4A3,CASP2,UQCRC2,KNL1,CBX5,SGO1,NNT,IARS2,GOT2,FANCD2,RANGAP1,TOP2A,POLR1D,PFAS,MTFR2,KIF4A,IL17RB,SMS,NIPSNAP3A,SLC39A6,HNRNPAB,MIS18A,COG4,BARD1,CARS2,CLPB,CDK4,CDC25A,TP53,KIF23,MELK,EXOSC10,CDCA3,AIFM1,RBL1,FANCM,E2F8,BRCA2,OXCT…
TF	Factor: LHX4; motif: NNCRTTAN; match class: 1	TF:M11005_1	FALSE	0.013555462704663526	1.8678856535425552	4292	264	88	20045	POLA1,WEE1,H3-3A,FAM83D,PRDX3,POLD2,PSMD11,MSH2,HADH,CCNE2,TPX2,USP10,AMFR,PRMT5,RBBP4,SLC25A5,CHAF1A,MSH6,KIF15,CBX5,SGO1,FANCD2,HNRNPA3,POLR1D,MTFR2,IL17RB,KIF22,SMS,NIPSNAP3A,COG4,BUB3,FANCM,E2F8,CKAP2,CEP135,ORC1,NUDC,GPSM2,GEMIN4,SEPHS1,NSUN2,ERCC6L,ZNF367,MCM3,DCTN5,CENPU,MDH1,VIRMA,ILF3,SETD9,POLD1,HSPA8,CCT2,KIF11,SMARCC1,RAD1,DSN1,UBAC1,LMNB1,COPS3,CFL1,COPG2,ESPL1,ACTR2,MTRR,ESCO2,SDHA,…
TF	Factor: Pax-5; motif: RRMSWGANWYCTNRAGCGKRACSRYNSM; match class: 1	TF:M00144_1	FALSE	0.014382404257424708	1.842168508358297	7321	264	132	20045	UHRF1,MCM2,COX4I1,POLA1,PRPF8,MCM5,MCM7,FAM83D,PFKP,RPA1,STRBP,COQ10A,PSMD11,HADH,AMFR,PRMT5,TYMS,RBBP4,CBFB,SLC25A5,SUZ12,EIF4A3,MSH6,UQCRC2,KIF15,MTHFD1L,TFDP1,NNT,IARS2,HNRNPA3,RANGAP1,BUB1B,TOP2A,POLR1D,PFAS,RAN,IL17RB,SLC39A6,HNRNPAB,BUB3,BARD1,CARS2,CLPB,UQCRFS1,DAZAP1,MELK,EXOSC10,FANCM,BRCA2,CKAP2,PDP2,OXCT1,PTBP1,HNRNPU,CHEK1,NUDC,GEMIN4,SEPHS1,DCK,KAT2A,ERCC6L,CAPRIN1,PRKCI,CCNB3,NMRAL1…
TF	Factor: ETF; motif: GVGGMGG; match class: 1	TF:M00695_1	FALSE	0.014385886466019158	1.8420633714908112	7249	264	131	20045	UHRF1,ENO1,COX4I1,WEE1,H3-3A,FAM83D,PFKP,CENPF,CS,RCC2,STRBP,COQ10A,PSMD11,HADH,CCNE2,RBBP7,USP10,AMFR,TYMS,CBFB,STMN1,SLC25A5,RAD51AP1,CHAF1A,SUZ12,MCM6,MSH6,SPC25,MTHFD1L,BCL7A,TFDP1,PARP2,CBX5,NNT,GOT2,HNRNPA3,RANGAP1,RAN,IL17RB,SMS,SLC39A6,HNRNPAB,MIS18A,BUB3,CDC25A,DAZAP1,TP53,KIF23,MELK,E2F8,CKAP2,CEP135,PTBP1,FKBP4,MEX3C,HNRNPU,PRKAA2,GPSM2,ORC6,GEMIN4,MRPL44,SEPHS1,NOC2L,NSUN2,ETFA,ANKLE1…
TF	Factor: E2F-8; motif: NTTTCCCGCCAAAW	TF:M11536	FALSE	0.014424218363995824	1.8409077115795678	390	264	18	20045	UHRF1,MCM5,WEE1,AMFR,RAD51AP1,CHAF1A,SUZ12,EIF4A3,MSH6,CHEK1,CENPU,POLD1,GTF2I,EZH2,NUP205,FANCA,ZMYND19,WDR76
TF	Factor: GABP; motif: CACTTCCGGNNN	TF:M01258	FALSE	0.014798874139879285	1.8297713233507562	2915	264	66	20045	POLA1,AURKB,RACGAP1,FAM83D,PFKP,PRDX3,RBM28,RBBP7,TPX2,USP10,EIF4A3,FANCD2,KIF14,KIF4A,SMS,HNRNPAB,COG4,CLPB,TP53,KIF23,MELK,E2F8,BRCA2,DIAPH3,PTBP1,ARHGEF39,NOC2L,NSUN2,ANKLE1,TTC4,TTK,DCTN5,VIRMA,AFG3L2,MASTL,CCT2,SMARCC1,KIF24,UBAC1,HAUS8,ESPL1,ACTR2,MTRR,RALY,POLDIP2,ERI1,DLGAP5,ATIC,SURF2,AURKA,CGGBP1,TRAIP,GZF1,ODF2,PGAM5,COX5B,PTGES2,NPAT,HPF1,COX10,NEDD1,TUFM,MCMBP,LIG1,KIF2A,SF3B3
TF	Factor: c-Ets-2; motif: NCCGGAAGTG	TF:M08759	FALSE	0.015302901840997673	1.8152262074806924	8502	264	148	20045	UHRF1,ENO1,MCM2,COX4I1,ATAD5,POLA1,MCM5,AURKB,MCM7,RACGAP1,WEE1,FAM83D,PFKP,PRDX3,RPA1,RBM28,STRBP,COQ10A,MSH2,CCNE2,RBBP7,TPX2,USP10,RBBP4,CBFB,SLC25A5,CHAF1A,EIF4A3,KIF15,KNL1,TFDP1,SGO1,NNT,IARS2,FANCD2,HNRNPA3,KIF14,RANGAP1,BUB1B,MTFR2,RAN,KIF4A,KIF22,SMS,NIPSNAP3A,SLC39A6,HNRNPAB,COG4,CARS2,CLPB,DAZAP1,TP53,KIF23,MELK,EXOSC10,RBL1,FANCM,E2F8,BRCA2,LCP1,CEP135,ORC1,DIAPH3,PTBP1,ARHGEF39,NUDC,…
TF	Factor: HES-1; motif: GNCACGTGNC; match class: 1	TF:M08767_1	FALSE	0.016643162108859168	1.7787641566533456	7848	264	139	20045	UHRF1,ENO1,MCM2,POLA1,PRPF8,MCM7,WEE1,H3-3A,PRDX3,RPA1,POLD2,CENPF,POLA2,RCC2,STRBP,MSH2,HADH,CCNE2,RBBP7,USP10,AMFR,PRMT5,RBBP4,CBFB,STMN1,CHAF1A,EIF4A3,UQCRC2,MTHFD1L,BCL7A,TFDP1,CBX5,SGO1,NNT,FANCD2,HNRNPA3,BUB1B,MCM10,POLR1D,PFAS,MTFR2,RAN,IL17RB,NIPSNAP3A,SLC39A6,HNRNPAB,BUB3,CARS2,UQCRFS1,CDK4,DAZAP1,KIF23,MELK,EXOSC10,AIFM1,RBL1,E2F8,BRCA2,PDP2,OXCT1,PTBP1,MEX3C,NUDC,GPSM2,IDH3A,GEMIN4,NOC…
TF	Factor: ZBTB11; motif: RCTTCCGGNNSNNNN	TF:M13119	FALSE	0.016775188063447737	1.7753326023387155	5858	264	111	20045	UHRF1,COX4I1,POLA1,MCM5,AURKB,MCM7,RACGAP1,FAM83D,PFKP,PRDX3,RPA1,RBM28,STRBP,COQ10A,PSMD11,MSH2,RBBP7,TPX2,USP10,CBFB,SLC25A5,MCM6,BCL7A,TFDP1,FANCD2,KIF14,KIF4A,KIF22,SMS,NIPSNAP3A,HNRNPAB,COG4,CARS2,CLPB,DAZAP1,TP53,KIF23,MELK,EXOSC10,E2F8,BRCA2,DIAPH3,PTBP1,FKBP4,ARHGEF39,NUDC,GEMIN4,NOC2L,NSUN2,ERCC6L,CAPRIN1,ANKLE1,TTC4,PRKCI,TTK,NMRAL1,DCTN5,TOMM34,VIRMA,AFG3L2,MASTL,CCT2,SMARCC1,RRM2,RAD1…
TF	Factor: ETV4; motif: ACCGGAAGTN	TF:M03982	FALSE	0.017422967544036366	1.7588778723916159	6986	264	127	20045	UHRF1,COX4I1,POLA1,MCM5,AURKB,MCM7,RACGAP1,WEE1,FAM83D,PFKP,PRDX3,RBM28,STRBP,COQ10A,MSH2,RBBP7,TPX2,USP10,RBBP4,TOPBP1,SLC25A5,EIF4A3,KIF15,TFDP1,NNT,FANCD2,KIF14,RANGAP1,KIF4A,KIF22,SMS,HNRNPAB,COG4,CARS2,CLPB,DAZAP1,TP53,KIF23,MELK,EXOSC10,RBL1,E2F8,BRCA2,CEP135,DIAPH3,PTBP1,ARHGEF39,NUDC,GEMIN4,MRPL44,ATP5F1B,NOC2L,DCK,NSUN2,ERCC6L,CAPRIN1,ANKLE1,TTC4,TTK,NMRAL1,MCM3,DCTN5,TOMM34,VIRMA,SETD9,…
TF	Factor: Sp1; motif: NNGGGGCGGGGNN	TF:M00932	FALSE	0.017696162	1.7521209228126235	10750	264	177	20045	UHRF1,ENO1,PRPF8,AURKB,MCM7,H3-3A,PFKP,PRDX3,POLD2,CENPF,CS,RBM28,RCC2,COQ10A,PSMD11,HADH,CCNE2,RBBP7,USP10,AMFR,TYMS,SPAG5,RBBP4,CBFB,STMN1,SLC25A5,CLSPN,EIF4A3,MCM6,CASP2,MSH6,UQCRC2,KIF15,KNL1,MTHFD1L,TFDP1,PARP2,CBX5,NNT,IARS2,RANGAP1,TOP2A,POLR1D,PFAS,RAN,KIF4A,KIF22,SMS,NIPSNAP3A,SLC39A6,HNRNPAB,MIS18A,BARD1,CARS2,UQCRFS1,CDK4,CDC25A,DAZAP1,KIF23,MELK,EXOSC10,RBL1,E2F8,BRCA2,CKAP2,LCP1,OXCT…
TF	Factor: A-Myb:Elf-1; motif: NMCCGGAACCGTTA; match class: 1	TF:M08390_1	FALSE	0.017934835254982247	1.7463026082927673	4915	264	97	20045	ATAD5,MCM7,WEE1,H3-3A,FAM83D,RBM28,STRBP,COQ10A,CCNE2,RBBP7,TYMS,CBFB,TOPBP1,CLSPN,MCM6,MSH6,SPC25,UQCRC2,KIF15,BCL7A,CBX5,SGO1,FANCD2,RANGAP1,BUB1B,TOP2A,MCM10,KIF22,NIPSNAP3A,SLC39A6,COG4,BUB3,DAZAP1,MELK,AIFM1,RBL1,FANCM,CEP135,ORC1,PTBP1,HNRNPU,NUDC,GPSM2,SEPHS1,KAT2A,ERCC6L,CAPRIN1,PRKCI,TTK,SGO2,TRAP1,ZNF367,EFTUD2,MCM3,DCTN5,VIRMA,ILF3,SETD9,CPSF2,HSPA8,MASTL,HTRA4,GLOD4,KIF24,ASPM,HLTF,LM…
TF	Factor: E2F-1; motif: NTTSGCGG; match class: 1	TF:M00430_1	FALSE	0.018689414208583815	1.7284043107114053	2574	264	60	20045	UHRF1,ENO1,ATAD5,MCM5,MCM7,POLD2,CENPF,RCC2,STRBP,CCNE2,AMFR,RBBP4,CLSPN,EIF4A3,MCM6,SPC25,KIF15,CBX5,HNRNPA3,RANGAP1,BUB1B,MCM10,SMS,HNRNPAB,COG4,CDC25A,TP53,MELK,RBL1,OXCT1,HNRNPU,CHEK1,DCK,CAPRIN1,TTK,NDUFV1,MRPL37,ILF3,CPSF2,KIF11,UBAC1,SKP2,CYC1,ACTR2,ZWINT,PRIM2,EZH2,NUP205,COX5B,NPAT,NAT10,HPF1,GAPDH,KIF20A,SMC1A,MCMBP,ZMYND19,WDR76,SF3B3,FIGNL1
TF	Factor: Elk-1:OC-2; motif: RCCGGAASCGATCGATNN	TF:M08223	FALSE	0.018813755	1.7255245107849055	12970	264	204	20045	UHRF1,MCM2,COX4I1,ATAD5,POLA1,MCM5,AURKB,MCM7,RACGAP1,WEE1,H3-3A,FAM83D,PFKP,PRDX3,RPA1,POLD2,CENPF,POLA2,RBM28,STRBP,COQ10A,PSMD11,HADH,CCNE2,RBBP7,TPX2,USP10,AMFR,PRMT5,TYMS,SPAG5,RBBP4,CBFB,SLC25A5,RAD51AP1,CLSPN,CHAF1A,SUZ12,EIF4A3,MCM6,CASP2,MSH6,SPC25,UQCRC2,KIF15,KNL1,BCL7A,PARP2,CBX5,SGO1,IARS2,GOT2,RANGAP1,BUB1B,TOP2A,MCM10,RAN,KIF4A,IL17RB,KIF22,SMS,NIPSNAP3A,SLC39A6,HNRNPAB,MIS18A,COG4…
TF	Factor: Sp2; motif: NTAAGYCCCGCCCMCTN	TF:M12156	FALSE	0.019418232	1.7117903075436918	4460	264	90	20045	UHRF1,ENO1,PRPF8,H3-3A,PRDX3,CS,STRBP,COQ10A,HADH,RBBP7,TYMS,STMN1,MCM6,MSH6,MTHFD1L,CBX5,IARS2,TOP2A,POLR1D,PFAS,KIF22,SMS,SLC39A6,HNRNPAB,MIS18A,BARD1,CARS2,UQCRFS1,CDK4,CDC25A,EXOSC10,BRCA2,CKAP2,ORC1,PTBP1,FKBP4,MEX3C,HNRNPU,PRKAA2,IDH3A,ORC6,NOC2L,NSUN2,KAT2A,ERCC6L,CAPRIN1,TTK,TRAP1,ZNF367,TOMM34,KIF18A,ILF3,SETD9,POLD1,NCAPG2,WDR5,AFG3L2,PDHA1,KPNB1,ATAD2,KIF11,RRM2,UBAC1,HMGB3,OLA1,ACTL6A…
TF	Factor: NRF-1; motif: YGCGCATGCGCN	TF:M04059	FALSE	0.019484707029336655	1.7103061198430125	1498	264	41	20045	POLA1,PRDX3,CENPF,POLA2,RBBP7,USP10,CBFB,MCM6,CASP2,UQCRC2,KNL1,BCL7A,CBX5,RAN,KIF22,NIPSNAP3A,MIS18A,KIF23,EXOSC10,PDP2,IDH3A,ORC6,NSUN2,DCTN5,PCNA,CENPU,POLD1,AFG3L2,HSPA8,SMARCC1,DSN1,MREG,EEF1AKMT1,SDHA,GZF1,SMC4,SAE1,TMEM70,NAT10,CDC7,KIF2A
TF	Factor: WT1; motif: CGCCCCCNCN	TF:M02036	FALSE	0.019712194	1.7052650245432301	10058	264	168	20045	UHRF1,ENO1,POLA1,AURKB,MCM7,RACGAP1,WEE1,H3-3A,FAM83D,PFKP,PRDX3,RPA1,CENPF,RBM28,RCC2,STRBP,COQ10A,PSMD11,MSH2,HADH,RBBP7,AMFR,SPAG5,RBBP4,CBFB,STMN1,SLC25A5,CLSPN,CHAF1A,SUZ12,EIF4A3,MCM6,CASP2,MSH6,UQCRC2,MTHFD1L,BCL7A,PARP2,CBX5,IARS2,GOT2,FANCD2,HNRNPA3,KIF14,MCM10,POLR1D,MTFR2,RAN,KIF22,SMS,SLC39A6,HNRNPAB,MIS18A,BARD1,CARS2,CLPB,UQCRFS1,CDK4,CDC25A,DAZAP1,TP53,KIF23,MELK,CDCA3,RBL1,E2F8,PD…
TF	Factor: Cdx-2; motif: NRTCGTAANNNN; match class: 1	TF:M10849_1	FALSE	0.019851843517584955	1.7021991567931312	4594	264	92	20045	UHRF1,ENO1,PRPF8,AURKB,RACGAP1,H3-3A,POLD2,CENPF,STRBP,COQ10A,MSH2,CCNE2,TPX2,RBBP4,SLC25A5,RAD51AP1,CHAF1A,SUZ12,EIF4A3,UQCRC2,NNT,IARS2,GOT2,FANCD2,HNRNPA3,RANGAP1,TOP2A,MCM10,PFAS,MTFR2,KIF4A,IL17RB,BUB3,BARD1,CLPB,UQCRFS1,CDK4,KIF23,FANCM,CKAP2,PDP2,ORC1,HNRNPU,NUDC,GPSM2,GEMIN4,SEPHS1,PRKCI,TTK,CCNB3,NMRAL1,SGO2,DCTN5,TOMM34,CENPU,MDH1,VIRMA,WDR5,PDHA1,HSPA8,CCT2,SMARCC1,GLOD4,RRM1,DSN1,KIF2…
TF	Factor: SAP-1; motif: NTCGTAAATGCN; match class: 1	TF:M11438_1	FALSE	0.020009143743385544	1.6987714958455153	1236	264	36	20045	UHRF1,ATAD5,MCM5,H3-3A,CENPF,MSH2,TOPBP1,EIF4A3,HNRNPA3,RANGAP1,TOP2A,MCM10,SMS,UQCRFS1,CKAP2,ORC1,ORC6,GEMIN4,MRPL44,ILF3,CPSF2,HSPA8,CCT2,RRM1,RAD1,HLTF,PRIM2,CENPL,CENPJ,SMC4,NUP205,NOL9,CHORDC1,NAT10,NCOA5,KIF20A
TF	Factor: Elk-1; motif: NNNNCCGGAARTNN; match class: 1	TF:M00025_1	FALSE	0.020987182665073482	1.6780458575173574	4534	264	91	20045	UHRF1,COX4I1,POLA1,MCM5,MCM7,RACGAP1,WEE1,PFKP,RPA1,POLA2,RBM28,PSMD11,MSH2,CCNE2,USP10,RBBP4,CBFB,TOPBP1,SLC25A5,CHAF1A,MCM6,TFDP1,FANCD2,RANGAP1,KIF22,SMS,HNRNPAB,COG4,CLPB,DAZAP1,TP53,KIF23,FANCM,E2F8,BRCA2,ORC1,DIAPH3,PTBP1,NUDC,GEMIN4,MRPL44,NOC2L,DCK,NSUN2,ERCC6L,CAPRIN1,TTC4,NMRAL1,DCTN5,VIRMA,KIF18A,SETD9,HSPA8,MASTL,CCT2,SMARCC1,GLOD4,RAD1,DSN1,KIF24,UBAC1,LMNB1,PARP1,AHCY,ZBED4,HAUS8,CO…
TF	Factor: Alx-4; motif: NNCRTTAN	TF:M10880	FALSE	0.022160161345659096	1.6544270818824918	8700	264	150	20045	UHRF1,COX4I1,ATAD5,POLA1,MCM5,MCM7,RACGAP1,WEE1,H3-3A,FAM83D,POLD2,POLA2,COQ10A,PSMD11,MSH2,HADH,CCNE2,RBBP7,TPX2,USP10,AMFR,PRMT5,SPAG5,RBBP4,STMN1,SLC25A5,CHAF1A,SUZ12,MSH6,SPC25,UQCRC2,KIF15,CBX5,SGO1,NNT,GOT2,FANCD2,HNRNPA3,KIF14,RANGAP1,TOP2A,MCM10,MTFR2,KIF4A,IL17RB,KIF22,SMS,NIPSNAP3A,SLC39A6,COG4,BUB3,TP53,KIF23,EXOSC10,CDCA3,AIFM1,FANCM,E2F8,CKAP2,PDP2,OXCT1,ORC1,DIAPH3,ARHGEF39,PRKAA2,G…
TF	Factor: ETV4; motif: ACCGGAAGTN; match class: 1	TF:M13031_1	FALSE	0.022708937	1.643803198837733	5008	264	98	20045	UHRF1,MCM2,POLA1,MCM5,MCM7,PFKP,RBM28,STRBP,MSH2,CCNE2,USP10,RBBP4,TOPBP1,CHAF1A,EIF4A3,TFDP1,SGO1,IARS2,FANCD2,HNRNPA3,KIF14,RANGAP1,MTFR2,RAN,IL17RB,KIF22,SMS,HNRNPAB,COG4,CLPB,UQCRFS1,DAZAP1,TP53,KIF23,AIFM1,FANCM,BRCA2,CEP135,ORC1,DIAPH3,PTBP1,NUDC,GEMIN4,NOC2L,NSUN2,ERCC6L,CAPRIN1,TTC4,NMRAL1,MCM3,DCTN5,TOMM34,VIRMA,SETD9,AFG3L2,HSPA8,MASTL,KPNB1,CCT2,SMARCC1,GLOD4,RAD1,PMPCA,MREG,ASPM,LMNB1…
TF	Factor: isx; motif: NTCRTTAA	TF:M10956	FALSE	0.023654799984220088	1.6260807198249598	9619	264	162	20045	UHRF1,COX4I1,ATAD5,POLA1,MCM5,AURKB,MCM7,RACGAP1,WEE1,H3-3A,FAM83D,PRDX3,POLD2,POLA2,COQ10A,PSMD11,MSH2,HADH,CCNE2,RBBP7,TPX2,USP10,AMFR,PRMT5,SPAG5,RBBP4,STMN1,SLC25A5,CHAF1A,SUZ12,MSH6,SPC25,UQCRC2,KIF15,CBX5,SGO1,GOT2,FANCD2,HNRNPA3,KIF14,RANGAP1,BUB1B,TOP2A,MCM10,POLR1D,MTFR2,KIF4A,IL17RB,KIF22,SMS,NIPSNAP3A,SLC39A6,COG4,BUB3,CARS2,CDK4,TP53,KIF23,EXOSC10,CDCA3,AIFM1,FANCM,E2F8,BRCA2,CKAP2,PD…
TF	Factor: Sp1; motif: CCCCGCCCCN	TF:M00933	FALSE	0.023660134451334486	1.6259827917745828	10005	264	167	20045	UHRF1,ENO1,H3-3A,PFKP,PRDX3,RPA1,POLD2,CS,RBM28,RCC2,COQ10A,PSMD11,HADH,CCNE2,RBBP7,AMFR,TYMS,SPAG5,RBBP4,CBFB,TOPBP1,STMN1,SLC25A5,CLSPN,SUZ12,EIF4A3,MCM6,CASP2,MSH6,UQCRC2,KIF15,MTHFD1L,TFDP1,CBX5,NNT,IARS2,HNRNPA3,RANGAP1,TOP2A,POLR1D,PFAS,RAN,KIF4A,KIF22,SMS,NIPSNAP3A,SLC39A6,HNRNPAB,MIS18A,BARD1,CARS2,UQCRFS1,CDK4,CDC25A,DAZAP1,KIF23,MELK,RBL1,E2F8,BRCA2,CKAP2,LCP1,ORC1,PTBP1,FKBP4,MEX3C,HNR…
TF	Factor: Elk-1:OC-2; motif: RCCGGAASCGATCGATNN; match class: 1	TF:M08223_1	FALSE	0.024319394	1.6140472449647347	5971	264	112	20045	UHRF1,COX4I1,ATAD5,POLA1,MCM5,H3-3A,FAM83D,PRDX3,RPA1,POLA2,RBM28,COQ10A,PSMD11,HADH,RBBP7,SLC25A5,RAD51AP1,CLSPN,CHAF1A,EIF4A3,MCM6,SPC25,PARP2,SGO1,GOT2,RANGAP1,TOP2A,MCM10,RAN,KIF4A,IL17RB,KIF22,SLC39A6,HNRNPAB,COG4,BUB3,BARD1,CDC25A,DAZAP1,TP53,KIF23,AIFM1,FANCM,DIAPH3,PTBP1,FKBP4,MEX3C,HNRNPU,CHEK1,GPSM2,ORC6,MRPL44,SEPHS1,NOC2L,ERCC6L,CAPRIN1,TTC4,TRAP1,EFTUD2,MCM3,DCTN5,MDH1,KIF18A,CPSF2,M…
TF	Factor: AML3; motif: NNAACCGCAAWAACCGCAAN	TF:M12000	FALSE	0.025264955853805855	1.5974814562805009	6961	264	126	20045	UHRF1,MCM2,PRPF8,MCM5,MCM7,H3-3A,POLD2,CENPF,STRBP,COQ10A,PSMD11,RBBP7,TPX2,BRIP1,CBFB,TOPBP1,RAD51AP1,CLSPN,CHAF1A,SUZ12,EIF4A3,CASP2,MSH6,KNL1,MTHFD1L,BCL7A,SGO1,IARS2,RANGAP1,BUB1B,TOP2A,RAN,KIF4A,IL17RB,NIPSNAP3A,HNRNPAB,MIS18A,UQCRFS1,CDK4,CDC25A,MELK,AIFM1,FANCM,E2F8,BRCA2,LCP1,PDP2,CEP135,DIAPH3,FKBP4,ARHGEF39,HNRNPU,CHEK1,IDH3A,ORC6,GEMIN4,ATP5F1B,DCK,NSUN2,KAT2A,ETFA,CAPRIN1,NMRAL1,DCTN5…
TF	Factor: Elk-1:Pax-5; motif: ACCGGAACYACGCWTSANYG; match class: 1	TF:M08225_1	FALSE	0.028225565927781446	1.5493573416315627	8211	264	143	20045	ENO1,COX4I1,POLA1,MCM5,AURKB,MCM7,RACGAP1,WEE1,H3-3A,FAM83D,PFKP,PRDX3,RPA1,CS,POLA2,RBM28,RCC2,STRBP,PSMD11,MSH2,USP10,AMFR,CBFB,STMN1,RAD51AP1,CLSPN,MCM6,KIF15,KNL1,MTHFD1L,BCL7A,TFDP1,SGO1,GOT2,FANCD2,HNRNPA3,KIF14,RANGAP1,BUB1B,MCM10,POLR1D,KIF4A,KIF22,SLC39A6,HNRNPAB,COG4,BARD1,CARS2,CLPB,UQCRFS1,CDC25A,DAZAP1,KIF23,MELK,CDCA3,AIFM1,FANCM,E2F8,BRCA2,OXCT1,ORC1,DIAPH3,PTBP1,FKBP4,ARHGEF39,PRK…
TF	Factor: SP1; motif: NRGKGGGCGGGGCN	TF:M09765	FALSE	0.030020071	1.5225882890727267	7705	264	136	20045	UHRF1,ENO1,H3-3A,FAM83D,PFKP,PRDX3,POLD2,CS,RBM28,COQ10A,PSMD11,HADH,CCNE2,RBBP7,AMFR,TYMS,SPAG5,CBFB,STMN1,CLSPN,EIF4A3,MCM6,CASP2,MSH6,MTHFD1L,CBX5,IARS2,HNRNPA3,TOP2A,POLR1D,PFAS,RAN,KIF22,SMS,NIPSNAP3A,SLC39A6,BARD1,CARS2,UQCRFS1,CDK4,CDC25A,DAZAP1,KIF23,MELK,EXOSC10,RBL1,E2F8,BRCA2,CKAP2,OXCT1,ORC1,PTBP1,FKBP4,MEX3C,HNRNPU,PRKAA2,CHEK1,GPSM2,IDH3A,ORC6,GEMIN4,MRPL44,SEPHS1,NOC2L,DCK,NSUN2,KA…
TF	Factor: PAX2; motif: NCANTSRAGCGTGACGR; match class: 1	TF:M12969_1	FALSE	0.030387567344485916	1.5173040656704109	1365	264	38	20045	COX4I1,POLA1,POLA2,COQ10A,PSMD11,TYMS,SLC25A5,EIF4A3,MCM6,MTHFD1L,TOP2A,PFAS,SMS,NIPSNAP3A,UQCRFS1,EXOSC10,E2F8,BRCA2,LCP1,CHEK1,MDH1,SETD9,FLII,CPSF2,AFG3L2,PDHA1,ATAD2,RRM2,GLOD4,RRM1,KIF24,SRD5A3,PSMG1,CAND1,AURKA,ZMYND19,PAK2,KIF2A
TF	Factor: RUNX3; motif: NRACCGCANWAACCRCAN; match class: 1	TF:M04110_1	FALSE	0.030932444	1.5095857634651773	3859	264	80	20045	UHRF1,PRPF8,MCM5,MCM7,RPA1,POLD2,CENPF,STRBP,COQ10A,PSMD11,RBBP7,CBFB,TOPBP1,CLSPN,SUZ12,CASP2,BCL7A,TFDP1,SGO1,BUB1B,POLR1D,RAN,KIF4A,HNRNPAB,CARS2,UQCRFS1,CDK4,CDC25A,MELK,RBL1,CKAP2,CEP135,PTBP1,MEX3C,HNRNPU,PRKAA2,CHEK1,GPSM2,GEMIN4,DCK,NSUN2,ETFA,CAPRIN1,ANKLE1,EFTUD2,DCTN5,ILF3,FLII,HSPA8,KPNB1,ATAD2,RRM1,PMPCA,MREG,UBAC1,HMGB3,CYC1,PSMG1,ACTR2,RALY,LY6E,CGGBP1,EZH2,GZF1,ODF2,PECR,SAE1,PTGE…
TF	Factor: CPBP; motif: SNCCCNN; match class: 1	TF:M01822_1	FALSE	0.031599543	1.5003192046590659	18998	264	263	20045	UHRF1,ENO1,MCM2,COX4I1,ATAD5,POLA1,PRPF8,MCM5,AURKB,MCM7,RACGAP1,WEE1,H3-3A,FAM83D,PFKP,PRDX3,RPA1,POLD2,CENPF,CS,POLA2,RBM28,RCC2,STRBP,COQ10A,PSMD11,MSH2,HADH,CCNE2,RBBP7,TPX2,USP10,AMFR,PRMT5,TYMS,SPAG5,RBBP4,CBFB,TOPBP1,STMN1,SLC25A5,RAD51AP1,CLSPN,CHAF1A,SUZ12,EIF4A3,MCM6,CASP2,MSH6,SPC25,UQCRC2,KIF15,KNL1,MTHFD1L,BCL7A,TFDP1,PARP2,CBX5,SGO1,NNT,IARS2,GOT2,FANCD2,HNRNPA3,KIF14,RANGAP1,BUB1B,…
TF	Factor: E2F-4; motif: GCGGGAAANA; match class: 1	TF:M02090_1	FALSE	0.033981622	1.4687558895168977	6572	264	120	20045	UHRF1,ENO1,MCM2,ATAD5,POLA1,PRPF8,MCM7,RACGAP1,H3-3A,PFKP,RPA1,POLD2,CS,PSMD11,MSH2,CCNE2,AMFR,TYMS,SPAG5,RBBP4,MCM6,CASP2,MSH6,KIF15,MTHFD1L,BCL7A,TFDP1,CBX5,NNT,IARS2,GOT2,RANGAP1,TOP2A,PFAS,RAN,SMS,HNRNPAB,COG4,BUB3,BARD1,CDC25A,DAZAP1,MELK,RBL1,E2F8,PDP2,OXCT1,CEP135,PTBP1,HNRNPU,ORC6,GEMIN4,MRPL44,SEPHS1,NOC2L,DCK,KAT2A,CAPRIN1,ANKLE1,ZNF367,MCM3,CENPU,GPR153,NDUFV1,ILF3,SETD9,POLD1,NCAPG2,F…
TF	Factor: PEA3; motif: RCCGGAAGYN	TF:M02066	FALSE	0.034007235	1.4684286825660529	7214	264	129	20045	UHRF1,COX4I1,POLA1,MCM5,AURKB,MCM7,RACGAP1,WEE1,FAM83D,PFKP,PRDX3,RBM28,COQ10A,PSMD11,MSH2,RBBP7,TPX2,USP10,RBBP4,TOPBP1,SLC25A5,CHAF1A,EIF4A3,MSH6,KIF15,KNL1,TFDP1,SGO1,IARS2,FANCD2,KIF14,RANGAP1,MTFR2,KIF4A,IL17RB,KIF22,SMS,SLC39A6,COG4,CARS2,CLPB,DAZAP1,TP53,KIF23,MELK,EXOSC10,RBL1,FANCM,E2F8,BRCA2,CEP135,ORC1,DIAPH3,PTBP1,ARHGEF39,NUDC,GEMIN4,ATP5F1B,NOC2L,DCK,NSUN2,ERCC6L,CAPRIN1,ANKLE1,TTC4…
TF	Factor: NRF-1; motif: CNCTGCGCATGCGC	TF:M04694	FALSE	0.034133602	1.4668178736355855	1588	264	42	20045	ENO1,MCM2,POLA1,PRDX3,CENPF,RBBP7,USP10,MCM6,CASP2,KNL1,BCL7A,TFDP1,CBX5,NIPSNAP3A,MIS18A,BUB3,DAZAP1,CKAP2,PDP2,GPSM2,IDH3A,ORC6,GEMIN4,NSUN2,DCTN5,PCNA,CENPU,ILF3,WDR5,AFG3L2,EEF1AKMT1,SDHA,ZWINT,AURKA,GZF1,SMC4,SAE1,CHORDC1,TMEM70,CDC7,KIF2A,FIGNL1
TF	Factor: ER81; motif: NNNGRCMGGAAGYRNNNNNNNS	TF:M09611	FALSE	0.034624027	1.460622416410327	2746	264	62	20045	ENO1,COX4I1,MCM5,FAM83D,PFKP,RBBP7,USP10,SLC25A5,FANCD2,KIF4A,KIF22,SMS,COG4,CLPB,KIF23,MELK,EXOSC10,E2F8,DIAPH3,PTBP1,NUDC,GEMIN4,NOC2L,NSUN2,CAPRIN1,TTC4,NMRAL1,DCTN5,FLII,AFG3L2,CCT2,RAD1,MREG,UBAC1,HLTF,AHCY,ACTL6A,ZBED4,HAUS8,ESPL1,ACTR2,MTRR,RALY,POLDIP2,ERI1,ATIC,SURF2,AURKA,CGGBP1,TRAIP,GZF1,ODF2,PGAM5,SAE1,ZW10,PTGES2,NPAT,HPF1,COX10,NEDD1,LIG1,SF3B3
TF	Factor: Sp1; motif: GGGGCGGGGC	TF:M00931	FALSE	0.034736718134010955	1.459211215354005	10605	264	174	20045	UHRF1,ENO1,PRPF8,AURKB,MCM7,H3-3A,PFKP,PRDX3,POLD2,CENPF,CS,RBM28,RCC2,COQ10A,PSMD11,HADH,CCNE2,RBBP7,USP10,AMFR,TYMS,SPAG5,RBBP4,CBFB,STMN1,SLC25A5,CLSPN,SUZ12,EIF4A3,MCM6,CASP2,MSH6,UQCRC2,KIF15,KNL1,MTHFD1L,TFDP1,PARP2,CBX5,NNT,IARS2,RANGAP1,TOP2A,POLR1D,PFAS,RAN,KIF4A,KIF22,SMS,NIPSNAP3A,SLC39A6,MIS18A,BARD1,CARS2,UQCRFS1,CDK4,CDC25A,DAZAP1,KIF23,MELK,EXOSC10,RBL1,E2F8,BRCA2,CKAP2,LCP1,OXCT1,…
TF	Factor: AP-2gamma:Elk-1; motif: NGCCKNRGGSGRCGGAAGTG	TF:M08441	FALSE	0.038838818	1.4107339936509118	16725	264	244	20045	UHRF1,ENO1,MCM2,COX4I1,ATAD5,POLA1,PRPF8,MCM5,AURKB,MCM7,RACGAP1,WEE1,H3-3A,FAM83D,PFKP,PRDX3,RPA1,POLD2,CENPF,CS,POLA2,RBM28,RCC2,STRBP,COQ10A,PSMD11,HADH,CCNE2,RBBP7,TPX2,USP10,AMFR,TYMS,RBBP4,CBFB,TOPBP1,STMN1,SLC25A5,RAD51AP1,CLSPN,CHAF1A,SUZ12,EIF4A3,MCM6,CASP2,MSH6,UQCRC2,KIF15,KNL1,MTHFD1L,BCL7A,TFDP1,PARP2,NNT,IARS2,GOT2,FANCD2,HNRNPA3,KIF14,RANGAP1,BUB1B,TOP2A,MCM10,POLR1D,MTFR2,RAN,KIF4…
TF	Factor: CREB1; motif: RTGACGYGTCAN	TF:M11221	FALSE	0.040605105	1.3914193624503954	9847	264	164	20045	ENO1,MCM2,COX4I1,ATAD5,POLA1,PRPF8,MCM5,MCM7,RACGAP1,WEE1,H3-3A,PRDX3,RPA1,POLD2,CENPF,CS,POLA2,RBM28,RCC2,STRBP,COQ10A,MSH2,HADH,RBBP7,USP10,BRIP1,PRMT5,TYMS,RBBP4,CBFB,TOPBP1,STMN1,CLSPN,EIF4A3,MCM6,MSH6,KIF15,KNL1,MTHFD1L,TFDP1,CBX5,NNT,IARS2,GOT2,FANCD2,HNRNPA3,RANGAP1,BUB1B,TOP2A,POLR1D,MTFR2,RAN,KIF22,SMS,SLC39A6,HNRNPAB,MIS18A,CARS2,UQCRFS1,CDK4,CDC25A,TP53,KIF23,MELK,EXOSC10,CDCA3,AIFM1,R…
TF	Factor: MYBL1; motif: GNCNGTTANWACSGTTR	TF:M04045	FALSE	0.040978294	1.3874461265214495	198	264	12	20045	MCM5,H3-3A,STRBP,UQCRFS1,EFTUD2,POLDIP2,PRIM2,EZH2,CENPJ,COPRS,FANCA,POGLUT2
TF	Factor: NF-YA; motif: CRGCCAATCAGNRN	TF:M02106	FALSE	0.04302529	1.3662761986646834	1770	264	45	20045	UHRF1,POLA1,MCM5,MCM7,H3-3A,CENPF,RBM28,PRMT5,CHAF1A,SUZ12,SPC25,MTHFD1L,CBX5,KIF14,TOP2A,MTFR2,HNRNPAB,CDC25A,KIF23,MELK,AIFM1,RBL1,E2F8,CKAP2,MEX3C,ORC6,ERCC6L,SGO2,TRAP1,MCM3,CENPU,KPNB1,ATAD2,KIF24,HMGB3,ACTL6A,GTF2I,CASP8AP2,ESPL1,ESCO2,CAND1,DLGAP5,EZH2,NEDD4L,KIF20A
TF	Factor: YY2; motif: NCCGCCATNTY	TF:M03925	FALSE	0.043716662903116286	1.3593529971815301	4747	264	93	20045	MCM2,ATAD5,PRPF8,MCM5,MCM7,FAM83D,PFKP,PRDX3,RPA1,POLD2,CS,PSMD11,MSH2,TPX2,USP10,AMFR,PRMT5,RBBP4,CASP2,UQCRC2,KIF15,KNL1,BCL7A,PARP2,CBX5,HNRNPA3,RANGAP1,BUB1B,RAN,KIF22,SMS,HNRNPAB,COG4,BARD1,CDC25A,DAZAP1,CDCA3,RBL1,FANCM,CKAP2,OXCT1,CEP135,ORC1,PTBP1,MEX3C,HNRNPU,NUDC,GPSM2,IDH3A,GEMIN4,KAT2A,PRKCI,ZNF367,MCM3,MRPL37,MDH1,VIRMA,ILF3,FLII,CPSF2,KPNB1,ATAD2,KIF11,SMARCC1,GLOD4,RRM1,RAD1,PMPCA,…
TF	Factor: HES-7; motif: GNCACGYGNN; match class: 1	TF:M11066_1	FALSE	0.044134439	1.3552223845892164	8345	264	144	20045	UHRF1,ENO1,MCM2,ATAD5,POLA1,MCM7,WEE1,H3-3A,FAM83D,PRDX3,RPA1,POLD2,CENPF,POLA2,RBM28,RCC2,STRBP,HADH,CCNE2,RBBP7,USP10,AMFR,RBBP4,CBFB,STMN1,CHAF1A,EIF4A3,MSH6,UQCRC2,KNL1,MTHFD1L,TFDP1,CBX5,SGO1,NNT,GOT2,FANCD2,HNRNPA3,RANGAP1,BUB1B,POLR1D,PFAS,MTFR2,RAN,IL17RB,SMS,NIPSNAP3A,SLC39A6,HNRNPAB,BUB3,CARS2,CDK4,DAZAP1,KIF23,MELK,AIFM1,RBL1,E2F8,BRCA2,PDP2,PTBP1,MEX3C,PRKAA2,NUDC,GPSM2,IDH3A,ORC6,GEM…
TF	Factor: ELK-1; motif: ACCGGAAGTN	TF:M02059	FALSE	0.044215739	1.354423116	9628	264	161	20045	UHRF1,COX4I1,ATAD5,POLA1,MCM5,AURKB,MCM7,RACGAP1,WEE1,FAM83D,PFKP,PRDX3,RPA1,RBM28,STRBP,COQ10A,PSMD11,MSH2,CCNE2,RBBP7,TPX2,USP10,RBBP4,CBFB,TOPBP1,SLC25A5,CHAF1A,EIF4A3,MSH6,UQCRC2,KIF15,KNL1,TFDP1,SGO1,NNT,IARS2,FANCD2,HNRNPA3,KIF14,RANGAP1,MCM10,MTFR2,KIF4A,IL17RB,KIF22,SMS,NIPSNAP3A,SLC39A6,HNRNPAB,COG4,BARD1,CARS2,CLPB,DAZAP1,TP53,KIF23,MELK,EXOSC10,RBL1,FANCM,E2F8,BRCA2,CEP135,ORC1,DIAPH3,…
TF	Factor: rax; motif: NNCRTTAN	TF:M10948	FALSE	0.045722401939057494	1.3398709628463503	12008	264	191	20045	UHRF1,ENO1,COX4I1,ATAD5,POLA1,MCM5,AURKB,MCM7,RACGAP1,WEE1,H3-3A,FAM83D,PRDX3,POLD2,CENPF,POLA2,RCC2,COQ10A,PSMD11,MSH2,HADH,CCNE2,RBBP7,TPX2,USP10,AMFR,PRMT5,SPAG5,RBBP4,TOPBP1,STMN1,SLC25A5,RAD51AP1,CHAF1A,SUZ12,MSH6,SPC25,UQCRC2,KIF15,KNL1,MTHFD1L,CBX5,SGO1,NNT,GOT2,FANCD2,HNRNPA3,KIF14,RANGAP1,BUB1B,TOP2A,MCM10,POLR1D,MTFR2,KIF4A,IL17RB,KIF22,SMS,NIPSNAP3A,SLC39A6,COG4,BUB3,CARS2,UQCRFS1,CDK4…
TF	Factor: ZXDL; motif: GSGSCNNGGGMRGCNCCGGGS	TF:M12722	FALSE	0.045893401	1.3382497591747087	10881	264	177	20045	UHRF1,ENO1,COX4I1,POLA1,MCM5,MCM7,WEE1,H3-3A,FAM83D,PFKP,PRDX3,RPA1,POLD2,CENPF,CS,RCC2,STRBP,PSMD11,CCNE2,RBBP7,USP10,AMFR,TYMS,SPAG5,RBBP4,CBFB,TOPBP1,STMN1,SLC25A5,CLSPN,CHAF1A,SUZ12,EIF4A3,MCM6,CASP2,MSH6,SPC25,MTHFD1L,BCL7A,TFDP1,PARP2,CBX5,IARS2,GOT2,HNRNPA3,KIF14,RAN,IL17RB,KIF22,SMS,SLC39A6,HNRNPAB,MIS18A,BUB3,BARD1,CARS2,CLPB,UQCRFS1,CDK4,CDC25A,DAZAP1,FANCM,E2F8,BRCA2,CKAP2,PDP2,CEP135,…
TF	Factor: E2F-4; motif: AATGGCGCCAAA; match class: 1	TF:M04518_1	FALSE	0.047184373	1.3262018075190372	1078	264	32	20045	POLA1,MCM5,CS,POLA2,USP10,TYMS,STMN1,CLSPN,MCM6,MTHFD1L,TFDP1,PFAS,HNRNPAB,COG4,CLPB,CDC25A,TP53,RBL1,LCP1,DIAPH3,KIF18A,ILF3,ATAD2,GLOD4,EEF1AKMT1,CASP8AP2,SMC4,NUP205,COX5B,NPAT,NCOA5,SF3B3
TF	Factor: YY2; motif: NNATGGCGGCN	TF:M12554	FALSE	0.047447703	1.3237848055412011	2713	264	61	20045	ATAD5,PRPF8,MCM5,FAM83D,PFKP,PRDX3,RPA1,POLD2,PSMD11,MSH2,USP10,AMFR,PRMT5,CASP2,KIF15,KNL1,BCL7A,PARP2,RANGAP1,BUB1B,RAN,KIF22,CDC25A,DAZAP1,CKAP2,OXCT1,CEP135,ORC1,PTBP1,MEX3C,NUDC,IDH3A,GEMIN4,ZNF367,MRPL37,VIRMA,ILF3,CPSF2,KPNB1,KIF11,GLOD4,RRM1,RAD1,PMPCA,PARP1,CYC1,COPS3,PSMG1,ACTR2,SURF2,CENPL,TRAIP,SMC4,NCOA5,GAPDH,COX10,TUFM,SMC1A,POGLUT2,MCMBP,FAF1
